# Supplementary material for: Transcriptome clarifies mechanisms of lesion genesis versus progression in models of Ccm3 cerebral cavernous malformations
Source: Acta Neuropathol Commun. 2019 Aug 19;7:132. doi: 10.1186/s40478-019-0789-0 (PMC6699077; doi:10.1186/s40478-019-0789-0)
Supplement: Supplementary file 2 — Table S1. List of identified differentially expressed genes in each of three models (fold change |FC| ≥ 2, p < 0.05, false discovery rate corrected). (XLSX 643 kb) [file 40478_2019_789_MOESM2_ESM.xlsx]

## Sheet: Full acute in vivo 
Full list of DEGs in acute Ccm3/Pdcd10ECKO in vivo neurovascular units (NVUs) (FC ≥ 2; p < 0.05, FDR corrected)
Gene Name	base Mean	log2 Fold Change	lfcSE	stat	p-value	p-value, FDR corrected	Fold change
Tfap2b	334.944	5.56896	0.201336	27.6601	2.1126e-168	2.82138e-164	47.4705
Gng7	645.139	-4.42818	0.161173	-27.4747	3.52229e-166	2.35201e-162	-21.5285
Cspg5	1188.58	-2.87679	0.105927	-27.1582	2.0281e-162	9.02842e-159	-7.34515
Sned1	1219.27	3.16436	0.118632	26.6736	9.52562e-157	3.18037e-153	8.96534
Cnpy1	695.015	8.31668	0.326606	25.464	4.94332e-143	1.32036e-139	318.837
Camkv	563.772	-4.13608	0.175721	-23.5378	1.67375e-122	3.72548e-119	-17.5827
Slc6a11	2059.53	-3.64649	0.154984	-23.5281	2.10191e-122	4.01015e-119	-12.5229
Snhg11	4128.46	-4.86171	0.207802	-23.3959	4.70975e-121	7.86234e-118	-29.075
Agap2	1800.67	-2.50996	0.107409	-23.3683	8.97512e-121	1.33181e-117	-5.69604
Plxna4	1358.18	-2.08818	0.0912086	-22.8945	5.27089e-116	7.03928e-113	-4.2521
Enc1	2058.98	-1.9989	0.0898367	-22.2504	1.1176e-109	1.35686e-106	-3.99696
Neto1	426.469	-4.39098	0.197766	-22.2029	3.21979e-109	3.58336e-106	-20.9805
Tfap2a	231.484	4.62452	0.208904	22.1371	1.3902e-108	1.42817e-105	24.6672
Adgrb1	819.442	-2.00485	0.0906783	-22.1095	2.56099e-108	2.443e-105	-4.01347
Tenm3	759.596	-3.1826	0.145926	-21.8097	1.87611e-105	1.67036e-102	-9.07945
Prkar1b	688.704	-3.53703	0.165132	-21.4194	8.81287e-102	7.35599e-99	-11.6079
B3gat1	791.833	-1.95879	0.0932193	-21.0127	5.01964e-98	3.94337e-95	-3.88735
Tmem130	537.563	-3.16676	0.151128	-20.9542	1.71652e-97	1.27356e-94	-8.98029
Chd5	910.033	-2.73045	0.130882	-20.8619	1.18883e-96	8.35624e-94	-6.63664
Unc5c	4177.87	3.12068	0.149999	20.8047	3.92277e-96	2.61943e-93	8.69799
Gnal	1663.84	-3.14127	0.151578	-20.7238	2.11313e-95	1.34385e-92	-8.82303
Shank1	1736.49	-2.19844	0.108544	-20.2539	3.27965e-91	1.9909e-88	-4.58983
Cecr2	673.265	2.33727	0.118173	19.7783	4.57597e-87	2.65705e-84	5.05346
Ngef	355.534	-3.27951	0.166831	-19.6576	4.97669e-86	2.76932e-83	-9.71025
St18	532.763	3.96366	0.202048	19.6174	1.09827e-85	5.86694e-83	15.602
Kalrn	1601.57	-1.76576	0.0905399	-19.5025	1.04483e-84	5.36681e-82	-3.40052
Ptprn	377.246	-2.34851	0.121899	-19.2661	1.03506e-82	5.11972e-80	-5.09299
Nhlh2	454.716	5.04267	0.262462	19.213	2.88175e-82	1.37449e-79	32.9606
Pde10a	1312.24	-2.6012	0.135473	-19.2009	3.63735e-82	1.67506e-79	-6.06789
Shisa7	503.265	-2.65651	0.139669	-19.02	1.16388e-80	5.18122e-78	-6.30504
D430019H16Rik	1037.02	-1.98835	0.10692	-18.5966	3.42437e-77	1.47524e-74	-3.96782
Sulf2	742.747	-1.81093	0.0975651	-18.5612	6.61679e-77	2.76147e-74	-3.50868
Psd	746.561	-2.4459	0.13268	-18.4345	6.94856e-76	2.81206e-73	-5.44864
Celf5	769.111	-2.0001	0.109798	-18.2161	3.84391e-74	1.50987e-71	-4.00026
Dpysl3	4189.38	-1.54229	0.0852548	-18.0903	3.79731e-73	1.44895e-70	-2.91256
Pax6	612.422	3.62551	0.201429	17.999	1.98406e-72	7.36031e-70	12.3421
Grm3	942.561	-2.36337	0.131784	-17.9336	6.44111e-72	2.32489e-69	-5.14572
Pdlim3	126.355	5.32037	0.296999	17.9138	9.2096e-72	3.23669e-69	39.9568
Zcchc12	290.374	-4.74404	0.265443	-17.8722	1.94232e-71	6.65119e-69	-26.7977
Hpcal4	844.207	-4.5029	0.25243	-17.8382	3.56992e-71	1.19191e-68	-22.6729
Pcdh17	1313.53	-2.34279	0.133147	-17.5955	2.66474e-69	8.67991e-67	-5.07282
Slc6a5	240.764	7.24276	0.417848	17.3335	2.63012e-67	8.36314e-65	151.456
Syngap1	1200.82	-1.61845	0.0943033	-17.1622	5.09327e-66	1.58187e-63	-3.07046
Chst2	1351.54	-2.10727	0.12316	-17.11	1.25077e-65	3.79638e-63	-4.30874
Spock2	7333.67	-1.80064	0.105392	-17.0851	1.91502e-65	5.68335e-63	-3.48374
Grin3a	926.61	-2.36094	0.14208	-16.617	5.25e-62	1.52421e-59	-5.13705
Acta2	509.317	4.34896	0.267701	16.2456	2.40042e-59	6.82077e-57	20.3783
Dpysl5	1705.61	-1.39117	0.0858101	-16.2122	4.1337e-59	1.15011e-56	-2.62292
Scrt2	203.951	2.86338	0.177764	16.1077	2.25124e-58	6.13579e-56	7.27716
Fat2	1840	8.61749	0.536693	16.0567	5.13518e-58	1.37161e-55	392.755
Syne2	3419.53	1.69298	0.106983	15.8248	2.09982e-56	5.49864e-54	3.23324
Trim9	1779.19	-2.67704	0.169832	-15.7628	5.6074e-56	1.44013e-53	-6.39541
Htra1	375.846	-3.20094	0.203773	-15.7083	1.32613e-55	3.34159e-53	-9.19557
Igfbpl1	390.205	4.8192	0.307581	15.6681	2.50026e-55	6.07109e-53	28.2307
Pax3	223.271	8.38438	0.535118	15.6683	2.49267e-55	6.07109e-53	334.156
Tubb3	1108.55	-2.06089	0.132584	-15.544	1.74594e-54	4.16374e-52	-4.17243
Slc38a2	5152.12	-1.18142	0.0764037	-15.4629	6.17727e-54	1.44732e-51	-2.268
Aldh5a1	645.52	-2.09529	0.136093	-15.396	1.74136e-53	4.00964e-51	-4.27312
Atp13a5	2232.49	-2.06845	0.134615	-15.3657	2.77978e-53	6.2922e-51	-4.19436
Nrgn	420.666	-4.4324	0.289319	-15.3201	5.6111e-53	1.24894e-50	-21.5916
Olfm2	187.622	-2.55369	0.168262	-15.1769	5.03211e-52	1.1017e-49	-5.87135
Chd7	2540.37	1.99055	0.131615	15.124	1.12542e-51	2.4242e-49	3.97388
Vstm2a	423.943	-3.90453	0.258342	-15.1138	1.31402e-51	2.78551e-49	-14.9754
Adcy5	833.066	-1.70818	0.113844	-15.0046	6.85074e-51	1.42956e-48	-3.26749
Nfib	8534.08	1.723	0.115018	14.9803	9.87695e-51	2.02933e-48	3.30122
Eogt	2747.48	-1.33294	0.0892106	-14.9415	1.77072e-50	3.58302e-48	-2.51915
Flnc	291.49	3.79548	0.255464	14.8572	6.24824e-50	1.24545e-47	13.8853
Pak6	388.412	-3.29249	0.221983	-14.8322	9.07212e-50	1.78174e-47	-9.79804
Il16	324.644	3.60992	0.243953	14.7976	1.51729e-49	2.93673e-47	12.2094
Camk2a	1249.4	-5.54495	0.374918	-14.7898	1.7049e-49	3.25271e-47	-46.6872
Lhx1	150.503	5.49776	0.371993	14.7792	1.99487e-49	3.75232e-47	45.1846
Fat3	1898.11	-1.67101	0.113635	-14.705	5.98551e-49	1.11023e-46	-3.18438
Fgfr3	601.308	-2.77112	0.189396	-14.6314	1.77121e-48	3.24034e-46	-6.8264
Prepl	754.599	-1.69089	0.115838	-14.597	2.93282e-48	5.29295e-46	-3.22857
Gnao1	3131.48	-1.72117	0.117928	-14.5951	3.0177e-48	5.37352e-46	-3.29705
Mmrn1	145.405	3.04537	0.208822	14.5836	3.57141e-48	6.27582e-46	8.25559
Slc6a1	2311.52	-1.49028	0.102389	-14.5552	5.41414e-48	9.39037e-46	-2.80944
Slco1c1	4374.46	-2.27295	0.156347	-14.5379	6.97117e-48	1.19359e-45	-4.8331
Glce	1078.78	2.01159	0.138399	14.5347	7.30069e-48	1.23419e-45	4.03227
Pcdh11x	754.159	-2.93038	0.201717	-14.5271	8.15448e-48	1.36129e-45	-7.62309
Pax2	240.982	8.9076	0.614699	14.491	1.38121e-47	2.27729e-45	480.237
Mex3a	850.087	2.16108	0.149387	14.4664	1.97644e-47	3.21894e-45	4.47251
Tagln	182.294	3.94732	0.273544	14.4303	3.33616e-47	5.368e-45	15.4264
Cd109	290.75	2.75846	0.191402	14.4119	4.35773e-47	6.92828e-45	6.76672
Slco1a4	1556	-4.91232	0.342571	-14.3396	1.23813e-46	1.94531e-44	-30.1132
Syn1	642.616	-2.17721	0.152309	-14.2947	2.3626e-46	3.6689e-44	-4.52279
Fbxo41	462.162	-1.92778	0.135756	-14.2003	9.12093e-46	1.40011e-43	-3.8047
Mpp3	447.576	2.13884	0.150903	14.1736	1.33517e-45	2.02628e-43	4.40408
Gdf10	227.039	3.6454	0.257925	14.1336	2.35755e-45	3.53765e-43	12.5134
Prdm13	155.361	7.87519	0.558363	14.1041	3.58402e-45	5.31829e-43	234.785
Kifc2	511.125	-1.95289	0.139255	-14.0238	1.11439e-44	1.63546e-42	-3.87149
Tmem132b	544.422	-3.87936	0.276681	-14.0211	1.15848e-44	1.68168e-42	-14.7165
Rimbp2	316.024	-3.28573	0.234373	-14.0192	1.18926e-44	1.7078e-42	-9.75219
Phf24	929.35	-2.90637	0.207504	-14.0063	1.42605e-44	2.02605e-42	-7.4973
Pcdh10	1748.64	-2.08406	0.148805	-14.0054	1.44524e-44	2.0317e-42	-4.24
Tgfa	647.261	-2.09809	0.149834	-14.0028	1.49847e-44	2.0846e-42	-4.28143
Cep170b	1019.74	-1.57099	0.112429	-13.9732	2.27273e-44	3.1291e-42	-2.97109
Nwd1	930.387	-2.02353	0.14579	-13.8798	8.40133e-44	1.1449e-41	-4.06577
En2	202.729	8.65984	0.624394	13.8692	9.73696e-44	1.31351e-41	404.457
Vcan	2545.52	1.44634	0.104292	13.8682	9.87569e-44	1.3189e-41	2.72515
Gap43	960.796	-2.73874	0.197557	-13.863	1.06159e-43	1.40372e-41	-6.67486
Rcor2	303.329	3.25901	0.235387	13.8453	1.35764e-43	1.77758e-41	9.57326
Zic5	343.037	2.40912	0.174308	13.8211	1.9014e-43	2.46536e-41	5.31152
Neurod1	804.152	6.04632	0.440542	13.7247	7.22141e-43	9.27326e-41	66.088
Aplnr	2273.58	1.91344	0.139569	13.7096	8.89306e-43	1.13111e-40	3.76706
2900011O08Rik	470.176	-2.25619	0.165135	-13.6627	1.69496e-42	2.13549e-40	-4.77728
Mical2	562.303	-1.89239	0.138894	-13.6247	2.85671e-42	3.56555e-40	-3.71249
Sst	148.719	-5.43856	0.400906	-13.5657	6.39867e-42	7.91242e-40	-43.368
Dzank1	793.132	-2.32222	0.171205	-13.564	6.54537e-42	8.01957e-40	-5.00102
Dgkb	393.999	-2.40385	0.177343	-13.5548	7.42139e-42	9.01024e-40	-5.29215
Csdc2	547.34	-1.92007	0.141726	-13.5477	8.17553e-42	9.83642e-40	-3.78441
Cpe	5468.88	-2.47698	0.183138	-13.5253	1.10959e-41	1.32309e-39	-5.56732
Tenm4	923.422	-2.06725	0.153146	-13.4986	1.59394e-41	1.88381e-39	-4.19087
Dmtn	336.242	-2.49603	0.18496	-13.495	1.67357e-41	1.96057e-39	-5.6413
Inpp5f	1475.5	-1.72647	0.128152	-13.4721	2.2833e-41	2.65161e-39	-3.30918
Kirrel2	135.252	5.14761	0.384411	13.3909	6.83678e-41	7.80386e-39	35.4474
Efnb3	434.015	-1.9567	0.147013	-13.3097	2.03419e-40	2.30226e-38	-3.88172
Mapt	2755.84	-1.79532	0.135083	-13.2905	2.62734e-40	2.94858e-38	-3.47093
Rac3	195.457	-2.25433	0.169781	-13.2779	3.11013e-40	3.46132e-38	-4.77114
Gnaz	395.337	-1.91593	0.14442	-13.2664	3.62533e-40	4.00135e-38	-3.77358
Zfp536	434.86	2.08641	0.157332	13.2611	3.88976e-40	4.25801e-38	4.24689
Rsad2	744.438	3.16539	0.240472	13.1633	1.4277e-39	1.55016e-37	8.97177
Ncdn	896.182	-2.12804	0.162118	-13.1265	2.32131e-39	2.50009e-37	-4.37124
Pak3	1190.41	-2.31838	0.176751	-13.1167	2.64326e-39	2.82406e-37	-4.98772
Adgrg6	138.669	2.58322	0.19713	13.1041	3.11786e-39	3.30469e-37	5.99274
Lypd6	135.624	-3.03817	0.23198	-13.0967	3.43986e-39	3.61727e-37	-8.21448
Megf11	565.306	2.84134	0.217044	13.0911	3.70288e-39	3.86343e-37	7.16687
Ncs1	731.501	-1.50128	0.114693	-13.0895	3.78003e-39	3.91336e-37	-2.83093
Lrrc7	1039.15	-1.86729	0.142699	-13.0856	3.98196e-39	4.0907e-37	-3.64847
Shtn1	314.324	-2.46887	0.188921	-13.0683	4.99871e-39	5.09601e-37	-5.5361
Nkain2	277.953	-4.23091	0.324007	-13.0581	5.71624e-39	5.78336e-37	-18.7772
Prdm8	369.236	2.93471	0.22484	13.0525	6.15177e-39	6.17721e-37	7.64604
Dcc	1199.92	2.29568	0.176017	13.0424	7.02324e-39	6.99965e-37	4.90987
Tnxb	420.926	2.2705	0.174335	13.0238	8.96301e-39	8.86674e-37	4.8249
Apc	14540.3	-1.65637	0.127973	-12.9431	2.57033e-38	2.52403e-36	-3.15222
Pde8b	702.224	-1.1312	0.0874156	-12.9405	2.66e-38	2.59301e-36	-2.19041
Arnt2	1141.93	-1.24554	0.0966809	-12.883	5.61452e-38	5.43347e-36	-2.37106
Ptprz1	7874.63	-2.00953	0.156018	-12.8801	5.82961e-38	5.60104e-36	-4.0265
Mfsd2a	1334.81	-1.78145	0.138879	-12.8274	1.15131e-37	1.09827e-35	-3.43772
Skor1	285.659	6.74111	0.526654	12.7999	1.64204e-37	1.55528e-35	106.973
Fhod3	195.969	-2.34316	0.183762	-12.7511	3.07504e-37	2.89205e-35	-5.07413
Bcan	1308.46	-2.68677	0.210947	-12.7367	3.69693e-37	3.45262e-35	-6.43872
Slitrk3	241.208	-2.20833	0.173727	-12.7115	5.10383e-37	4.73344e-35	-4.62141
Zdbf2	777.074	-2.57011	0.202319	-12.7033	5.67119e-37	5.22336e-35	-5.93855
Meis1	591.308	2.59299	0.205604	12.6116	1.82326e-36	1.66778e-34	6.0335
Sox11	3400.68	2.04934	0.163257	12.5528	3.83534e-36	3.48442e-34	4.13917
Xylt1	623.925	-1.9297	0.15375	-12.5509	3.92875e-36	3.54516e-34	-3.80977
Cnih2	413.123	-2.32928	0.185637	-12.5475	4.10315e-36	3.67769e-34	-5.02556
Trim32	426.53	-1.37057	0.10939	-12.5292	5.16996e-36	4.60299e-34	-2.58572
Zfp521	1676.64	1.59617	0.128179	12.4526	1.35392e-35	1.19745e-33	3.02339
Grm5	2109.25	-2.56314	0.206021	-12.4412	1.56212e-35	1.37251e-33	-5.90993
Angpt1	553.151	2.25289	0.181359	12.4223	1.97856e-35	1.72704e-33	4.76638
Atxn1	1830.13	-1.18633	0.0955109	-12.4209	2.0132e-35	1.74586e-33	-2.27573
Ndrg4	1917.59	-2.64005	0.212713	-12.4113	2.26885e-35	1.95487e-33	-6.23353
Slc36a1	516.133	-1.08048	0.0870776	-12.4082	2.35931e-35	2.01978e-33	-2.11473
Rasal1	126.482	-3.11649	0.251345	-12.3992	2.6381e-35	2.24406e-33	-8.67276
Kit	943.018	1.43671	0.115968	12.3889	3.00226e-35	2.53767e-33	2.70702
Mboat7	563.742	-1.15836	0.0936309	-12.3716	3.72507e-35	3.12883e-33	-2.23204
Kcnip2	208.802	-3.23891	0.262227	-12.3515	4.7789e-35	3.98889e-33	-9.44078
Ahi1	1294.97	-2.01646	0.163453	-12.3366	5.7521e-35	4.77138e-33	-4.0459
Nfix	2635.24	1.51909	0.123472	12.3032	8.70689e-35	7.17781e-33	2.86611
Gabra3	311.873	-2.86264	0.23276	-12.2987	9.20763e-35	7.54404e-33	-7.27347
Zfpm2	434.284	2.06036	0.167746	12.2826	1.12281e-34	9.14334e-33	4.1709
Pitpnm1	514.557	-1.31674	0.107335	-12.2676	1.35235e-34	1.09459e-32	-2.49103
Rap1gap	506.986	-2.02614	0.165471	-12.2447	1.79269e-34	1.44225e-32	-4.07315
Epb41	3991.28	2.21274	0.180938	12.2293	2.16909e-34	1.73462e-32	4.63554
Arap2	1283.49	-1.21976	0.0998847	-12.2117	2.69101e-34	2.1392e-32	-2.32909
Kcna6	675.388	-1.14813	0.094046	-12.2081	2.81283e-34	2.2228e-32	-2.21626
Rassf4	632.349	1.79939	0.147424	12.2055	2.90348e-34	2.28094e-32	3.48073
Thy1	413.996	-3.34745	0.274496	-12.1949	3.30945e-34	2.58466e-32	-10.1785
Map1b	15057.3	-1.64506	0.135053	-12.1808	3.93203e-34	3.05304e-32	-3.12761
Slc16a3	106.682	2.59322	0.212963	12.1769	4.12884e-34	3.18732e-32	6.03443
Sufu	671.504	1.63976	0.134803	12.1642	4.82283e-34	3.70166e-32	3.11615
Pitpnc1	1374.04	-1.14559	0.094188	-12.1628	4.90354e-34	3.7421e-32	-2.21237
Bcl2l11	371.928	1.27771	0.105101	12.157	5.26507e-34	3.99517e-32	2.42454
Mpp2	335.513	-1.27002	0.104588	-12.1431	6.24424e-34	4.7114e-32	-2.41166
Slc30a10	845.844	-1.26416	0.104539	-12.0927	1.15384e-33	8.65704e-32	-2.40187
Trpc5	116.137	-3.09133	0.255685	-12.0904	1.18747e-33	8.85962e-32	-8.52281
Sybu	318.941	-2.46405	0.203851	-12.0875	1.23015e-33	9.12704e-32	-5.51762
Zic1	3372.38	2.32451	0.192428	12.0799	1.34905e-33	9.95393e-32	5.00896
Adap1	438.57	-2.30138	0.191055	-12.0456	2.04592e-33	1.50128e-31	-4.92928
Adcy2	355.593	-2.01049	0.167181	-12.0259	2.59847e-33	1.89632e-31	-4.0292
Serping1	103.584	2.44544	0.20348	12.0181	2.855e-33	2.0722e-31	5.44691
Mab21l1	145.477	4.43645	0.370125	11.9864	4.18911e-33	3.02408e-31	21.6523
Slc38a1	1936.27	1.35382	0.113006	11.98	4.52312e-33	3.24765e-31	2.55587
Dlg4	1147.95	-1.79102	0.149536	-11.9772	4.68051e-33	3.34269e-31	-3.46059
Pde3a	904.44	1.29697	0.108326	11.9729	4.93046e-33	3.50247e-31	2.45712
Atp1a3	2835	-1.82911	0.152828	-11.9684	5.20117e-33	3.67522e-31	-3.55318
Atp2b4	1197.66	-1.62689	0.136035	-11.9594	5.79998e-33	4.07678e-31	-3.08846
Adamts18	459.749	3.23835	0.270897	11.9542	6.17329e-33	4.31645e-31	9.43717
Alcam	905.57	-2.09883	0.175809	-11.9381	7.49142e-33	5.21083e-31	-4.28362
Fam19a2	208.784	-3.60457	0.302207	-11.9275	8.5124e-33	5.89032e-31	-12.1642
Lrfn5	453.157	-3.24628	0.272434	-11.9158	9.78876e-33	6.7386e-31	-9.48916
Tfdp2	819.389	1.1328	0.0950866	11.9134	1.00795e-32	6.90315e-31	2.19285
Cx3cl1	655.125	-2.63578	0.221464	-11.9016	1.16047e-32	7.90715e-31	-6.21511
Nphs1	115.542	7.6355	0.641587	11.901	1.16984e-32	7.93058e-31	198.845
Dll4	488.501	-1.82461	0.153366	-11.8971	1.22516e-32	8.26363e-31	-3.54212
Kcnma1	640.516	-2.29516	0.193054	-11.8887	1.35514e-32	9.09443e-31	-4.90809
Msmo1	537.183	-1.87359	0.15782	-11.8717	1.6603e-32	1.10867e-30	-3.66443
Vstm2l	132.76	-2.89252	0.24426	-11.8419	2.36934e-32	1.57425e-30	-7.42564
Barhl1	117.315	10.3146	0.871617	11.8338	2.60897e-32	1.72489e-30	1273.5
Ppp1r1b	202.914	-3.44548	0.291881	-11.8044	3.70325e-32	2.4363e-30	-10.8942
Rasgef1a	206.456	-2.97003	0.252717	-11.7524	6.86276e-32	4.49275e-30	-7.83553
Erc2	1171.18	-1.85617	0.15795	-11.7516	6.9263e-32	4.51223e-30	-3.62045
Kif1a	7890.47	-1.89093	0.160947	-11.7488	7.16707e-32	4.64642e-30	-3.70874
Ctnnd2	1503.53	-1.1296	0.096218	-11.74	7.95066e-32	5.12952e-30	-2.18798
Epha4	829.907	-1.55711	0.132874	-11.7187	1.02192e-31	6.56143e-30	-2.94264
Satb2	361.825	-2.96831	0.25334	-11.7167	1.04673e-31	6.68857e-30	-7.82621
Ube2l6	433.549	2.86974	0.245165	11.7054	1.19661e-31	7.60984e-30	7.30934
Clrn1	58.468	3.98306	0.340304	11.7044	1.21026e-31	7.66021e-30	15.8132
Cyp26b1	381.123	3.10112	0.265971	11.6596	2.05039e-31	1.29165e-29	8.58083
Scube2	124.121	3.58351	0.308974	11.5981	4.21377e-31	2.64201e-29	11.9879
Fam217b	250.182	-1.59729	0.137815	-11.59	4.62983e-31	2.88932e-29	-3.02573
Chn1	634.495	-2.33554	0.201755	-11.5761	5.44548e-31	3.38253e-29	-5.04741
Odc1	780.838	2.4335	0.210533	11.5587	6.66772e-31	4.12256e-29	5.40203
Gad2	1021.99	-2.26883	0.196321	-11.5567	6.82659e-31	4.20134e-29	-4.81932
Ppm1e	1065.32	-1.67319	0.145015	-11.538	8.48574e-31	5.19849e-29	-3.18919
Pgm5	220.587	3.26988	0.283467	11.5353	8.75728e-31	5.34034e-29	9.64568
Angpt2	399.217	-2.4826	0.215612	-11.5142	1.11888e-30	6.79208e-29	-5.58904
Sprn	298.171	-3.01347	0.262253	-11.4907	1.46919e-30	8.87829e-29	-8.07503
Dzip1	726.513	-1.50649	0.131236	-11.4792	1.67752e-30	1.00916e-28	-2.84118
Garnl3	668.915	-1.7121	0.149274	-11.4696	1.87576e-30	1.12335e-28	-3.27638
Dnmt3a	2830.52	-1.02025	0.0891141	-11.4488	2.38396e-30	1.42133e-28	-2.02827
Syngr3	373.282	-2.43737	0.213011	-11.4425	2.56446e-30	1.52215e-28	-5.41655
Slitrk5	381.15	-1.3843	0.121127	-11.4285	3.01252e-30	1.78019e-28	-2.61045
5730409E04Rik	201.23	-2.00202	0.175239	-11.4245	3.15415e-30	1.85567e-28	-4.00559
Ctxn1	307.535	-1.62573	0.142336	-11.4218	3.25382e-30	1.90591e-28	-3.08599
Sod3	212.295	-1.90669	0.167075	-11.4122	3.63518e-30	2.11999e-28	-3.74948
Actr3b	195.606	-3.16042	0.2771	-11.4054	3.93147e-30	2.28282e-28	-8.94093
Dusp10	135.99	2.62253	0.229989	11.4029	4.04636e-30	2.33936e-28	6.15827
Map1a	3035.14	-1.89311	0.166343	-11.3808	5.21172e-30	3.00011e-28	-3.71436
Shisa6	257.087	-2.04027	0.179534	-11.3642	6.30093e-30	3.61154e-28	-4.11323
Dmd	1657.62	-1.02337	0.0901772	-11.3485	7.54676e-30	4.30714e-28	-2.03267
Cbarp	511.759	-1.80577	0.159699	-11.3073	1.20762e-29	6.86289e-28	-3.49615
Cd44	368.458	1.66766	0.147854	11.279	1.66546e-29	9.42468e-28	3.17698
Gatm	872.449	-1.33946	0.11881	-11.274	1.76382e-29	9.93917e-28	-2.53057
Sall3	203.512	-3.14694	0.279145	-11.2735	1.77394e-29	9.9542e-28	-8.85776
Nlgn3	628.387	-1.57929	0.140251	-11.2604	2.05717e-29	1.14952e-27	-2.98823
Uncx	77.9196	5.59761	0.498808	11.222	3.18099e-29	1.77009e-27	48.4227
Tln2	1107.54	-1.23337	0.109917	-11.2209	3.22003e-29	1.78438e-27	-2.35116
Ptpro	429.825	-1.67256	0.149194	-11.2107	3.61427e-29	1.99457e-27	-3.1878
Col2a1	145.893	3.83799	0.342718	11.1987	4.13897e-29	2.27473e-27	14.3005
Cdc25b	287.811	1.71956	0.153759	11.1834	4.91553e-29	2.6872e-27	3.29335
Matk	187.948	-2.66049	0.237902	-11.1832	4.92973e-29	2.6872e-27	-6.32249
Snph	466.835	-2.07013	0.185228	-11.1761	5.33807e-29	2.89796e-27	-4.19923
Zfhx3	1138.43	-1.37817	0.123332	-11.1745	5.43518e-29	2.93874e-27	-2.59939
Draxin	296.904	2.97223	0.266308	11.1609	6.33642e-29	3.41221e-27	7.84747
Fbn1	339.815	1.32395	0.118655	11.158	6.54807e-29	3.51203e-27	2.5035
Necab1	652.289	-4.02096	0.36091	-11.1412	7.90551e-29	4.22312e-27	-16.2342
Prcp	535.463	1.47224	0.132303	11.1278	9.1855e-29	4.88734e-27	2.77453
Hspa12a	790.311	-2.19995	0.197706	-11.1274	9.22927e-29	4.89115e-27	-4.59463
Pcdh19	1300.14	-1.15448	0.103836	-11.1183	1.02176e-28	5.39354e-27	-2.22604
Slc35f1	590.672	-2.26808	0.204047	-11.1154	1.05525e-28	5.54835e-27	-4.8168
Lbx1	93.4505	9.5048	0.855141	11.1149	1.06175e-28	5.56067e-27	726.492
Nrp1	1225.23	-1.3847	0.125012	-11.0765	1.63074e-28	8.50725e-27	-2.61117
Lypd1	354.478	-3.57861	0.323175	-11.0733	1.69056e-28	8.78499e-27	-11.9473
Grin2b	5385.41	-2.01776	0.182425	-11.0607	1.94502e-28	1.00681e-26	-4.04954
Map3k9	658.326	-1.42285	0.128904	-11.0381	2.50405e-28	1.29118e-26	-2.68115
Efnb2	580.853	-1.1965	0.10848	-11.0297	2.74672e-28	1.41086e-26	-2.29184
Neurod2	575.053	2.39576	0.217321	11.0241	2.92514e-28	1.49675e-26	5.26254
Rasgrp1	607.078	-2.93869	0.266907	-11.0102	3.41327e-28	1.73324e-26	-7.66717
Dnal1	499.193	-1.55031	0.14088	-11.0045	3.63541e-28	1.83905e-26	-2.92881
Slc12a5	951.94	-1.95167	0.177689	-10.9837	4.57974e-28	2.30802e-26	-3.86823
Drp2	475.438	-1.13717	0.10368	-10.968	5.44428e-28	2.7334e-26	-2.19949
Epas1	6529.66	-1.22833	0.112017	-10.9656	5.59538e-28	2.79874e-26	-2.34296
Rasl10b	575.467	-2.02651	0.185397	-10.9306	8.2293e-28	4.10083e-26	-4.07417
Astn2	829.901	1.76804	0.162011	10.9131	9.98273e-28	4.95611e-26	3.40591
Atp6v1g2	294.164	-2.12771	0.195078	-10.907	1.06765e-27	5.28093e-26	-4.37023
Sipa1l1	1044.88	-1.08634	0.099633	-10.9034	1.1098e-27	5.46912e-26	-2.12335
Camk2b	1473.14	-1.87398	0.171962	-10.8976	1.18326e-27	5.80972e-26	-3.66542
Gm42372	290.741	-2.32287	0.213282	-10.891	1.27169e-27	6.22103e-26	-5.00326
Nrg3	366.068	-1.92801	0.177224	-10.8789	1.45288e-27	7.08145e-26	-3.80529
Emp1	522.95	2.46165	0.226397	10.8731	1.54783e-27	7.51683e-26	5.50847
Scn3a	864.309	-1.894	0.174322	-10.8649	1.69371e-27	8.19546e-26	-3.71664
Gng4	378.296	-5.12275	0.471612	-10.8622	1.74486e-27	8.41248e-26	-34.8418
Map9	708.15	-2.04637	0.188753	-10.8416	2.18694e-27	1.0506e-25	-4.13067
Pcsk2	545.583	-2.32487	0.214623	-10.8323	2.41982e-27	1.1583e-25	-5.01019
Vim	4089.27	1.29646	0.119689	10.8319	2.42934e-27	1.15871e-25	2.45626
Tnfrsf9	78.1221	6.05166	0.559258	10.8209	2.74181e-27	1.30309e-25	66.3331
Tenm2	774.596	-1.869	0.172868	-10.8117	3.02997e-27	1.43494e-25	-3.6528
Bcl11a	641.667	-1.67217	0.154814	-10.8011	3.40012e-27	1.60454e-25	-3.18693
Fbxl2	195.991	-1.82213	0.168814	-10.7937	3.68705e-27	1.73382e-25	-3.53603
Arhgdig	130.177	-3.99871	0.370517	-10.7922	3.74516e-27	1.75497e-25	-15.9857
Cbx6	1313	-1.05594	0.0978842	-10.7877	3.93689e-27	1.83836e-25	-2.07908
Pdxk	502.617	-1.20943	0.112245	-10.7749	4.5213e-27	2.1039e-25	-2.31247
B3gnt3	192.289	2.12608	0.197769	10.7503	5.90586e-27	2.73864e-25	4.36531
Npy	62.0733	-5.44132	0.508031	-10.7106	9.07741e-27	4.19477e-25	-43.4509
Kcnc2	216.474	-2.73825	0.256286	-10.6843	1.20523e-26	5.53122e-25	-6.67258
Iqsec3	420.777	-2.58053	0.241729	-10.6753	1.32836e-26	6.07541e-25	-5.98158
Alas2	2971.04	3.25482	0.306302	10.6262	2.25169e-26	1.02633e-24	9.54547
Ptprn2	527.224	-2.15093	0.202486	-10.6226	2.3391e-26	1.06254e-24	-4.44115
Slc25a37	1662.55	2.48471	0.234179	10.6103	2.66843e-26	1.20803e-24	5.59723
Bcl11b	526.452	-4.20995	0.3968	-10.6098	2.68465e-26	1.21127e-24	-18.5063
Camk1d	577.749	-1.85176	0.174776	-10.595	3.14197e-26	1.41283e-24	-3.6094
Mtcl1	895.733	1.24056	0.117111	10.593	3.21135e-26	1.43918e-24	2.3629
Slc22a17	1108.03	-1.08227	0.102183	-10.5915	3.26259e-26	1.45725e-24	-2.11737
Unc5d	389.155	-2.93443	0.277261	-10.5837	3.54812e-26	1.5795e-24	-7.64457
Skida1	199.482	1.53855	0.145454	10.5776	3.78667e-26	1.6801e-24	2.90503
Drd1	134.311	-4.06298	0.38459	-10.5644	4.3552e-26	1.91959e-24	-16.7139
2019-09-05	576.959	-1.54403	0.14615	-10.5647	4.34188e-26	1.91959e-24	-2.91608
Mfap4	92.4868	6.30181	0.598024	10.5377	5.78876e-26	2.54305e-24	78.892
Sorcs2	328.78	-2.54326	0.242296	-10.4965	8.96473e-26	3.91255e-24	-5.82905
Lmo7	421.784	-1.57733	0.150336	-10.4921	9.39566e-26	4.08727e-24	-2.98417
Dnm1	1026.81	-1.68773	0.161189	-10.4705	1.18029e-25	5.11778e-24	-3.22149
Gjc3	337.157	2.70714	0.258579	10.4693	1.19521e-25	5.16572e-24	6.53026
Dio2	457.587	-3.15466	0.301405	-10.4665	1.23092e-25	5.30287e-24	-8.90525
Faim2	208.527	-3.29787	0.315227	-10.4619	1.2928e-25	5.55158e-24	-9.8346
Kcnj2	526.879	-2.0575	0.196865	-10.4513	1.44478e-25	6.18432e-24	-4.16265
Shf	224.363	1.83952	0.176322	10.4328	1.75684e-25	7.47217e-24	3.57892
Dnah10	181.916	2.46554	0.236443	10.4276	1.85518e-25	7.86537e-24	5.52333
Scn3b	870.91	-1.75547	0.168366	-10.4265	1.87605e-25	7.92868e-24	-3.37637
Dagla	458.151	-1.66165	0.159529	-10.416	2.09622e-25	8.83123e-24	-3.16378
Cobl	256.666	-3.73776	0.358901	-10.4145	2.13013e-25	8.94587e-24	-13.3406
Neurod6	172.926	-2.93351	0.281845	-10.4082	2.27379e-25	9.51927e-24	-7.63969
Kcnb1	627.084	-2.0362	0.195741	-10.4025	2.41462e-25	1.00773e-23	-4.10164
Smim10l2a	90.1229	-2.46469	0.237078	-10.3961	2.58266e-25	1.0745e-23	-5.52008
E2f2	294.92	2.26098	0.217837	10.3793	3.08178e-25	1.27817e-23	4.79317
Kctd16	65.5886	-2.98712	0.288021	-10.3712	3.35347e-25	1.38418e-23	-7.92889
Nrsn2	68.6462	-2.78216	0.268262	-10.3711	3.3581e-25	1.38418e-23	-6.8788
Cend1	297.327	-2.7069	0.261852	-10.3375	4.76645e-25	1.95864e-23	-6.52918
Chd3os	207.494	-2.10109	0.203287	-10.3356	4.86378e-25	1.99251e-23	-4.29035
Nsmf	1218.01	-1.33797	0.129661	-10.3189	5.78731e-25	2.36359e-23	-2.52795
Gas7	1790.9	-2.34101	0.227038	-10.3111	6.27803e-25	2.55619e-23	-5.06657
Fam219a	565.1	-1.01941	0.0989776	-10.2994	7.09333e-25	2.87938e-23	-2.02708
Gabbr1	3302.5	-1.25398	0.121825	-10.2933	7.5535e-25	3.05688e-23	-2.38498
Rapgef4	1078.26	-1.19407	0.116077	-10.2869	8.07715e-25	3.25892e-23	-2.28797
Cnih3	127.395	-3.24331	0.315905	-10.2667	9.95297e-25	4.00367e-23	-9.46965
Loxl2	431.211	1.79498	0.175449	10.2307	1.44418e-24	5.77456e-23	3.4701
Hmgcr	1174.3	-1.20337	0.117836	-10.2122	1.74822e-24	6.96938e-23	-2.30277
Arl4c	376.744	-1.48317	0.14525	-10.2112	1.76695e-24	7.02309e-23	-2.79562
1500009C09Rik	117.374	-2.18481	0.213972	-10.2107	1.77536e-24	7.03561e-23	-4.54667
Grik3	761.564	-1.1299	0.110779	-10.1996	1.99096e-24	7.82037e-23	-2.18844
Prickle2	1035.86	-1.47753	0.144908	-10.1964	2.05857e-24	8.06224e-23	-2.78472
Gabra5	306.153	-5.65117	0.555027	-10.1818	2.39128e-24	9.33789e-23	-50.2542
Necab2	97.1616	-2.44169	0.239857	-10.1798	2.44084e-24	9.50362e-23	-5.43278
Slc6a17	898.625	-1.89737	0.186401	-10.1789	2.46238e-24	9.55962e-23	-3.72533
Slc1a2	17943.6	-2.64087	0.259493	-10.177	2.51092e-24	9.71981e-23	-6.23706
Grik5	866.895	-1.04775	0.103055	-10.1668	2.78789e-24	1.07608e-22	-2.0673
Ankrd45	170.021	-2.28023	0.224549	-10.1547	3.15726e-24	1.21514e-22	-4.85755
Slc7a10	199.329	-1.81033	0.178316	-10.1524	3.23437e-24	1.24124e-22	-3.50722
Gpr26	637.208	-3.67394	0.361964	-10.15	3.31294e-24	1.26774e-22	-12.7634
Cds2	2603.64	-1.00147	0.0987887	-10.1375	3.76682e-24	1.43322e-22	-2.00204
Camk2g	840.837	-1.11663	0.110304	-10.1232	4.36016e-24	1.65426e-22	-2.16839
Irx2	68.1628	2.82397	0.279239	10.1131	4.83313e-24	1.82851e-22	7.08107
Slc6a7	177.484	-2.47165	0.244552	-10.1068	5.15148e-24	1.94345e-22	-5.5468
Lrrc4c	545.295	-1.92065	0.190198	-10.0981	5.63131e-24	2.11848e-22	-3.78592
Tpgs2	392.937	-1.3684	0.135606	-10.0909	6.05897e-24	2.27296e-22	-2.58183
Barhl2	64.3788	3.27298	0.324701	10.08	6.77348e-24	2.53389e-22	9.6664
Cntn5	146.156	-3.33253	0.330642	-10.079	6.84273e-24	2.55265e-22	-10.0738
Mamdc2	88.3411	3.2443	0.322084	10.0728	7.28613e-24	2.71048e-22	9.47613
Pex5l	283.002	-3.26165	0.324307	-10.0573	8.53225e-24	3.16523e-22	-9.59078
Shc3	293.771	-1.4939	0.148609	-10.0526	8.94805e-24	3.30114e-22	-2.8165
Trim59	205.345	1.84392	0.183517	10.0477	9.40464e-24	3.46003e-22	3.58984
Nipa1	321.658	-1.74344	0.173539	-10.0464	9.52885e-24	3.49609e-22	-3.34833
Hecw2	1001.47	-1.02808	0.102683	-10.0122	1.34739e-23	4.92999e-22	-2.03931
Cntnap5b	164.935	-2.94254	0.294074	-10.0061	1.43234e-23	5.22647e-22	-7.68766
Ptpru	174.223	-1.66552	0.166505	-10.0028	1.48171e-23	5.39188e-22	-3.17228
Dpp10	420.527	-2.64778	0.265151	-9.98595	1.7561e-23	6.37303e-22	-6.26703
Xpr1	3001.78	-1.00676	0.101201	-9.94812	2.56998e-23	9.30138e-22	-2.0094
Phactr1	1050.87	-1.69601	0.170527	-9.94568	2.63358e-23	9.50581e-22	-3.24003
Cxcl12	2147.49	-2.88986	0.290829	-9.93662	2.88457e-23	1.03837e-21	-7.41199
Cdk5r2	250.065	-3.25947	0.328139	-9.93319	2.98539e-23	1.07177e-21	-9.57633
Mras	666.166	-1.08615	0.109382	-9.92987	3.08649e-23	1.1051e-21	-2.12306
Neurl1a	259.613	-2.03584	0.205184	-9.92203	3.33901e-23	1.19231e-21	-4.10061
Arf3	1844.34	-1.37394	0.138546	-9.91684	3.51722e-23	1.2526e-21	-2.59178
Stxbp1	1685.52	-1.09304	0.110487	-9.89295	4.46648e-23	1.58222e-21	-2.13324
Hap1	593.866	-2.06114	0.208859	-9.86857	5.6971e-23	2.01282e-21	-4.17315
Tmem151a	205.922	-2.23341	0.226348	-9.86714	5.77915e-23	2.03643e-21	-4.70243
Neurod4	45.6089	4.80457	0.487668	9.85213	6.71041e-23	2.35835e-21	27.9459
Sh3rf3	313.821	-2.23138	0.226564	-9.84877	6.9385e-23	2.43212e-21	-4.69583
L1cam	1306.52	-1.32735	0.134816	-9.84564	7.15794e-23	2.50247e-21	-2.50942
Car11	134.124	-1.646	0.167386	-9.83358	8.0695e-23	2.81379e-21	-3.12965
Olig1	603.495	-2.54873	0.259323	-9.8284	8.49586e-23	2.95475e-21	-5.85118
Plpp3	1196.5	-1.35132	0.137729	-9.81147	1.00491e-22	3.47683e-21	-2.55146
Celsr1	193.492	1.38315	0.141082	9.80385	1.08369e-22	3.73008e-21	2.60836
Insm1	349.636	4.73074	0.482633	9.80195	1.10433e-22	3.79134e-21	26.5519
Chp2	160.534	-2.94898	0.30109	-9.79434	1.19073e-22	4.07749e-21	-7.72202
Fam171b	1554.4	-1.9926	0.20353	-9.7902	1.24053e-22	4.23716e-21	-3.97953
Ppp2r2b	580.963	-1.9076	0.195029	-9.78114	1.3568e-22	4.61071e-21	-3.75185
Zcchc18	527.292	-1.50634	0.154036	-9.77915	1.38362e-22	4.68993e-21	-2.84089
Fgf1	213.581	-1.74964	0.179075	-9.7704	1.50853e-22	5.10036e-21	-3.36274
Map2	9301.16	-1.44621	0.148308	-9.75136	1.82006e-22	6.13809e-21	-2.72491
Mertk	402.135	-1.21551	0.124711	-9.74664	1.90671e-22	6.41412e-21	-2.32223
Ajap1	121.052	-2.75457	0.282771	-9.74136	2.00841e-22	6.73927e-21	-6.74853
Nrsn1	336.048	-3.14399	0.322991	-9.73398	2.1597e-22	7.22876e-21	-8.83964
Gabrg1	270.25	-2.41087	0.247717	-9.73237	2.19422e-22	7.32594e-21	-5.31797
Magee1	393.104	-1.7034	0.175373	-9.713	2.65406e-22	8.83914e-21	-3.25668
Penk	121.325	-3.79159	0.390465	-9.71043	2.72173e-22	9.04197e-21	-13.8478
Hs3st4	175.834	-3.22561	0.332288	-9.70728	2.80731e-22	9.2853e-21	-9.35419
Zfp804a	243.87	-1.51597	0.156169	-9.70722	2.80888e-22	9.2853e-21	-2.85991
Khdrbs3	264.494	-1.85867	0.191552	-9.7032	2.92176e-22	9.63459e-21	-3.62673
Nrxn2	1979.92	-1.25563	0.129466	-9.69852	3.05892e-22	1.0062e-20	-2.38771
Got1	245.758	-1.61974	0.167136	-9.69117	3.2873e-22	1.07867e-20	-3.0732
Tubb2a	962.256	-2.05187	0.211745	-9.69028	3.31618e-22	1.08548e-20	-4.14642
Reln	3019.66	1.47982	0.152727	9.68932	3.34765e-22	1.0931e-20	2.78913
Gabarapl1	756.889	-1.40025	0.144702	-9.6768	3.78391e-22	1.23254e-20	-2.63948
Sfrp2	157.075	-2.73422	0.28267	-9.6728	3.93453e-22	1.27848e-20	-6.65397
Zfp365	426.394	-2.5153	0.260117	-9.66989	4.04796e-22	1.31215e-20	-5.71717
Cdkl2	299.217	-2.93052	0.303255	-9.66352	4.3079e-22	1.39303e-20	-7.62383
Acsbg1	389.305	-1.97702	0.204677	-9.65925	4.49143e-22	1.44887e-20	-3.9368
Scd2	11122.5	-1.12092	0.116155	-9.65018	4.90685e-22	1.57906e-20	-2.17486
Susd4	270.154	-2.31571	0.240025	-9.64781	5.02174e-22	1.61215e-20	-4.9785
Ywhag	3647.65	-1.5117	0.156707	-9.64663	5.07984e-22	1.62689e-20	-2.85145
Epb41l1	2009	-1.09719	0.113742	-9.64629	5.09666e-22	1.62837e-20	-2.13937
Cxadr	1500.01	-1.75289	0.181741	-9.645	5.16128e-22	1.64508e-20	-3.37033
Mcm10	122.845	2.36524	0.245507	9.63411	5.73877e-22	1.82479e-20	5.15239
Lrfn2	84.8352	-3.71276	0.38563	-9.62777	6.10397e-22	1.93631e-20	-13.1115
Zwint	1527.72	-1.26022	0.13106	-9.61564	6.86779e-22	2.16831e-20	-2.39533
Vgf	189.238	-2.12396	0.221214	-9.60142	7.88535e-22	2.4837e-20	-4.3589
Clstn2	375.89	-1.96112	0.204273	-9.60052	7.954e-22	2.49943e-20	-3.89365
Ly75	1706.81	-1.34681	0.140296	-9.59976	8.01272e-22	2.51197e-20	-2.54349
Caln1	1413.81	-3.09718	0.322688	-9.59805	8.14703e-22	2.54809e-20	-8.55744
Kcnj6	443.524	2.00114	0.208547	9.59563	8.34046e-22	2.6025e-20	4.00316
Mmd	710.248	-1.79027	0.186587	-9.59484	8.40434e-22	2.61632e-20	-3.4588
Cxcl14	122.473	-2.31365	0.241292	-9.58857	8.93175e-22	2.77404e-20	-4.97138
Sema3c	290.691	-2.72109	0.283999	-9.58133	9.5801e-22	2.9685e-20	-6.59369
AI593442	801.363	-3.27799	0.342578	-9.56858	1.08389e-21	3.35077e-20	-9.70002
Far2	753.826	-1.37731	0.144065	-9.56031	1.1741e-21	3.61293e-20	-2.59783
Ssbp2	554.754	-1.31692	0.13787	-9.55191	1.27332e-21	3.90028e-20	-2.49134
Foxn2	815.115	1.50449	0.157527	9.55068	1.28842e-21	3.93251e-20	2.83724
Trank1	1426.26	-2.0094	0.210396	-9.55058	1.28973e-21	3.93251e-20	-4.02615
Prkcg	353.249	-2.0176	0.211283	-9.54931	1.30567e-21	3.97202e-20	-4.04911
Nusap1	286.869	1.91681	0.200812	9.54528	1.35742e-21	4.12009e-20	3.77587
Ank2	9123.02	-1.54138	0.161534	-9.54216	1.39894e-21	4.23648e-20	-2.91073
Ptma	393.483	1.20828	0.126644	9.54079	1.41744e-21	4.28277e-20	2.31063
Tmpo	1757.55	1.34393	0.141029	9.52941	1.58183e-21	4.7687e-20	2.53841
Gja4	258.996	-1.71945	0.180775	-9.51155	1.87836e-21	5.6372e-20	-3.29312
Vamp2	1674.65	-1.51845	0.159703	-9.50799	1.94387e-21	5.82073e-20	-2.86483
Syt5	138.841	-2.32546	0.244798	-9.49952	2.10865e-21	6.3e-20	-5.01226
Lmo3	405.248	-4.74614	0.499717	-9.49764	2.14691e-21	6.38573e-20	-26.8367
Tanc2	2504.39	-1.21655	0.128154	-9.49283	2.24846e-21	6.67294e-20	-2.3239
Lpar1	280.185	2.02776	0.213784	9.48513	2.42084e-21	7.16857e-20	4.07773
Slc4a3	559.729	-1.14613	0.120915	-9.47882	2.57186e-21	7.59892e-20	-2.21319
D130043K22Rik	132.764	-2.48352	0.262199	-9.47188	2.7485e-21	8.10293e-20	-5.59261
Srgap3	2368.66	-1.00047	0.105646	-9.47005	2.79701e-21	8.22776e-20	-2.00066
Ptk2b	279.518	-2.15682	0.22796	-9.46142	3.03803e-21	8.91142e-20	-4.45932
Zic2	783.886	1.69418	0.179066	9.46125	3.04276e-21	8.91142e-20	3.23594
Fam163a	72.2039	-3.34113	0.353165	-9.46054	3.06353e-21	8.9526e-20	-10.134
Prtg	144.663	2.43212	0.25709	9.46019	3.07379e-21	8.96299e-20	5.39687
Kcnc3	397.516	1.32971	0.140626	9.45565	3.21029e-21	9.34062e-20	2.51352
Glipr2	153.072	2.35948	0.249558	9.45462	3.24197e-21	9.41227e-20	5.13186
Myrip	188.811	-2.12794	0.22521	-9.44868	3.43124e-21	9.94019e-20	-4.37092
Akap5	563.445	-2.14027	0.227505	-9.40758	5.07681e-21	1.46755e-19	-4.40844
Epha5	680.267	-3.50795	0.373043	-9.40361	5.27224e-21	1.52075e-19	-11.3762
Enpp5	733.724	-1.61106	0.171339	-9.40277	5.31443e-21	1.52962e-19	-3.05476
Rag1	39.119	5.39073	0.573385	9.4016	5.37421e-21	1.5435e-19	41.9539
Slc25a23	936.349	-1.11943	0.119403	-9.37519	6.90535e-21	1.97899e-19	-2.17261
Rnft2	344.151	-1.31761	0.140548	-9.37478	6.93179e-21	1.98232e-19	-2.49252
Ptpn5	400.732	-1.67062	0.178431	-9.36286	7.76065e-21	2.20988e-19	-3.18351
Hmgcs1	2375.37	-1.52152	0.162664	-9.35377	8.45792e-21	2.40331e-19	-2.87093
Prkar2b	709.146	-1.36888	0.147156	-9.30225	1.37501e-20	3.89877e-19	-2.5827
Lingo2	268.973	-2.18462	0.234956	-9.298	1.43109e-20	4.04919e-19	-4.54608
Reps2	644.71	-1.90557	0.204951	-9.29769	1.43533e-20	4.0526e-19	-3.74656
Tspan7	1575.81	-1.82642	0.196445	-9.29736	1.43981e-20	4.05668e-19	-3.54656
Nsg2	1473.81	-1.52001	0.163658	-9.28774	1.57594e-20	4.41995e-19	-2.86793
Tbc1d4	671.264	1.67021	0.179833	9.28756	1.57867e-20	4.41995e-19	3.18261
Ncam1	4311.75	-1.41038	0.151917	-9.28389	1.63399e-20	4.56527e-19	-2.65808
Bub1b	241.852	1.95836	0.210952	9.28344	1.64088e-20	4.57493e-19	3.88621
Ror1	149.239	1.32481	0.142829	9.27548	1.76828e-20	4.91988e-19	2.50499
Kank4	385.429	-2.17168	0.234242	-9.2711	1.84241e-20	5.11548e-19	-4.50548
Irx5	32.3387	4.9761	0.536784	9.27021	1.85781e-20	5.14753e-19	31.4742
Reep5	1300.97	-1.64567	0.177539	-9.26939	1.87215e-20	5.17652e-19	-3.12894
Igsf3	743.543	1.09532	0.118287	9.25986	2.04695e-20	5.64816e-19	2.13661
2010300C02Rik	191.592	-1.9449	0.210047	-9.25936	2.0567e-20	5.66335e-19	-3.85011
Add2	1175.04	-1.04629	0.113053	-9.25492	2.14386e-20	5.8912e-19	-2.06522
Tmem179	157.031	-2.68433	0.290263	-9.24792	2.28901e-20	6.27716e-19	-6.42781
H2afv	251.599	1.32468	0.143305	9.24379	2.37926e-20	6.49797e-19	2.50478
Prkacb	2446.42	-1.27431	0.137912	-9.24001	2.46465e-20	6.71744e-19	-2.41884
Mllt11	1065.97	-2.01587	0.218319	-9.23358	2.61729e-20	7.11893e-19	-4.04424
Doc2a	85.6177	-2.55338	0.276661	-9.22928	2.72445e-20	7.39532e-19	-5.87009
Atp1a2	7717.15	-1.32838	0.143942	-9.22852	2.74408e-20	7.43352e-19	-2.5112
Cdk5rap2	1158	1.24864	0.135325	9.22696	2.78409e-20	7.5152e-19	2.37617
Syt16	258.713	-2.49924	0.270864	-9.22691	2.78549e-20	7.5152e-19	-5.65386
Plppr1	152.259	-1.71865	0.186648	-9.20796	3.3238e-20	8.93146e-19	-3.29129
Pld3	456.952	-1.40505	0.152695	-9.20169	3.52351e-20	9.44908e-19	-2.64828
Arhgef3	292.142	-1.70651	0.185556	-9.19674	3.68984e-20	9.87531e-19	-3.2637
Akap6	3096.19	-1.22165	0.132974	-9.18714	4.03428e-20	1.07756e-18	-2.33214
Caskin1	743.479	-1.24665	0.135728	-9.18496	4.1168e-20	1.0974e-18	-2.3729
Mef2c	3016.03	-1.98599	0.216229	-9.1847	4.12682e-20	1.09788e-18	-3.96135
Atp8a2	305.882	-1.60439	0.174751	-9.181	4.27103e-20	1.13399e-18	-3.04068
F5	350.047	2.69783	0.294075	9.17395	4.56011e-20	1.20834e-18	6.48825
Apcdd1	2684.23	-1.0598	0.115526	-9.17368	4.57147e-20	1.20895e-18	-2.08464
Fam81a	395.603	-4.14403	0.452495	-9.15818	5.27795e-20	1.39303e-18	-17.6798
Ccdc85a	553.075	-1.81323	0.198027	-9.15647	5.36221e-20	1.41247e-18	-3.51428
Optn	316.766	1.33715	0.146211	9.14536	5.94328e-20	1.55938e-18	2.52652
Glul	3961.93	-1.60284	0.175367	-9.13995	6.24808e-20	1.63614e-18	-3.03741
Nxph1	241.264	-2.06195	0.225965	-9.12509	7.16762e-20	1.87326e-18	-4.1755
6030419C18Rik	172.692	-1.4504	0.159024	-9.12062	7.46938e-20	1.94831e-18	-2.73284
Slc1a1	493.062	-1.64747	0.181068	-9.09864	9.14711e-20	2.38128e-18	-3.13284
Rab6b	3007.67	-1.63412	0.179737	-9.09172	9.74805e-20	2.5282e-18	-3.10398
Nhlh1	60.7996	7.91809	0.870945	9.09138	9.77884e-20	2.53094e-18	241.871
Begain	242.352	-2.39735	0.263865	-9.08552	1.032e-19	2.66583e-18	-5.26834
St6gal2	622.038	-1.68849	0.185895	-9.08303	1.05595e-19	2.72243e-18	-3.2232
Gng2	2525.12	-1.38385	0.152429	-9.07864	1.09938e-19	2.82894e-18	-2.60963
Lrtm2	164.013	-2.55306	0.281236	-9.078	1.10586e-19	2.84016e-18	-5.86877
Lss	574.276	-1.07869	0.11884	-9.07686	1.11757e-19	2.86471e-18	-2.11212
Mgll	1160.53	-1.14815	0.126496	-9.0766	1.12022e-19	2.86601e-18	-2.21629
Lrrn2	268.497	-1.24396	0.137104	-9.07312	1.15661e-19	2.94781e-18	-2.36847
Lrrc3	133.998	-1.61893	0.178451	-9.07213	1.16711e-19	2.96891e-18	-3.07147
Pde1a	289.262	-2.88161	0.317736	-9.06919	1.19902e-19	3.04429e-18	-7.36973
Slc8a1	765.376	-1.20172	0.132628	-9.06083	1.29459e-19	3.28069e-18	-2.30014
Eef1a2	554.724	-2.07225	0.228908	-9.05277	1.39386e-19	3.52556e-18	-4.20541
Pcp2	49.4568	8.58626	0.948623	9.05128	1.41296e-19	3.56712e-18	384.344
Mcm7	252.802	1.92405	0.21282	9.04074	1.5561e-19	3.91371e-18	3.79486
Cntnap5a	365.111	-2.67501	0.296082	-9.03471	1.64434e-19	4.12786e-18	-6.38644
Lrrtm4	269.997	-1.81269	0.200708	-9.03149	1.69353e-19	4.2354e-18	-3.51296
Gypa	145.036	3.13516	0.347362	9.02563	1.7867e-19	4.46008e-18	8.78571
Peli2	910.314	1.39114	0.154159	9.02408	1.81212e-19	4.51509e-18	2.62286
Sv2c	457.012	-1.93417	0.214377	-9.02231	1.84163e-19	4.58006e-18	-3.82159
Loxl4	81.7319	2.72098	0.301612	9.02144	1.85632e-19	4.60802e-18	6.5932
Wwc1	325.514	-1.77761	0.197505	-9.0003	2.25104e-19	5.57749e-18	-3.42857
Rab27b	207.759	-2.06227	0.229139	-9.00005	2.25624e-19	5.58e-18	-4.17642
Diaph3	234.342	1.7766	0.197579	8.99185	2.43111e-19	6.00137e-18	3.42617
Hbegf	191.152	-1.83356	0.204119	-8.9828	2.63968e-19	6.50423e-18	-3.56416
Gucy1b3	921.629	-1.20665	0.134335	-8.98237	2.65001e-19	6.51766e-18	-2.30801
Pcsk1n	210.578	-2.33095	0.260083	-8.96232	3.17909e-19	7.80456e-18	-5.03137
Gria1	1211.52	-1.51423	0.169008	-8.95957	3.25954e-19	7.98738e-18	-2.85647
Nkain1	195.763	1.57425	0.175882	8.9506	3.53556e-19	8.64788e-18	2.9778
Hist1h1b	362.386	2.36961	0.26497	8.94295	3.78922e-19	9.25139e-18	5.16801
Ache	177.645	-1.79098	0.200284	-8.94217	3.81588e-19	9.29947e-18	-3.46049
Cpne6	155.248	-1.58129	0.176844	-8.94171	3.8318e-19	9.32125e-18	-2.99237
Smc4	871.871	1.3167	0.147326	8.93737	3.98538e-19	9.67722e-18	2.49096
Zfp423	1066.53	1.16763	0.130796	8.92708	4.374e-19	1.06016e-17	2.24642
Ankrd6	193.317	-1.46102	0.163885	-8.91492	4.88178e-19	1.18109e-17	-2.75303
Kcnq3	1622.2	-2.14339	0.240508	-8.91192	5.01579e-19	1.21132e-17	-4.41798
Stum	619.994	-1.84024	0.206515	-8.91091	5.06137e-19	1.22012e-17	-3.58069
Gpd1l	670.148	-1.08714	0.122062	-8.90643	5.27036e-19	1.26821e-17	-2.12452
Foxp2	545.222	-1.92581	0.216276	-8.90438	5.36836e-19	1.28947e-17	-3.79949
Zkscan16	106.639	-2.281	0.256327	-8.89878	5.64659e-19	1.35144e-17	-4.86015
Cntn2	833.816	1.98923	0.223725	8.89141	6.03374e-19	1.44151e-17	3.97025
Dlg2	2203.8	-1.73042	0.194713	-8.887	6.27785e-19	1.49715e-17	-3.31824
Tprn	276.619	2.16661	0.243893	8.88345	6.48192e-19	1.54307e-17	4.48967
Tinagl1	277.176	1.4036	0.158026	8.88208	6.56243e-19	1.55945e-17	2.64561
Tmod2	5647.04	-1.42664	0.160931	-8.86493	7.65489e-19	1.8062e-17	-2.6882
Rorb	680.117	-1.7713	0.199993	-8.85681	8.23358e-19	1.93591e-17	-3.4136
Tpm2	87.9057	2.02763	0.229035	8.85291	8.52685e-19	2.00134e-17	4.07734
Sema3g	233.814	-2.28077	0.257704	-8.85035	8.72422e-19	2.04407e-17	-4.85937
Tgif1	186.688	1.27292	0.143894	8.84623	9.05239e-19	2.11724e-17	2.41649
Cadps2	1169.36	2.16447	0.24473	8.84432	9.20897e-19	2.1501e-17	4.48302
Gabra6	136.32	10.0497	1.13649	8.8428	9.33512e-19	2.17575e-17	1059.9
Trpc4	264.865	-1.6881	0.19099	-8.83871	9.68297e-19	2.25289e-17	-3.22232
Caly	123.845	-2.58767	0.292889	-8.83497	1.00121e-18	2.32543e-17	-6.01125
Gpr88	308.796	-5.30122	0.600557	-8.82717	1.0736e-18	2.48922e-17	-39.4299
Pcyt1b	304.582	-1.60603	0.18199	-8.8248	1.09658e-18	2.53811e-17	-3.04413
Rrm1	587.181	1.33724	0.151571	8.82251	1.11927e-18	2.58167e-17	2.52667
Mybpc3	124.567	6.2857	0.713264	8.81258	1.22293e-18	2.81591e-17	78.0161
Mdga2	716.095	-1.45674	0.165519	-8.801	1.35599e-18	3.1169e-17	-2.74487
Col4a6	102.937	2.37353	0.269945	8.79265	1.46078e-18	3.35201e-17	5.18208
Ccdc18	100.366	1.80213	0.205074	8.7877	1.52652e-18	3.49686e-17	3.48734
Nr1d1	136.698	-1.48666	0.16922	-8.78536	1.55858e-18	3.56419e-17	-2.8024
Rab15	337.717	-1.7856	0.203526	-8.77332	1.73477e-18	3.96033e-17	-3.44762
Cspg4	2053.49	-1.00361	0.114451	-8.76891	1.80405e-18	4.11144e-17	-2.00501
Stk32c	86.8352	-3.06459	0.34982	-8.76048	1.9442e-18	4.42331e-17	-8.36629
Eml2	353.674	-1.01617	0.116139	-8.74962	2.14078e-18	4.86227e-17	-2.02254
Sorcs3	194.629	-2.15199	0.246431	-8.73263	2.48818e-18	5.63215e-17	-4.44441
Cdh9	69.6298	-2.98247	0.341868	-8.72406	2.68405e-18	6.05958e-17	-7.90339
Naalad2	235.817	-1.46812	0.168286	-8.72397	2.68609e-18	6.05958e-17	-2.76661
Grin2d	170.503	-2.5321	0.29042	-8.71874	2.81324e-18	6.33571e-17	-5.78413
Ctnna2	993.49	-1.22124	0.140182	-8.71183	2.99018e-18	6.72287e-17	-2.33147
Pdgfra	959.256	-1.04369	0.119814	-8.71087	3.01561e-18	6.75729e-17	-2.06149
Gaa	473.188	-1.07622	0.123669	-8.70239	3.24961e-18	7.26944e-17	-2.1085
Dpf1	176.949	-1.24372	0.142957	-8.69995	3.32026e-18	7.41506e-17	-2.36808
Arhgap11a	281.068	1.55129	0.178534	8.68903	3.65558e-18	8.15031e-17	2.93079
Ezh2	634.289	1.16393	0.134054	8.68258	3.86896e-18	8.61166e-17	2.24068
Plagl1	297.424	1.16642	0.134443	8.67595	4.10106e-18	9.11308e-17	2.24454
Fam46c	3258.56	3.27647	0.377932	8.66947	4.3415e-18	9.59946e-17	9.6898
Reep1	1223.09	-1.04743	0.120865	-8.66607	4.47288e-18	9.8736e-17	-2.06684
Nr3c2	193.037	-1.94683	0.224846	-8.65853	4.77874e-18	1.0514e-16	-3.85528
Pnma2	278.954	-2.19698	0.253735	-8.65858	4.77666e-18	1.0514e-16	-4.58519
Hdac11	242.45	-1.7925	0.207233	-8.64968	5.16446e-18	1.1344e-16	-3.46414
Golga7b	186.979	-2.10834	0.243784	-8.64841	5.22239e-18	1.14524e-16	-4.31195
Rnf157	808.282	-1.21678	0.14081	-8.64129	5.55817e-18	1.21687e-16	-2.32427
Chrna4	172.207	-3.25517	0.377193	-8.62998	6.13618e-18	1.34122e-16	-9.54783
Col6a3	255.722	2.06751	0.239726	8.62444	6.44083e-18	1.40551e-16	4.19161
Thbs1	298.589	2.26272	0.262711	8.61298	7.11863e-18	1.55088e-16	4.79896
Mapre2	1568.72	-1.17068	0.135948	-8.61121	7.22905e-18	1.57238e-16	-2.25117
Elmod1	390.125	-2.4262	0.282114	-8.60007	7.96684e-18	1.73003e-16	-5.37477
Dnm3	2082.15	-1.02612	0.119356	-8.59715	8.1718e-18	1.77166e-16	-2.03654
Dgki	407.017	-1.30877	0.152268	-8.59518	8.31337e-18	1.79943e-16	-2.4773
Zyg11b	2652.16	-1.01916	0.118649	-8.5897	8.71962e-18	1.88431e-16	-2.02674
Astn1	1783.24	-1.29566	0.151081	-8.57591	9.83067e-18	2.12098e-16	-2.45489
Neurl1b	573.575	-1.06725	0.12447	-8.57431	9.96816e-18	2.14717e-16	-2.09543
Brsk1	651.267	-1.11167	0.129872	-8.55976	1.13101e-17	2.4284e-16	-2.16096
Ccnb1	89.3885	2.22707	0.260178	8.55979	1.13069e-17	2.4284e-16	4.68181
Zic4	814.542	1.59546	0.186598	8.55025	1.22819e-17	2.63282e-16	3.02191
Stx1a	518.022	-1.32839	0.155383	-8.54914	1.24013e-17	2.65416e-16	-2.51122
Gprasp1	2132.45	-1.26443	0.147914	-8.54843	1.24777e-17	2.66623e-16	-2.40232
Phyhipl	685.664	-1.31159	0.153437	-8.54803	1.25209e-17	2.6712e-16	-2.48214
Fam65b	401.003	-1.94813	0.227928	-8.5471	1.2622e-17	2.68848e-16	-3.85873
Grik1	286.126	-1.93736	0.226844	-8.54048	1.33663e-17	2.84247e-16	-3.83004
Gnai1	656.398	-1.65003	0.193302	-8.53606	1.3888e-17	2.94871e-16	-3.13841
Lmnb1	601.615	1.92562	0.225666	8.53306	1.42522e-17	3.02123e-16	3.79901
Eno2	467.108	-1.90038	0.222875	-8.52664	1.50664e-17	3.18878e-16	-3.73311
Ltbp3	406.418	1.32312	0.155185	8.52612	1.51335e-17	3.19791e-16	2.50207
Slc24a3	504.836	-1.42027	0.166874	-8.51101	1.72418e-17	3.63766e-16	-2.67635
Megf10	463.257	1.5276	0.179546	8.50811	1.76795e-17	3.72413e-16	2.88306
Hist1h3b	109.239	2.32226	0.272988	8.50684	1.78746e-17	3.75929e-16	5.00115
Ntsr2	149.057	-2.64609	0.311874	-8.48451	2.16636e-17	4.54901e-16	-6.25971
Gabrg3	444.109	-3.97213	0.468205	-8.48376	2.18036e-17	4.57123e-16	-15.6939
Rgs9	304.728	-1.38739	0.1637	-8.4752	2.34679e-17	4.91244e-16	-2.61606
Adamts3	161.661	-1.68343	0.19885	-8.46581	2.54387e-17	5.30834e-16	-3.2119
Dact3	157.041	-1.71342	0.202507	-8.46105	2.64992e-17	5.52101e-16	-3.27937
Syt2	194.945	2.03039	0.240016	8.45941	2.68725e-17	5.59008e-16	4.08516
Blm	225.408	1.29585	0.153248	8.4559	2.76946e-17	5.75213e-16	2.45521
Baalc	67.495	-3.53177	0.417842	-8.45241	2.85349e-17	5.91746e-16	-11.5657
Resp18	62.5575	-3.72548	0.441042	-8.44698	2.98928e-17	6.18943e-16	-13.2276
Thsd4	183.365	2.31614	0.274397	8.44083	3.15081e-17	6.51378e-16	4.97997
Dtl	266.347	1.92974	0.228679	8.43864	3.21042e-17	6.62676e-16	3.80988
Ssx2ip	421.917	-1.14702	0.135958	-8.43659	3.26735e-17	6.73386e-16	-2.21456
Mfap3l	365.119	-1.65801	0.196561	-8.43512	3.30849e-17	6.80815e-16	-3.15582
Arhgef9	933.097	-1.11279	0.132	-8.43019	3.45092e-17	7.07943e-16	-2.16263
Cacnb1	278.754	-1.14964	0.136413	-8.4277	3.52521e-17	7.22073e-16	-2.21859
Ildr2	1151.39	-1.72695	0.205155	-8.41777	3.83718e-17	7.84772e-16	-3.31027
Htr1b	127.985	-2.78802	0.331322	-8.41482	3.93487e-17	8.0352e-16	-6.9068
Nptxr	1092.54	-1.9227	0.228735	-8.40582	4.24893e-17	8.66328e-16	-3.79132
Rab3b	148.341	-2.71262	0.322775	-8.40407	4.3128e-17	8.7801e-16	-6.55511
Spag5	240.143	1.7973	0.214054	8.39648	4.60072e-17	9.35199e-16	3.47568
Chga	170.567	-2.15975	0.257325	-8.39309	4.73515e-17	9.61062e-16	-4.46838
Tnfrsf19	992.367	-1.02075	0.121858	-8.37658	5.44858e-17	1.10251e-15	-2.02897
Myo5a	2716.3	-1.22319	0.146259	-8.36317	6.10576e-17	1.23176e-15	-2.33463
Col1a1	530.356	4.14197	0.495313	8.36233	6.14929e-17	1.23867e-15	17.6546
Sat1	536.045	-1.0378	0.124376	-8.34407	7.17743e-17	1.44359e-15	-2.0531
Pcdh7	1253.4	-1.64724	0.197429	-8.34345	7.21559e-17	1.44908e-15	-3.13233
Stra6	335.402	-2.24443	0.26904	-8.34236	7.28203e-17	1.46023e-15	-4.73849
Anxa4	156.835	1.1192	0.134252	8.33651	7.65122e-17	1.52967e-15	2.17226
Grid2	1251.17	1.22239	0.146683	8.33351	7.84826e-17	1.56672e-15	2.33332
Basp1	2299.95	-1.60592	0.19272	-8.3329	7.8886e-17	1.57242e-15	-3.04389
Scrg1	80.1804	-2.14191	0.257131	-8.33003	8.08237e-17	1.60864e-15	-4.41344
Fbxl16	739.562	-1.60352	0.192552	-8.32774	8.24e-17	1.63514e-15	-3.03884
Ids	2520.4	-1.68248	0.202063	-8.3265	8.32675e-17	1.64991e-15	-3.20978
Drd2	59.2189	-4.53655	0.545401	-8.31782	8.95963e-17	1.77268e-15	-23.208
Atp1b1	2107.06	-1.80967	0.217595	-8.3167	9.04497e-17	1.78692e-15	-3.50563
Trp53i11	1492.72	1.43999	0.173258	8.31127	9.4686e-17	1.86784e-15	2.7132
Kifap3	1153.4	-1.29154	0.155967	-8.28091	1.22242e-16	2.40788e-15	-2.4479
Tmem178b	2105.49	-1.02456	0.123799	-8.276	1.27383e-16	2.50544e-15	-2.03434
Gabrb1	1262.29	-1.44538	0.174745	-8.27141	1.32388e-16	2.60006e-15	-2.72335
Dpf3	202.044	1.72594	0.208898	8.26212	1.43108e-16	2.80648e-15	3.30795
Ppargc1a	350.83	-1.7657	0.213766	-8.25999	1.45686e-16	2.85283e-15	-3.40039
Rnf14	1415.9	-1.06242	0.128671	-8.25693	1.49472e-16	2.9227e-15	-2.08844
Negr1	1590.66	-1.70032	0.206339	-8.24038	1.71667e-16	3.342e-15	-3.24972
Hcn2	250.375	-1.30314	0.158226	-8.23598	1.78092e-16	3.46204e-15	-2.46766
Lhx5	189.458	4.95804	0.602207	8.23313	1.82391e-16	3.54045e-15	31.0828
Cacng8	91.9517	-1.8109	0.220179	-8.22466	1.95739e-16	3.78854e-15	-3.5086
2019-03-04	198.516	-1.66951	0.203062	-8.22167	2.00691e-16	3.87317e-15	-3.18106
Neurog2	32.9899	6.02089	0.73235	8.22132	2.01271e-16	3.87876e-15	64.9333
Clstn3	629.277	-1.46142	0.177837	-8.21778	2.0731e-16	3.98937e-15	-2.7538
Mcm2	274.782	1.77542	0.216125	8.21476	2.12582e-16	4.08494e-15	3.42337
Cnksr3	323.386	1.17379	0.142894	8.21441	2.13211e-16	4.09114e-15	2.25604
Dlgap5	133.066	2.02282	0.246303	8.2127	2.16273e-16	4.14394e-15	4.06376
Bbs1	256.031	-1.18545	0.144606	-8.19781	2.4481e-16	4.67731e-15	-2.27434
Myom1	120.96	2.96407	0.361641	8.19618	2.48143e-16	4.73421e-15	7.80324
Hist1h2ak	111.188	2.60256	0.317549	8.19577	2.49002e-16	4.74382e-15	6.07363
Espl1	197.8	1.95987	0.239226	8.19256	2.55721e-16	4.85798e-15	3.89027
Cep55	119.26	1.84485	0.225502	8.18109	2.81289e-16	5.3361e-15	3.59215
Irx1	44.293	2.84707	0.348804	8.16237	3.28504e-16	6.22295e-15	7.19535
Acss1	204.382	-1.68224	0.206239	-8.15675	3.44148e-16	6.49166e-15	-3.20925
Dbf4	274.332	1.39885	0.171599	8.15186	3.58379e-16	6.74107e-15	2.63692
Ncapd2	623.538	1.49815	0.183792	8.15132	3.59969e-16	6.76144e-15	2.82479
Npas2	126.683	-2.25652	0.276942	-8.14798	3.70039e-16	6.92138e-15	-4.77838
Slc22a8	1114.17	-1.53617	0.188579	-8.14605	3.76006e-16	7.02315e-15	-2.90024
Itpk1	199.309	-1.279	0.15702	-8.14543	3.7793e-16	7.04924e-15	-2.4267
Cdca7	127.497	1.69038	0.207695	8.13878	3.9928e-16	7.43707e-15	3.22742
Pnmal1	268.668	-1.41136	0.173478	-8.13568	4.09634e-16	7.61603e-15	-2.65988
Aplp1	1105.53	-1.12897	0.138885	-8.12881	4.33536e-16	8.03033e-15	-2.18703
Atp9a	1219.19	-1.11326	0.136977	-8.12738	4.3867e-16	8.11417e-15	-2.16335
Nlgn1	834.51	-1.37116	0.168868	-8.11968	4.67413e-16	8.63389e-15	-2.58678
Rims3	434.282	-1.6253	0.200178	-8.11926	4.69054e-16	8.65223e-15	-3.08506
Gja1	1960.85	-1.39689	0.172068	-8.11827	4.72881e-16	8.7108e-15	-2.63333
Nefl	567.085	-1.9648	0.242034	-8.11788	4.74411e-16	8.72695e-15	-3.90359
Eri1	399.211	1.06826	0.131611	8.11684	4.78469e-16	8.78949e-15	2.09691
Efna3	81.0651	-2.60582	0.32127	-8.11099	5.02074e-16	9.21043e-15	-6.08736
Sv2a	918.282	-1.59427	0.196776	-8.10196	5.40814e-16	9.89394e-15	-3.01942
Ccna2	543.269	1.77521	0.219367	8.09242	5.84898e-16	1.06858e-14	3.42287
Frmpd4	306.21	-2.37886	0.294063	-8.08966	5.98334e-16	1.09163e-14	-5.20127
Ncan	6001.93	-1.72677	0.213459	-8.08945	5.99346e-16	1.09199e-14	-3.30985
Myt1l	1443.88	-1.19232	0.147554	-8.08052	6.44934e-16	1.17345e-14	-2.28519
Rnf208	140.769	-1.41707	0.17543	-8.07769	6.6003e-16	1.19928e-14	-2.67043
Paqr7	285.938	-1.81104	0.224317	-8.07356	6.82749e-16	1.23887e-14	-3.50896
Nfkbie	91.2324	1.87807	0.232627	8.07333	6.84087e-16	1.23962e-14	3.67584
BC034090	262.396	1.77307	0.219658	8.07195	6.91846e-16	1.25198e-14	3.41781
Ak5	132.701	-2.93855	0.364153	-8.06953	7.05694e-16	1.27531e-14	-7.66638
Rasgrp2	699.237	-1.09254	0.135442	-8.06648	7.23553e-16	1.30582e-14	-2.13249
Cntnap2	766.972	-1.76303	0.218681	-8.06211	7.49877e-16	1.3515e-14	-3.3941
Kcnq2	1226.98	-1.04671	0.129889	-8.05852	7.72262e-16	1.38997e-14	-2.06582
Tomm20	924.187	-1.04992	0.130413	-8.05078	8.22685e-16	1.47873e-14	-2.07042
Mki67	2498.25	1.78211	0.221424	8.04842	8.38726e-16	1.50554e-14	3.4393
St6galnac5	312.106	-2.5833	0.321086	-8.04553	8.58733e-16	1.53938e-14	-5.99311
Ticrr	147.812	2.28216	0.283705	8.04412	8.68689e-16	1.55514e-14	4.86406
Tmtc1	617.072	-1.18117	0.146893	-8.041	8.91058e-16	1.59305e-14	-2.26761
Melk	95.9921	1.9521	0.2428	8.03995	8.98723e-16	1.60461e-14	3.86937
Mdfic	230.374	1.09214	0.135869	8.03821	9.11625e-16	1.62547e-14	2.1319
Slc7a14	393.471	-1.43407	0.178423	-8.03746	9.17176e-16	1.63318e-14	-2.70207
Kntc1	224.447	1.71881	0.213892	8.03588	9.29095e-16	1.6522e-14	3.29165
Fgf12	494.624	-1.92593	0.240003	-8.02459	1.01865e-15	1.80905e-14	-3.79981
Epha6	171.214	-3.20711	0.399799	-8.0218	1.04204e-15	1.84814e-14	-9.23497
Nt5dc2	276.643	1.69653	0.211621	8.01683	1.08509e-15	1.92194e-14	3.24121
Lrig3	162.693	1.96618	0.245541	8.00755	1.17016e-15	2.0644e-14	3.90733
Mob3b	260.477	1.09725	0.137025	8.00767	1.16898e-15	2.0644e-14	2.13947
Cxxc4	675.774	-1.34268	0.167713	-8.0058	1.18693e-15	2.09123e-14	-2.53621
Rgs6	302.597	-2.46721	0.308299	-8.00267	1.21752e-15	2.14228e-14	-5.52974
Lrrtm1	117.487	-2.47468	0.309299	-8.00091	1.23498e-15	2.17016e-14	-5.55842
Lonrf2	1218.2	-1.31856	0.164809	-8.00054	1.23873e-15	2.17388e-14	-2.49418
Foxg1	220.024	-5.65344	0.708526	-7.97916	1.47334e-15	2.57545e-14	-50.3333
Uhmk1	2383.26	-1.02838	0.128898	-7.97829	1.48373e-15	2.59022e-14	-2.03974
Creg2	229.476	-3.13959	0.393759	-7.9734	1.54366e-15	2.69133e-14	-8.81277
Isg20	117.443	2.87744	0.361169	7.96701	1.62558e-15	2.83046e-14	7.34845
Tro	865.092	-1.11279	0.139739	-7.9633	1.67512e-15	2.90914e-14	-2.16263
Top2a	1239.57	1.87854	0.236316	7.94926	1.87633e-15	3.24171e-14	3.67702
Lmo4	445.948	-1.31622	0.165611	-7.94766	1.90067e-15	3.27952e-14	-2.49012
Cited2	294.17	1.45369	0.182944	7.94607	1.92525e-15	3.31765e-14	2.73907
Ltbp2	158.848	4.82617	0.607823	7.94008	2.02046e-15	3.47723e-14	28.3675
Map6	971.763	-1.02184	0.128703	-7.93949	2.03019e-15	3.48947e-14	-2.0305
Ezr	450.573	1.27235	0.160468	7.92896	2.20992e-15	3.7935e-14	2.41554
Diras1	136.055	-1.94804	0.245736	-7.92739	2.23796e-15	3.83671e-14	-3.85851
Cdk4	734.457	1.10228	0.139082	7.92543	2.2736e-15	3.8928e-14	2.14694
Kcnh7	570.814	-1.85236	0.23384	-7.92147	2.34718e-15	4.01366e-14	-3.6109
Enpp1	194.345	1.97981	0.250089	7.91644	2.44402e-15	4.17389e-14	3.94442
Fgf5	39.9023	3.69066	0.46684	7.90563	2.66591e-15	4.54123e-14	12.9122
Cenpf	695.069	2.05044	0.25943	7.90364	2.70868e-15	4.60821e-14	4.14233
Notum	92.5891	-2.28814	0.290109	-7.88718	3.09099e-15	5.25192e-14	-4.88425
Myof	123.799	2.65725	0.336974	7.88562	3.12984e-15	5.31118e-14	6.30827
Pgm2l1	3479.33	-2.2391	0.28404	-7.88305	3.19482e-15	5.41458e-14	-4.72104
Xkr7	118.803	2.01367	0.255584	7.87872	3.30745e-15	5.59835e-14	4.0381
Cks1b	79.0436	1.67741	0.213027	7.87418	3.42974e-15	5.79067e-14	3.19854
Ctdspl	489.364	-1.25929	0.160115	-7.86494	3.69285e-15	6.22703e-14	-2.39378
Tlcd1	179.272	-1.55278	0.197492	-7.86252	3.76475e-15	6.34026e-14	-2.93383
Slc22a4	96.6641	2.26666	0.288747	7.84999	4.16064e-15	6.99815e-14	4.81207
Cd200	670.401	-1.05498	0.134406	-7.84919	4.18737e-15	7.03425e-14	-2.07769
Greb1l	220.971	1.5859	0.202144	7.84538	4.31654e-15	7.24214e-14	3.00194
Zdhhc2	597.217	-2.06168	0.262811	-7.84473	4.33893e-15	7.27056e-14	-4.17473
Racgap1	392.591	1.65235	0.210646	7.84424	4.35582e-15	7.28972e-14	3.14346
Galnt16	351.88	-1.22849	0.156617	-7.84391	4.3674e-15	7.29995e-14	-2.34321
Rp1	100.128	1.63775	0.208832	7.84242	4.41934e-15	7.37753e-14	3.11181
Opcml	1576.85	-2.56614	0.327821	-7.82787	4.96187e-15	8.26256e-14	-5.92223
mt-Nd2	10412.7	-1.37795	0.17604	-7.82746	4.97813e-15	8.27931e-14	-2.59899
Syt13	408.37	-1.63278	0.208607	-7.82705	4.99453e-15	8.29627e-14	-3.10109
Cdca3	107.088	1.85146	0.236643	7.82385	5.12316e-15	8.49935e-14	3.60865
Disp2	1047.6	-1.45876	0.186544	-7.81993	5.28536e-15	8.75757e-14	-2.74873
Fam107a	466.177	-1.74062	0.222821	-7.81173	5.64078e-15	9.32335e-14	-3.34179
Kcnn3	431.778	-1.2224	0.15654	-7.80888	5.76962e-15	9.52451e-14	-2.33335
St8sia3	692.573	-1.65919	0.212624	-7.80339	6.0268e-15	9.93678e-14	-3.15839
Lgals1	279.35	1.95577	0.250759	7.79941	6.21962e-15	1.0242e-13	3.87923
Lsamp	2985.1	-1.42306	0.18268	-7.78989	6.70666e-15	1.10034e-13	-2.68153
Usp1	328.362	1.13673	0.14607	7.78207	7.13491e-15	1.16916e-13	2.19882
Timp2	1023.33	-1.36914	0.175967	-7.78067	7.21423e-15	1.18071e-13	-2.58317
Uchl1	823.715	-1.27414	0.163763	-7.78037	7.23142e-15	1.18208e-13	-2.41854
Nov	183.29	-3.34227	0.430932	-7.75591	8.77102e-15	1.43024e-13	-10.142
Des	102.091	1.52813	0.197167	7.75044	9.15754e-15	1.48782e-13	2.88412
Oas3	45.8868	3.80554	0.491008	7.75047	9.15544e-15	1.48782e-13	13.9824
Cenpe	503.887	1.8462	0.238921	7.72725	1.09893e-14	1.7811e-13	3.59553
Ldb2	249.15	-1.53505	0.198713	-7.72497	1.11881e-14	1.81112e-13	-2.89799
Sowaha	132.284	-1.98903	0.257594	-7.72156	1.14912e-14	1.85793e-13	-3.96969
Fgf13	534.694	-1.9342	0.2505	-7.72138	1.15075e-14	1.85832e-13	-3.82167
Prkaa2	463.963	-1.4853	0.192486	-7.71642	1.1964e-14	1.92969e-13	-2.79975
Cgref1	75.0395	-2.51268	0.32569	-7.71496	1.21022e-14	1.94963e-13	-5.7068
AW551984	341.82	-4.293	0.556602	-7.71287	1.23018e-14	1.97703e-13	-19.6029
Tmem132d	116.392	-2.43868	0.31626	-7.711	1.24834e-14	2.0038e-13	-5.42145
S100a6	128.588	2.19138	0.284196	7.71082	1.25012e-14	2.00425e-13	4.56742
Prdm1	288.032	-1.68115	0.218111	-7.70777	1.2804e-14	2.05033e-13	-3.20683
Cpne4	187.038	-4.69707	0.609408	-7.70759	1.28213e-14	2.05064e-13	-25.9393
Slc4a8	562.016	-1.19764	0.155405	-7.70655	1.29261e-14	2.06493e-13	-2.29364
Zbtb18	2760.34	1.52129	0.197432	7.70537	1.30467e-14	2.07923e-13	2.87047
Neil3	150.429	1.71648	0.22326	7.68828	1.49129e-14	2.37097e-13	3.28635
Kif20a	167.004	1.98931	0.258825	7.68591	1.5191e-14	2.41232e-13	3.97047
Slc16a9	140.488	-1.78393	0.23223	-7.68173	1.56953e-14	2.48944e-13	-3.44363
Kcnj10	1061.94	-1.5456	0.201356	-7.67595	1.64203e-14	2.59826e-13	-2.91925
Htr2c	264.567	-3.96507	0.516626	-7.67494	1.65493e-14	2.61558e-13	-15.6173
Cacna1h	537.966	-1.42043	0.185135	-7.67236	1.6886e-14	2.66563e-13	-2.67665
Spta1	131.064	3.10679	0.405057	7.67001	1.7198e-14	2.71168e-13	8.61465
Serpine2	1768.65	-1.22178	0.159623	-7.65416	1.94587e-14	3.06091e-13	-2.33234
Stc2	44.015	2.00753	0.262538	7.64663	2.0631e-14	3.24102e-13	4.02094
Rad51ap1	104.714	1.81992	0.238053	7.64499	2.08964e-14	3.27549e-13	3.53061
Xkr4	957.891	-1.53883	0.201292	-7.64477	2.09312e-14	3.27709e-13	-2.90559
Plxdc1	226.72	-1.56102	0.204452	-7.63512	2.25615e-14	3.52408e-13	-2.95061
Tspyl4	1247.8	-1.42489	0.186628	-7.63494	2.25934e-14	3.52494e-13	-2.68495
Atcay	654.729	-1.24597	0.163399	-7.62529	2.43485e-14	3.7899e-13	-2.37177
Slc7a8	420.608	-1.37654	0.180528	-7.62507	2.43905e-14	3.79202e-13	-2.59644
Meis2	703.028	-4.71293	0.618134	-7.62444	2.451e-14	3.80617e-13	-26.226
Uhrf1	265.492	1.9939	0.261958	7.61152	2.7089e-14	4.20179e-13	3.98312
Ube2c	154.657	2.48536	0.326729	7.6068	2.80976e-14	4.35317e-13	5.59975
C330027C09Rik	257.988	1.89646	0.249373	7.60493	2.8505e-14	4.41117e-13	3.72299
Kcnf1	145.543	-3.15526	0.415023	-7.60262	2.90188e-14	4.48549e-13	-8.90898
Hk2	113.227	1.57391	0.207104	7.59962	2.96999e-14	4.58546e-13	2.97711
Hba-a2	2586.88	3.28238	0.432028	7.5976	3.0168e-14	4.65235e-13	9.72959
Kcnip1	149.282	-2.1396	0.281672	-7.59609	3.05205e-14	4.70128e-13	-4.40641
Cygb	140.353	1.15989	0.152821	7.58987	3.20229e-14	4.92703e-13	2.2344
Hist1h1a	254.683	2.19423	0.289302	7.58455	3.33643e-14	5.12162e-13	4.57644
Mcm5	212.147	1.73382	0.228728	7.58025	3.44879e-14	5.27606e-13	3.32607
Rhbdl2	92.8802	-2.08352	0.274861	-7.58025	3.4489e-14	5.27606e-13	-4.23839
Kif23	315.395	1.97898	0.261342	7.57239	3.66427e-14	5.59912e-13	3.94215
Met	183.387	-3.015	0.398461	-7.56661	3.83087e-14	5.84033e-13	-8.08359
Kctd15	152.19	1.29303	0.170895	7.56621	3.84268e-14	5.85165e-13	2.45042
Itga7	313.735	1.40017	0.185075	7.56538	3.8672e-14	5.88228e-13	2.63932
Myb	52.8778	2.93195	0.387811	7.56026	4.02269e-14	6.09796e-13	7.63142
Rab9b	182.316	-1.65511	0.218994	-7.55782	4.09877e-14	6.20625e-13	-3.14948
Cntn3	166.454	-2.85025	0.377165	-7.55702	4.12394e-14	6.23728e-13	-7.21124
Adam23	1056.12	-1.61494	0.213907	-7.54973	4.36145e-14	6.57417e-13	-3.06299
Boc	321.262	1.60463	0.212705	7.54392	4.5604e-14	6.8663e-13	3.04118
Ddah2	333.169	1.38778	0.184034	7.54086	4.66888e-14	7.01382e-13	2.61675
C77370	1103.24	-1.20623	0.159987	-7.53952	4.71719e-14	7.07844e-13	-2.30733
Msi1	457.864	1.02853	0.136564	7.53146	5.01767e-14	7.50403e-13	2.03994
Ntng1	204.793	-2.81451	0.373897	-7.52751	5.17175e-14	7.7258e-13	-7.03481
Ddn	412.005	-5.7228	0.760461	-7.52543	5.25451e-14	7.84067e-13	-52.8122
Rgs17	949.506	-1.58667	0.210864	-7.52463	5.28698e-14	7.88032e-13	-3.00356
Rapgefl1	339.114	-1.57571	0.209466	-7.5225	5.37375e-14	8.00072e-13	-2.98081
Celf6	123.988	-1.93462	0.257332	-7.518	5.56186e-14	8.26236e-13	-3.82278
Hba-a1	4468.19	3.25212	0.432743	7.51512	5.686e-14	8.43739e-13	9.52762
Slc39a8	1114.02	-1.1077	0.147478	-7.51095	5.86993e-14	8.70066e-13	-2.15501
Slc4a1	582.695	3.35323	0.446533	7.50948	5.9364e-14	8.78942e-13	10.2193
Arhgap19	210.771	1.42459	0.189736	7.50827	5.99159e-14	8.86132e-13	2.68438
Slc2a13	453.931	-1.55451	0.207103	-7.50598	6.09716e-14	9.00747e-13	-2.93734
Anxa2	1291.72	1.26549	0.168607	7.50554	6.11755e-14	9.02762e-13	2.40408
Ndn	812.959	-1.20204	0.160233	-7.5018	6.29451e-14	9.26827e-13	-2.30064
Camk2n2	226.289	-1.41613	0.188813	-7.50016	6.37403e-14	9.37502e-13	-2.66868
Slc8a2	488.518	-1.83056	0.244365	-7.49109	6.83059e-14	1.00355e-12	-3.55675
Palm2	180.41	-2.02304	0.270158	-7.48837	6.97353e-14	1.02342e-12	-4.0644
Ndst3	950.564	1.1056	0.147817	7.47947	7.46244e-14	1.09397e-12	2.15188
Pclaf	224.62	2.04534	0.273589	7.47596	7.66431e-14	1.12233e-12	4.12771
Grb7	60.189	1.70244	0.227828	7.47245	7.8714e-14	1.1514e-12	3.2545
Fxyd7	116.182	-2.38532	0.319261	-7.47136	7.93718e-14	1.15975e-12	-5.22458
Tnfrsf11b	108.416	-3.02573	0.40522	-7.46688	8.2121e-14	1.19861e-12	-8.14394
Cdh6	88.7799	-1.59972	0.214443	-7.4599	8.65902e-14	1.26108e-12	-3.03084
Rnf122	226.134	1.39539	0.187113	7.45748	8.8196e-14	1.28307e-12	2.6306
Kcnip4	137.402	-3.25188	0.436138	-7.45609	8.91304e-14	1.29525e-12	-9.52607
Fam134b	262.6	-1.82246	0.244771	-7.44559	9.6511e-14	1.40098e-12	-3.53684
Fanca	128.88	2.15773	0.289963	7.44138	9.96361e-14	1.44478e-12	4.46212
Shisa9	385.042	-1.67134	0.224635	-7.44026	1.00486e-13	1.45552e-12	-3.18511
Ttc9b	130.895	-1.78819	0.240396	-7.43851	1.01826e-13	1.47174e-12	-3.4538
Fam49a	1338.58	-1.5153	0.203769	-7.43637	1.03491e-13	1.49419e-12	-2.85859
Cysltr2	74.409	-1.41615	0.19057	-7.43113	1.07678e-13	1.55128e-12	-2.66873
Ncam2	596.528	-1.97649	0.266331	-7.42119	1.16072e-13	1.66861e-12	-3.93535
Kif5a	3222.98	-1.72788	0.232877	-7.41969	1.17394e-13	1.6858e-12	-3.3124
Tmem229a	572.548	-1.76463	0.238164	-7.40933	1.26944e-13	1.81903e-12	-3.39788
Sgol2a	183.441	1.54901	0.209088	7.40843	1.27806e-13	1.82746e-12	2.92617
Prr18	196.133	-1.04804	0.141517	-7.40577	1.30393e-13	1.86246e-12	-2.06772
Bhlhe22	429.176	2.15836	0.291487	7.40465	1.31498e-13	1.87623e-12	4.46407
Acot7	330.144	-1.17158	0.158612	-7.38644	1.50814e-13	2.14726e-12	-2.25258
Kif14	164.113	2.05122	0.277854	7.38239	1.55474e-13	2.20655e-12	4.14457
Gabra2	533.884	-1.73329	0.234912	-7.37845	1.60143e-13	2.26799e-12	-3.32485
Nsdhl	175.419	-1.30318	0.176773	-7.37203	1.68053e-13	2.37749e-12	-2.46772
Gpr165	71.5587	-2.10773	0.286051	-7.36837	1.72732e-13	2.44109e-12	-4.31012
Lbp	54.0542	3.03081	0.411492	7.36543	1.76578e-13	2.49281e-12	8.1727
Cdkl5	1119.88	-1.48732	0.201942	-7.36509	1.77023e-13	2.49645e-12	-2.80368
Serpine1	584.888	1.14278	0.155213	7.36264	1.80304e-13	2.54004e-12	2.20806
Rell2	185.664	-1.38949	0.188923	-7.35482	1.91178e-13	2.69034e-12	-2.61987
Ube2o	1219.64	1.11695	0.151869	7.35469	1.91375e-13	2.69034e-12	2.16888
Dhfr	151.66	1.39613	0.189846	7.35404	1.92298e-13	2.70046e-12	2.63195
Neurog1	19.332	7.22628	0.983003	7.35123	1.96391e-13	2.75504e-12	149.736
F2rl1	32.8297	3.87296	0.526859	7.35103	1.9669e-13	2.75635e-12	14.6513
Rnasel	436.855	1.52046	0.206946	7.34713	2.02509e-13	2.83492e-12	2.86883
Hist1h1d	367.935	1.91132	0.260685	7.33191	2.26891e-13	3.16627e-12	3.76152
Dchs2	212.242	-2.41522	0.329489	-7.33021	2.29799e-13	3.20351e-12	-5.33402
Ak1	181.852	-1.61999	0.221063	-7.32821	2.33251e-13	3.24825e-12	-3.07374
Dnajc6	998.093	-1.69705	0.231731	-7.32335	2.41848e-13	3.36446e-12	-3.24236
Atp2a3	722.492	-1.1491	0.156965	-7.3207	2.46672e-13	3.42444e-12	-2.21775
Smarca1	350.575	-1.05235	0.143758	-7.32025	2.47503e-13	3.4324e-12	-2.0739
Ttll7	701.854	-1.78757	0.24429	-7.31741	2.52794e-13	3.50214e-12	-3.45234
Scoc	258.286	-1.21062	0.165528	-7.31369	2.59909e-13	3.59698e-12	-2.31437
Rims4	366.544	-1.65803	0.227016	-7.3036	2.80158e-13	3.8692e-12	-3.15586
Nyap1	277.354	-1.0929	0.149769	-7.29721	2.93806e-13	4.05349e-12	-2.13302
Pdia5	180.894	1.3875	0.190179	7.29579	2.96922e-13	4.09225e-12	2.61625
Anln	428.666	1.66108	0.227852	7.29017	3.09558e-13	4.26201e-12	3.16253
Dhcr24	479.483	-1.3121	0.179987	-7.29	3.09955e-13	4.26308e-12	-2.48303
Nsf	1199.78	-1.15217	0.158088	-7.28819	3.14139e-13	4.31617e-12	-2.22249
Calm1	9808.15	-1.34295	0.184272	-7.28787	3.14899e-13	4.32218e-12	-2.53669
Samd5	795.079	-1.08826	0.149411	-7.28365	3.24902e-13	4.44576e-12	-2.12617
Pcp4l1	167.312	-1.90668	0.262002	-7.27736	3.40421e-13	4.64384e-12	-3.74946
Rad54l	118.71	2.37124	0.325832	7.27749	3.40086e-13	4.64384e-12	5.17384
Elfn1	120.267	-3.41251	0.469017	-7.27588	3.44177e-13	4.69029e-12	-10.648
Dab1	496.019	-1.07405	0.147663	-7.27366	3.49882e-13	4.76318e-12	-2.10533
Topbp1	850.585	1.03498	0.142307	7.27288	3.51901e-13	4.78578e-12	2.04909
Doc2b	213.481	-2.94436	0.40494	-7.2711	3.5658e-13	4.84448e-12	-7.69733
Ston2	149.208	-1.72291	0.23714	-7.26535	3.72076e-13	5.04987e-12	-3.30101
Fam124a	274.771	-1.09145	0.150504	-7.252	4.10659e-13	5.56788e-12	-2.13089
Atad2	443.564	1.21907	0.168105	7.25185	4.11131e-13	5.56862e-12	2.32797
Clip4	170.819	-1.15039	0.15866	-7.25068	4.14682e-13	5.61102e-12	-2.21974
Chrm1	247.885	-4.54152	0.626774	-7.24587	4.2966e-13	5.80781e-12	-23.2882
6430571L13Rik	56.5749	2.10383	0.290382	7.24505	4.32275e-13	5.83724e-12	4.2985
Hist1h2ab	75.8281	2.5116	0.346673	7.24486	4.32872e-13	5.8394e-12	5.70253
Fndc5	198.553	-1.62354	0.224132	-7.24365	4.36756e-13	5.87991e-12	-3.08129
Svop	253.161	-1.53272	0.211595	-7.24368	4.36685e-13	5.87991e-12	-2.89331
Olfm3	187.533	-2.82751	0.390394	-7.2427	4.39833e-13	5.90943e-12	-7.09847
Jakmip1	286.939	-1.97221	0.272515	-7.23707	4.58468e-13	6.15361e-12	-3.92368
Ect2	222.696	1.90988	0.263908	7.23691	4.59032e-13	6.15499e-12	3.75778
Peg3	3137.74	-1.05407	0.145679	-7.2356	4.6348e-13	6.2084e-12	-2.07638
Lepr	144.922	1.46631	0.202675	7.2348	4.66232e-13	6.23901e-12	2.76315
Lgi2	327.68	-2.41474	0.333795	-7.23421	4.68252e-13	6.25977e-12	-5.33224
Kcnj16	144.49	-2.30601	0.319543	-7.2166	5.33043e-13	7.10458e-12	-4.94514
Wfs1	160.719	-1.2971	0.179757	-7.21584	5.36016e-13	7.13708e-12	-2.45734
Jazf1	202.522	-1.84602	0.255859	-7.21498	5.39427e-13	7.16821e-12	-3.59507
Sgsm2	332.523	-1.19534	0.165779	-7.21043	5.57753e-13	7.40437e-12	-2.28999
Spock1	787.7	-1.53431	0.21293	-7.20569	5.77521e-13	7.65917e-12	-2.8965
Plcxd2	723.607	-1.71189	0.237687	-7.20228	5.92136e-13	7.84522e-12	-3.2759
Apba1	1521.79	-1.5267	0.212183	-7.1952	6.23698e-13	8.25519e-12	-2.88125
Osbpl3	235.806	-1.03843	0.144333	-7.19464	6.26251e-13	8.28078e-12	-2.05398
Mal2	245.989	-3.55343	0.494053	-7.1924	6.36612e-13	8.40113e-12	-11.7406
Bub1	213.093	1.79966	0.250297	7.19009	6.47469e-13	8.53598e-12	3.48138
Phf21b	273.317	1.3112	0.182375	7.18957	6.49959e-13	8.56035e-12	2.48147
Mycn	321.207	1.64556	0.229117	7.18217	6.86153e-13	9.02815e-12	3.12869
Bche	202.373	1.49619	0.208392	7.1797	6.9863e-13	9.18327e-12	2.82097
Cacng3	94.2817	-2.18583	0.304594	-7.1762	7.16766e-13	9.40316e-12	-4.54988
Coch	69.4734	-2.63878	0.368156	-7.16755	7.63499e-13	9.98681e-12	-6.22805
Cds1	135.046	-1.87734	0.262136	-7.16168	7.96927e-13	1.03935e-11	-3.67396
Pnmal2	643.184	-1.11131	0.155173	-7.16176	7.96457e-13	1.03935e-11	-2.16042
Sema4a	178.657	-1.66457	0.23242	-7.1619	7.95691e-13	1.03935e-11	-3.17019
Grm7	427.195	-1.51419	0.211461	-7.1606	8.03263e-13	1.04557e-11	-2.85638
Camk2n1	1196.79	-1.73741	0.242644	-7.16033	8.04842e-13	1.04661e-11	-3.33436
Lix1	97.0658	-3.17851	0.444347	-7.15322	8.47629e-13	1.10011e-11	-9.05374
Cemip	300.123	1.58892	0.222134	7.15298	8.49151e-13	1.10101e-11	3.00824
Prag1	378.278	1.03097	0.144162	7.15152	8.58226e-13	1.1117e-11	2.0434
Aspm	489.153	1.91802	0.268237	7.15048	8.64773e-13	1.11909e-11	3.77905
Atp6v0e2	747.162	-1.24307	0.173909	-7.14782	8.81658e-13	1.13984e-11	-2.36702
Fermt1	24.204	5.81905	0.814204	7.14691	8.87509e-13	1.14629e-11	56.4557
Cadm1	1371.28	-1.31198	0.183632	-7.14461	9.02547e-13	1.16459e-11	-2.48281
Cacna1i	388.725	-1.95067	0.27305	-7.144	9.06556e-13	1.16864e-11	-3.86554
Akr1c14	68.5829	-2.06048	0.288473	-7.14272	9.15016e-13	1.1784e-11	-4.17126
Adamts6	238.467	1.02615	0.143796	7.13617	9.59648e-13	1.23469e-11	2.03659
Tmem204	459.956	-1.25735	0.176248	-7.13395	9.75267e-13	1.25358e-11	-2.39055
Irx3	71.1751	2.85824	0.400785	7.13161	9.92029e-13	1.2739e-11	7.25129
Hist1h4j	78.3964	3.01273	0.422463	7.13134	9.93991e-13	1.27519e-11	8.07089
Icam1	522.388	1.32859	0.186532	7.12261	1.05899e-12	1.35597e-11	2.51158
Zim1	200.323	-2.48429	0.349097	-7.11633	1.1084e-12	1.41517e-11	-5.59558
Gabrb3	1645.86	-1.41953	0.199583	-7.11247	1.13984e-12	1.45392e-11	-2.67498
Dclk1	5216.16	-1.10591	0.155677	-7.1039	1.21285e-12	1.5441e-11	-2.15235
Gen1	94.7783	2.04498	0.287893	7.10327	1.21839e-12	1.54968e-11	4.12669
Tmtc2	841.915	1.09643	0.154499	7.09667	1.27802e-12	1.62089e-11	2.13824
Sgip1	1061.1	-1.24519	0.175513	-7.09461	1.29719e-12	1.64364e-11	-2.37051
Hells	313.091	1.32508	0.187052	7.08406	1.39996e-12	1.77217e-11	2.50548
Ddr1	524.225	1.35398	0.19116	7.08299	1.41072e-12	1.78411e-11	2.55617
Mdk	98.1569	1.7581	0.24859	7.07229	1.524e-12	1.92372e-11	3.38252
Incenp	277.889	1.70154	0.240657	7.0704	1.54488e-12	1.94824e-11	3.25248
Nnat	1841.97	-1.16297	0.164518	-7.06897	1.56085e-12	1.96653e-11	-2.23918
Zfyve28	230.925	1.55962	0.220639	7.06867	1.56425e-12	1.96895e-11	2.94777
Fam189a1	192.022	-2.22008	0.314143	-7.06711	1.58195e-12	1.98936e-11	-4.6592
Cdh13	932.082	-1.11676	0.158139	-7.06188	1.64262e-12	2.06177e-11	-2.16859
Impact	660.882	-1.21814	0.17254	-7.06005	1.66445e-12	2.08721e-11	-2.32646
Ntrk2	4328.49	-1.2334	0.174817	-7.05536	1.72149e-12	2.15671e-11	-2.3512
Iqgap3	314.93	1.75487	0.248762	7.05443	1.73304e-12	2.16915e-11	3.37497
Ppp1r3c	236.764	-2.01063	0.285289	-7.04772	1.81878e-12	2.2722e-11	-4.02959
Sgsm1	333.224	-1.21863	0.172962	-7.04566	1.84581e-12	2.30381e-11	-2.32726
Rnf144b	482.915	-1.21551	0.172537	-7.04493	1.85551e-12	2.31375e-11	-2.32223
Syt1	3266.52	-2.22789	0.316362	-7.0422	1.89232e-12	2.35526e-11	-4.68447
Map3k13	330.788	1.12425	0.159787	7.03594	1.97919e-12	2.4588e-11	2.17988
Slitrk1	314.455	-1.34353	0.191001	-7.03418	2.00431e-12	2.48769e-11	-2.53772
Nkain3	215.59	-1.3608	0.193651	-7.02707	2.1092e-12	2.61302e-11	-2.56827
Efna5	161.534	-1.67127	0.23814	-7.01804	2.25006e-12	2.78236e-11	-3.18496
Cdca8	124.869	1.99796	0.284903	7.01279	2.33615e-12	2.88348e-11	3.99435
Garem1	227.541	-1.57057	0.224062	-7.00953	2.39114e-12	2.94863e-11	-2.97022
B4galt6	1030.17	-1.4648	0.209014	-7.00818	2.41443e-12	2.97461e-11	-2.76026
2900055J20Rik	33.2167	-3.30762	0.472377	-7.00207	2.52208e-12	3.10436e-11	-9.9013
Hist1h3e	122.307	2.07148	0.295968	6.99901	2.57781e-12	3.16713e-11	4.20318
Hist1h2bb	164.916	2.02563	0.28952	6.99652	2.62389e-12	3.22078e-11	4.07171
Capg	215.3	1.30136	0.186185	6.98963	2.7562e-12	3.37698e-11	2.46462
Clspn	144.624	1.85998	0.266644	6.97552	3.04742e-12	3.72695e-11	3.63003
Orai2	207.149	-1.18717	0.170208	-6.97485	3.062e-12	3.74136e-11	-2.27706
Galr1	63.1103	2.23891	0.321128	6.97202	3.12412e-12	3.8068e-11	4.72041
Adamtsl3	58.4105	2.14291	0.307429	6.97044	3.15942e-12	3.84631e-11	4.41653
Cbx2	164.065	1.2097	0.173602	6.96824	3.20935e-12	3.90354e-11	2.31289
Nectin3	987.432	1.00498	0.144244	6.96722	3.23268e-12	3.92834e-11	2.00692
A730017C20Rik	181.422	-1.49422	0.214562	-6.96404	3.30648e-12	4.01072e-11	-2.81712
Nalcn	529.278	-1.48277	0.212946	-6.96312	3.32829e-12	4.03351e-11	-2.79485
Abhd3	162.211	-1.84339	0.264762	-6.96243	3.34445e-12	4.04942e-11	-3.58852
Kcng1	83.7634	-2.96995	0.426655	-6.96101	3.3784e-12	4.08682e-11	-7.8351
Chaf1b	86.5081	2.27799	0.327321	6.95951	3.41447e-12	4.12672e-11	4.85003
Polq	210.096	1.78352	0.256344	6.95755	3.4624e-12	4.18086e-11	3.44266
Pianp	131.184	-1.8426	0.265096	-6.95069	3.63494e-12	4.38129e-11	-3.58656
Hist1h3d	80.0162	2.50858	0.360988	6.9492	3.67361e-12	4.4239e-11	5.69058
Hbb-bs	34516.7	3.28135	0.472339	6.94704	3.7304e-12	4.48825e-11	9.72267
Trip13	64.1671	1.88009	0.270703	6.94522	3.77863e-12	4.54218e-11	3.68099
Stil	207.256	1.82286	0.262736	6.938	3.977e-12	4.76775e-11	3.53783
Kif4	222.9	1.87001	0.270271	6.91901	4.54806e-12	5.44748e-11	3.65535
Alx4	47.7293	3.22441	0.466413	6.91319	4.73861e-12	5.66555e-11	9.34637
Shisa8	38.1095	3.83436	0.554883	6.91022	4.83903e-12	5.78043e-11	14.2646
Lrrn3	525.875	-1.19332	0.172732	-6.90852	4.89737e-12	5.8449e-11	-2.28678
Kifc1	71.0937	2.05112	0.297204	6.90137	5.15026e-12	6.14122e-11	4.14427
Tmem246	237.107	-1.11363	0.161385	-6.90043	5.18453e-12	6.17657e-11	-2.16389
Cdca2	180.22	2.08456	0.30221	6.89773	5.28384e-12	6.28927e-11	4.24146
Sp5	37.333	3.26631	0.474044	6.8903	5.56759e-12	6.62112e-11	9.6218
Rbfox1	634.053	-1.74707	0.253713	-6.88601	5.73808e-12	6.8178e-11	-3.35676
Hhip	198.19	1.22182	0.177962	6.86564	6.61947e-12	7.85106e-11	2.33242
Stk10	217.201	1.07552	0.156758	6.861	6.83814e-12	8.09604e-11	2.10748
Scn1a	457.352	-1.58401	0.230986	-6.85761	7.00231e-12	8.28307e-11	-2.99802
Fam169a	270.519	-1.96404	0.28648	-6.85578	7.09254e-12	8.38238e-11	-3.90153
D430041D05Rik	1967.25	1.31799	0.192251	6.85557	7.10267e-12	8.38546e-11	2.49319
Nav3	1663.54	-1.41794	0.206834	-6.85547	7.1077e-12	8.38546e-11	-2.67205
Rflna	112.176	-1.69906	0.248008	-6.85084	7.34163e-12	8.65379e-11	-3.2469
Kif11	505.353	1.89572	0.276721	6.85064	7.35194e-12	8.6583e-11	3.72107
Hbb-bt	5319.3	3.38603	0.494407	6.84866	7.45434e-12	8.77116e-11	10.4543
E2f7	256.876	1.70312	0.248762	6.84641	7.57247e-12	8.90232e-11	3.25605
Tgfbr3	253.493	1.25724	0.183688	6.84444	7.67737e-12	9.01771e-11	2.39038
Tshz2	587.55	-1.05084	0.153558	-6.84331	7.73832e-12	9.0813e-11	-2.07174
Cst3	1860.5	-1.49829	0.219048	-6.84003	7.9175e-12	9.28343e-11	-2.82508
Kcnc4	119.631	-2.09585	0.30642	-6.8398	7.93015e-12	9.2901e-11	-4.27479
Brip1	130.445	1.74275	0.254839	6.83866	7.99381e-12	9.35648e-11	3.34674
Tm7sf2	135.738	-1.13601	0.166211	-6.83473	8.21623e-12	9.59159e-11	-2.19772
Foxo6	41.9202	-2.0581	0.301554	-6.82498	8.79382e-12	1.02479e-10	-4.16438
Zwilch	136.61	1.67256	0.245195	6.82135	9.01917e-12	1.05014e-10	3.1878
Syt6	218.235	-1.2656	0.185656	-6.81693	9.30095e-12	1.08106e-10	-2.40427
Slc4a10	529.204	-1.39674	0.20494	-6.81537	9.40246e-12	1.09191e-10	-2.63307
Ica1l	247.47	-1.44036	0.211398	-6.81349	9.5261e-12	1.10435e-10	-2.71389
Arhgap28	302.657	1.19286	0.175305	6.8045	1.01401e-11	1.17147e-10	2.28605
Grid1	349.975	-1.7587	0.258507	-6.80329	1.02259e-11	1.18035e-10	-3.38392
Tspan13	1037.1	-1.03969	0.152853	-6.80191	1.03238e-11	1.1896e-10	-2.05579
Cdt1	103.753	2.13589	0.314021	6.80172	1.03379e-11	1.19019e-10	4.39507
Irf1	148.416	1.15289	0.169522	6.80085	1.04001e-11	1.19529e-10	2.22359
Slit1	213.107	-4.37336	0.64305	-6.80097	1.03917e-11	1.19529e-10	-20.7259
Mid1ip1	253.693	-1.22266	0.179871	-6.79745	1.06486e-11	1.22176e-10	-2.33377
Napb	1168.85	-1.71368	0.252131	-6.79681	1.06958e-11	1.22611e-10	-3.27998
B3gat2	257.674	-1.68234	0.247563	-6.79558	1.07877e-11	1.23559e-10	-3.20947
Rab36	170.108	-1.21876	0.179419	-6.79282	1.09963e-11	1.2584e-10	-2.32747
Rgs3	669.535	-1.26066	0.185697	-6.78877	1.13091e-11	1.29309e-10	-2.39605
Timeless	233.203	1.22771	0.180928	6.78563	1.15584e-11	1.32047e-10	2.34195
Ndrg1	285.262	1.12542	0.165926	6.78265	1.17988e-11	1.34677e-10	2.18165
Nell1	145.12	-2.82924	0.417416	-6.77798	1.21864e-11	1.38983e-10	-7.10699
Wdr49	35.4651	3.70532	0.547075	6.77296	1.26175e-11	1.43777e-10	13.044
Cd244	43.3336	2.36083	0.348722	6.76994	1.28835e-11	1.46683e-10	5.13665
Grid2ip	129.635	1.83296	0.270904	6.76609	1.32312e-11	1.50513e-10	3.56268
Paqr6	41.3027	2.46396	0.364202	6.76536	1.32974e-11	1.51137e-10	5.51729
Wdhd1	229.491	1.41876	0.209968	6.75705	1.40831e-11	1.59796e-10	2.67356
Nkd2	158.321	-1.32648	0.196384	-6.75453	1.43303e-11	1.62325e-10	-2.5079
Fdft1	194.031	-1.14329	0.169302	-6.75294	1.44877e-11	1.63969e-10	-2.20884
Slc8a3	213.796	-1.52729	0.22627	-6.74986	1.4799e-11	1.67342e-10	-2.88244
Panx2	144.186	-1.32777	0.196815	-6.74627	1.51695e-11	1.71106e-10	-2.51014
Pole	337.04	1.86735	0.276795	6.74634	1.51618e-11	1.71106e-10	3.64862
Baz1a	363.781	1.13383	0.168253	6.73885	1.59642e-11	1.79765e-10	2.19441
Smc2	533.981	1.31442	0.195079	6.73787	1.60724e-11	1.80832e-10	2.48702
Cdh12	157.235	-2.33433	0.346516	-6.73659	1.62145e-11	1.82276e-10	-5.04318
Atad5	380.491	1.10582	0.164171	6.7358	1.63026e-11	1.83113e-10	2.15222
Rad51	104.443	1.68772	0.250768	6.73022	1.6941e-11	1.89805e-10	3.22148
Birc5	139.942	1.76189	0.261882	6.72781	1.72235e-11	1.92647e-10	3.39143
Cecr6	136.775	-1.56247	0.232265	-6.72708	1.73098e-11	1.9345e-10	-2.95359
Dnajc27	391.529	-1.38488	0.205927	-6.72509	1.75485e-11	1.9579e-10	-2.6115
Lsm11	714.81	-1.48878	0.221524	-6.72063	1.80944e-11	2.01543e-10	-2.80651
Il18	65.4273	-2.02009	0.30079	-6.71595	1.86847e-11	2.07772e-10	-4.05609
Nemp1	208.324	1.15882	0.172637	6.7125	1.91319e-11	2.12567e-10	2.23275
Tpx2	377.076	1.83935	0.274071	6.71123	1.92985e-11	2.1424e-10	3.57849
Scg2	334.434	-2.23739	0.334168	-6.69538	2.15108e-11	2.38206e-10	-4.71542
Lig1	248.599	1.31556	0.196528	6.69403	2.17114e-11	2.40228e-10	2.48899
Cbs	183.752	-1.6565	0.247737	-6.68652	2.28541e-11	2.52663e-10	-3.1525
Ier3	95.6566	2.17916	0.325924	6.68609	2.29206e-11	2.53188e-10	4.52889
Fam135b	123.002	-2.53899	0.379931	-6.68275	2.34496e-11	2.58818e-10	-5.8118
Gprasp2	482.454	-1.09681	0.164179	-6.68058	2.37992e-11	2.62242e-10	-2.13881
Serinc2	34.744	3.28658	0.49198	6.68032	2.38422e-11	2.625e-10	9.75799
Ccnb2	113.63	1.74892	0.262169	6.67095	2.54147e-11	2.79352e-10	3.36106
Slc6a9	375.957	-1.2275	0.184015	-6.67068	2.54616e-11	2.79638e-10	-2.34162
1700025G04Rik	582.336	-1.13827	0.17066	-6.6698	2.5615e-11	2.81091e-10	-2.20116
Cep128	211.441	1.13841	0.170784	6.66581	2.63212e-11	2.88367e-10	2.20139
Dgkk	264.384	-3.80176	0.570571	-6.66309	2.68126e-11	2.9303e-10	-13.9459
Sptbn2	2000.61	-1.35496	0.203432	-6.66049	2.72915e-11	2.98019e-10	-2.5579
Hrk	225.806	-1.38222	0.20753	-6.66034	2.73187e-11	2.98073e-10	-2.6067
Tusc3	468.235	-1.20277	0.180747	-6.65445	2.84366e-11	3.09764e-10	-2.30182
Frem1	234.23	1.21903	0.183279	6.65124	2.90636e-11	3.16336e-10	2.32791
Syt7	1004.48	-1.17578	0.17684	-6.64886	2.9537e-11	3.21227e-10	-2.25916
Ercc6l	89.1407	1.72547	0.259653	6.64529	3.02623e-11	3.28847e-10	3.30688
Icosl	108.414	1.21331	0.182602	6.64455	3.04135e-11	3.29953e-10	2.31868
Slc9a5	265.281	1.02465	0.154206	6.64465	3.03934e-11	3.29953e-10	2.03446
Pkib	112.072	2.47195	0.372069	6.64378	3.05745e-11	3.31431e-10	5.54792
Vstm2b	85.3515	-1.90422	0.286848	-6.63842	3.17065e-11	3.42035e-10	-3.74306
Aldoc	1257.37	-1.30715	0.197075	-6.63274	3.2951e-11	3.54887e-10	-2.47452
Bmp6	39.8923	2.20344	0.332216	6.63254	3.29961e-11	3.55087e-10	4.60575
Serp2	113.4	-1.60785	0.242771	-6.62289	3.52248e-11	3.7755e-10	-3.04797
Insig1	304.236	-1.07465	0.162305	-6.6212	3.5629e-11	3.81576e-10	-2.10621
E130114P18Rik	143.487	1.81165	0.273669	6.61986	3.59543e-11	3.84751e-10	3.51043
Arrdc3	556.109	1.01776	0.153945	6.61115	3.81339e-11	4.07749e-10	2.02477
Acsl4	566.246	-1.27168	0.192379	-6.61029	3.83572e-11	4.09808e-10	-2.41443
Spock3	345.966	-1.84807	0.279902	-6.60255	4.04144e-11	4.31098e-10	-3.60017
Srsf12	184.381	-1.87904	0.28477	-6.59844	4.15495e-11	4.42852e-10	-3.67831
Thrb	163.703	-1.92108	0.2914	-6.59259	4.32223e-11	4.59948e-10	-3.78706
Nell2	795.179	-1.64361	0.249717	-6.58189	4.64507e-11	4.93908e-10	-3.12446
Atp1b2	1917.96	-1.09219	0.166053	-6.57736	4.78884e-11	5.08386e-10	-2.13198
Cntn6	161.694	-1.67016	0.254057	-6.57395	4.89969e-11	5.19741e-10	-3.1825
Kif20b	268.304	1.5859	0.241312	6.57199	4.96468e-11	5.26217e-10	3.00195
Atp6v1a	1494.91	-1.03657	0.158019	-6.55979	5.38828e-11	5.69758e-10	-2.05134
Cap2	263.773	-1.27285	0.194112	-6.5573	5.47912e-11	5.78448e-10	-2.41638
Cenpa	281.169	1.57016	0.239452	6.5573	5.47903e-11	5.78448e-10	2.96937
Bean1	85.4463	-2.00325	0.305526	-6.55672	5.50049e-11	5.80245e-10	-4.00901
Mpped1	399.205	-4.13029	0.630068	-6.55531	5.55271e-11	5.85292e-10	-17.5122
Smim13	911.686	-1.22808	0.1874	-6.55325	5.62978e-11	5.92947e-10	-2.34255
Cenpl	88.6867	1.3969	0.213306	6.54879	5.80053e-11	6.09969e-10	2.63334
Mblac2	265.025	-1.61594	0.246857	-6.54605	5.90797e-11	6.20778e-10	-3.06511
Hlf	359.387	-2.0317	0.310505	-6.5432	6.0217e-11	6.32232e-10	-4.08886
Nasp	558.373	1.01283	0.154882	6.53935	6.17859e-11	6.47685e-10	2.01786
Recql4	49.7343	2.18556	0.334606	6.53172	6.5017e-11	6.78892e-10	4.54902
Rrm2	215.969	1.58952	0.243789	6.52005	7.02828e-11	7.31588e-10	3.00949
Tacc3	199.736	1.63466	0.250784	6.51821	7.1151e-11	7.39472e-10	3.10515
Spc24	52.8034	2.14322	0.328992	6.5145	7.29328e-11	7.574e-10	4.41746
Esrrg	460.785	1.17224	0.180038	6.51109	7.46054e-11	7.74168e-10	2.25362
Dscam	667.637	-1.16741	0.179343	-6.50937	7.5469e-11	7.82522e-10	-2.24608
Pcdhac2	180.713	-1.45586	0.223833	-6.50422	7.8095e-11	8.08495e-10	-2.7432
Elf4	336.895	1.11733	0.171817	6.50303	7.87188e-11	8.13063e-10	2.16946
Dlgap3	567.771	-1.19782	0.184229	-6.50178	7.93777e-11	8.19234e-10	-2.29392
Agtrap	145.901	1.09516	0.168477	6.50035	8.0133e-11	8.24818e-10	2.13637
Gpx1	985.969	1.13725	0.174953	6.50029	8.01657e-11	8.24818e-10	2.19961
Masp1	98.6485	1.57314	0.242188	6.49552	8.27462e-11	8.50058e-10	2.97552
C1qtnf1	115.589	-1.59969	0.24629	-6.49515	8.29507e-11	8.51504e-10	-3.03078
Hist2h2bb	212.87	1.89712	0.292279	6.49077	8.54009e-11	8.75982e-10	3.72468
Rab3a	539.676	-1.22418	0.188626	-6.49001	8.58284e-11	8.79691e-10	-2.33623
Npr1	227.069	1.41924	0.21871	6.48917	8.63101e-11	8.8395e-10	2.67445
Trim46	310.776	-1.04379	0.160977	-6.4841	8.92622e-11	9.12784e-10	-2.06164
Rfc4	55.1952	1.96052	0.30248	6.48148	9.08283e-11	9.28088e-10	3.89201
Crhr1	180.92	2.02118	0.311853	6.48118	9.10057e-11	9.2919e-10	4.05915
Map7d2	250.895	-1.3608	0.210003	-6.4799	9.17807e-11	9.36387e-10	-2.56828
Ncald	1244.51	-1.36521	0.210844	-6.47499	9.48182e-11	9.66638e-10	-2.57614
Ogdhl	150.546	-1.28493	0.198462	-6.47446	9.51493e-11	9.69274e-10	-2.43671
Pif1	84.513	2.06608	0.319197	6.47275	9.62341e-11	9.79578e-10	4.18749
Rarb	98.3427	-2.30506	0.356355	-6.46845	9.90131e-11	1.0071e-09	-4.94189
Fam111a	333.587	1.04878	0.162234	6.46461	1.01561e-10	1.03223e-09	2.06878
Mal	167.125	-1.45408	0.224946	-6.46415	1.0187e-10	1.03458e-09	-2.73982
Hist1h4k	105.303	2.24711	0.348128	6.45485	1.08323e-10	1.09678e-09	4.74732
St6galnac6	267.105	-1.01219	0.156923	-6.45026	1.11658e-10	1.12969e-09	-2.01697
Mastl	140.691	1.44498	0.224177	6.4457	1.1507e-10	1.16333e-09	2.72259
Pfn2	1395.59	-1.26689	0.196637	-6.44279	1.17296e-10	1.18494e-09	-2.40643
Mns1	58.9986	2.00412	0.311575	6.43221	1.25763e-10	1.26759e-09	4.01143
Clcf1	38.0194	1.9643	0.305729	6.42496	1.31904e-10	1.32649e-09	3.90222
Kcnj8	533.703	-1.1388	0.177271	-6.4241	1.32655e-10	1.33304e-09	-2.20198
Wdr17	144.736	-1.88739	0.293825	-6.4235	1.33175e-10	1.33725e-09	-3.69965
Sstr1	39.4575	-3.05022	0.474915	-6.42266	1.33916e-10	1.34369e-09	-8.28337
Cdr2	380.761	1.51325	0.235634	6.42206	1.34441e-10	1.34693e-09	2.85453
Ppp1r3d	79.9553	-1.31601	0.205046	-6.41812	1.37965e-10	1.38016e-09	-2.48977
Tuba1c	43.5814	2.02463	0.315496	6.4173	1.38711e-10	1.38559e-09	4.06888
Plk4	246.706	1.23345	0.192368	6.41194	1.43675e-10	1.43407e-09	2.35129
Rragb	156.984	-1.61921	0.252884	-6.40296	1.52392e-10	1.51767e-09	-3.07207
Nanos1	511.873	1.52581	0.23837	6.40102	1.54343e-10	1.53596e-09	2.87948
Chl1	2942.11	-1.15962	0.181254	-6.39778	1.57657e-10	1.56776e-09	-2.23399
Nr4a2	207.139	-1.72697	0.269998	-6.39622	1.59269e-10	1.58261e-09	-3.31031
Fam131a	225.809	-1.4356	0.224845	-6.38486	1.71553e-10	1.69836e-09	-2.70495
Acsl6	829.793	-1.06038	0.166179	-6.38097	1.75968e-10	1.74078e-09	-2.08549
Disp3	215.983	1.28955	0.202376	6.37205	1.86516e-10	1.84313e-09	2.44452
Tsc22d3	481.772	-1.14719	0.180036	-6.37199	1.8659e-10	1.84313e-09	-2.21481
Olig2	216.738	-1.661	0.260743	-6.37027	1.887e-10	1.8626e-09	-3.16236
Igsf1	132.257	-2.50671	0.393586	-6.3689	1.90384e-10	1.87783e-09	-5.68322
Rgcc	173.232	-1.25514	0.197117	-6.36746	1.9218e-10	1.89414e-09	-2.3869
Sncb	199.173	-1.68792	0.265331	-6.36158	1.99688e-10	1.96403e-09	-3.22193
Adap2	420.323	-1.28571	0.202124	-6.36099	2.00452e-10	1.96986e-09	-2.43802
Knl1	566.245	1.71622	0.270098	6.35408	2.09674e-10	2.05595e-09	3.28575
Chrd	134.838	1.81142	0.285098	6.35366	2.10254e-10	2.06011e-09	3.50987
Mpv17l	244.037	-1.61436	0.254386	-6.34609	2.20858e-10	2.16244e-09	-3.06175
Ncapg2	337.071	1.14804	0.180926	6.34537	2.21899e-10	2.16944e-09	2.21612
Fam220a	493.466	1.63062	0.257184	6.34027	2.29367e-10	2.23918e-09	3.09646
Vwa5b2	176.634	-1.84487	0.291016	-6.33939	2.30672e-10	2.25027e-09	-3.5922
Slc16a7	727.999	-2.21225	0.349128	-6.33651	2.35028e-10	2.28943e-09	-4.63398
Slc13a1	28.0328	5.35627	0.845504	6.335	2.37344e-10	2.3103e-09	40.9634
Dusp4	117.368	1.78487	0.281829	6.33317	2.40167e-10	2.33608e-09	3.44588
Atoh1	19.2374	5.2011	0.821646	6.3301	2.45003e-10	2.37792e-09	36.7863
Epha7	492.604	-1.0403	0.164577	-6.32103	2.59832e-10	2.52001e-09	-2.05665
Hecw1	909.784	-1.16553	0.184404	-6.32051	2.60704e-10	2.52664e-09	-2.24315
Neurl3	60.1227	2.08888	0.330558	6.31925	2.62833e-10	2.54357e-09	4.25418
Pmaip1	115.317	-1.99011	0.31559	-6.30599	2.86362e-10	2.76127e-09	-3.97266
Tead2	449.161	1.07175	0.16997	6.30551	2.8725e-10	2.76784e-09	2.10198
Prkce	1572.01	-1.02523	0.162817	-6.29681	3.0383e-10	2.92127e-09	-2.03528
Tsku	112.196	1.50994	0.239872	6.29475	3.07899e-10	2.95614e-09	2.84797
Depdc1b	73.7913	2.22116	0.35321	6.28851	3.20522e-10	3.06851e-09	4.66269
Brca1	206.868	1.75253	0.278752	6.28704	3.23574e-10	3.09551e-09	3.36948
Kcna3	58.1444	-2.11013	0.336073	-6.27878	3.41232e-10	3.25046e-09	-4.31731
Cpeb3	356.65	-1.05133	0.167476	-6.27751	3.44039e-10	3.27253e-09	-2.07244
Nefm	156.667	-1.83973	0.293064	-6.27757	3.43908e-10	3.27253e-09	-3.57943
5330417C22Rik	144.087	-2.11392	0.336759	-6.27723	3.44648e-10	3.276e-09	-4.32865
Slfn9	274.248	1.63015	0.259713	6.27673	3.45774e-10	3.28436e-09	3.09544
A830018L16Rik	313.161	-1.99961	0.318611	-6.27601	3.4738e-10	3.29492e-09	-3.99891
Ulbp1	217.624	1.65014	0.262927	6.27604	3.47313e-10	3.29492e-09	3.13864
Kif15	366.837	1.80533	0.287733	6.27433	3.51142e-10	3.32824e-09	3.4951
Mms22l	182.459	1.36862	0.218143	6.27395	3.51998e-10	3.33399e-09	2.58223
Ckmt1	113.51	-2.1623	0.344728	-6.27248	3.55333e-10	3.36082e-09	-4.47627
Rnd1	89.7967	-1.59228	0.25406	-6.26734	3.67266e-10	3.46387e-09	-3.01525
2019-09-01	70.6072	1.56991	0.25058	6.26509	3.72608e-10	3.51177e-09	2.96885
Lrp1b	1235.77	-1.14278	0.182408	-6.26498	3.72875e-10	3.51181e-09	-2.20806
Adamts14	64.1979	2.64157	0.421888	6.26131	3.81746e-10	3.59282e-09	6.24012
Ret	150.625	-1.27756	0.204089	-6.25981	3.85454e-10	3.62517e-09	-2.42428
Nim1k	193.717	-1.78869	0.28619	-6.25001	4.10435e-10	3.84927e-09	-3.45501
Aurkb	130.678	2.16076	0.345861	6.24747	4.17149e-10	3.90949e-09	4.47149
Kcnab2	184.222	-1.50488	0.240896	-6.24703	4.18336e-10	3.91787e-09	-2.83801
Hist1h2af	45.7329	2.40098	0.384676	6.24157	4.33208e-10	4.04863e-09	5.28163
Sgms1	1095.46	-1.17886	0.188953	-6.2389	4.40654e-10	4.11534e-09	-2.26398
Prc1	385.993	1.64292	0.263653	6.23136	4.62413e-10	4.3065e-09	3.12296
Olfml2b	102.388	2.02904	0.325788	6.22811	4.72107e-10	4.39372e-09	4.08134
mt-Nd4	11693.1	-1.17442	0.188579	-6.22771	4.7331e-10	4.40185e-09	-2.25702
Dnajc9	173.391	1.01482	0.163132	6.22086	4.94437e-10	4.59193e-09	2.02065
Wee1	247.495	1.27014	0.2042	6.22006	4.9697e-10	4.61226e-09	2.41184
Ncapg	224.23	2.04495	0.329519	6.20585	5.44018e-10	5.04189e-09	4.12658
Casp12	55.5917	2.41796	0.389653	6.20543	5.45479e-10	5.05193e-09	5.34416
Bend6	527.165	-1.68279	0.271324	-6.20213	5.57047e-10	5.15192e-09	-3.21047
Snap47	524.078	-1.19223	0.192285	-6.20034	5.63405e-10	5.20711e-09	-2.28506
Cadm2	1854.48	-2.07323	0.334436	-6.19919	5.6755e-10	5.24179e-09	-4.20827
Wnt7b	122.294	-1.95528	0.315464	-6.19808	5.71545e-10	5.27504e-09	-3.8779
Gal3st3	104.7	-1.19631	0.193075	-6.19611	5.78761e-10	5.33796e-09	-2.29153
Ablim3	475.633	-1.62949	0.262998	-6.19584	5.79732e-10	5.33954e-09	-3.09404
Ttk	153.623	1.8298	0.29558	6.19052	5.99642e-10	5.5153e-09	3.55487
Mtbp	140.621	1.08974	0.176052	6.18989	6.02047e-10	5.5298e-09	2.12836
Kif18b	133.341	1.99865	0.322903	6.18964	6.03031e-10	5.53504e-09	3.99626
Cacnb2	296.938	-1.22757	0.198512	-6.18389	6.25397e-10	5.73245e-09	-2.34173
Chrm2	122.612	-1.97072	0.318732	-6.18301	6.28911e-10	5.76071e-09	-3.91964
Fbln5	150.641	-1.25886	0.203657	-6.18124	6.3599e-10	5.82155e-09	-2.39306
Nceh1	364.264	-1.54508	0.25004	-6.17932	6.43769e-10	5.88872e-09	-2.9182
Cnrip1	365.844	-1.00583	0.162812	-6.17784	6.49848e-10	5.94026e-09	-2.0081
Shmt2	246.454	1.02915	0.16667	6.17479	6.62506e-10	6.05182e-09	2.04083
Gm5089	51.7289	2.39883	0.388544	6.17389	6.66297e-10	6.08151e-09	5.27375
Ttf2	191.253	1.18199	0.191576	6.16983	6.83631e-10	6.22695e-09	2.2689
Calm3	2612.85	-1.07965	0.175013	-6.16895	6.87437e-10	6.25076e-09	-2.11352
Tfap4	73.8828	1.63426	0.265066	6.16549	7.02654e-10	6.37929e-09	3.10428
Mbnl3	58.8122	2.45784	0.398918	6.16125	7.21708e-10	6.54338e-09	5.49392
Ntrk3	2376.52	-1.18176	0.191884	-6.15871	7.33398e-10	6.63586e-09	-2.26853
Oxct1	1665.7	-1.11174	0.180625	-6.15499	7.50834e-10	6.78902e-09	-2.16107
Gadd45g	65.5612	2.05547	0.333974	6.15457	7.52836e-10	6.80083e-09	4.15678
Shroom2	1467.62	-1.03773	0.168613	-6.1545	7.53158e-10	6.80083e-09	-2.05299
Ypel4	94.3778	1.45835	0.237021	6.15282	7.61188e-10	6.8687e-09	2.74794
Camk1g	55.9252	-2.51347	0.408679	-6.15023	7.73714e-10	6.9723e-09	-5.70992
Eme1	40.3531	2.37197	0.385726	6.14936	7.77975e-10	7.00597e-09	5.17648
Stx11	42.2331	2.27096	0.369316	6.14908	7.79352e-10	7.01364e-09	4.82643
Kif2c	106.331	2.05346	0.33405	6.14717	7.88782e-10	7.08895e-09	4.151
Snap91	1546.63	-1.29203	0.210339	-6.14264	8.11628e-10	7.28447e-09	-2.44873
Slc6a15	395.236	-1.01949	0.166073	-6.13879	8.31503e-10	7.45283e-09	-2.0272
Trim10	48.0659	3.92895	0.640099	6.13803	8.35491e-10	7.48356e-09	15.2311
Pola1	360.952	1.00334	0.163639	6.13145	8.70808e-10	7.79467e-09	2.00464
Osbpl1a	615.781	-1.29078	0.210553	-6.13044	8.7639e-10	7.83938e-09	-2.4466
Cenpi	117.209	1.82503	0.297747	6.12947	8.81698e-10	7.88157e-09	3.54316
Bend4	246.709	-1.13713	0.185667	-6.12454	9.09435e-10	8.09339e-09	-2.19943
Cplx2	2599	-1.16885	0.190849	-6.12451	9.09636e-10	8.09339e-09	-2.24833
Fzd7	130.589	1.81867	0.297322	6.11683	9.54578e-10	8.47632e-09	3.52755
Npr3	143.352	-2.09982	0.343594	-6.11135	9.8792e-10	8.74912e-09	-4.28656
Chaf1a	151.208	1.61237	0.26395	6.10861	1.00501e-09	8.88869e-09	3.05753
Wdr76	178.166	1.21999	0.199886	6.10342	1.03823e-09	9.17032e-09	2.32945
Syndig1l	63.8197	-2.36372	0.387333	-6.10255	1.04391e-09	9.21443e-09	-5.14696
Tgif2	88.0968	1.26923	0.208085	6.09958	1.06347e-09	9.38083e-09	2.41033
Gm1043	126.87	-1.95972	0.322114	-6.08392	1.17281e-09	1.03181e-08	-3.88985
Clec2l	117.411	-1.83703	0.302073	-6.0814	1.19141e-09	1.04748e-08	-3.57273
Habp4	254.631	-1.38284	0.227441	-6.08	1.20179e-09	1.05592e-08	-2.60781
Epb42	33.8267	3.81246	0.627234	6.07821	1.2153e-09	1.06638e-08	14.0496
Ppp1r14c	421.638	1.21677	0.200215	6.07733	1.22199e-09	1.07155e-08	2.32426
Plekho2	294.969	1.29634	0.213354	6.07599	1.23221e-09	1.0791e-08	2.45605
Snrpe	113.697	1.25911	0.207248	6.07539	1.23691e-09	1.0825e-08	2.39349
Ebf3	187.585	2.5835	0.425429	6.07268	1.25791e-09	1.10016e-08	5.9939
Trnp1	154.912	-1.71157	0.281886	-6.07186	1.2644e-09	1.10511e-08	-3.27518
Adhfe1	78.7344	-1.97634	0.325718	-6.06765	1.29797e-09	1.13297e-08	-3.93495
Ntn4	141.681	1.96689	0.324331	6.06446	1.32396e-09	1.15415e-08	3.90925
Nap1l5	619.627	-2.49819	0.412154	-6.0613	1.35028e-09	1.17555e-08	-5.64976
Art3	223.579	-1.27433	0.210328	-6.05878	1.37154e-09	1.19251e-08	-2.41887
Slc24a2	821.468	-2.04614	0.337784	-6.05752	1.38234e-09	1.20111e-08	-4.12998
Hmgn1	412.699	1.08711	0.179476	6.05712	1.3858e-09	1.20334e-08	2.12448
Cbln3	156.611	4.59018	0.758108	6.05479	1.40604e-09	1.22013e-08	24.087
Aldh1a2	32.3676	4.86102	0.803084	6.05293	1.42231e-09	1.23264e-08	29.0611
Syp	993.821	-1.40826	0.232728	-6.05107	1.43884e-09	1.24615e-08	-2.65416
Lrrc73	62.2388	-1.80317	0.298033	-6.05023	1.44638e-09	1.25108e-08	-3.48986
Tfap2c	27.1237	4.7113	0.779632	6.04297	1.513e-09	1.30615e-08	26.1964
Slc16a4	378.839	-1.06981	0.177081	-6.04136	1.52824e-09	1.31845e-08	-2.09916
Rgs7	295.536	-1.46359	0.242409	-6.03768	1.56348e-09	1.34712e-08	-2.75793
Gstm1	241.454	-1.3494	0.223506	-6.03743	1.56586e-09	1.34829e-08	-2.54807
Grem2	75.7134	-3.04085	0.503775	-6.03612	1.57862e-09	1.35753e-08	-8.22975
Mis18bp1	239.762	1.80101	0.298395	6.03566	1.58315e-09	1.36055e-08	3.48464
Adora1	546.899	-1.31683	0.218416	-6.02901	1.64963e-09	1.41677e-08	-2.49118
BC055324	84.7867	1.34476	0.22307	6.02844	1.6555e-09	1.4209e-08	2.53989
Hist1h1e	814.931	1.27288	0.211322	6.02339	1.70805e-09	1.46224e-08	2.41643
Stmn3	495.913	-1.50144	0.249531	-6.01707	1.77599e-09	1.51846e-08	-2.83126
Runx1t1	486.247	-1.15485	0.191946	-6.01653	1.78198e-09	1.52261e-08	-2.22661
Plekhb2	697.489	-1.01217	0.168278	-6.01489	1.80006e-09	1.53511e-08	-2.01695
Parpbp	87.8752	1.60517	0.267055	6.01064	1.84792e-09	1.57383e-08	3.04232
Bcl2l15	33.8532	3.53805	0.588784	6.00909	1.86572e-09	1.58692e-08	11.6161
Tbr1	246.265	-4.04497	0.673153	-6.009	1.86676e-09	1.58692e-08	-16.5066
Gpr155	339.091	-1.38778	0.231062	-6.00607	1.90069e-09	1.61372e-08	-2.61675
Necab3	112.694	1.83862	0.30624	6.00387	1.92672e-09	1.63478e-08	3.57668
Vash2	243.223	1.35638	0.225943	6.00319	1.93475e-09	1.64054e-08	2.56042
Nek2	101.124	2.28846	0.381799	5.99387	2.04901e-09	1.73303e-08	4.88533
Stxbp6	306.362	-1.1119	0.185625	-5.99003	2.098e-09	1.77222e-08	-2.1613
Snrpn	728.674	-1.50591	0.251585	-5.98571	2.1545e-09	1.81536e-08	-2.84004
Tuba4a	274.28	-1.65283	0.276385	-5.98017	2.22908e-09	1.87465e-08	-3.1445
Wrap73	133.185	1.08061	0.180709	5.97986	2.23325e-09	1.87697e-08	2.11494
Chtf18	71.4768	1.84888	0.309217	5.97925	2.24169e-09	1.88288e-08	3.60221
Dram1	56.2192	1.50167	0.251162	5.97891	2.24638e-09	1.88563e-08	2.83171
Nwd2	294.215	-3.97338	0.665233	-5.97292	2.33044e-09	1.95374e-08	-15.7075
Sult4a1	369.244	-1.40422	0.235324	-5.96718	2.41396e-09	2.02122e-08	-2.64674
Cdc20	137.561	1.60522	0.269101	5.96513	2.44444e-09	2.04546e-08	3.04243
Mtmr7	223.988	-1.17027	0.196623	-5.95184	2.65145e-09	2.21175e-08	-2.25054
B630019K06Rik	113.919	-1.62572	0.273201	-5.95063	2.67109e-09	2.22674e-08	-3.08596
Icam5	96.6568	-3.23069	0.542958	-5.95016	2.67875e-09	2.23174e-08	-9.38716
Pak4	233.497	1.01579	0.170739	5.94939	2.69152e-09	2.24097e-08	2.02201
Pkia	2748.14	-1.33605	0.224705	-5.94578	2.75137e-09	2.28796e-08	-2.52459
Dok5	46.8416	-1.89196	0.318371	-5.94261	2.80524e-09	2.32985e-08	-3.71138
Mad2l1	206.862	1.18324	0.199123	5.94223	2.81177e-09	2.33382e-08	2.27086
Hist1h2bm	65.3116	2.07802	0.349738	5.94164	2.82182e-09	2.34071e-08	4.22226
Fam196a	91.8015	-2.29464	0.386279	-5.94037	2.84373e-09	2.35741e-08	-4.90632
Kif22	154.505	1.69744	0.285843	5.93836	2.8788e-09	2.38353e-08	3.24325
Dcbld1	374.127	-1.24596	0.209827	-5.93802	2.88482e-09	2.38704e-08	-2.37176
Smo	406.454	1.01441	0.170841	5.93777	2.88923e-09	2.38921e-08	2.02008
Tmem35a	203.104	-1.03129	0.173828	-5.9328	2.9781e-09	2.45661e-08	-2.04385
Slc16a10	89.672	1.7184	0.289709	5.93147	3.00236e-09	2.47509e-08	3.29071
Slc29a1	471.145	1.28413	0.216666	5.92677	3.08951e-09	2.54066e-08	2.43535
Asf1b	64.898	1.65628	0.279607	5.92358	3.15001e-09	2.58723e-08	3.15202
Dcun1d4	492.472	-1.00929	0.17043	-5.92202	3.18017e-09	2.60879e-08	-2.01292
Omg	185.325	-1.44349	0.243765	-5.92164	3.18738e-09	2.6131e-08	-2.71978
B3galt5	184.111	-1.11916	0.189024	-5.9207	3.20567e-09	2.62377e-08	-2.1722
Lyz2	260.028	1.30947	0.221167	5.92073	3.20507e-09	2.62377e-08	2.4785
Car14	29.0006	2.26033	0.382221	5.91368	3.34543e-09	2.72928e-08	4.79102
Tmem255a	109.519	-2.51857	0.426188	-5.90954	3.43057e-09	2.79361e-08	-5.73015
Cyp46a1	101.225	-1.66691	0.282078	-5.90942	3.43323e-09	2.79407e-08	-3.17535
Cd38	303.821	-1.04251	0.176469	-5.90759	3.47146e-09	2.82003e-08	-2.0598
Gngt2	55.9634	1.66753	0.282617	5.90031	3.62826e-09	2.94562e-08	3.1767
Tcf7l2	541.864	-1.26951	0.215214	-5.89881	3.66127e-09	2.967e-08	-2.41079
Gfra2	171.001	-1.1776	0.199651	-5.89828	3.67319e-09	2.97486e-08	-2.262
Fam167a	125.017	1.03716	0.175857	5.89775	3.68488e-09	2.98252e-08	2.05219
Slc38a11	270.396	-1.10861	0.187998	-5.89694	3.70307e-09	2.99543e-08	-2.15638
Hist1h2bg	82.6619	1.83477	0.311392	5.89217	3.81167e-09	3.07954e-08	3.56716
Tgfb3	111.689	1.22235	0.207494	5.89101	3.83851e-09	3.09936e-08	2.33327
Hsd17b7	228.383	-1.04693	0.177724	-5.89077	3.84406e-09	3.10196e-08	-2.06613
Stmn2	2480.56	-1.34389	0.228249	-5.88782	3.91329e-09	3.15401e-08	-2.53834
Col25a1	287.85	-2.9612	0.504366	-5.87114	4.32814e-09	3.48207e-08	-7.78774
Tmem181a	234.861	-1.01164	0.172628	-5.86023	4.62225e-09	3.70752e-08	-2.0162
Peg10	622.75	-1.50637	0.257129	-5.8584	4.67338e-09	3.74628e-08	-2.84094
Hist1h4d	437.993	1.44189	0.246145	5.85789	4.68786e-09	3.75563e-08	2.71677
Rasgrf2	362.422	-4.00083	0.68359	-5.85268	4.83719e-09	3.8683e-08	-16.0092
Adm	183.064	1.29404	0.221126	5.85207	4.85501e-09	3.88023e-08	2.45215
Atl1	243.207	-1.04671	0.178884	-5.85135	4.87611e-09	3.89476e-08	-2.06582
Syt15	78.6575	-2.87938	0.492521	-5.84621	5.029e-09	4.01449e-08	-7.35835
Cenpo	138.994	1.01571	0.17381	5.84381	5.10208e-09	4.07038e-08	2.0219
Trpm3	571.354	-1.14439	0.19589	-5.84201	5.15751e-09	4.10725e-08	-2.21053
Folh1	51.1483	-3.3538	0.574196	-5.84086	5.19306e-09	4.13309e-08	-10.2234
Gas2l3	293.141	1.2894	0.220802	5.83961	5.23247e-09	4.15703e-08	2.44426
Mkrn1	1092.13	1.32611	0.227088	5.83963	5.2316e-09	4.15703e-08	2.50726
Fam84a	290.035	-1.05608	0.181182	-5.82885	5.58101e-09	4.42733e-08	-2.07928
Cables1	136.905	-1.22277	0.209817	-5.82776	5.61763e-09	4.44979e-08	-2.33394
Ccdc184	148.215	-1.12481	0.193009	-5.82778	5.61709e-09	4.44979e-08	-2.18073
Rprm	81.6644	-2.6266	0.450875	-5.82556	5.69217e-09	4.49816e-08	-6.1757
Arsi	12.0999	7.03453	1.20784	5.82403	5.74436e-09	4.53403e-08	131.1
Ggt5	191.336	-1.13903	0.195866	-5.81538	6.04974e-09	4.76662e-08	-2.20233
Rgs8	294.81	-1.48418	0.255326	-5.81287	6.14099e-09	4.82713e-08	-2.79758
Tbata	39.5255	3.19767	0.55026	5.8112	6.20268e-09	4.86989e-08	9.17478
Chst10	306.723	-1.09106	0.188028	-5.80264	6.5279e-09	5.12222e-08	-2.1303
Hpca	364.529	-1.32371	0.228164	-5.80155	6.57028e-09	5.15244e-08	-2.50308
Eomes	40.9928	3.02069	0.521184	5.79582	6.79881e-09	5.32541e-08	8.11555
Nrm	88.5435	1.35035	0.232984	5.7959	6.79546e-09	5.32541e-08	2.54974
Kcnt1	607.817	-1.06511	0.183785	-5.79543	6.81473e-09	5.33474e-08	-2.09233
Foxm1	295.824	1.61232	0.278213	5.79526	6.82144e-09	5.33687e-08	3.05742
Fam131c	30.1604	-2.89031	0.498774	-5.79483	6.83915e-09	5.34759e-08	-7.41428
Dlk1	74.0996	1.7998	0.310712	5.7925	6.93482e-09	5.41605e-08	3.48171
Stmn4	313.629	-1.1464	0.19802	-5.78931	7.06757e-09	5.51328e-08	-2.21361
Spn	39.5643	2.25175	0.389012	5.78838	7.1068e-09	5.54065e-08	4.76261
Coro2a	169.732	-1.27423	0.220153	-5.78791	7.12676e-09	5.55297e-08	-2.41869
Cdca7l	49.4604	1.88796	0.326847	5.77629	7.6368e-09	5.93307e-08	3.70112
Hist1h3g	47.4076	2.67197	0.462628	5.77564	7.66591e-09	5.95222e-08	6.37301
2610002M06Rik	501.151	-1.19456	0.206883	-5.77407	7.73777e-09	6.00452e-08	-2.28875
Exph5	77.6472	1.76586	0.306024	5.77035	7.91067e-09	6.13513e-08	3.40078
Cdc6	68.1359	2.17745	0.377456	5.76876	7.98546e-09	6.18231e-08	4.52355
Kif18a	148.155	1.76536	0.306025	5.76867	7.99001e-09	6.18231e-08	3.39958
Htr7	69.8313	-1.70443	0.295843	-5.76127	8.34819e-09	6.44824e-08	-3.259
Edil3	474.935	-1.30565	0.226867	-5.75513	8.65765e-09	6.67954e-08	-2.47194
Chrm3	101.31	-1.85599	0.322576	-5.75364	8.73429e-09	6.72701e-08	-3.62
Zfp395	159.774	1.17231	0.203749	5.75368	8.73199e-09	6.72701e-08	2.25372
Dbpht2	291.163	-2.59389	0.45167	-5.74289	9.30723e-09	7.16415e-08	-6.03724
4930427A07Rik	81.9951	1.25753	0.219005	5.74199	9.35703e-09	7.19419e-08	2.39085
Ppp1r3b	63.2239	1.82461	0.317876	5.74001	9.46722e-09	7.27473e-08	3.54212
Chrna7	73.7545	-1.61864	0.282374	-5.73225	9.91068e-09	7.598e-08	-3.07085
Mcm4	271.055	1.24471	0.217156	5.73187	9.93272e-09	7.61053e-08	2.36971
Usp44	14.7635	4.58762	0.801296	5.72525	1.03283e-08	7.90458e-08	24.0442
Traf1	54.0921	1.92329	0.336004	5.72403	1.04029e-08	7.95708e-08	3.79288
Hist1h3f	136.807	1.779	0.310836	5.72325	1.04502e-08	7.98872e-08	3.43187
Garem2	120.504	-1.32595	0.231782	-5.72067	1.06104e-08	8.10185e-08	-2.50697
Chek1	88.6754	1.69093	0.295615	5.72004	1.06497e-08	8.12722e-08	3.22865
Spats2l	226.1	-1.20643	0.21094	-5.71934	1.06942e-08	8.15652e-08	-2.30767
Tmem150c	162.084	-1.31187	0.229432	-5.71789	1.07855e-08	8.21681e-08	-2.48262
Col5a1	328.662	1.57241	0.275022	5.71739	1.08172e-08	8.23153e-08	2.974
Aebp1	73.7495	2.5349	0.443678	5.71338	1.10757e-08	8.42193e-08	5.79535
Rragd	440.449	-1.19662	0.209456	-5.71297	1.11019e-08	8.43382e-08	-2.29201
Crip1	105.95	1.57754	0.276324	5.70902	1.13626e-08	8.622e-08	2.9846
Ddo	91.5653	1.71984	0.301431	5.70558	1.15949e-08	8.79331e-08	3.29399
Syce2	48.6843	1.62662	0.285286	5.70169	1.18622e-08	8.98582e-08	3.08788
Exo1	119.07	1.93811	0.339988	5.70051	1.19447e-08	9.04317e-08	3.83202
Ccdc80	304.339	1.12255	0.196946	5.69978	1.19963e-08	9.07712e-08	2.17731
Mt3	174.329	-1.68427	0.295517	-5.69941	1.20225e-08	9.09173e-08	-3.21378
Adgrg3	123.237	1.85374	0.325477	5.69546	1.23042e-08	9.29955e-08	3.61436
Lyrm9	222.082	-1.01568	0.178378	-5.69397	1.24118e-08	9.37557e-08	-2.02185
Bard1	120.596	1.58567	0.278857	5.68632	1.29807e-08	9.79421e-08	3.00148
Hist1h4h	221.285	1.58519	0.279411	5.67334	1.40036e-08	1.05481e-07	3.00048
Hist1h2bh	58.0805	2.84691	0.502007	5.67104	1.4193e-08	1.06787e-07	7.19456
Dlgap2	160.325	-3.23046	0.570124	-5.66624	1.45965e-08	1.09699e-07	-9.38567
Mybl2	78.2244	1.70925	0.301789	5.66373	1.48117e-08	1.11129e-07	3.26991
Knstrn	205.872	1.68064	0.296743	5.66361	1.48225e-08	1.11148e-07	3.2057
Plk1	92.9406	1.8191	0.321464	5.65881	1.52427e-08	1.14203e-07	3.52862
Rgs2	252.753	-1.27891	0.226009	-5.65866	1.52556e-08	1.14203e-07	-2.42656
Ska1	35.3578	2.21116	0.390753	5.65871	1.52516e-08	1.14203e-07	4.63047
Oprm1	75.9458	-2.35506	0.41686	-5.64951	1.60903e-08	1.20182e-07	-5.11615
Aprt	241.468	1.16915	0.206982	5.64856	1.61797e-08	1.20783e-07	2.24879
Prkcz	325.629	-1.28548	0.227594	-5.64811	1.62219e-08	1.2103e-07	-2.43762
Tmem158	115.705	-1.48933	0.263845	-5.64472	1.65454e-08	1.23306e-07	-2.80759
Jph3	350.849	-1.20077	0.213079	-5.63532	1.74735e-08	1.2986e-07	-2.29862
Rhod	105.416	-1.27681	0.226658	-5.63321	1.76883e-08	1.31383e-07	-2.42303
Scn2a	1823.63	-1.90883	0.33895	-5.6316	1.7855e-08	1.32548e-07	-3.75504
Slc22a6	21.7966	4.96387	0.881901	5.62861	1.81673e-08	1.34716e-07	31.2086
Arhgap36	30.1001	-3.17289	0.564617	-5.61954	1.91462e-08	1.41661e-07	-9.01851
Lgr5	110.545	2.21696	0.394601	5.61824	1.92909e-08	1.42652e-07	4.64914
Shcbp1	107.037	1.89932	0.338248	5.61517	1.96374e-08	1.44894e-07	3.73037
Celf4	1522.86	-1.22293	0.217824	-5.61433	1.97331e-08	1.45519e-07	-2.33421
Map1lc3a	413.103	-1.02133	0.182002	-5.61164	2.00414e-08	1.47548e-07	-2.02979
Itgal	114.161	1.3988	0.249627	5.60356	2.0999e-08	1.54428e-07	2.63683
Cbln1	470.217	2.41503	0.431246	5.60012	2.14199e-08	1.57437e-07	5.33331
Mmp24	684.414	1.11947	0.199952	5.59868	2.15985e-08	1.5866e-07	2.17267
Wasf1	475.973	-1.29772	0.232242	-5.58781	2.29945e-08	1.68361e-07	-2.45841
Thbd	602.138	1.4317	0.256249	5.58712	2.30868e-08	1.68945e-07	2.69764
Cd55	283.964	1.06014	0.189984	5.58017	2.40288e-08	1.75262e-07	2.08514
Pi4k2b	104.434	1.14546	0.20527	5.58023	2.40196e-08	1.75262e-07	2.21216
Fech	1026.52	1.79332	0.321459	5.57869	2.4234e-08	1.76566e-07	3.46612
Lhx6	184.862	-1.64061	0.294111	-5.57819	2.4303e-08	1.76779e-07	-3.11797
Fanci	76.0006	1.98887	0.356677	5.57611	2.45959e-08	1.78581e-07	3.96926
Hhex	120.836	1.10858	0.198848	5.57501	2.47511e-08	1.7955e-07	2.15633
Ccnf	134.241	1.63416	0.2934	5.56974	2.55122e-08	1.8487e-07	3.10407
Msx2	26.2879	4.59278	0.825099	5.56634	2.60149e-08	1.88206e-07	24.1304
Ank	631.426	-1.03236	0.18566	-5.5605	2.69007e-08	1.94299e-07	-2.04537
Cfap61	50.5739	2.36954	0.426174	5.56002	2.69742e-08	1.94724e-07	5.16775
Snx16	226.874	-1.00535	0.180861	-5.55873	2.7175e-08	1.95962e-07	-2.00744
Chst1	456.31	-1.08068	0.194466	-5.55719	2.74151e-08	1.97587e-07	-2.11504
AI464131	321.588	-1.04361	0.187893	-5.55429	2.78749e-08	2.00758e-07	-2.06138
Kdelr3	72.413	2.22886	0.401291	5.55422	2.78851e-08	2.00758e-07	4.68763
Serpinb9b	38.8373	2.66422	0.479827	5.55246	2.81677e-08	2.02574e-07	6.33884
Hist1h4f	85.7058	2.12799	0.383266	5.55225	2.8201e-08	2.02704e-07	4.37109
Hist1h2bl	44.5003	2.27155	0.409359	5.54905	2.87233e-08	2.06015e-07	4.82842
Dclk3	45.7856	-2.37396	0.427988	-5.54679	2.90957e-08	2.08574e-07	-5.18362
Cerkl	37.5214	2.40571	0.434038	5.54262	2.97973e-08	2.13374e-07	5.29897
Pask	164.301	1.10461	0.199296	5.54253	2.98132e-08	2.13374e-07	2.1504
Serpinb8	30.8229	2.41328	0.43542	5.54242	2.98318e-08	2.13392e-07	5.32685
Cbln2	125.657	-2.49306	0.449947	-5.54079	3.01112e-08	2.15276e-07	-5.62972
Cers1	101.212	-1.30925	0.236328	-5.53998	3.02498e-08	2.16151e-07	-2.47813
Cdk1	284.264	1.44368	0.260621	5.53939	3.03533e-08	2.16774e-07	2.72014
Ccdc68	26.2396	2.13957	0.386385	5.53741	3.0698e-08	2.19027e-07	4.40631
Ctse	25.4431	2.99818	0.541576	5.53603	3.09408e-08	2.20616e-07	7.98991
Cntn4	162.216	-2.35349	0.425296	-5.53377	3.13418e-08	2.23237e-07	-5.11059
Fam60a	42.1965	1.50853	0.272643	5.53301	3.14777e-08	2.23966e-07	2.84521
Itih2	25.9389	6.70896	1.21252	5.53308	3.14649e-08	2.23966e-07	104.616
Tmem178	238.683	1.25637	0.227164	5.53068	3.18983e-08	2.26597e-07	2.38894
Hist1h2be	87.9926	1.35375	0.244805	5.52993	3.20354e-08	2.27449e-07	2.55576
Rfc5	121.871	1.20581	0.218131	5.52791	3.24075e-08	2.29847e-07	2.30666
Cpne5	222.805	-2.9479	0.53344	-5.52621	3.27218e-08	2.31953e-07	-7.71627
Acsl3	626.312	-1.10082	0.199364	-5.52165	3.3584e-08	2.37939e-07	-2.14476
Fezf2	42.6527	-3.86318	0.700292	-5.51652	3.45773e-08	2.44846e-07	-14.5523
Clec3b	22.724	2.40714	0.436371	5.51627	3.46266e-08	2.45065e-07	5.30421
Ryr3	818.214	-1.02493	0.185991	-5.51063	3.57558e-08	2.52655e-07	-2.03486
Ndc80	63.0619	1.80163	0.327027	5.50911	3.60643e-08	2.54566e-07	3.48613
Spidr	128.931	1.11553	0.202511	5.50851	3.61894e-08	2.55314e-07	2.16675
Plac8	31.1081	2.6568	0.482413	5.50731	3.64351e-08	2.56776e-07	6.30632
Megf6	738.518	-1.39608	0.25364	-5.50415	3.70949e-08	2.6115e-07	-2.63185
Ckap2l	199.932	1.65365	0.300692	5.4995	3.80878e-08	2.67717e-07	3.1463
Rasgrf1	475.723	-1.19591	0.21755	-5.49715	3.85971e-08	2.71154e-07	-2.29089
Ccdc162	40.9273	3.22328	0.586654	5.49436	3.92141e-08	2.75344e-07	9.33911
Sc5d	583.841	-1.0148	0.184749	-5.49287	3.95447e-08	2.77374e-07	-2.02063
Ralyl	252.853	-1.42572	0.259675	-5.49039	4.01036e-08	2.80852e-07	-2.68648
Klhl35	24.5784	3.19475	0.581973	5.48952	4.03021e-08	2.82064e-07	9.15623
Rpa2	87.2276	1.25225	0.228648	5.47677	4.3316e-08	3.02239e-07	2.38213
Gpr27	165.65	-1.00668	0.183813	-5.47663	4.33512e-08	3.02326e-07	-2.00928
Mutyh	36.7482	1.71645	0.313721	5.47126	4.46858e-08	3.10984e-07	3.28626
Kcnj4	63.5845	-3.04324	0.556526	-5.46828	4.54426e-08	3.15922e-07	-8.24341
Acp5	37.9438	1.69574	0.310187	5.46684	4.58138e-08	3.17841e-07	3.23944
Anxa1	148.815	1.63052	0.298493	5.46251	4.69455e-08	3.25185e-07	3.09625
Ptx3	26.1905	2.89138	0.529841	5.45707	4.84042e-08	3.34769e-07	7.41982
Etv4	178.394	-1.03758	0.190163	-5.45628	4.8621e-08	3.36094e-07	-2.05278
E2f1	112.914	1.52063	0.278816	5.45387	4.92848e-08	3.4033e-07	2.86916
B3galt1	390.382	-1.06436	0.195217	-5.45219	4.97519e-08	3.43378e-07	-2.09124
Grm4	368.03	1.74969	0.320937	5.45181	4.98593e-08	3.43942e-07	3.36285
Itga2b	40.3339	1.93461	0.355077	5.44842	5.08184e-08	3.49835e-07	3.82275
Kcns2	98.9629	-1.66403	0.305967	-5.43861	5.36981e-08	3.6833e-07	-3.16901
Slc25a39	685.92	1.07843	0.198296	5.43847	5.37391e-08	3.68422e-07	2.11174
Prr11	165.903	1.59198	0.293014	5.43312	5.53777e-08	3.78683e-07	3.01463
Vsnl1	637.694	-2.22859	0.410183	-5.43318	5.53594e-08	3.78683e-07	-4.68677
Kcnt2	242.794	-1.48315	0.273461	-5.42361	5.84057e-08	3.9837e-07	-2.79558
Mgat4c	234.698	-1.3723	0.253236	-5.41905	5.99158e-08	4.08253e-07	-2.58883
Nrk	72.958	1.72491	0.318576	5.41443	6.14836e-08	4.1863e-07	3.30559
Ipcef1	287.367	-1.77154	0.327259	-5.41327	6.18841e-08	4.20806e-07	-3.41418
Hist1h2ah	21.5582	2.59848	0.480225	5.41096	6.26869e-08	4.25615e-07	6.05649
Dnmt3b	134.732	1.16003	0.214406	5.41046	6.28642e-08	4.26601e-07	2.23463
Gins2	55.0341	1.6409	0.303293	5.41028	6.29267e-08	4.26809e-07	3.11861
Selenoh	165.638	1.21775	0.22523	5.4067	6.4198e-08	4.3499e-07	2.32584
Aurka	89.2335	1.43882	0.266422	5.40054	6.6442e-08	4.49738e-07	2.71099
Esm1	95.9233	-4.30729	0.797853	-5.3986	6.71628e-08	4.54156e-07	-19.7981
Fignl1	96.2514	1.7331	0.321177	5.39608	6.81137e-08	4.60353e-07	3.3244
Pkn3	297.537	1.0808	0.200375	5.39388	6.89522e-08	4.65549e-07	2.1152
Hist1h1c	735.831	1.20264	0.223035	5.39214	6.96234e-08	4.69844e-07	2.3016
Npy1r	80.4793	-1.5946	0.296068	-5.38593	7.20717e-08	4.85385e-07	-3.0201
Galnt18	190.415	-1.23603	0.229498	-5.38579	7.21277e-08	4.85517e-07	-2.35549
Gins1	36.0073	1.85711	0.344928	5.38405	7.28297e-08	4.89995e-07	3.62281
Grip2	139.272	-1.7985	0.334097	-5.38316	7.31894e-08	4.91672e-07	-3.47858
Gadd45b	54.9996	1.22094	0.226858	5.38194	7.36893e-08	4.94781e-07	2.33098
Glt1d1	61.3716	-1.48426	0.275913	-5.37945	7.4714e-08	5.01409e-07	-2.79774
Kcnh5	103.046	-2.41461	0.449101	-5.37653	7.59339e-08	5.09085e-07	-5.33175
Inpp5j	88.7364	-2.31178	0.430108	-5.37489	7.66292e-08	5.13489e-07	-4.96496
Lox	37.7	2.65969	0.495183	5.37112	7.8249e-08	5.23817e-07	6.31895
Nxph4	69.7654	1.72253	0.321609	5.35597	8.50982e-08	5.67109e-07	3.30014
Tnfaip3	315.5	1.04693	0.195563	5.3534	8.63182e-08	5.74094e-07	2.06612
Cdkn2c	96.6683	1.4645	0.273673	5.35128	8.73346e-08	5.80564e-07	2.75968
Pycr1	35.5141	2.2076	0.412553	5.35106	8.74413e-08	5.80695e-07	4.61905
Ism1	88.8603	-1.13005	0.211237	-5.34969	8.81057e-08	5.84817e-07	-2.18867
Porcn	250.278	1.02749	0.192106	5.34853	8.86697e-08	5.87976e-07	2.03847
Cldn10	65.8348	-2.68139	0.501365	-5.34817	8.88459e-08	5.88852e-07	-6.41473
Zgrf1	385.576	1.11873	0.20934	5.34409	9.087e-08	6.01372e-07	2.17156
Mxd3	44.8397	2.09067	0.391335	5.3424	9.17236e-08	6.0642e-07	4.25945
Fgr	40.5531	2.28064	0.426919	5.34209	9.1882e-08	6.07167e-07	4.85893
Ano4	163.523	-1.13477	0.212445	-5.34148	9.21911e-08	6.08908e-07	-2.19583
Slfn3	79.5646	1.18549	0.22197	5.34075	9.2565e-08	6.11075e-07	2.2744
Hist1h2ac	42.804	1.9589	0.367181	5.33497	9.55604e-08	6.30227e-07	3.88766
Usp43	108.04	-1.45044	0.271889	-5.33469	9.5708e-08	6.30888e-07	-2.73292
C1qtnf4	70.891	-1.44603	0.271196	-5.33203	9.71223e-08	6.39896e-07	-2.72456
Hmmr	166.926	1.67777	0.314772	5.33013	9.81442e-08	6.45991e-07	3.19934
Mctp1	247.849	-1.64545	0.308867	-5.32738	9.96418e-08	6.5488e-07	-3.12846
H2afx	283.134	1.16246	0.218233	5.32668	1.00023e-07	6.57062e-07	2.23838
Fam83d	71.1005	1.86337	0.349871	5.32588	1.00465e-07	6.5932e-07	3.63857
Zfp385c	20.4635	2.75573	0.517554	5.32454	1.01209e-07	6.63872e-07	6.75396
Tnfaip2	114.719	1.64853	0.309778	5.32166	1.02823e-07	6.7347e-07	3.13515
Ripply3	55.5752	1.54464	0.290503	5.31713	1.05416e-07	6.89773e-07	2.91732
Ano3	157.612	-1.95392	0.367544	-5.31616	1.05977e-07	6.9243e-07	-3.87426
Tmc3	22.0329	3.0881	0.58173	5.30848	1.10545e-07	7.21213e-07	8.50377
Cubn	41.6658	3.14478	0.592917	5.30392	1.13344e-07	7.38754e-07	8.8445
Upp1	37.1067	2.16558	0.408393	5.30269	1.14109e-07	7.42653e-07	4.48648
Perp	109.796	-1.38406	0.261947	-5.28373	1.26583e-07	8.21035e-07	-2.61001
Usp27x	86.4426	-1.075	0.203467	-5.2834	1.26809e-07	8.22104e-07	-2.10672
Sertm1	82.1595	-2.85354	0.540214	-5.28224	1.27615e-07	8.26927e-07	-7.22771
Rnf125	50.7502	1.4735	0.27899	5.28154	1.28105e-07	8.297e-07	2.77694
Dcaf12l1	106.461	-1.70295	0.322514	-5.28023	1.29024e-07	8.35248e-07	-3.25565
Esco2	116.351	2.00973	0.38097	5.27531	1.32535e-07	8.56315e-07	4.02707
Ufsp1	33.303	-1.53087	0.290226	-5.27475	1.3294e-07	8.58105e-07	-2.88959
Sgol1	103.982	1.84182	0.349706	5.26677	1.38845e-07	8.94489e-07	3.58462
Syngr1	1053.43	-1.26895	0.24095	-5.26644	1.39093e-07	8.95654e-07	-2.40986
Lin9	168.072	1.05356	0.200061	5.26622	1.3926e-07	8.963e-07	2.07565
Sypl2	42.3544	1.57104	0.298835	5.25723	1.46241e-07	9.38968e-07	2.9712
Hist1h3c	56.0053	2.54984	0.485477	5.25224	1.50262e-07	9.62011e-07	5.8557
Ptch2	95.8331	2.23548	0.42613	5.246	1.55437e-07	9.94187e-07	4.70918
Stk32b	65.7182	-2.45292	0.467802	-5.24349	1.57563e-07	1.0073e-06	-5.47521
Efcab1	52.9227	-1.51694	0.289632	-5.23747	1.62794e-07	1.03925e-06	-2.86183
Vil1	79.0978	1.5443	0.295327	5.22913	1.70306e-07	1.08306e-06	2.91663
Larp7	136.794	1.00037	0.191684	5.21886	1.80026e-07	1.14216e-06	2.00052
Ube2t	41.3405	1.98769	0.380998	5.21705	1.81792e-07	1.15227e-06	3.96601
Mcm3	246.482	1.42679	0.27361	5.21468	1.84139e-07	1.16659e-06	2.68847
Tnr	1734.39	-1.73319	0.332692	-5.2096	1.89244e-07	1.19723e-06	-3.32462
Hcn4	105.032	-1.62465	0.312007	-5.20712	1.91798e-07	1.21224e-06	-3.08368
Rgs11	78.9965	-2.74627	0.528116	-5.20013	1.99149e-07	1.25573e-06	-6.70982
Grm8	102.159	-1.88668	0.362844	-5.19972	1.99594e-07	1.25794e-06	-3.69784
Gpr12	46.5594	-2.4533	0.472173	-5.19576	2.03882e-07	1.28376e-06	-5.47667
Kcnab1	244.956	-1.56675	0.301629	-5.19428	2.0551e-07	1.29278e-06	-2.96236
Hopx	172.039	1.28095	0.246787	5.19051	2.09718e-07	1.31678e-06	2.42999
Rap1gap2	508.482	-1.12801	0.217361	-5.18957	2.10777e-07	1.32218e-06	-2.18557
Foxc2	12.6389	4.86713	0.938006	5.18881	2.11647e-07	1.32639e-06	29.1845
Glrb	534.492	-1.46601	0.282553	-5.18845	2.12052e-07	1.32745e-06	-2.76257
Sema3d	176.509	1.23625	0.238282	5.18821	2.12327e-07	1.32816e-06	2.35586
Pkhd1	21.3408	5.41174	1.04352	5.18607	2.14781e-07	1.34226e-06	42.5694
Hist3h2ba	80.3025	1.48539	0.287064	5.17443	2.28607e-07	1.42267e-06	2.79993
Kcne3	26.9291	2.41718	0.4673	5.17264	2.30812e-07	1.43572e-06	5.34124
Stard5	160.863	1.0862	0.210075	5.17053	2.33431e-07	1.45066e-06	2.12314
Syt17	93.8245	-2.78746	0.539165	-5.16996	2.3414e-07	1.45439e-06	-6.90414
Epha10	122.344	-1.43422	0.277514	-5.16808	2.36513e-07	1.46845e-06	-2.70235
Asrgl1	893.57	-1.05461	0.20419	-5.16485	2.40629e-07	1.49193e-06	-2.07716
Ccl9	28.2751	2.06288	0.400018	5.15697	2.50978e-07	1.55248e-06	4.1782
Tpd52l1	54.7379	-1.28353	0.248926	-5.15627	2.51916e-07	1.55757e-06	-2.43434
F3	126.535	-1.3732	0.266417	-5.15433	2.54533e-07	1.57229e-06	-2.59045
Osmr	778.153	-1.09845	0.213156	-5.15328	2.55972e-07	1.58045e-06	-2.14125
Hfm1	112.035	1.25815	0.244734	5.14088	2.73458e-07	1.68219e-06	2.39188
Zfp185	30.8594	2.65671	0.517516	5.13358	2.84284e-07	1.74637e-06	6.30593
Bst1	55.7486	2.12898	0.415395	5.12519	2.97241e-07	1.82261e-06	4.37408
Pcnx2	258.501	-1.27846	0.250319	-5.10731	3.26777e-07	1.99547e-06	-2.42579
Mad2l2	116.085	1.21798	0.238549	5.1058	3.29392e-07	2.01053e-06	2.32621
Rab3c	1997.13	-1.48659	0.291262	-5.10394	3.32646e-07	2.02946e-06	-2.80225
Pcsk1	39.2394	-2.12533	0.416783	-5.09938	3.4077e-07	2.07523e-06	-4.36304
Pold1	168.837	1.67022	0.327624	5.09799	3.43287e-07	2.08865e-06	3.18263
Galnt9	102.663	-1.51529	0.297512	-5.0932	3.52074e-07	2.14017e-06	-2.85856
Aoc3	97.385	2.4295	0.477324	5.08984	3.58372e-07	2.17746e-06	5.38707
Actg2	23.5955	2.77043	0.544503	5.08801	3.61844e-07	2.19556e-06	6.82313
Spryd7	191.713	-1.21571	0.239051	-5.08556	3.66542e-07	2.22205e-06	-2.32255
Abracl	98.0192	1.16894	0.230106	5.08	3.77437e-07	2.28395e-06	2.24846
Sh3bp2	118.763	1.24435	0.245004	5.0789	3.79627e-07	2.29616e-06	2.36912
Pkmyt1	77.6494	1.41264	0.278471	5.07284	3.91918e-07	2.36621e-06	2.66224
Nhs	244.498	-1.00339	0.197877	-5.07076	3.96229e-07	2.39008e-06	-2.0047
Olfm1	1236.15	-1.21222	0.239058	-5.07082	3.96106e-07	2.39008e-06	-2.31694
Ung	56.8044	1.84076	0.363447	5.06473	4.08982e-07	2.46478e-06	3.58199
Hist1h2bj	79.9705	2.27724	0.449795	5.06285	4.13044e-07	2.48814e-06	4.8475
Rcn3	123.818	1.03041	0.203583	5.06137	4.16257e-07	2.50523e-06	2.0426
Slc7a3	54.7896	-1.7683	0.349432	-5.0605	4.18161e-07	2.51556e-06	-3.40653
Trappc6a	47.19	1.63621	0.323728	5.05426	4.32053e-07	2.59562e-06	3.10848
Col5a3	175.377	1.25758	0.249168	5.04714	4.48468e-07	2.68819e-06	2.39095
Prim1	159.165	1.47815	0.29317	5.04198	4.60747e-07	2.75685e-06	2.78592
Kcnq4	115.805	-1.18829	0.235887	-5.03754	4.71542e-07	2.82017e-06	-2.27883
Qpct	43.9408	-1.61365	0.32033	-5.03745	4.71785e-07	2.82036e-06	-3.06024
Nr4a3	132.488	-2.31193	0.459826	-5.02784	4.96041e-07	2.95857e-06	-4.96548
Ube2ql1	356.026	-1.17738	0.234561	-5.01952	5.17996e-07	3.0847e-06	-2.26166
Pnck	165.263	-1.26353	0.251837	-5.01725	5.24156e-07	3.11947e-06	-2.40083
Zfp941	99.7254	-1.57014	0.312965	-5.01698	5.24906e-07	3.12116e-06	-2.96933
Slc6a20a	215.698	-1.74081	0.347003	-5.01669	5.25695e-07	3.12446e-06	-3.34222
Rfc3	97.8841	1.22584	0.24437	5.01633	5.26677e-07	3.12751e-06	2.33891
Ptgds	197.922	7.31185	1.45871	5.01255	5.37127e-07	3.18815e-06	158.886
Trpv4	75.5	1.40814	0.28095	5.01207	5.38471e-07	3.19471e-06	2.65395
Nrip3	302.781	-2.43895	0.487244	-5.0056	5.56888e-07	3.29373e-06	-5.42245
Flrt3	149.744	-1.09151	0.218131	-5.00389	5.61847e-07	3.31865e-06	-2.13096
Kcnv1	149.8	-4.16429	0.832571	-5.00172	5.68201e-07	3.3547e-06	-17.9298
Arfgef3	1787.22	-1.07551	0.215037	-5.00152	5.68806e-07	3.35678e-06	-2.10747
Gp6	11.694	6.00568	1.20088	5.00105	5.70188e-07	3.36345e-06	64.2527
Spc25	119.678	1.66806	0.333576	5.00054	5.71708e-07	3.37093e-06	3.17787
Hmgb2	71.3046	1.92877	0.386172	4.99459	5.89606e-07	3.47034e-06	3.80731
Adamts2	90.1695	1.42962	0.286274	4.99389	5.91762e-07	3.48149e-06	2.69376
Svep1	218.881	1.3161	0.26357	4.99337	5.93343e-07	3.48925e-06	2.48992
Dhrs4	75.549	1.04874	0.210198	4.9893	6.05976e-07	3.55884e-06	2.06873
Dut	139.532	1.20633	0.242016	4.98451	6.21198e-07	3.64664e-06	2.3075
Stx1b	1093.08	-1.03667	0.208178	-4.97972	6.3677e-07	3.72985e-06	-2.05148
Mybpc1	20.5627	3.06548	0.615669	4.97911	6.38763e-07	3.73989e-06	8.37149
Lhx2	97.0935	-3.94762	0.792912	-4.97863	6.40351e-07	3.74754e-06	-15.4295
Gse1	821.344	1.08033	0.217097	4.97624	6.48324e-07	3.78922e-06	2.11452
Syt3	124.211	-1.00748	0.202786	-4.96817	6.7589e-07	3.93999e-06	-2.01039
Hilpda	50.5752	1.62571	0.327333	4.96654	6.81563e-07	3.97132e-06	3.08595
Slc7a7	112.761	1.00575	0.202802	4.95929	7.07498e-07	4.11705e-06	2.00799
Zfhx4	349.142	-1.23749	0.249746	-4.95499	7.23339e-07	4.20374e-06	-2.35788
Nap1l3	148.627	-1.29399	0.261272	-4.95265	7.32086e-07	4.24782e-06	-2.45205
Slc45a1	91.2997	-1.75348	0.354051	-4.95262	7.32197e-07	4.24782e-06	-3.37172
Cenpj	146.648	1.0753	0.217327	4.94785	7.50378e-07	4.34764e-06	2.10716
Tk1	107.973	1.66203	0.336455	4.93983	7.81907e-07	4.51835e-06	3.16462
Cdca5	46.9417	2.21833	0.449167	4.93877	7.86179e-07	4.53931e-06	4.65355
Rprml	25.5152	-3.70292	0.749887	-4.93798	7.89363e-07	4.55572e-06	-13.0224
Gsg2	69.9461	1.37869	0.280143	4.92137	8.59409e-07	4.94077e-06	2.60032
Bpgm	941.705	1.71572	0.348669	4.92077	8.62062e-07	4.95176e-06	3.2846
Spdl1	49.8897	1.83959	0.373884	4.92022	8.64449e-07	4.9612e-06	3.57909
Itga3	285.316	1.0582	0.21523	4.91659	8.8064e-07	5.04417e-06	2.08233
Zfp853	51.6947	-1.67918	0.341535	-4.91656	8.80793e-07	5.04417e-06	-3.20245
Cyb561	135.605	-1.05407	0.214676	-4.91006	9.1049e-07	5.20531e-06	-2.07638
Tnfrsf23	67.4383	1.27489	0.259699	4.90912	9.14879e-07	5.22816e-06	2.41981
Shmt1	52.9981	1.43433	0.292322	4.90669	9.2624e-07	5.28856e-06	2.70257
Adamts19	26.7013	3.02762	0.617067	4.90647	9.27292e-07	5.29004e-06	8.15465
Fras1	356.287	-1.22335	0.2495	-4.90322	9.4277e-07	5.37375e-06	-2.33489
Bora	142.124	1.06998	0.218444	4.8982	9.67162e-07	5.49835e-06	2.09941
Napsa	23.3951	2.82433	0.57666	4.89774	9.69464e-07	5.5071e-06	7.08286
Ccdc39	141.854	-1.35258	0.276339	-4.89464	9.84881e-07	5.58992e-06	-2.55368
B3galt2	359.787	-1.05026	0.214791	-4.88969	1.00994e-06	5.71757e-06	-2.07091
Slc41a2	164.719	-1.56823	0.320819	-4.88821	1.01759e-06	5.75601e-06	-2.9654
Ska3	57.1951	1.45146	0.296988	4.88726	1.02248e-06	5.77874e-06	2.73484
Cntnap5c	67.3527	-1.1889	0.243294	-4.88669	1.02547e-06	5.79322e-06	-2.27979
Nptx2	35.2465	-1.64589	0.337077	-4.88284	1.04568e-06	5.89741e-06	-3.12941
Rab27a	100.124	1.31231	0.268751	4.883	1.04483e-06	5.89741e-06	2.48339
Gli2	168.712	1.43727	0.294444	4.88131	1.05385e-06	5.94097e-06	2.70808
Pim1	113.176	1.0198	0.209025	4.87885	1.06708e-06	6.01303e-06	2.02764
Rgs16	109.747	1.25488	0.257563	4.87213	1.10404e-06	6.2134e-06	2.38647
Hyls1	101.196	1.11217	0.228333	4.87081	1.11142e-06	6.25234e-06	2.1617
Scn2b	214.067	-1.35761	0.278741	-4.8705	1.11315e-06	6.25679e-06	-2.5626
Mroh2a	79.5053	5.85918	1.20321	4.86963	1.11806e-06	6.27908e-06	58.0481
Cpne7	116.331	-3.32751	0.683455	-4.86866	1.12359e-06	6.30752e-06	-10.0387
Abca14	16.0863	5.55997	1.1427	4.86564	1.14089e-06	6.39922e-06	47.1755
Hist2h4	166.758	1.08634	0.223377	4.86327	1.15463e-06	6.46547e-06	2.12335
Cenpn	62.5827	1.66117	0.34168	4.86178	1.16336e-06	6.51158e-06	3.16273
Hist1h4b	65.7497	2.16972	0.447271	4.85102	1.22829e-06	6.8435e-06	4.49936
Proser2	196.224	1.05318	0.217337	4.84584	1.26075e-06	7.01556e-06	2.0751
Txlnb	31.9023	2.60713	0.538171	4.84443	1.26976e-06	7.05982e-06	6.09292
E2f8	124.598	1.37424	0.283789	4.84247	1.28233e-06	7.12082e-06	2.59231
Ptgis	73.5404	1.23	0.254093	4.84076	1.29341e-06	7.17933e-06	2.34567
Hist4h4	124.434	1.30315	0.269278	4.83942	1.30219e-06	7.22509e-06	2.46767
Dnah7b	137.323	1.24215	0.257238	4.8288	1.37358e-06	7.60046e-06	2.36551
Gng3	336.157	-1.29981	0.26918	-4.82876	1.37383e-06	7.60046e-06	-2.46196
Ly6a	687.077	1.05732	0.218957	4.82888	1.37302e-06	7.60046e-06	2.08106
Tmem169	128.929	-1.20504	0.249957	-4.821	1.42839e-06	7.87293e-06	-2.30544
H3f3a	216.344	1.24981	0.259454	4.81707	1.4568e-06	8.0229e-06	2.3781
Myh11	105.394	1.61254	0.334858	4.81561	1.46753e-06	8.07203e-06	3.0579
Hist1h3a	70.5953	1.88269	0.391283	4.81157	1.49749e-06	8.22667e-06	3.68761
Myocd	24.1782	3.04538	0.634526	4.79946	1.59095e-06	8.71141e-06	8.25565
Siglech	77.3995	-2.11334	0.441553	-4.78615	1.70012e-06	9.25982e-06	-4.32692
Hist1h2ai	43.0703	2.30988	0.483504	4.77737	1.77599e-06	9.65731e-06	4.95842
Ppp3r1	1334.44	-1.03713	0.217178	-4.7755	1.79261e-06	9.74374e-06	-2.05215
Hist1h4a	87.4768	1.85051	0.387573	4.77461	1.80055e-06	9.78291e-06	3.60628
Gpc5	157.973	-3.6717	0.769192	-4.77345	1.811e-06	9.83567e-06	-12.7436
Nuf2	144.805	1.7076	0.357785	4.77271	1.8176e-06	9.8633e-06	3.26618
Rasd2	103.452	-1.51617	0.317679	-4.77264	1.8183e-06	9.8633e-06	-2.8603
Galntl6	237.307	-1.53663	0.322041	-4.77153	1.8283e-06	9.91348e-06	-2.90116
Medag	29.3601	2.46389	0.516647	4.76901	1.85136e-06	1.00263e-05	5.51703
Lyrm4	74.9125	-1.10239	0.231222	-4.76765	1.86387e-06	1.009e-05	-2.1471
Fen1	108.73	1.24933	0.262214	4.76452	1.89302e-06	1.02353e-05	2.3773
Arhgef33	37.5157	2.29089	0.480938	4.76339	1.90372e-06	1.0289e-05	4.89359
Chchd10	81.3066	-1.65293	0.34789	-4.75129	2.02124e-06	1.08977e-05	-3.14471
Haus4	63.5972	1.21713	0.256168	4.75131	2.02107e-06	1.08977e-05	2.32485
Unc5a	120.538	-1.01057	0.213	-4.74445	2.0907e-06	1.1254e-05	-2.01471
Nsl1	75.4971	1.4516	0.305965	4.74434	2.09192e-06	1.12561e-05	2.73512
Prr7	54.3842	-1.48549	0.313154	-4.74365	2.09901e-06	1.12897e-05	-2.80013
Prdm16	180.748	-1.89294	0.399199	-4.74186	2.11769e-06	1.13856e-05	-3.71392
Cep152	158.821	1.03179	0.217629	4.74108	2.12584e-06	1.14202e-05	2.04457
Gm6614	36.4928	2.14329	0.4523	4.73864	2.15156e-06	1.15491e-05	4.41767
Ankle1	59.8529	1.74242	0.367836	4.73695	2.16954e-06	1.16362e-05	3.34596
Adra2c	62.9375	1.24528	0.2631	4.73311	2.21108e-06	1.18464e-05	2.37065
Nsun7	98.945	-1.27823	0.270394	-4.72729	2.27535e-06	1.21744e-05	-2.42541
Brinp1	556.865	-1.19258	0.252561	-4.72195	2.33594e-06	1.24736e-05	-2.28561
Sytl4	59.7489	1.18809	0.251728	4.71973	2.36157e-06	1.25903e-05	2.27851
Ripk3	61.5199	1.80359	0.382413	4.71635	2.40109e-06	1.27908e-05	3.49089
Cdo1	250.391	-1.08137	0.229485	-4.71216	2.45101e-06	1.30359e-05	-2.11605
Lhfpl3	431.978	-1.19024	0.252658	-4.71085	2.46687e-06	1.31151e-05	-2.2819
Baiap3	140.942	-3.37632	0.717876	-4.70321	2.56109e-06	1.35889e-05	-10.3842
Col13a1	33.693	3.43155	0.729718	4.70258	2.56901e-06	1.36255e-05	10.7895
Gpc2	48.4993	1.64887	0.351045	4.69703	2.63972e-06	1.39839e-05	3.13587
Emilin2	48.0525	1.62947	0.346955	4.69649	2.64675e-06	1.401e-05	3.09399
Ckap2	208.04	1.41054	0.301323	4.68116	2.85254e-06	1.50397e-05	2.65837
Cfap69	108.933	-1.27157	0.271852	-4.67743	2.9049e-06	1.52916e-05	-2.41424
Rwdd2a	39.4371	-1.86363	0.398539	-4.67616	2.92298e-06	1.53808e-05	-3.63923
Socs3	95.0694	1.37313	0.293722	4.67495	2.94021e-06	1.54471e-05	2.59033
Jakmip3	113.758	-1.18211	0.253171	-4.66919	3.02386e-06	1.58803e-05	-2.26908
Klf8	172.484	-1.07688	0.230717	-4.66754	3.04825e-06	1.60021e-05	-2.10947
Crym	86.0843	-3.71764	0.79769	-4.66051	3.1543e-06	1.65134e-05	-13.1559
Igdcc3	80.3461	1.27714	0.274292	4.65614	3.22196e-06	1.68478e-05	2.42358
Dact2	26.0507	-2.57224	0.552801	-4.65311	3.26967e-06	1.70639e-05	-5.94733
Elfn2	212.537	-3.0124	0.647499	-4.65236	3.28158e-06	1.71126e-05	-8.06904
Gpc4	154.706	1.03621	0.222791	4.65105	3.30242e-06	1.72079e-05	2.05084
Aldh16a1	153.086	1.14266	0.246025	4.64449	3.40919e-06	1.77297e-05	2.20788
Nefh	59.9984	-2.24844	0.484264	-4.643	3.43378e-06	1.78436e-05	-4.75169
Kcna4	184.017	-2.929	0.631231	-4.64014	3.48172e-06	1.80857e-05	-7.61582
Psmb8	48.1729	1.23964	0.26724	4.63868	3.50648e-06	1.82072e-05	2.36139
Enpep	167.618	-1.17575	0.253735	-4.63378	3.59049e-06	1.86073e-05	-2.2591
Col3a1	1308.79	1.46152	0.315455	4.63306	3.60308e-06	1.86581e-05	2.75399
Nmral1	80.2474	1.32889	0.286836	4.63293	3.60519e-06	1.86618e-05	2.5121
Msr1	32.6128	2.5797	0.557394	4.62815	3.68953e-06	1.90835e-05	5.97816
Cybb	96.09	1.64138	0.354675	4.62783	3.69518e-06	1.91053e-05	3.11963
Plppr5	297.082	-1.64269	0.355378	-4.62237	3.79387e-06	1.95928e-05	-3.12247
Pcsk9	46.1217	2.45421	0.531683	4.61593	3.91331e-06	2.01707e-05	5.48014
Epn3	35.3744	1.99341	0.431961	4.61479	3.93486e-06	2.02661e-05	3.98177
Pla2g4e	80.4561	-1.38124	0.299871	-4.60613	4.10241e-06	2.10722e-05	-2.60493
Kcnh3	122.482	-3.01787	0.655411	-4.60455	4.1336e-06	2.12242e-05	-8.09972
Spin4	65.2792	1.15967	0.251934	4.60309	4.16261e-06	2.13486e-05	2.23407
Hist1h4c	271.951	1.27727	0.277575	4.60153	4.19396e-06	2.14846e-05	2.4238
Slc13a3	132.808	-1.3614	0.296016	-4.59908	4.24361e-06	2.17056e-05	-2.56934
Bnc2	33.1543	3.43141	0.746519	4.59655	4.2954e-06	2.19453e-05	10.7884
Cenpk	40.6332	1.53735	0.33451	4.59583	4.31035e-06	2.20133e-05	2.90261
Bnip3l	1266.02	1.11175	0.242068	4.59269	4.37562e-06	2.23125e-05	2.16107
Scn1b	134.599	-1.20584	0.262604	-4.59184	4.39356e-06	2.23869e-05	-2.30671
Fmod	20.0884	4.11497	0.896919	4.5879	4.47727e-06	2.2796e-05	17.3273
Sntg1	183.819	-1.94783	0.424714	-4.58621	4.51354e-06	2.29544e-05	-3.85794
Fzd2	95.6143	1.29967	0.283525	4.58399	4.56187e-06	2.31473e-05	2.46173
Il20rb	105.797	1.24678	0.272215	4.58012	4.64717e-06	2.35712e-05	2.37311
C1ql3	55.3977	-1.94189	0.424132	-4.57851	4.68311e-06	2.37445e-05	-3.84209
Tmem200a	85.9561	-1.7992	0.393033	-4.57774	4.7003e-06	2.38226e-05	-3.48028
Hapln1	208.092	-4.59361	1.00409	-4.57488	4.76486e-06	2.41406e-05	-24.1443
Gprin3	463.483	-1.01318	0.221582	-4.57249	4.81956e-06	2.43944e-05	-2.01836
Thsd7b	140.015	-1.91596	0.419513	-4.5671	4.94507e-06	2.50062e-05	-3.77365
Bex2	319.927	-1.07314	0.235134	-4.56396	5.0198e-06	2.53361e-05	-2.10401
Gpld1	82.0279	-1.75442	0.384749	-4.55989	5.11795e-06	2.5812e-05	-3.3739
Fbln1	169.77	1.12002	0.245709	4.5583	5.15695e-06	2.59891e-05	2.17349
Kctd13	119.671	-1.20362	0.264149	-4.55661	5.19854e-06	2.61789e-05	-2.30317
Actn2	54.4386	-2.4335	0.534148	-4.55587	5.21703e-06	2.62424e-05	-5.40204
Slitrk6	70.4541	-1.89882	0.416782	-4.5559	5.21607e-06	2.62424e-05	-3.72907
Pde1c	514.356	1.05699	0.232074	4.55454	5.24999e-06	2.63854e-05	2.08059
Gm6086	13.3511	6.19961	1.3619	4.55216	5.30967e-06	2.66581e-05	73.497
Paqr9	430.231	-1.38362	0.304027	-4.55097	5.33992e-06	2.67999e-05	-2.60922
Rhof	90.3319	-1.94368	0.427171	-4.55013	5.36125e-06	2.68767e-05	-3.84686
Ankrd37	147.984	1.30379	0.286629	4.54869	5.39816e-06	2.70516e-05	2.46876
Hist1h2an	27.0004	2.59291	0.571767	4.53491	5.76286e-06	2.87712e-05	6.03315
Ankrd13d	171.68	-1.08072	0.238339	-4.53437	5.77746e-06	2.88292e-05	-2.11509
Cyp2u1	84.6908	-1.01401	0.223662	-4.53366	5.797e-06	2.88876e-05	-2.01951
Pcdh8	110.603	-1.13088	0.249511	-4.5324	5.83173e-06	2.90282e-05	-2.18993
Shroom3	75.653	1.44085	0.318071	4.52997	5.89919e-06	2.93422e-05	2.71481
Zcwpw1	71.3768	1.20072	0.265099	4.52931	5.9176e-06	2.94228e-05	2.29854
Tnip3	16.4266	6.50068	1.43775	4.52143	6.14243e-06	3.04387e-05	90.5525
Dgat2	119.364	-1.15343	0.25543	-4.51562	6.31314e-06	3.12151e-05	-2.22441
Nme5	26.9645	-1.66902	0.370059	-4.51014	6.47862e-06	3.19978e-05	-3.17998
Smpdl3b	33.1305	1.79652	0.398855	4.50419	6.66257e-06	3.28456e-05	3.47381
AI854703	83.2075	-1.50376	0.334041	-4.50173	6.74029e-06	3.31869e-05	-2.83581
Pou2af1	30.6778	2.66573	0.592289	4.50072	6.77229e-06	3.33004e-05	6.34548
Wipf3	158.665	-1.2144	0.27009	-4.49628	6.91525e-06	3.39659e-05	-2.32044
Cdhr1	47.3646	-2.39935	0.534207	-4.49142	7.0749e-06	3.46862e-05	-5.27565
Aqp4	6563.36	1.24343	0.277193	4.48578	7.26481e-06	3.5539e-05	2.36761
Rai2	49.3574	1.25887	0.280672	4.48518	7.28509e-06	3.56121e-05	2.39308
Cck	63.8378	-4.57791	1.0232	-4.47412	7.67265e-06	3.73562e-05	-23.8829
Ccdc163	63.7845	1.181	0.2641	4.47178	7.75701e-06	3.77395e-05	2.26734
Aifm3	135.241	-1.2033	0.26931	-4.46807	7.89293e-06	3.83449e-05	-2.30265
Sema3e	105.735	-1.87423	0.419692	-4.46574	7.97922e-06	3.87359e-05	-3.66607
Pter	46.3806	1.16339	0.260742	4.46182	8.12647e-06	3.94047e-05	2.23983
Sapcd2	80.1287	1.0113	0.226659	4.46176	8.12879e-06	3.94047e-05	2.01573
Zfp804b	37.0306	-2.55304	0.572287	-4.46113	8.15298e-06	3.94933e-05	-5.86871
Acss3	48.7144	2.44687	0.54883	4.45834	8.25949e-06	3.99513e-05	5.45233
Cybrd1	202.517	-1.36469	0.306138	-4.45778	8.28139e-06	4.00427e-05	-2.57522
Sox8	291.575	-1.13559	0.254754	-4.4576	8.28815e-06	4.00609e-05	-2.19709
Gstm7	87.7189	-1.56882	0.352245	-4.45377	8.43739e-06	4.0738e-05	-2.96662
Cdk2ap1	79.2748	1.06754	0.240666	4.43579	9.17366e-06	4.41175e-05	2.09586
Phactr3	455.378	-1.07027	0.241296	-4.4355	9.18577e-06	4.41439e-05	-2.09982
Gabrb2	634.573	-1.27371	0.287201	-4.43491	9.21111e-06	4.42498e-05	-2.41783
Insc	25.3601	3.04227	0.686344	4.43257	9.31155e-06	4.47001e-05	8.23787
Wdr62	120.853	1.23059	0.278153	4.42416	9.68184e-06	4.64276e-05	2.34663
Hist1h2ad	24.4818	2.65089	0.599245	4.42372	9.70173e-06	4.65063e-05	6.28054
Clec4a1	15.8485	2.48246	0.5612	4.42349	9.71175e-06	4.65376e-05	5.58851
2810408A11Rik	40.8518	1.45896	0.33036	4.41627	1.00416e-05	4.79979e-05	2.7491
Rad54b	98.3282	1.28272	0.290479	4.41589	1.00597e-05	4.80668e-05	2.43297
Slc25a18	325.534	-1.18651	0.26915	-4.40837	1.04151e-05	4.97475e-05	-2.27602
Faah	128.397	-1.43431	0.326157	-4.39761	1.09451e-05	5.21856e-05	-2.70253
Zbtb12	75.8579	1.17687	0.267611	4.39767	1.09418e-05	5.21856e-05	2.26085
Igip	281.881	-1.2543	0.285423	-4.39454	1.11008e-05	5.288e-05	-2.38552
P2ry12	308.883	-1.19905	0.272855	-4.39447	1.11041e-05	5.288e-05	-2.29589
Pmf1	106.424	1.25591	0.285838	4.39378	1.11395e-05	5.29989e-05	2.38818
Cdc25c	53.8552	1.67193	0.380959	4.38872	1.14019e-05	5.41508e-05	3.18639
Cyp39a1	84.1931	1.61038	0.36693	4.38878	1.13988e-05	5.41508e-05	3.05332
Zbtb42	56.3965	1.17644	0.268052	4.38884	1.13957e-05	5.41508e-05	2.26018
Adra2a	86.1271	-1.50921	0.344265	-4.38385	1.166e-05	5.53021e-05	-2.84653
Cpxm2	54.6726	1.30538	0.297803	4.38337	1.16856e-05	5.53799e-05	2.47149
Clmn	226.861	-1.36394	0.311175	-4.3832	1.16951e-05	5.54056e-05	-2.57387
Rbm38	74.4908	1.25593	0.286761	4.3797	1.18844e-05	5.62227e-05	2.3882
Ddit4l	138.629	-1.01139	0.230962	-4.37904	1.19204e-05	5.6353e-05	-2.01585
Rnf180	118.93	-1.12606	0.257398	-4.37479	1.21548e-05	5.74203e-05	-2.18262
Nmi	71.5468	1.05213	0.240519	4.37441	1.21764e-05	5.74817e-05	2.07358
Cdkl4	26.6005	-2.80728	0.642025	-4.37254	1.22811e-05	5.79146e-05	-6.99962
Iqch	13.6223	6.22978	1.42556	4.37006	1.2421e-05	5.85122e-05	75.0501
Tll1	71.1318	1.63709	0.374722	4.3688	1.24929e-05	5.88303e-05	3.11037
Mlc1	709.67	-1.05694	0.242126	-4.36527	1.26965e-05	5.97049e-05	-2.08052
Troap	60.3377	1.95262	0.447463	4.36375	1.27849e-05	6.00571e-05	3.87077
Ybx2	23.0923	2.37905	0.54518	4.36378	1.27832e-05	6.00571e-05	5.20193
Slc43a1	52.0796	1.86481	0.427385	4.3633	1.28113e-05	6.01598e-05	3.6422
Ecel1	52.3965	-2.68289	0.616108	-4.35457	1.33326e-05	6.24104e-05	-6.42141
Clvs2	123.825	-2.19567	0.504531	-4.3519	1.3496e-05	6.31089e-05	-4.58103
Cdc45	91.3101	1.41455	0.32517	4.35019	1.36019e-05	6.35596e-05	2.66577
Gm43517	85.6315	-3.93945	0.905738	-4.34944	1.36487e-05	6.37114e-05	-15.3424
Hist2h2ac	88.6281	1.44124	0.331352	4.34959	1.36394e-05	6.37114e-05	2.71555
Nup43	49.4157	1.19122	0.274276	4.34316	1.4045e-05	6.55156e-05	2.28346
Tgfbi	112.482	1.57974	0.364365	4.3356	1.45364e-05	6.77367e-05	2.98916
Rdh5	88.3191	1.04509	0.241136	4.33404	1.464e-05	6.81718e-05	2.0635
Scn9a	193.591	-2.29472	0.530283	-4.32735	1.50911e-05	7.01505e-05	-4.90659
Acot11	105.661	-1.68639	0.3903	-4.32076	1.55495e-05	7.20554e-05	-3.2185
Cenpu	50.7595	1.13011	0.261883	4.31533	1.59365e-05	7.36951e-05	2.18876
S100a11	48.9141	1.22522	0.283968	4.31464	1.59862e-05	7.38996e-05	2.33791
Hist1h2bk	40.5396	1.75928	0.407995	4.31201	1.61778e-05	7.46559e-05	3.38528
Dusp5	127.728	2.82253	0.654731	4.31098	1.62531e-05	7.4926e-05	7.07404
Adam8	47.39	1.42621	0.330996	4.30885	1.64108e-05	7.55745e-05	2.6874
Lypd6b	59.771	-2.59684	0.602696	-4.3087	1.64218e-05	7.55992e-05	-6.04958
Cand2	136.783	1.14077	0.265014	4.30458	1.67305e-05	7.69107e-05	2.20499
Krt7	15.9104	4.37167	1.0156	4.30451	1.67355e-05	7.69107e-05	20.7016
Tlr2	58.74	1.18827	0.276235	4.30165	1.69529e-05	7.78294e-05	2.27879
Nat14	55.382	-1.22534	0.28488	-4.30126	1.6983e-05	7.79411e-05	-2.33811
Gbp4	131.274	2.10777	0.490299	4.29894	1.71613e-05	7.86782e-05	4.31024
Gdap1	607.574	-1.00198	0.233133	-4.2979	1.72427e-05	7.8997e-05	-2.00275
Rgs20	127.685	-1.10686	0.257617	-4.29653	1.73492e-05	7.93487e-05	-2.15376
Vstm5	38.8684	-1.24793	0.290526	-4.29542	1.74365e-05	7.97137e-05	-2.375
Col26a1	166.438	-1.22487	0.28541	-4.29163	1.77366e-05	8.10098e-05	-2.33735
Gsdmd	140.543	1.26374	0.294765	4.28726	1.8089e-05	8.25626e-05	2.40117
Tox	139.672	-1.26615	0.295367	-4.28669	1.81354e-05	8.27461e-05	-2.40518
Syt10	22.2283	-2.9455	0.687841	-4.28223	1.85027e-05	8.43934e-05	-7.7034
Sema3f	97.8864	-1.19778	0.279798	-4.28087	1.86165e-05	8.47966e-05	-2.29386
Slc7a4	72.9318	-1.21133	0.282995	-4.28037	1.8658e-05	8.49567e-05	-2.3155
Cd5l	15.491	3.37712	0.790341	4.273	1.92864e-05	8.76388e-05	10.39
Aldh1b1	24.9607	-2.5716	0.601898	-4.27248	1.93307e-05	8.781e-05	-5.94469
Ccdc74a	38.3157	-1.422	0.33284	-4.27233	1.93443e-05	8.78119e-05	-2.67957
Fam163b	120.073	-3.95156	0.925148	-4.27127	1.9436e-05	8.81683e-05	-15.4717
Fbxo5	77.4929	1.386	0.324595	4.26995	1.95517e-05	8.86028e-05	2.61354
Ankrd29	103.361	-1.26418	0.296137	-4.2689	1.96436e-05	8.89591e-05	-2.40191
Gm9881	43.8169	-2.46044	0.576385	-4.26875	1.96575e-05	8.89919e-05	-5.50385
Ccne2	138.916	1.01984	0.238922	4.26849	1.96799e-05	8.90633e-05	2.02769
Magel2	88.8267	-1.58909	0.372524	-4.26574	1.99239e-05	9.0015e-05	-3.0086
Zdhhc23	20.6074	-2.16072	0.50777	-4.25531	2.08756e-05	9.41554e-05	-4.47138
Rogdi	134.954	-1.00693	0.236982	-4.24897	2.14752e-05	9.67291e-05	-2.00963
Gm867	26.6558	-1.68309	0.39638	-4.24616	2.17463e-05	9.78511e-05	-3.21116
Rxfp1	174.247	-2.35229	0.554374	-4.24315	2.20405e-05	9.91082e-05	-5.10634
Dcdc2a	114.282	-1.88118	0.444263	-4.23439	2.29175e-05	0.000102844	-3.68377
Cenpq	72.4975	1.00452	0.237494	4.22968	2.34022e-05	0.000104772	2.00628
Kctd4	52.9427	-1.8901	0.44691	-4.22927	2.34455e-05	0.000104931	-3.70661
Psmb9	30.2957	1.87839	0.444736	4.22361	2.40425e-05	0.000107495	3.67664
Dlx6	29.859	-3.18481	0.755226	-4.21703	2.47545e-05	0.000110494	-9.09333
L3mbtl1	94.7914	-1.77084	0.420029	-4.21601	2.48668e-05	0.000110884	-3.41253
Aim2	104.372	1.02189	0.242781	4.2091	2.56387e-05	0.000114015	2.03058
Fam117a	99.1165	1.12244	0.266768	4.20754	2.58169e-05	0.000114737	2.17715
Usp13	178.644	-1.59169	0.378752	-4.20246	2.64027e-05	0.000117093	-3.01403
Vat1l	526.724	-1.23127	0.293087	-4.20103	2.65702e-05	0.000117693	-2.34773
Tyms	154.539	1.25055	0.297875	4.19823	2.6901e-05	0.000119	2.37931
Fgf14	340.075	-1.03628	0.246963	-4.19611	2.71542e-05	0.000120041	-2.05094
Fam43b	31.5216	-2.03247	0.484716	-4.1931	2.75163e-05	0.000121481	-4.09104
Nod2	58.6967	1.1791	0.28159	4.1873	2.82292e-05	0.000124464	2.26436
Baiap2l1	31.3476	1.57109	0.375844	4.18015	2.91312e-05	0.000128144	2.97128
Kcnk5	18.0999	2.94367	0.704231	4.17998	2.91534e-05	0.0001282	7.69367
Arhgef39	40.9458	1.4041	0.33604	4.17838	2.93589e-05	0.000128934	2.64653
AW011738	86.1979	-1.1366	0.272626	-4.16909	3.05813e-05	0.000133862	-2.19863
Nfil3	72.8694	1.19335	0.28679	4.16107	3.16755e-05	0.000138222	2.28684
Apol11b	30.5812	3.91763	0.941675	4.16028	3.17857e-05	0.000138544	15.1121
Ptger3	68.5447	-2.07489	0.498871	-4.15917	3.19404e-05	0.000139127	-4.21312
Gli1	110.599	1.77919	0.428496	4.15217	3.2934e-05	0.000143268	3.43233
Psmc3ip	29.4079	1.81797	0.438836	4.14271	3.43226e-05	0.000148921	3.52585
Cenph	27.184	1.99445	0.481763	4.1399	3.4745e-05	0.000150656	3.98465
Adra1b	39.5647	-1.79312	0.433725	-4.13423	3.56144e-05	0.000154225	-3.46564
Tmem100	132.297	-1.3185	0.319153	-4.13125	3.60798e-05	0.000156089	-2.49407
Ifi209	31.3527	2.27146	0.551792	4.11651	3.84653e-05	0.000166032	4.82811
Slc15a3	66.2793	1.55005	0.376618	4.11572	3.85976e-05	0.00016655	2.92828
Grb14	150.321	-1.0008	0.243203	-4.11506	3.87073e-05	0.000166969	-2.0011
Prss12	34.2655	-2.41195	0.588475	-4.09865	4.15567e-05	0.00017811	-5.32194
Map4k1	49.9807	1.27772	0.311951	4.09589	4.20551e-05	0.000179899	2.42455
Lamb3	18.1776	2.59623	0.634106	4.09432	4.23409e-05	0.000181064	6.04705
Rnf112	289.82	-1.33162	0.325345	-4.09295	4.25921e-05	0.00018208	-2.51686
Reep4	99.1521	1.02225	0.249976	4.08941	4.32476e-05	0.000184764	2.03109
Il1rapl1	241.98	-1.06821	0.261493	-4.08505	4.40667e-05	0.000188022	-2.09684
Rad51c	39.9228	1.58356	0.387862	4.08279	4.44986e-05	0.000189623	2.99708
Hist1h2ae	23.1845	2.00359	0.491379	4.07748	4.55269e-05	0.000193573	4.00996
Sox21	100.96	-1.33267	0.32688	-4.07693	4.56341e-05	0.000193967	-2.51868
Glra2	285.844	-1.0848	0.266089	-4.07681	4.56569e-05	0.000194002	-2.12107
Hist2h3b	66.6628	1.73754	0.426533	4.07363	4.62855e-05	0.000196486	3.33466
Tmem119	64.698	-1.20578	0.296309	-4.06932	4.71502e-05	0.000199838	-2.30661
9530053A07Rik	16.225	7.46029	1.83711	4.06089	4.8887e-05	0.000206479	176.104
Sfrp1	239.839	1.35812	0.334458	4.06065	4.8937e-05	0.000206625	2.5635
Galnt13	350.575	-1.1766	0.289887	-4.05882	4.93218e-05	0.000208052	-2.26043
Clec1a	198.672	-1.17776	0.290329	-4.05664	4.97833e-05	0.000209933	-2.26225
Rec8	56.5282	1.44125	0.35551	4.05404	5.03403e-05	0.00021208	2.71556
Vwc2l	117.43	-3.1661	0.781458	-4.05153	5.08832e-05	0.000214122	-8.9762
Tox2	63.9959	-2.31424	0.571856	-4.04689	5.1903e-05	0.000218229	-4.97341
BC030867	33.6857	1.79989	0.444897	4.04562	5.21838e-05	0.000219156	3.48193
Gxylt2	105.438	1.05036	0.260064	4.03885	5.37141e-05	0.000224946	2.07105
Hs3st2	85.1268	-4.11654	1.01979	-4.03664	5.42232e-05	0.000226935	-17.3461
Palb2	74.1579	1.34645	0.333744	4.03438	5.47476e-05	0.000228843	2.54285
Il11ra1	93.8097	1.0527	0.261088	4.03199	5.53075e-05	0.000230967	2.07441
Gpr176	89.9531	-1.18927	0.295068	-4.0305	5.56585e-05	0.00023236	-2.28037
Kcna5	72.7472	-2.55679	0.635847	-4.02108	5.7933e-05	0.000241403	-5.88397
Rit2	170.034	-1.51323	0.377042	-4.01342	5.98452e-05	0.000248595	-2.85448
1810041L15Rik	385.158	-1.26085	0.314342	-4.0111	6.04373e-05	0.000250899	-2.39638
Sele	26.4255	2.51261	0.626434	4.01097	6.047e-05	0.000250956	5.7065
Pou3f1	49.2443	-1.92977	0.481284	-4.00964	6.08121e-05	0.000252141	-3.80995
Htr5a	61.5939	-2.05237	0.512107	-4.00769	6.13154e-05	0.000253991	-4.14785
Spata2l	77.0269	-1.96204	0.489765	-4.00608	6.17339e-05	0.000255487	-3.89612
Col15a1	207.704	1.18466	0.295863	4.0041	6.22543e-05	0.000257242	2.27311
Arc	49.2962	-2.01663	0.503666	-4.00391	6.23043e-05	0.000257369	-4.04638
Fam131b	484.918	-1.067	0.266915	-3.99752	6.40084e-05	0.000263698	-2.09507
Phf19	64.0684	1.14962	0.287585	3.9975	6.4014e-05	0.000263698	2.21856
Bcl6	123.23	-1.05884	0.265106	-3.99404	6.49579e-05	0.000267503	-2.08326
Hrh3	52.1612	-2.7001	0.677058	-3.988	6.66338e-05	0.000273729	-6.49848
Emx2	26.557	-2.97879	0.748794	-3.97811	6.94648e-05	0.000284397	-7.88323
Hydin	36.5792	2.79031	0.70177	3.97611	7.00526e-05	0.000286715	6.91779
Frzb	53.9433	1.45813	0.366853	3.9747	7.04694e-05	0.000288068	2.74752
Olfr1233	13.472	5.28899	1.33197	3.9708	7.16325e-05	0.000292554	39.0971
Mcm8	63.4794	1.40413	0.353657	3.9703	7.17821e-05	0.000292897	2.64657
Hist1h2bf	24.692	1.84893	0.466181	3.96611	7.3055e-05	0.00029774	3.60232
Trim66	108.181	-1.53896	0.388023	-3.96616	7.30384e-05	0.00029774	-2.90586
Hist1h3h	36.3745	2.66716	0.673393	3.96078	7.4705e-05	0.000303895	6.35178
Pcp4	290.974	-1.15256	0.291154	-3.95861	7.53888e-05	0.000306582	-2.22308
Vwc2	59.581	-1.45097	0.366794	-3.95583	7.62706e-05	0.000309791	-2.73392
Emp3	78.4802	1.01443	0.256588	3.95356	7.69981e-05	0.000312461	2.02011
Fam64a	101.723	1.1729	0.296932	3.95006	7.81326e-05	0.000316776	2.25464
Il27ra	66.145	1.25905	0.318894	3.94817	7.87499e-05	0.000319085	2.39338
Fbll1	44.6381	-1.69517	0.429471	-3.94712	7.90974e-05	0.000320105	-3.23816
Cd163	32.7421	3.17258	0.805477	3.93876	8.19032e-05	0.000330558	9.0166
Il18rap	55.9474	1.43813	0.365199	3.93794	8.21831e-05	0.000331588	2.7097
Cep72	52.5194	1.01756	0.258536	3.93586	8.28986e-05	0.000334071	2.0245
Gpr45	78.5696	-1.13337	0.288503	-3.92844	8.55e-05	0.000343621	-2.1937
Bcl3	49.3891	1.11489	0.283942	3.92646	8.62064e-05	0.000346251	2.16578
Apob	23.3495	4.2312	1.07921	3.92065	8.83093e-05	0.000354165	18.781
Slc17a6	475.1	-1.16782	0.29792	-3.91992	8.85792e-05	0.00035504	-2.24672
Plppr4	898.059	-1.31639	0.336056	-3.91717	8.95951e-05	0.000358891	-2.49042
Gbp2	122.555	1.57521	0.402669	3.91193	9.15629e-05	0.000365676	2.97979
Gimap3	23.5534	2.07317	0.530711	3.90639	9.36839e-05	0.000373477	4.20809
Arxes1	152.271	-1.20285	0.307978	-3.90564	9.39774e-05	0.000374535	-2.30194
Adgrd1	32.4581	2.42795	0.622142	3.90257	9.51769e-05	0.000378976	5.38129
Ndnf	254.539	-1.03857	0.266134	-3.90243	9.52314e-05	0.000379081	-2.05419
H2-Q4	92.2742	1.33119	0.341174	3.90179	9.54827e-05	0.000379968	2.5161
Gabrg2	538.891	-1.00117	0.25673	-3.89971	9.6309e-05	0.000382914	-2.00162
Fign	205.365	-1.35795	0.348294	-3.89885	9.66497e-05	0.000384154	-2.5632
Arhgef38	13.9983	3.90093	1.00123	3.89612	9.77442e-05	0.000388158	14.9382
3110035E14Rik	610.233	-1.42541	0.367659	-3.87699	0.000105756	0.000417862	-2.68591
Tmem252	222.241	1.15587	0.298301	3.87484	0.000106694	0.000421318	2.22819
Atp8b4	34.5539	2.65985	0.687755	3.86743	0.000109988	0.000432917	6.31966
Stac2	39.122	-1.67943	0.434326	-3.86674	0.000110299	0.000433888	-3.203
Ccr2	46.5471	2.20537	0.570417	3.86624	0.000110525	0.00043452	4.61193
P4ha3	55.8251	1.09478	0.284111	3.85334	0.000116516	0.000456058	2.1358
Asic4	48.3237	-3.7681	0.979709	-3.84614	0.000119993	0.000468843	-13.6242
Hepacam2	18.3842	2.89978	0.755465	3.83841	0.000123835	0.00048343	7.46314
Ccl2	23.0479	2.29235	0.597242	3.83823	0.000123924	0.000483639	4.89854
Cenpm	21.4589	2.12694	0.554359	3.83676	0.000124667	0.000486395	4.36791
Tead4	150.575	1.05013	0.274685	3.82304	0.000131819	0.00051295	2.07072
Olfr344	13.8319	7.23028	1.89154	3.82244	0.000132139	0.000513744	150.152
Atf3	74.1073	1.06914	0.279748	3.82179	0.000132488	0.000514762	2.09818
Chsy3	64.3869	-1.94846	0.509838	-3.82173	0.000132516	0.000514762	-3.85964
Hdc	26.0974	2.73623	0.716247	3.82024	0.000133323	0.000517446	6.66329
Reep6	37.1996	1.23013	0.322182	3.81812	0.00013447	0.000521746	2.34588
Mgp	89.7405	-1.78534	0.468475	-3.81097	0.000138425	0.000536001	-3.447
Fkbp1b	98.2271	-1.10738	0.290856	-3.8073	0.000140492	0.000543532	-2.15453
Snrpg	40.2777	1.18769	0.311971	3.80704	0.000140638	0.000543937	2.27787
Pnma3	73.5784	-1.37399	0.361606	-3.7997	0.000144872	0.00055848	-2.59187
1700003E16Rik	35.3234	-2.49237	0.656003	-3.79933	0.000145089	0.000559051	-5.62702
Tex14	17.8793	2.71007	0.713664	3.7974	0.000146221	0.000562762	6.54353
Ptpn18	40.7263	1.63921	0.432004	3.79444	0.000147976	0.000569186	3.11496
Sis	11.4416	5.97356	1.57537	3.79184	0.000149532	0.000574347	62.8376
Pole2	46.0182	1.1789	0.310939	3.79141	0.000149794	0.000575022	2.26404
Lum	28.9187	1.82473	0.481804	3.78729	0.0001523	0.000583636	3.54241
Pdyn	59.0928	-2.48309	0.65689	-3.78007	0.000156784	0.000599269	-5.59094
Syne3	42.0404	1.33372	0.353045	3.77776	0.000158244	0.000604505	2.52052
Oxtr	47.2677	-2.51434	0.665907	-3.77582	0.000159484	0.000609066	-5.71338
Cntn1	2860.22	-1.09647	0.290859	-3.76975	0.000163409	0.000623523	-2.1383
Htr1a	39.2639	-2.00196	0.532927	-3.75654	0.000172281	0.000654196	-4.00544
Slc12a8	30.0688	1.42359	0.379999	3.74631	0.000179457	0.000678939	2.68253
Six4	37.2104	1.9607	0.52413	3.74087	0.000183388	0.000693024	3.89251
Rad51b	31.6968	1.619	0.43281	3.74067	0.000183529	0.000693361	3.07162
Lingo4	31.6385	1.61171	0.431355	3.73639	0.000186684	0.000704681	3.05614
A930004D18Rik	51.2046	1.27661	0.342363	3.72883	0.000192373	0.000724722	2.42269
P2ry2	27.4845	1.45722	0.390991	3.72699	0.00019378	0.000729406	2.74579
Hist1h3i	45.5307	1.9825	0.532441	3.72342	0.000196541	0.000739382	3.95178
Smim17	38.6441	-1.73493	0.466016	-3.72289	0.000196955	0.000740522	-3.32863
Egr3	27.8157	-1.96226	0.528802	-3.71076	0.000206637	0.000774961	-3.89672
Dnah3	23.9155	3.60888	0.973121	3.70856	0.000208439	0.000781061	12.2006
Pbk	90.0912	1.38003	0.372506	3.70472	0.000211621	0.000791883	2.60274
Tmem59l	140.298	-1.39911	0.378013	-3.70124	0.000214552	0.000801944	-2.63739
Timp1	28.169	1.52775	0.413824	3.69178	0.000222686	0.000830023	2.88336
Rtn4r	58.4543	-1.16599	0.316063	-3.68912	0.000225033	0.00083807	-2.24388
S100a10	197.395	1.14418	0.310256	3.68787	0.000226138	0.000841948	2.21021
Zfp473	31.7097	1.63915	0.444999	3.68348	0.000230074	0.000855887	3.11481
Rmi2	51.6438	2.11499	0.576296	3.66998	0.000242571	0.000898375	4.33188
Grap2	20.5073	2.38837	0.65116	3.66787	0.000244583	0.000905325	5.23565
Cxcl10	75.5332	3.31184	0.90566	3.65682	0.000255362	0.000943653	9.9303
Fdps	63.0003	-1.05803	0.28976	-3.65139	0.000260825	0.000962508	-2.08208
Pla2g4c	22.7149	1.64853	0.451678	3.6498	0.000262448	0.000967428	3.13515
Nup210l	39.0831	1.26233	0.345877	3.64966	0.00026259	0.000967686	2.39883
Pnpo	205.936	1.11449	0.305449	3.64868	0.00026359	0.000970565	2.16518
Slc5a7	85.0447	-1.72332	0.472454	-3.64758	0.000264718	0.000974183	-3.30194
Myo1g	84.8539	1.10181	0.302171	3.6463	0.000266045	0.000978528	2.14623
Plbd1	23.0548	1.84754	0.506787	3.6456	0.000266768	0.000980916	3.59887
Poln	26.5937	1.62734	0.446571	3.64408	0.00026835	0.000985647	3.08943
Cplx1	443.671	-1.00508	0.27598	-3.64184	0.000270693	0.000993708	-2.00705
Pawr	83.6558	1.02115	0.280679	3.63814	0.000274614	0.00100727	2.02953
Dnah11	48.3533	2.79391	0.769304	3.63174	0.000281519	0.00102891	6.93508
Kifc5b	25.7534	1.68055	0.463818	3.62329	0.000290874	0.00105963	3.2055
Itgb3bp	64.489	1.01145	0.279549	3.61815	0.000296715	0.00107797	2.01594
Ttpa	69.8167	-1.91077	0.528704	-3.61406	0.000301442	0.00109425	-3.76009
Efhd1	66.0339	1.18798	0.328809	3.61298	0.000302701	0.00109823	2.27833
[truncated: 411 more rows]

## Sheet: Full chronic in vivo
Full list of DEGs in chronic Ccm3/Pdcd10ECKO in vivo NVUs (FC ≥ 2; p < 0.05, FDR corrected)
Gene Name	base Mean	log2 Fold Change	lfcSE	stat	p-value	p-value, FDR corrected	Fold change
Cbln1	2271.38	7.38386	0.193447	38.17	0	0	167.018
Grin2b	12323.6	-5.78743	0.141323	-40.9518	0	0	-55.2319
Kndc1	2856.03	2.61862	0.0687708	38.0775	0	0	6.14163
Lrrc7	2879.08	-6.31798	0.152209	-41.5086	0	0	-79.7815
Kcnq5	1168.81	-5.72986	0.15767	-36.3408	3.67793e-289	9.23749e-286	-53.0712
Cbln3	5518.3	10.4102	0.291509	35.7114	2.63335e-279	5.5116e-276	1360.75
Camk2a	7996.21	-7.89268	0.221675	-35.6047	1.1847e-277	2.12536e-274	-237.647
Neurod1	1705.93	6.37257	0.180391	35.3265	2.30326e-273	3.61554e-270	82.8583
Fat2	11662	11.66	0.331646	35.1578	8.82264e-271	1.23105e-267	3235.9
Mmd	1499.71	-3.86753	0.113492	-34.0774	1.59352e-254	2.00114e-251	-14.5963
Akap5	2335.98	-5.52273	0.16961	-32.5615	1.4415e-232	1.64566e-229	-45.9736
Kalrn	3227.2	-3.95837	0.124934	-31.6836	2.61093e-220	2.73234e-217	-15.5449
Grm5	4615.27	-5.64599	0.180978	-31.197	1.16887e-213	1.12913e-210	-50.074
Slc1a2	69585.6	-2.54435	0.0817762	-31.1136	1.57846e-212	1.41588e-209	-5.83345
Ankrd33b	904.762	-3.03533	0.0983463	-30.8637	3.66959e-209	3.07218e-206	-8.19833
Tanc2	3349.49	-2.84076	0.0948411	-29.9529	4.03649e-197	3.16814e-194	-7.164
RP23-158M23.2	1262.33	-4.64361	0.155382	-29.8852	3.06348e-196	2.26301e-193	-24.9958
Creg2	740.695	-3.46699	0.116603	-29.7333	2.84966e-194	1.98812e-191	-11.0578
Ctxn1	552.243	-5.43327	0.184627	-29.4284	2.38187e-190	1.57429e-187	-43.2094
Arhgap32	4872.44	-2.98206	0.10227	-29.1586	6.50079e-187	4.08185e-184	-7.90113
Basp1	1664.8	-3.70869	0.12736	-29.1197	2.01912e-186	1.20743e-183	-13.0745
Ptk2b	1601.87	-4.74026	0.164551	-28.8073	1.73669e-182	9.91332e-180	-26.7277
St6gal2	846.171	-4.92993	0.171659	-28.7193	2.19104e-181	1.19631e-178	-30.4829
Megf11	1383.39	3.63773	0.127861	28.4507	4.78149e-178	2.50191e-175	12.4471
Rimbp2	714.732	-4.55999	0.162459	-28.0685	2.37454e-173	1.19278e-170	-23.5882
Phf24	2449.78	-3.5151	0.125455	-28.0188	9.58286e-173	4.62852e-170	-11.4327
Reps2	3509.74	-2.6144	0.0938036	-27.871	5.9906e-171	2.7863e-168	-6.1237
Chrm1	726.989	-6.88074	0.247483	-27.8029	4.00195e-170	1.79487e-167	-117.845
Chn1	4534.56	-4.90014	0.17651	-27.7612	1.27521e-169	5.52212e-167	-29.86
Fam81a	989.6	-3.66516	0.133625	-27.4287	1.24816e-165	5.2248e-163	-12.6859
Baalc	1315.57	-2.52634	0.0927707	-27.2321	2.70567e-163	1.09606e-160	-5.7611
Neto1	906.116	-5.79404	0.213074	-27.1926	7.93449e-163	3.11379e-160	-55.4857
Camkv	1425.9	-6.60142	0.242996	-27.1668	1.60409e-162	6.10428e-160	-97.1012
Shc3	816.037	-3.3048	0.122547	-26.9677	3.53715e-160	1.30646e-157	-9.882
Dgkb	4372.18	-4.58807	0.170505	-26.9087	1.73727e-159	6.23333e-157	-24.0517
Phactr1	4931.9	-3.11271	0.116474	-26.7246	2.43639e-157	8.49893e-155	-8.65008
Zfp365	4281.28	-3.73119	0.14008	-26.6362	2.58746e-156	8.78198e-154	-13.2801
Fam49a	2873.05	-2.48245	0.0953797	-26.027	2.44859e-149	8.09194e-147	-5.58846
Gabra3	570.727	-3.83231	0.147806	-25.928	3.22088e-148	1.03712e-145	-14.2443
Shisa7	1028.07	-4.56599	0.176415	-25.882	1.06081e-147	3.33042e-145	-23.6865
Nrgn	1510.38	-6.61296	0.255543	-25.8781	1.17501e-147	3.59897e-145	-97.881
Scn3a	912.164	-4.92198	0.196494	-25.049	1.78837e-138	5.34724e-136	-30.3155
Kcnt2	626.807	-4.08142	0.163284	-24.9958	6.78915e-138	1.98275e-135	-16.929
Plppr5	568.6	-4.04181	0.162368	-24.8929	8.88494e-137	2.53584e-134	-16.4704
Erc2	1685.51	-3.35492	0.13592	-24.6831	1.62422e-134	4.53267e-132	-10.2313
Necab1	1631.19	-3.19599	0.131723	-24.263	4.82302e-130	1.31668e-127	-9.16409
Rasgrp1	4626.49	-4.68454	0.193768	-24.1761	3.9728e-129	1.0615e-126	-25.715
Sntg1	469.385	-3.756	0.155642	-24.1324	1.14378e-128	2.99241e-126	-13.5105
Celf5	1103.82	-3.40413	0.141486	-24.0598	6.59294e-128	1.68968e-125	-10.5863
Cnpy1	1550.92	9.34866	0.388613	24.0565	7.14052e-128	1.79341e-125	651.971
Mef2c	4881.6	-3.09268	0.128884	-23.9959	3.07039e-127	7.56038e-125	-8.53079
Lmo3	1226.86	-6.93102	0.290243	-23.8801	4.93555e-126	1.19193e-123	-122.024
Lrrtm4	553.494	-3.66024	0.1537	-23.8142	2.38256e-125	5.64533e-123	-12.6427
Kcnip2	921.885	-6.01022	0.253477	-23.7111	2.77234e-124	6.44722e-122	-64.4551
Chn2	4233.4	3.11083	0.131812	23.6005	3.81159e-123	8.70291e-121	8.63878
Meis2	2062.85	-5.71887	0.243925	-23.4452	1.48071e-121	3.32049e-119	-52.6684
B3gat1	757.953	-2.64832	0.113278	-23.379	6.99273e-121	1.54061e-118	-6.26937
Lzts1	927.535	-4.21735	0.180946	-23.3073	3.74165e-120	8.10131e-118	-18.6015
Mal2	1569.04	-5.87493	0.252921	-23.2283	2.35666e-119	5.01608e-117	-58.6853
Kcnb1	2841.51	-2.9144	0.12584	-23.1595	1.16549e-118	2.43937e-116	-7.53916
Ids	7008.24	-1.64796	0.0717687	-22.9622	1.11373e-116	2.29283e-114	-3.13391
Mpped1	626.466	-5.23774	0.229688	-22.8038	4.20859e-115	8.52444e-113	-37.7326
Als2	1859.37	2.41438	0.106241	22.7255	2.50693e-114	4.99715e-112	5.33089
Pak3	1743.07	-3.42539	0.151185	-22.6569	1.19281e-113	2.34051e-111	-10.7435
Fam163b	274.089	-3.90541	0.173022	-22.5718	8.19942e-113	1.58413e-110	-14.9847
Rgs9	1344.79	-5.44298	0.241935	-22.4976	4.3769e-112	8.32805e-110	-43.501
Tbr1	443.504	-6.18518	0.27502	-22.49	5.2053e-112	9.75644e-110	-72.7653
Mest	753.808	-2.37467	0.105782	-22.4486	1.3198e-111	2.43737e-109	-5.18616
Hpcal4	4176.89	-5.20175	0.232467	-22.3763	6.69302e-111	1.21813e-108	-36.803
Scn3b	814.523	-4.27394	0.191058	-22.3698	7.7487e-111	1.39012e-108	-19.3457
Rps6ka1	739.087	2.87953	0.128919	22.3359	1.65451e-110	2.92638e-108	7.3591
Dnal1	1234.33	-1.64211	0.0740931	-22.1627	7.86252e-109	1.37136e-106	-3.12121
RP23-37G19.2	382.449	-5.69121	0.258997	-21.974	5.10238e-107	8.77749e-105	-51.6685
Kctd1	497.085	-2.53362	0.116396	-21.7673	4.73314e-105	8.03227e-103	-5.79023
Pcdh7	2597.32	-2.99956	0.137985	-21.7383	8.90526e-105	1.4911e-102	-7.99756
Prkar2b	1012.4	-3.77732	0.173779	-21.7363	9.30937e-105	1.53825e-102	-13.7116
Ildr2	1168.83	-2.84352	0.131342	-21.6498	6.09866e-104	9.94635e-102	-7.17771
Bcl11b	1805.78	-7.15698	0.332952	-21.4955	1.71356e-102	2.75884e-100	-142.714
Exph5	1799.25	3.08635	0.144664	21.3347	5.41434e-101	8.5039e-99	8.49342
Wdr17	524.908	-3.93744	0.184556	-21.3346	5.41736e-101	8.5039e-99	-15.3211
Kcnh3	442.264	-4.58891	0.215167	-21.3272	6.35164e-101	9.8474e-99	-24.0658
Pnma2	466.279	-4.00157	0.188497	-21.2288	5.17235e-100	7.92126e-98	-16.0175
Gfap	5774.55	5.60267	0.264114	21.213	7.23812e-100	1.09514e-97	48.5927
Syngap1	1741.83	-2.46945	0.116423	-21.211	7.55284e-100	1.12915e-97	-5.53832
Slc1a1	1150.42	-2.35907	0.111368	-21.1826	1.38256e-99	2.04261e-97	-5.1304
Neurl1b	554.379	-4.17613	0.197365	-21.1595	2.25725e-99	3.29612e-97	-18.0776
Dcun1d4	1127.37	-1.80173	0.0851951	-21.1483	2.86012e-99	4.12843e-97	-3.48639
Fat1	4574.96	2.06501	0.0977097	21.1341	3.86519e-99	5.51581e-97	4.18436
Epha5	837.145	-2.99789	0.141958	-21.1182	5.4108e-99	7.6347e-97	-7.98832
Pkib	582.385	3.62253	0.172401	21.0123	5.067e-98	7.07016e-96	12.3166
RP23-35L3.1	847.069	-2.37984	0.113405	-20.9852	8.95354e-98	1.23559e-95	-5.20477
Fam171b	4061.19	-1.40008	0.0669891	-20.9001	5.34296e-97	7.29314e-95	-2.63916
Pcdh17	1653.88	-2.90566	0.139496	-20.8296	2.33424e-96	3.15198e-94	-7.49358
Gng7	2967.77	-4.8989	0.23562	-20.7915	5.16238e-96	6.89672e-94	-29.8342
Grm7	679.946	-3.45303	0.166714	-20.7123	2.68473e-95	3.54894e-93	-10.9513
Gpr83	402.798	-7.02342	0.340058	-20.6536	9.05938e-95	1.18508e-92	-130.095
Kcnk10	1081.8	3.42245	0.166122	20.6019	2.63629e-94	3.41304e-92	10.7216
Ltbp2	329.536	5.61051	0.272441	20.5935	3.14112e-94	4.02512e-92	48.8576
Pde1a	1119.16	-5.18349	0.251727	-20.5917	3.25877e-94	4.1337e-92	-36.3401
Shisa9	642.677	-2.57305	0.125334	-20.5296	1.17216e-93	1.472e-91	-5.95064
Cntn2	3379.51	2.17089	0.106849	20.3175	9.00644e-92	1.11983e-89	4.50303
Cspg5	1294.38	-2.28796	0.112824	-20.279	1.96978e-91	2.42515e-89	-4.88366
Mapk1	5446.17	-1.521	0.0755139	-20.1419	3.16853e-90	3.86314e-88	-2.86989
Lrrc4c	1487.98	-2.31582	0.115211	-20.1008	7.26766e-90	8.7757e-88	-4.97888
Dlgap2	500.53	-5.93545	0.295328	-20.0978	7.70622e-90	9.21664e-88	-61.1996
Alcam	2358.26	-3.04671	0.152028	-20.0405	2.443e-89	2.89427e-87	-8.26326
Cx3cl1	2803.2	-3.21549	0.160615	-20.0199	3.69581e-89	4.33757e-87	-9.28881
Gabrg3	1079.4	-5.18143	0.259595	-19.9597	1.23418e-88	1.43508e-86	-36.2883
Gucy1b3	1404.6	-1.74843	0.0876736	-19.9425	1.74083e-88	2.00563e-86	-3.35993
En2	596.305	7.25764	0.364098	19.9332	2.09544e-88	2.39223e-86	153.027
Pak6	283.888	-5.98148	0.300318	-19.9172	2.88906e-88	3.26854e-86	-63.1838
Fam189a1	304.549	-4.1848	0.210721	-19.8594	9.1367e-88	1.02445e-85	-18.1866
Cacnb2	826.792	-3.38773	0.170739	-19.8416	1.30335e-87	1.44845e-85	-10.4667
Lingo2	424.553	-3.48722	0.175779	-19.8387	1.38046e-87	1.52069e-85	-11.2139
Mdga2	1533.71	-2.29129	0.115768	-19.792	3.48681e-87	3.8076e-85	-4.89494
Crym	312.287	-6.76134	0.342742	-19.7272	1.25945e-86	1.36346e-84	-108.484
Slc35f1	942.519	-3.02251	0.153406	-19.7028	2.0418e-86	2.19153e-84	-8.12583
Slitrk5	690.014	-2.69826	0.137093	-19.6819	3.08042e-86	3.2783e-84	-6.49019
RP23-35N23.2	3412.42	-5.89635	0.299602	-19.6806	3.16251e-86	3.33737e-84	-59.5631
Hpca	2928.05	-6.00823	0.305707	-19.6536	5.38677e-86	5.63725e-84	-64.3662
Tprn	592.426	3.17574	0.161811	19.6263	9.22201e-86	9.57108e-84	9.03636
AC103620.3	1871.5	-4.6923	0.239096	-19.6252	9.4244e-86	9.70096e-84	-25.8537
Hrh3	376.72	-4.81918	0.245701	-19.6141	1.17307e-85	1.19768e-83	-28.2305
Smim13	2498.1	-1.77063	0.0903398	-19.5997	1.55583e-85	1.57565e-83	-3.41204
Pdzd2	1977.75	-1.64483	0.0840253	-19.5754	2.50464e-85	2.51626e-83	-3.12712
Mybpc3	439.539	7.62	0.389514	19.5628	3.20687e-85	3.19618e-83	196.721
Pax6	604.736	3.7116	0.189818	19.5534	3.85847e-85	3.81533e-83	13.1009
Arpp19	3596.53	-2.72953	0.139983	-19.499	1.11965e-84	1.09848e-82	-6.6324
Gnal	4383.52	-3.80469	0.195617	-19.4497	2.93114e-84	2.85343e-82	-13.9742
Xkr4	1131.15	-2.01163	0.103473	-19.441	3.47184e-84	3.3538e-82	-4.03237
Map9	1219.17	-2.08992	0.107663	-19.4116	6.15506e-84	5.9004e-82	-4.25725
Grin2c	1622.08	2.48234	0.127975	19.397	8.18477e-84	7.78669e-82	5.58802
Fam65b	808.161	-3.53336	0.182848	-19.3241	3.3709e-83	3.18284e-81	-11.5784
Elfn2	739.159	-3.8102	0.197316	-19.3102	4.41212e-83	4.13488e-81	-14.0277
Syt16	613.328	-3.97071	0.206082	-19.2676	1.00508e-82	9.34949e-81	-15.6784
Csrnp3	2022.34	-2.25498	0.117065	-19.2627	1.10566e-82	1.02095e-80	-4.77327
Thrb	629.25	-2.98381	0.155009	-19.2493	1.43102e-82	1.31174e-80	-7.91075
Il16	1553.63	5.88385	0.305939	19.2321	1.99272e-82	1.81337e-80	59.0495
Pde1b	2928.39	-4.26122	0.22178	-19.2137	2.84366e-82	2.56911e-80	-19.1758
Robo2	1540.17	-4.04133	0.210612	-19.1885	4.6144e-82	4.13912e-80	-16.465
Ppm1e	1642.46	-2.34326	0.122195	-19.1764	5.83194e-82	5.19415e-80	-5.07447
Kcnj4	419.641	-7.74913	0.404324	-19.1656	7.16742e-82	6.33863e-80	-215.139
Rarb	589.671	-4.50504	0.235072	-19.1645	7.32588e-82	6.43346e-80	-22.7065
Tenm3	1131.69	-3.38985	0.176899	-19.1626	7.59799e-82	6.62608e-80	-10.482
Zfp804a	317.13	-2.69419	0.140622	-19.1591	8.12397e-82	7.03592e-80	-6.47192
Cnih3	284.999	-5.38834	0.281343	-19.1522	9.28083e-82	7.98279e-80	-41.8844
Jakmip1	560.733	-3.39758	0.178611	-19.0223	1.11561e-80	9.53052e-79	-10.5384
Fam19a2	321.221	-4.02099	0.211423	-19.0187	1.19445e-80	1.01351e-78	-16.2345
Kcnq3	4974.6	-2.48518	0.131243	-18.9357	5.79754e-80	4.88628e-78	-5.59903
Ppp2r2b	743.748	-2.29538	0.121253	-18.9305	6.39004e-80	5.34974e-78	-4.90882
Fam217b	586.009	-2.30133	0.121667	-18.915	8.58027e-80	7.13583e-78	-4.92911
Lrfn5	779.232	-4.07067	0.215216	-18.9143	8.68903e-80	7.17874e-78	-16.8032
Etl4	960.786	-2.86114	0.151274	-18.9136	8.82116e-80	7.24027e-78	-7.26588
A2m	378.079	5.46871	0.289627	18.8819	1.60659e-79	1.3101e-77	44.2838
Ubxn2b	893.002	-1.85057	0.0980155	-18.8804	1.65265e-79	1.33896e-77	-3.60644
Prickle2	2135.19	-2.57148	0.13645	-18.8456	3.19377e-79	2.57099e-77	-5.9442
Nsg2	2883.32	-3.52546	0.187836	-18.7688	1.3581e-78	1.08631e-76	-11.5152
Fat3	4504.96	-3.10025	0.165288	-18.7567	1.70779e-78	1.35737e-76	-8.5757
Tmem196	259.869	-3.92681	0.209366	-18.7557	1.7383e-78	1.37293e-76	-15.2086
Cobl	687.24	-4.38331	0.233724	-18.7542	1.78885e-78	1.40402e-76	-20.8693
Lurap1	1552.93	2.15761	0.115223	18.7254	3.07113e-78	2.39548e-76	4.46174
Lrrtm2	1261.45	-1.77317	0.0948242	-18.6995	4.99694e-78	3.87356e-76	-3.41803
Pde8b	1122.94	-2.68103	0.143462	-18.6881	6.18597e-78	4.76586e-76	-6.41312
Adcy5	4633.06	-3.93105	0.210584	-18.6674	9.12649e-78	6.98844e-76	-15.2533
Pcdh10	3426.67	-2.65972	0.142632	-18.6474	1.32501e-77	1.00845e-75	-6.3191
C4b	1090.97	4.96711	0.267169	18.5916	3.75594e-77	2.84139e-75	31.2788
Ankrd45	452.637	-3.03196	0.163664	-18.5255	1.28666e-76	9.6754e-75	-8.17918
Enc1	2382.2	-4.09403	0.221104	-18.5163	1.52553e-76	1.14033e-74	-17.0776
Thy1	1631.52	-3.00888	0.162572	-18.508	1.77965e-76	1.32242e-74	-8.04941
Vwa7	183.777	4.11401	0.223019	18.4469	5.52281e-76	4.07973e-74	17.3157
Kcnh7	2146.82	-5.74941	0.311918	-18.4325	7.21367e-76	5.29762e-74	-53.7955
Plcb1	4231.32	-2.5632	0.139157	-18.4194	9.17318e-76	6.69749e-74	-5.91016
Chd7	2889.28	3.38849	0.184381	18.3777	1.98321e-75	1.43961e-73	10.4722
Gabra5	284.893	-5.87757	0.32042	-18.3433	3.73397e-75	2.6949e-73	-58.7928
Cdk14	1510.21	-1.99065	0.108616	-18.3273	5.00785e-75	3.59364e-73	-3.97416
Mkl2	3888.22	-2.15031	0.117426	-18.312	6.63548e-75	4.73456e-73	-4.43923
Arhgap33	756.043	-3.26049	0.178081	-18.3091	7.00504e-75	4.97002e-73	-9.58311
Kif5a	16883.8	-2.02561	0.110699	-18.2983	8.52976e-75	5.98417e-73	-4.07163
Pde7b	1511.28	-3.33605	0.182312	-18.2986	8.4943e-75	5.98417e-73	-10.0983
Soga1	2336.07	2.65767	0.145646	18.2475	2.16575e-74	1.51097e-72	6.31014
Ankrd63	415.234	-8.07232	0.442494	-18.2428	2.36134e-74	1.63833e-72	-269.159
Snhg11	10799.7	-1.9849	0.108901	-18.2266	3.17336e-74	2.18962e-72	-3.95834
Clip4	656.128	-3.16675	0.173859	-18.2145	3.96246e-74	2.71916e-72	-8.98024
Ank1	2100.35	2.71402	0.149095	18.2033	4.85975e-74	3.31678e-72	6.56146
Fnbp1	3343.66	1.65054	0.0906902	18.1998	5.17923e-74	3.51571e-72	3.13952
Drd2	583.536	-8.57786	0.47271	-18.1461	1.37768e-73	9.30158e-72	-382.113
Robo1	803.872	-1.97134	0.108687	-18.1377	1.60536e-73	1.07808e-71	-3.92133
Camk2n1	8845.27	-3.97154	0.219136	-18.1236	2.07502e-73	1.38607e-71	-15.6875
Gabra6	2827.05	11.9894	0.662043	18.1096	2.67489e-73	1.77731e-71	4065.91
Slc22a4	360.618	3.80014	0.210157	18.0824	4.38409e-73	2.89765e-71	13.9301
Fgfr1	1234.44	1.73495	0.0960216	18.0683	5.6616e-73	3.72243e-71	3.32868
Boc	732.781	2.95874	0.16406	18.0345	1.0436e-72	6.82579e-71	7.77445
Inadl	924.743	2.96395	0.164372	18.032	1.09321e-72	7.1132e-71	7.80257
Slitrk3	511.851	-2.57492	0.143436	-17.9517	4.65398e-72	3.01261e-70	-5.95838
Ppp3r1	6430.14	-2.32498	0.129518	-17.951	4.71696e-72	3.03772e-70	-5.01058
Gucy1a3	1584.37	-1.51143	0.0843364	-17.9215	8.01875e-72	5.13773e-70	-2.85093
Lingo1	699.283	-2.50917	0.141038	-17.7907	8.33772e-71	5.31498e-69	-5.69294
Cttnbp2	1408.9	-2.37328	0.133525	-17.7741	1.12276e-70	7.12103e-69	-5.18119
Atrnl1	1622.13	-1.88783	0.106293	-17.7606	1.42586e-70	8.99799e-69	-3.70079
Cecr6	321.734	-4.29969	0.243157	-17.6827	5.6953e-70	3.57608e-68	-19.6941
Kcnc2	645.256	-4.34858	0.246719	-17.6257	1.56551e-69	9.78095e-68	-20.3729
Lmo7	948.146	-3.82467	0.217127	-17.6149	1.89403e-69	1.17748e-67	-14.169
AC121838.2	1296.94	-4.23374	0.240395	-17.6116	2.00657e-69	1.24131e-67	-18.814
Ccnd2	893.739	-2.75814	0.15676	-17.5946	2.70735e-69	1.66661e-67	-6.76526
Kcnh5	333.849	-4.43989	0.252992	-17.5495	6.0003e-69	3.67569e-67	-21.704
Trim3	1112.95	1.40486	0.0805393	17.4432	3.87945e-68	2.36496e-66	2.64792
Ldb2	296.324	-3.09476	0.177623	-17.4232	5.49966e-68	3.33646e-66	-8.54311
Gucy1a2	698.856	-1.5409	0.0884578	-17.4196	5.85506e-68	3.53499e-66	-2.90976
Rasgrf2	573.7	-4.42758	0.25421	-17.417	6.12933e-68	3.68288e-66	-21.5196
Dnah11	197.078	5.06252	0.291193	17.3855	1.06289e-67	6.35608e-66	33.4173
Plppr4	2373.63	-3.09455	0.178227	-17.363	1.57299e-67	9.36188e-66	-8.54185
AC103635.1	1003.04	-3.56144	0.205588	-17.3232	3.14387e-67	1.8623e-65	-11.8059
Ajap1	267.193	-3.42083	0.198113	-17.2671	8.32514e-67	4.90832e-65	-10.7096
St6galnac5	491.059	-3.96389	0.230245	-17.216	2.01523e-66	1.18258e-64	-15.6045
Rab27b	587.164	-3.4051	0.197905	-17.2057	2.40491e-66	1.40469e-64	-10.5935
Gabra2	661.789	-3.45336	0.201588	-17.1308	8.74844e-66	5.08625e-64	-10.9538
Oprk1	288.123	-6.49743	0.379378	-17.1265	9.40986e-66	5.44558e-64	-90.3483
Dcx	630.69	-3.12191	0.182867	-17.072	2.39675e-65	1.38066e-63	-8.70539
B3galt1	851.068	-2.00165	0.117831	-16.9874	1.01823e-64	5.83879e-63	-4.00456
Kctd16	200.817	-4.67917	0.275677	-16.9734	1.29203e-64	7.37515e-63	-25.6196
Stk32c	316.064	-3.91663	0.232549	-16.8422	1.19763e-63	6.80533e-62	-15.1016
Cacnb3	676.187	-1.71279	0.10201	-16.7905	2.86514e-63	1.62074e-61	-3.27795
Kat2b	995.92	1.4698	0.087542	16.7897	2.90445e-63	1.63561e-61	2.76984
Abr	2845.73	-1.48566	0.0885029	-16.7866	3.0601e-63	1.71557e-61	-2.80045
Satb2	348.327	-5.87411	0.349952	-16.7855	3.11758e-63	1.74003e-61	-58.652
Rap2b	609.237	-2.07149	0.123618	-16.7572	5.01676e-63	2.78763e-61	-4.2032
Ivns1abp	2976.86	-1.5204	0.0908105	-16.7426	6.41191e-63	3.54717e-61	-2.86872
Zfp521	1251.33	2.24012	0.133823	16.7394	6.76412e-63	3.72561e-61	4.72436
Sel1l3	1538.21	2.00724	0.120059	16.7187	9.57279e-63	5.24957e-61	4.02011
Il20rb	303.498	5.65132	0.338325	16.7038	1.22901e-62	6.71042e-61	50.2595
Htr2a	442.05	-2.57442	0.154232	-16.6919	1.50215e-62	8.16622e-61	-5.95632
Bcl2l15	302.839	7.18045	0.431101	16.6561	2.73385e-62	1.47982e-60	145.054
Grm4	2285.42	3.14161	0.18881	16.639	3.63706e-62	1.96027e-60	8.82507
St18	1369.17	3.45171	0.207541	16.6315	4.12416e-62	2.2133e-60	10.9413
Zic1	5247.86	2.88985	0.173868	16.621	4.91206e-62	2.62492e-60	7.41196
Rgl1	986.942	-1.54098	0.092871	-16.5927	7.86968e-62	4.1876e-60	-2.90992
Fras1	647.235	-4.66363	0.281198	-16.5849	8.96848e-62	4.75216e-60	-25.345
Abi2	4757.55	-1.47765	0.089164	-16.5723	1.10461e-61	5.82846e-60	-2.78496
Mab21l1	222.524	6.45812	0.390169	16.5521	1.54556e-61	8.12098e-60	87.9203
Rnf150	1647.83	-1.92942	0.116949	-16.4979	3.79611e-61	1.98632e-59	-3.80902
Fgf13	504.616	-3.22666	0.196192	-16.4464	8.89392e-61	4.63443e-59	-9.36096
Slc43a2	1411.64	1.42436	0.0866984	16.429	1.18691e-60	6.15919e-59	2.68396
Cadm2	6555.57	-1.96482	0.119827	-16.3971	2.00598e-60	1.03667e-58	-3.90363
Kcng3	161.373	-5.62794	0.343678	-16.3756	2.85611e-60	1.46996e-58	-49.4513
Actn2	200.997	-6.32043	0.386697	-16.3447	4.74752e-60	2.43344e-58	-79.9169
Ccdc85a	826.178	-2.55146	0.156354	-16.3184	7.29805e-60	3.72556e-58	-5.86227
Dscam	568.102	-2.09938	0.12906	-16.2666	1.70338e-59	8.66032e-58	-4.28524
Cdk5rap2	898.722	2.01033	0.123621	16.262	1.83522e-59	9.29302e-58	4.02876
Galnt7	720.805	2.24748	0.13887	16.1841	6.53078e-59	3.29371e-57	4.74853
Trim62	761.832	2.41084	0.149159	16.1629	9.21957e-59	4.63117e-57	5.31783
Sh3rf3	302.537	-3.64336	0.2258	-16.1354	1.43978e-58	7.20348e-57	-12.4957
Prune2	3228.19	1.67934	0.104171	16.121	1.81744e-58	9.05689e-57	3.20281
Arf3	5857.3	-2.22292	0.138056	-16.1016	2.48483e-58	1.23338e-56	-4.66837
Zfp536	869.815	1.83827	0.114665	16.0317	7.67836e-58	3.79625e-56	3.57581
Tmem266	360.469	4.04298	0.252307	16.0241	8.68008e-58	4.27469e-56	16.4839
Cpne4	279.84	-5.65668	0.353483	-16.0027	1.22402e-57	6.00439e-56	-50.4464
Btbd3	3841.8	1.55879	0.097507	15.9864	1.58902e-57	7.76458e-56	2.94606
Hlf	2389.84	-2.26965	0.142275	-15.9525	2.73555e-57	1.33151e-55	-4.82207
Zfp831	259.798	-5.0088	0.313987	-15.9523	2.74728e-57	1.33206e-55	-32.1958
mt-Nd5	45634.9	-2.41515	0.15145	-15.9469	2.99546e-57	1.44681e-55	-5.33376
Cdkl5	3979.69	-1.55484	0.0975528	-15.9385	3.4263e-57	1.64856e-55	-2.93802
F5	506.65	4.29883	0.269957	15.9242	4.30817e-57	2.06496e-55	19.6824
Nkain1	311.106	1.93831	0.121904	15.9003	6.30439e-57	3.01029e-55	3.83257
Nrg3	642.163	-1.97659	0.124401	-15.8888	7.57471e-57	3.60315e-55	-3.93562
Vstm2a	957.468	-4.05996	0.256068	-15.855	1.29764e-56	6.14934e-55	-16.679
Dclk3	239.91	-5.14969	0.325437	-15.8239	2.12773e-56	1.00451e-54	-35.4986
Gabra4	1699.64	-2.99734	0.189438	-15.8223	2.18431e-56	1.02736e-54	-7.98525
Pglyrp1	670.814	3.42613	0.216791	15.8039	2.92676e-56	1.37143e-54	10.749
Ddit4l	185.768	-3.10561	0.196527	-15.8025	2.99207e-56	1.39682e-54	-8.60758
Foxp2	744.235	-4.69479	0.297263	-15.7934	3.45504e-56	1.60698e-54	-25.8984
Slc24a2	9574.99	-2.26314	0.143625	-15.7573	6.12171e-56	2.83677e-54	-4.80036
Tmem132d	282.103	-3.92526	0.249785	-15.7146	1.20176e-55	5.54844e-54	-15.1922
Adgrb1	1405.09	-2.50425	0.159687	-15.6822	2.00158e-55	9.20728e-54	-5.67354
Tspan9	1922.8	2.48216	0.158397	15.6705	2.40713e-55	1.10324e-53	5.58733
Ramp3	283.259	3.97026	0.25348	15.663	2.70648e-55	1.23593e-53	15.6736
Rgs4	4905.16	-3.45598	0.220793	-15.6526	3.19147e-55	1.45212e-53	-10.9737
Cdc42bpg	322.695	2.80278	0.17931	15.6309	4.48394e-55	2.02551e-53	6.97782
Cpne6	148.602	-3.65329	0.234244	-15.5961	7.73561e-55	3.48186e-53	-12.582
Astn2	1242.63	2.11806	0.136074	15.5655	1.24857e-54	5.59984e-53	4.34108
Epha6	403.432	-4.55715	0.292891	-15.5592	1.37828e-54	6.1596e-53	-23.5418
Ano3	3684.03	-3.8871	0.24988	-15.5559	1.4515e-54	6.46379e-53	-14.7956
Rbm24	188.828	-3.85819	0.24823	-15.5428	1.77991e-54	7.89825e-53	-14.5021
Osbpl8	4060.32	-1.28933	0.0829632	-15.541	1.83202e-54	8.10086e-53	-2.44414
Kcna4	889.862	-5.30982	0.342568	-15.5	3.4679e-54	1.52807e-52	-39.6656
Map2	17585.5	-1.66792	0.107802	-15.4721	5.35624e-54	2.35188e-52	-3.17756
Efnb2	611.219	-2.73549	0.176852	-15.4677	5.73608e-54	2.50988e-52	-6.65985
Cnih2	648.497	-3.36323	0.217573	-15.4579	6.66879e-54	2.90787e-52	-10.2904
RP24-134N2.1	246.719	-6.38583	0.414469	-15.4072	1.46346e-53	6.35924e-52	-83.6229
Etv1	3164.33	2.09375	0.136433	15.3463	3.74864e-53	1.62329e-51	4.26856
Bmp1	1035.89	2.48513	0.161985	15.3417	4.02433e-53	1.73669e-51	5.59885
Shank1	2952.62	-2.55428	0.166517	-15.3394	4.17048e-53	1.79359e-51	-5.87373
Rapgef4	5731.46	-1.53911	0.1004	-15.3298	4.83144e-53	2.07076e-51	-2.90616
Cacnb1	513.303	-2.58697	0.169107	-15.2978	7.90566e-53	3.37685e-51	-6.00835
Rtn3	6584.71	-1.02531	0.06714	-15.2713	1.18814e-52	5.05784e-51	-2.0354
Gm16485	203.257	-4.0286	0.264069	-15.2559	1.50501e-52	6.38512e-51	-16.3203
Mmp24	1449.91	2.83882	0.18654	15.2183	2.67483e-52	1.13099e-50	7.15435
Susd4	567.848	-1.93807	0.12739	-15.2137	2.86965e-52	1.2093e-50	-3.83194
Fbxl16	5511.9	-2.71381	0.178663	-15.1895	4.14985e-52	1.74294e-50	-6.56051
Magi3	737.275	-1.68189	0.110741	-15.1876	4.27291e-52	1.78864e-50	-3.20848
RP23-92G13.7	234.228	-2.72636	0.179641	-15.1767	5.04824e-52	2.10617e-50	-6.61783
Cd44	575.802	4.00692	0.264827	15.1303	1.02175e-51	4.24873e-50	16.0769
Pgr	514.783	-3.68134	0.243344	-15.1281	1.05676e-51	4.37978e-50	-12.829
Gfra2	268.206	-3.18271	0.210391	-15.1276	1.06501e-51	4.39946e-50	-9.0801
Large	1330.7	-1.56632	0.103683	-15.1067	1.46198e-51	6.01952e-50	-2.96148
Dio2	1297.88	-1.8283	0.121175	-15.0881	1.94065e-51	7.96429e-50	-3.55117
Pitpnc1	1808.1	-1.51571	0.100498	-15.082	2.12613e-51	8.69704e-50	-2.85939
Man1a2	2246.47	-1.16357	0.0772228	-15.0677	2.64037e-51	1.07655e-49	-2.24011
Cntnap5a	726.65	-4.2487	0.282019	-15.0653	2.7397e-51	1.11343e-49	-19.0102
Foxg1	535.521	-9.93702	0.660327	-15.0486	3.52431e-51	1.42769e-49	-980.256
Kcnk2	627.373	-2.36453	0.157305	-15.0315	4.56291e-51	1.84248e-49	-5.14986
Nrsn1	2505.17	-4.24243	0.282849	-14.9989	7.45962e-51	3.0025e-49	-18.9278
Elmod1	2006.39	-2.7115	0.180929	-14.9865	8.9908e-51	3.60724e-49	-6.55004
2019-09-05	1342.78	-2.47174	0.164989	-14.9812	9.74446e-51	3.89716e-49	-5.54712
Mbp	46799.3	2.60647	0.174183	14.964	1.26189e-50	5.03072e-49	6.09013
Foxp1	3615.26	-2.30421	0.154124	-14.9504	1.54905e-50	6.15601e-49	-4.93896
Ehd1	631.767	1.9806	0.132563	14.9408	1.78835e-50	7.08457e-49	3.94658
Gpc5	287.428	-3.97957	0.266644	-14.9246	2.27894e-50	8.99968e-49	-15.775
Plekhf1	224.61	3.13788	0.210987	14.8724	4.97975e-50	1.96036e-48	8.8023
Chd5	1302.89	-3.0905	0.208047	-14.8548	6.47839e-50	2.54236e-48	-8.51789
Grm3	1345.89	-2.14529	0.144646	-14.8313	9.19542e-50	3.59739e-48	-4.4238
Uhmk1	5059.4	-1.17629	0.0793129	-14.831	9.23968e-50	3.60348e-48	-2.25994
Apc	11033	-1.18022	0.0796975	-14.8087	1.28636e-49	5.00128e-48	-2.26611
Gfra1	543.689	-2.68673	0.18146	-14.8062	1.33638e-49	5.17972e-48	-6.43854
Npas2	406.96	-2.95574	0.199665	-14.8035	1.39151e-49	5.37681e-48	-7.75828
Tnr	3005.68	-1.34913	0.0912014	-14.7928	1.62962e-49	6.27754e-48	-2.54758
Astn1	2286.46	-1.57758	0.106681	-14.7879	1.75466e-49	6.73854e-48	-2.98469
Cdk5r1	1836.16	-2.15578	0.145984	-14.7672	2.38346e-49	9.12544e-48	-4.45611
Bcl11a	790.779	-4.0759	0.276897	-14.7199	4.80241e-49	1.83309e-47	-16.8642
Pnmal1	737.542	-2.08839	0.141907	-14.7166	5.0439e-49	1.91943e-47	-4.25273
Epha4	2055.71	-2.79885	0.190633	-14.6819	8.42171e-49	3.19516e-47	-6.95886
Ppp1r9a	7109.16	-2.38287	0.162494	-14.6643	1.09088e-48	4.1263e-47	-5.21574
Nsmf	1560.56	-2.14226	0.146255	-14.6474	1.39952e-48	5.27784e-47	-4.41453
Mpp3	1283.71	2.48244	0.169575	14.6392	1.58019e-48	5.94132e-47	5.58842
Tmem158	451.743	-4.41624	0.301726	-14.6366	1.64057e-48	6.14993e-47	-21.3512
Dgkd	2404.85	1.54344	0.105472	14.6337	1.71215e-48	6.39915e-47	2.91489
Ywhab	4347.23	-1.08183	0.0740048	-14.6183	2.14587e-48	7.99638e-47	-2.11672
Sipa1l1	3731.23	-2.18679	0.149655	-14.6122	2.34741e-48	8.72152e-47	-4.55292
Sox11	431.525	-2.41173	0.16517	-14.6014	2.74979e-48	1.01864e-46	-5.3211
Dgkh	4472.45	-2.3876	0.16371	-14.5843	3.53377e-48	1.30521e-46	-5.23286
Pam	1608.22	-1.63375	0.112059	-14.5793	3.80335e-48	1.40066e-46	-3.10319
Flrt2	1345.88	-2.00555	0.138029	-14.53	7.82509e-48	2.87332e-46	-4.01542
Rorb	1293.9	-2.10122	0.144634	-14.5278	8.07652e-48	2.957e-46	-4.29071
Cyp46a1	398.023	-2.98435	0.205872	-14.4962	1.28129e-47	4.67744e-46	-7.91369
Itga7	517.695	2.38539	0.165092	14.4488	2.55011e-47	9.2824e-46	5.22484
Snx10	1173.29	-1.5202	0.105436	-14.4182	3.97638e-47	1.44322e-45	-2.8683
Khdrbs3	579.28	-2.74523	0.190904	-14.3801	6.89735e-47	2.49616e-45	-6.70496
Rxrg	304.828	-6.496	0.452196	-14.3654	8.52589e-47	3.07667e-45	-90.2588
Capg	175.307	3.37667	0.235077	14.3641	8.68951e-47	3.12673e-45	10.3868
Lmbrd2	2241.45	-1.08206	0.0753368	-14.363	8.82984e-47	3.16815e-45	-2.11706
Fbxl2	329.313	-1.85295	0.129169	-14.3452	1.14202e-46	4.0859e-45	-3.61239
Rnf182	428.97	2.71032	0.188969	14.3426	1.18465e-46	4.22638e-45	6.54465
Kcnj12	409.242	2.56936	0.179276	14.3318	1.38397e-46	4.92348e-45	5.93546
Kif21b	704.233	-1.65275	0.115348	-14.3284	1.4553e-46	5.16263e-45	-3.14432
Nlgn1	1870.82	-1.88054	0.131271	-14.3257	1.51221e-46	5.34938e-45	-3.68214
Arpp21	7702.7	-2.45556	0.171576	-14.3118	1.84747e-46	6.51701e-45	-5.48527
Csmd1	1929.81	-1.89701	0.132579	-14.3085	1.93532e-46	6.80776e-45	-3.72441
Agap2	5030.17	-2.18655	0.152914	-14.2992	2.21261e-46	7.76143e-45	-4.55215
Zyg11b	3991.51	-1.15047	0.0805544	-14.2819	2.83697e-46	9.92386e-45	-2.21986
Slc6a5	262.74	7.55951	0.529571	14.2748	3.14224e-46	1.09612e-44	188.642
Chsy3	108.292	-4.6087	0.32333	-14.2539	4.24116e-46	1.47536e-44	-24.3982
Rab40b	170.914	-3.76362	0.264281	-14.241	5.10128e-46	1.76966e-44	-13.5819
Arhgef9	5409.07	-2.12202	0.149227	-14.22	6.8814e-46	2.38062e-44	-4.35303
Yaf2	923.956	-1.47819	0.103983	-14.2156	7.32941e-46	2.52865e-44	-2.78599
Celf2	7860.03	-1.81244	0.127861	-14.1751	1.30714e-45	4.49728e-44	-3.51236
Ngef	1253.01	-4.47233	0.315677	-14.1674	1.45782e-45	5.00198e-44	-22.1975
Gda	2476.72	-2.6215	0.185055	-14.1661	1.48541e-45	5.08276e-44	-6.1539
Pcdh15	527.332	-1.84611	0.130414	-14.1558	1.71949e-45	5.86776e-44	-3.5953
Rnf157	1629.51	-2.6395	0.18655	-14.149	1.89347e-45	6.44395e-44	-6.23114
Tob2	881.904	1.77427	0.125445	14.1438	2.03961e-45	6.92255e-44	3.42065
R3hdm1	5795.46	-1.55815	0.110428	-14.1101	3.29279e-45	1.11458e-43	-2.94476
Htr5a	129.086	-3.13116	0.221936	-14.1084	3.37006e-45	1.13767e-43	-8.76141
Fam169a	649.77	-2.64455	0.187477	-14.106	3.48879e-45	1.17459e-43	-6.25301
Shisa8	138.801	4.20739	0.298391	14.1003	3.78298e-45	1.27023e-43	18.4736
Tmem163	370.615	2.16548	0.153755	14.084	4.76455e-45	1.59555e-43	4.48615
Begain	274.204	-3.19259	0.227004	-14.064	6.31667e-45	2.1097e-43	-9.14251
Mobp	19973.4	2.49143	0.177245	14.0564	7.03432e-45	2.34315e-43	5.62335
Rasa3	1423.87	1.90816	0.135791	14.0522	7.46974e-45	2.48161e-43	3.75331
Gria3	2064.62	-3.31709	0.236389	-14.0323	9.88581e-45	3.27562e-43	-9.96653
Galnt14	103.211	-3.63872	0.259951	-13.9977	1.61038e-44	5.3219e-43	-12.4556
mt-Nd2	41614.1	-2.59746	0.18576	-13.9829	1.98138e-44	6.53075e-43	-6.05222
Myt1l	3313.07	-2.17631	0.155873	-13.9621	2.65605e-44	8.73161e-43	-4.51996
Slco1c1	2231.37	-4.569	0.327871	-13.9353	3.86347e-44	1.26677e-42	-23.7359
Plch2	1188.01	2.13078	0.15301	13.9258	4.41757e-44	1.44468e-42	4.37953
Gng4	249.38	-3.93803	0.282797	-13.9253	4.44584e-44	1.45015e-42	-15.3273
Tnfrsf12a	170.964	3.55588	0.255658	13.9087	5.60624e-44	1.82392e-42	11.7605
Plppr1	187.885	-3.28034	0.236339	-13.8798	8.39802e-44	2.72512e-42	-9.71583
Kcnc3	1648.21	2.2369	0.161214	13.8754	8.92972e-44	2.89019e-42	4.71384
Mfap3l	1405.43	-1.84203	0.132963	-13.8537	1.20742e-43	3.88223e-42	-3.58515
Pdyn	267.154	-4.31621	0.311557	-13.8537	1.20875e-43	3.88223e-42	-19.9209
Btg1	1307.32	2.42889	0.17591	13.8076	2.29462e-43	7.35097e-42	5.3848
Rorc	139.501	4.79045	0.347181	13.7981	2.61565e-43	8.3581e-42	27.6739
Psg16	171.517	3.56644	0.258736	13.7841	3.17666e-43	1.0125e-41	11.8469
Egr3	767.75	-4.49359	0.326012	-13.7835	3.20303e-43	1.01832e-41	-22.527
Snrk	2412.13	1.81966	0.132094	13.7756	3.57584e-43	1.13397e-41	3.52999
Mark1	904.453	-1.56188	0.113579	-13.7514	4.99531e-43	1.58013e-41	-2.95238
Opcml	3394.45	-1.39371	0.101558	-13.7233	7.36547e-43	2.32401e-41	-2.62753
AC140321.1	1108.64	-2.84053	0.207521	-13.6879	1.19855e-42	3.77228e-41	-7.16283
Chst1	783.414	-2.87883	0.21057	-13.6716	1.50006e-42	4.70944e-41	-7.35552
Shf	492.752	2.55017	0.186626	13.6646	1.65162e-42	5.17232e-41	5.85705
Epb41	5539.99	1.64386	0.120341	13.6601	1.75854e-42	5.49345e-41	3.12502
Samd14	501.367	2.43722	0.178854	13.6269	2.77179e-42	8.63727e-41	5.41598
Zmat4	379.289	-2.91722	0.2143	-13.6128	3.36227e-42	1.04513e-40	-7.55389
Tmem8b	629.777	-1.42822	0.104924	-13.612	3.39748e-42	1.05347e-40	-2.69115
Tmem132b	1868.14	-3.09172	0.227342	-13.5995	4.03444e-42	1.24789e-40	-8.52514
Cdh11	751.02	-2.16779	0.159436	-13.5966	4.19294e-42	1.29373e-40	-4.49336
Kcng1	104.061	-5.2355	0.385519	-13.5804	5.23618e-42	1.61167e-40	-37.674
RP23-336M6.2	118.715	-6.24189	0.459669	-13.5791	5.3277e-42	1.63583e-40	-75.6825
Dpf3	218.256	2.41148	0.177599	13.5782	5.39272e-42	1.65175e-40	5.3202
Smarca1	764.564	-2.20907	0.162814	-13.5681	6.19381e-42	1.89149e-40	-4.62377
Svep1	611.32	5.07375	0.373952	13.5679	6.20555e-42	1.89149e-40	33.6783
mt-Nd4	32805	-2.31746	0.170996	-13.5527	7.63797e-42	2.32246e-40	-4.98455
Lbp	116.923	5.34914	0.394961	13.5435	8.6583e-42	2.62635e-40	40.7617
Calm1	28178.6	-1.58236	0.116852	-13.5416	8.87978e-42	2.68704e-40	-2.99459
Gpr88	5058.01	-10.5583	0.781091	-13.5174	1.23536e-41	3.72924e-40	-1507.86
Islr2	171.084	-3.39644	0.25145	-13.5074	1.41344e-41	4.25658e-40	-10.5301
Chd3	3518.78	-1.91654	0.141929	-13.5035	1.49049e-41	4.47788e-40	-3.77516
Mllt11	1261.53	-1.72197	0.127579	-13.4973	1.62122e-41	4.85901e-40	-3.29888
Abhd16a	610.138	1.30569	0.0967897	13.49	1.79129e-41	5.35597e-40	2.47202
Pappa	319.345	4.60543	0.341566	13.4833	1.96177e-41	5.85175e-40	24.3429
Dusp5	613.141	4.17202	0.309698	13.4712	2.30952e-41	6.87274e-40	18.0261
Chrna7	158.739	-2.9121	0.216231	-13.4676	2.42749e-41	7.18972e-40	-7.52714
Tppp3	330.288	2.75323	0.204432	13.4677	2.42309e-41	7.18972e-40	6.74226
Grin2a	4846.75	-1.48479	0.110275	-13.4645	2.52996e-41	7.4756e-40	-2.79877
Rnf152	1544.63	2.00761	0.149144	13.4609	2.65682e-41	7.83201e-40	4.02115
Trpv4	173.131	3.28296	0.244713	13.4156	4.90231e-41	1.44176e-39	9.7335
Dlg2	6173.79	-1.91933	0.143168	-13.4061	5.56797e-41	1.6299e-39	-3.78247
St6galnac4	715.58	1.99558	0.148854	13.4063	5.5557e-41	1.6299e-39	3.98776
Prkca	1811.58	-1.42169	0.106092	-13.4006	5.9994e-41	1.74809e-39	-2.679
Slc35d3	100.471	-6.26256	0.467335	-13.4006	5.99956e-41	1.74809e-39	-76.775
RP24-399B3.5	76.8863	-5.1026	0.380986	-13.3931	6.63086e-41	1.92755e-39	-34.3587
Stx1a	369.992	-3.40549	0.254412	-13.3858	7.32426e-41	2.12421e-39	-10.5963
Ndst3	1744.78	2.10543	0.157365	13.3793	7.99245e-41	2.31265e-39	4.30325
Wfs1	430.197	-2.25018	0.168528	-13.3519	1.15443e-40	3.33273e-39	-4.75741
Tmem178b	2604.18	-1.05283	0.0789057	-13.3429	1.30292e-40	3.75278e-39	-2.0746
Adcy2	719.417	-2.5767	0.193194	-13.3374	1.40312e-40	4.03213e-39	-5.96572
Dzip1	653.605	-1.62743	0.122041	-13.3352	1.44512e-40	4.14335e-39	-3.08963
Ggact	425.507	1.84191	0.138184	13.3294	1.56199e-40	4.46823e-39	3.58484
Lpgat1	3544.45	-1.58748	0.119179	-13.3202	1.76715e-40	5.0436e-39	-3.00524
Garem1	487.673	-1.95686	0.146969	-13.3148	1.89964e-40	5.40945e-39	-3.88217
Gcnt4	135.495	-3.45847	0.259974	-13.3031	2.2206e-40	6.30911e-39	-10.9926
2900055J20Rik	108.263	-4.97783	0.374407	-13.2953	2.4663e-40	6.9757e-39	-31.512
Dcaf12l1	434.313	-2.19541	0.165127	-13.2953	2.46632e-40	6.9757e-39	-4.58019
Syt5	302.67	-3.73908	0.281281	-13.2931	2.54003e-40	7.16802e-39	-13.3529
Ryr3	2153.97	-2.21064	0.16637	-13.2875	2.73648e-40	7.7051e-39	-4.62881
S100a10	262.341	1.84561	0.138984	13.2793	3.05232e-40	8.57518e-39	3.59406
Baiap3	234.352	-4.81539	0.363083	-13.2625	3.81944e-40	1.07064e-38	-28.1564
Stk10	340.733	2.33526	0.176133	13.2585	4.02897e-40	1.12685e-38	5.04641
Cdh15	147.618	4.93934	0.372981	13.2429	4.95992e-40	1.38415e-38	30.6825
Mboat7	999.033	-1.52685	0.115365	-13.2349	5.51895e-40	1.53674e-38	-2.88155
Alms1	1643.71	2.26582	0.171261	13.2303	5.86794e-40	1.6303e-38	4.80929
Mtpn	5078.25	-1.21207	0.0916585	-13.2237	6.40171e-40	1.77467e-38	-2.31669
Adora2a	588.635	-3.79707	0.287264	-13.2181	6.9017e-40	1.90906e-38	-13.9005
Spock3	2802.48	-3.17317	0.240324	-13.2037	8.35366e-40	2.30561e-38	-9.02024
H3f3b	2160.57	1.45173	0.109977	13.2003	8.73585e-40	2.40581e-38	2.73535
Gpr45	122.213	-3.00211	0.227555	-13.1929	9.63939e-40	2.64883e-38	-8.01171
Pld3	1264.09	-2.68908	0.203844	-13.1919	9.7691e-40	2.67861e-38	-6.44904
Sprn	782.169	-2.41154	0.182891	-13.1857	1.06108e-39	2.90307e-38	-5.3204
Grik5	1237.87	-1.71975	0.1308	-13.148	1.74845e-39	4.77327e-38	-3.2938
Cntn4	418.357	-1.95716	0.148913	-13.1429	1.86815e-39	5.08898e-38	-3.88296
Klhl29	598.157	-2.04936	0.156144	-13.1248	2.37518e-39	6.44223e-38	-4.13922
Ccdc148	267.238	-1.81165	0.138146	-13.114	2.73753e-39	7.40903e-38	-3.51044
Kifc2	1283.18	-1.75665	0.134056	-13.1038	3.13041e-39	8.45412e-38	-3.37913
Plxnb2	1532.68	1.59249	0.121753	13.0797	4.2996e-39	1.15868e-37	3.0157
Nov	209.52	-5.02188	0.384671	-13.055	5.94958e-39	1.59683e-37	-32.489
Rasd2	1987.66	-4.14522	0.31752	-13.055	5.95092e-39	1.59683e-37	-17.6944
Camk1d	1515.92	-2.0089	0.153937	-13.0501	6.34707e-39	1.6995e-37	-4.02474
Zyx	616.6	1.39326	0.106918	13.0311	8.14411e-39	2.17604e-37	2.62671
Deptor	490.128	-1.36348	0.104835	-13.006	1.13117e-38	3.01597e-37	-2.57305
Ddit4	553.014	1.63325	0.125663	12.9971	1.27055e-38	3.38042e-37	3.10211
Slc16a11	233.954	2.99614	0.230792	12.982	1.54792e-38	4.10969e-37	7.97864
Syt6	749.504	-3.67626	0.283216	-12.9804	1.57995e-38	4.18587e-37	-12.784
Ankrd6	317.664	-2.73793	0.211328	-12.9559	2.17648e-38	5.75415e-37	-6.67114
RP24-317M4.6	168.874	-3.12177	0.240958	-12.9557	2.18248e-38	5.7579e-37	-8.70454
Fam212b	778.819	-1.75748	0.135797	-12.9419	2.61069e-38	6.87317e-37	-3.38106
Tmem179	319.189	-3.76329	0.291091	-12.9282	3.11911e-38	8.1945e-37	-13.5789
Nlgn3	1148.36	-1.46969	0.113729	-12.9227	3.35194e-38	8.78782e-37	-2.76962
Tpgs2	545.433	-1.56342	0.121159	-12.9038	4.28223e-38	1.12034e-36	-2.95554
Wnt7b	134.844	-3.5841	0.277937	-12.8954	4.78074e-38	1.24816e-36	-11.9928
Tiam2	540.356	-2.33758	0.181428	-12.8844	5.5137e-38	1.43654e-36	-5.05454
Acsl4	987.642	-1.41304	0.109678	-12.8836	5.57062e-38	1.44836e-36	-2.66298
Cck	201.18	-4.71952	0.366555	-12.8754	6.19486e-38	1.60734e-36	-26.3462
Rif1	2475.22	1.85847	0.144477	12.8634	7.23077e-38	1.87225e-36	3.62622
Sgsm2	564.875	-1.70535	0.132657	-12.8554	8.02301e-38	2.07311e-36	-3.26109
RP23-339H11.2	271.246	-3.73191	0.290472	-12.8477	8.85704e-38	2.28392e-36	-13.2867
Mpped2	389.779	-2.14722	0.167146	-12.8464	9.01199e-38	2.31911e-36	-4.42974
Vstm2b	102.173	-3.49922	0.272456	-12.8432	9.38575e-38	2.41035e-36	-11.3076
RP23-95H5.1	333.105	-2.24421	0.175097	-12.817	1.31764e-37	3.37691e-36	-4.73778
Clvs2	268.496	-4.24259	0.331098	-12.8137	1.37409e-37	3.51444e-36	-18.9298
Samd5	713.251	-2.2084	0.172887	-12.7736	2.30125e-37	5.8619e-36	-4.62162
Nav3	1709.56	-1.78428	0.139806	-12.7625	2.65441e-37	6.74779e-36	-3.44446
Gpr68	310.304	2.81056	0.220476	12.7477	3.20951e-37	8.14244e-36	7.01558
Slc14a1	398.04	2.25294	0.176761	12.7457	3.29389e-37	8.33965e-36	4.76655
Tln2	1915.45	-1.33353	0.104666	-12.7408	3.50903e-37	8.86647e-36	-2.52019
Tspan7	5344.24	-1.76455	0.138506	-12.7399	3.54917e-37	8.9499e-36	-3.39767
Arhgap20	1730.96	-2.3427	0.18391	-12.7383	3.6222e-37	9.11576e-36	-5.07251
Hdgfrp3	2316.67	-1.45078	0.113959	-12.7307	3.99431e-37	1.00321e-35	-2.73355
Pxylp1	349.753	2.32779	0.18297	12.7223	4.44785e-37	1.11489e-35	5.02035
Sstr2	75.2367	-4.44981	0.349802	-12.721	4.52305e-37	1.13148e-35	-21.8538
Aqp4	9108.52	2.96845	0.233444	12.7159	4.82418e-37	1.20441e-35	7.82694
Fnbp1l	2495.35	-1.93517	0.152248	-12.7107	5.16001e-37	1.2857e-35	-3.82423
Pcdh19	874.171	-2.07876	0.163552	-12.71	5.20185e-37	1.29356e-35	-4.22443
Zdbf2	1148.91	-2.51075	0.197595	-12.7066	5.43704e-37	1.34937e-35	-5.69916
Kcnf1	408.298	-3.67222	0.289292	-12.6938	6.39958e-37	1.58513e-35	-12.7482
Snph	1824.7	-1.87475	0.147982	-12.6688	8.80578e-37	2.17683e-35	-3.66738
Grem2	160.468	-3.96831	0.313465	-12.6595	9.91001e-37	2.44499e-35	-15.6524
Cacna2d1	2850.17	-1.50235	0.11874	-12.6524	1.08529e-36	2.67236e-35	-2.83303
Arc	709.443	-3.01219	0.23823	-12.644	1.20682e-36	2.9658e-35	-8.06789
Kifap3	2109.45	-1.23456	0.0977319	-12.6321	1.40401e-36	3.44368e-35	-2.3531
Zfpm2	683.793	1.83258	0.14508	12.6315	1.41546e-36	3.46498e-35	3.56174
Nfix	2270.36	1.26732	0.10043	12.619	1.66018e-36	4.05613e-35	2.40715
Camk2d	3189.03	1.41886	0.112474	12.6149	1.74678e-36	4.25943e-35	2.67373
Pcdh11x	736.436	-2.58163	0.204785	-12.6065	1.9432e-36	4.72921e-35	-5.98615
Asph	3117.35	1.37527	0.109106	12.6049	1.98317e-36	4.81713e-35	2.59417
Lhx2	179.49	-8.35936	0.664106	-12.5874	2.47746e-36	6.00615e-35	-328.412
Sgtb	903.309	-2.1441	0.170641	-12.5649	3.29177e-36	7.96495e-35	-4.42015
Tusc3	1023.94	-1.84667	0.147197	-12.5456	4.20451e-36	1.01539e-34	-3.59669
Anln	951.682	2.4861	0.198239	12.5409	4.46014e-36	1.07506e-34	5.6026
P2ry12	599.1	-2.9443	0.234869	-12.5359	4.74731e-36	1.14208e-34	-7.69704
Wasf1	1273.77	-1.83351	0.146324	-12.5305	5.08618e-36	1.22127e-34	-3.56403
Chrdl1	138.132	-4.14011	0.330445	-12.5289	5.18772e-36	1.24327e-34	-17.6319
Cadps2	2683.1	2.02264	0.161713	12.5076	6.78774e-36	1.62363e-34	4.06327
Tenm2	823.836	-2.40163	0.192103	-12.5018	7.30233e-36	1.7434e-34	-5.28399
Cyb561	286.291	-1.98185	0.158612	-12.4949	7.95555e-36	1.89575e-34	-3.94999
Ly6h	234.921	-2.56619	0.205931	-12.4614	1.21231e-35	2.88337e-34	-5.92241
Bcl6	587.922	2.09295	0.168045	12.4547	1.31797e-35	3.12875e-34	4.2662
Xpr1	3368.62	-1.05299	0.0846883	-12.4337	1.71498e-35	4.06353e-34	-2.07482
Efna3	176.445	-3.26686	0.262986	-12.4222	1.9807e-35	4.68429e-34	-9.6255
mt-Nd1	77413.4	-2.18391	0.175834	-12.4203	2.02884e-35	4.78913e-34	-4.54384
Epb41l4b	1175.67	1.58902	0.128	12.4142	2.18998e-35	5.1598e-34	3.00844
Dok6	205.444	-3.74189	0.301458	-12.4126	2.23183e-35	5.24857e-34	-13.3789
Cntn3	307.243	-2.36043	0.19017	-12.4122	2.24334e-35	5.26576e-34	-5.13525
Cd109	323.581	5.97108	0.481113	12.411	2.27869e-35	5.33876e-34	62.7298
Lrrn3	668.085	-1.97005	0.158935	-12.3954	2.76859e-35	6.47447e-34	-3.91783
Syne1	34560.8	1.54434	0.124626	12.3918	2.89475e-35	6.75693e-34	2.91671
Slc24a3	583.996	-1.7081	0.137888	-12.3876	3.052e-35	7.11076e-34	-3.26729
Prkcb	6855.34	-1.91961	0.154997	-12.3848	3.15728e-35	7.34243e-34	-3.78321
Cd24a	732.643	3.05541	0.246787	12.3808	3.32223e-35	7.71175e-34	8.31322
Tenm4	1859.67	-2.11812	0.171168	-12.3745	3.58993e-35	8.31778e-34	-4.34128
Tspan13	1460.88	-1.53797	0.124478	-12.3553	4.56015e-35	1.05463e-33	-2.90385
Nlk	977.522	-1.54441	0.12506	-12.3494	4.90704e-35	1.13277e-33	-2.91685
Dbn1	616.793	-2.56377	0.207648	-12.3467	5.07675e-35	1.1698e-33	-5.91249
Lix1	384.274	-3.30469	0.267926	-12.3343	5.91652e-35	1.3608e-33	-9.88124
Rgl3	184.923	3.12927	0.253823	12.3286	6.35524e-35	1.45903e-33	8.74995
Smarcd2	404.973	2.10805	0.171062	12.3233	6.78356e-35	1.55453e-33	4.31109
Erc1	2313.16	1.65557	0.134363	12.3217	6.92427e-35	1.58388e-33	3.15048
Chrm4	114.642	-4.90212	0.398488	-12.3018	8.85724e-35	2.02235e-33	-29.9009
Syt1	10805.7	-1.80458	0.146702	-12.301	8.94214e-35	2.03803e-33	-3.49328
Adgrl2	1487.17	-1.50042	0.122136	-12.2849	1.09241e-34	2.48524e-33	-2.82925
Sema4c	332.822	1.77286	0.144335	12.283	1.11785e-34	2.53852e-33	3.41732
Pou3f3	1152.15	-1.95108	0.158925	-12.2767	1.20808e-34	2.73845e-33	-3.86663
Lrtm2	414.555	-2.57528	0.209842	-12.2725	1.27304e-34	2.8805e-33	-5.95986
Smpd3	1215.56	-3.01762	0.245941	-12.2697	1.31781e-34	2.97645e-33	-8.09828
Adamts18	383.913	3.84625	0.313498	12.2688	1.33188e-34	3.00283e-33	14.3825
Ccdc120	296.698	2.25918	0.184492	12.2454	1.77843e-34	3.99527e-33	4.78719
Thsd7a	1400.18	-2.43875	0.199167	-12.2448	1.7917e-34	4.01789e-33	-5.42173
Ptprn2	1490.41	-1.77917	0.145414	-12.2352	2.01658e-34	4.51412e-33	-3.43229
Gsn	1192.45	2.57939	0.211509	12.1952	3.29836e-34	7.37026e-33	5.97686
Plxna4	1449.21	-1.537	0.12606	-12.1926	3.40184e-34	7.58797e-33	-2.9019
Gad2	3339.26	-3.37161	0.277091	-12.1679	4.60853e-34	1.02613e-32	-10.3504
Rab9b	453.254	-1.95516	0.160847	-12.1554	5.36836e-34	1.1932e-32	-3.87758
Creb5	559.759	1.71438	0.141092	12.1508	5.67798e-34	1.25979e-32	3.28156
Ak4	903.12	2.4817	0.204367	12.1433	6.22309e-34	1.3783e-32	5.58556
Elfn1	120.678	-4.61597	0.380374	-12.1353	6.86254e-34	1.51725e-32	-24.5215
Ltbp3	493.86	1.9563	0.16124	12.1328	7.07724e-34	1.56197e-32	3.88064
Cap2	1480.57	-2.62567	0.216471	-12.1295	7.3733e-34	1.62445e-32	-6.17172
Fzd7	444.336	2.72591	0.224905	12.1203	8.24747e-34	1.81386e-32	6.61576
2019-03-01	425.252	-2.00081	0.165108	-12.1182	8.46407e-34	1.85825e-32	-4.00224
Pgrmc1	1780.87	-1.03265	0.0852753	-12.1097	9.38926e-34	2.05777e-32	-2.04578
Prox1	837.606	2.27004	0.187622	12.099	1.06871e-33	2.33813e-32	4.82337
Gsg1l	436.476	-2.55486	0.211182	-12.0979	1.08299e-33	2.36525e-32	-5.87611
S100b	1856.45	1.93916	0.160311	12.0962	1.10555e-33	2.41033e-32	3.83482
Srr	953.185	-1.37328	0.113537	-12.0954	1.11667e-33	2.43035e-32	-2.59059
Traip	175.319	-3.22556	0.267102	-12.0761	1.41193e-33	3.06766e-32	-9.35383
Tub	1411.41	-1.15084	0.0954437	-12.0578	1.76368e-33	3.82527e-32	-2.22044
Jup	1045.49	1.78107	0.147735	12.0559	1.80637e-33	3.91111e-32	3.43682
Sorcs2	462.405	-3.08172	0.255641	-12.0549	1.82773e-33	3.95054e-32	-8.46625
Emilin2	149.004	3.18887	0.264573	12.0529	1.8729e-33	4.04122e-32	9.11895
Tmem229b	682.033	1.80231	0.149634	12.0448	2.06689e-33	4.45214e-32	3.48777
Hapln1	327.676	-2.71858	0.225847	-12.0373	2.263e-33	4.86622e-32	-6.58227
Npy1r	129.629	-3.12966	0.26051	-12.0136	3.01399e-33	6.47004e-32	-8.75229
Myt1	913.195	2.17182	0.1808	12.0123	3.0623e-33	6.56251e-32	4.50591
Arl15	524.465	-1.32111	0.110044	-12.0054	3.33006e-33	7.12418e-32	-2.49859
Cntn5	197.62	-4.48873	0.373963	-12.0031	3.42058e-33	7.30539e-32	-22.4513
Ywhaz	2532.7	-1.43294	0.119405	-12.0007	3.52452e-33	7.51458e-32	-2.69996
Lgi3	1147.92	1.54063	0.128394	11.9992	3.58771e-33	7.63634e-32	2.90921
Zkscan16	339.906	-3.35479	0.279658	-11.9961	3.72639e-33	7.9181e-32	-10.2304
Nxph1	328.905	-2.29148	0.191097	-11.9912	3.95254e-33	8.38445e-32	-4.89558
Rasgef1a	1879.43	-2.04947	0.170939	-11.9894	4.03632e-33	8.54774e-32	-4.13953
Mgat4c	295.407	-3.19995	0.267114	-11.9797	4.53716e-33	9.59219e-32	-9.1893
Znrf1	1328.17	-1.01395	0.0847061	-11.9702	5.09085e-33	1.07447e-31	-2.01943
Pcbp4	866.739	1.17943	0.098606	11.961	5.68433e-33	1.19571e-31	2.26487
Ctnnal1	475.962	1.51251	0.126457	11.9607	5.71059e-33	1.19922e-31	2.85306
Slc4a8	1142.29	-1.14543	0.0957866	-11.9581	5.88767e-33	1.23435e-31	-2.21212
Slc16a7	1215.21	-1.35459	0.113306	-11.9552	6.09999e-33	1.27673e-31	-2.55725
Lmo4	772.343	-2.55468	0.213851	-11.9461	6.80616e-33	1.42216e-31	-5.87539
Dapk1	918.447	-1.74027	0.145774	-11.9381	7.4884e-33	1.56211e-31	-3.34098
Epop	88.6127	-3.29993	0.27667	-11.9273	8.52915e-33	1.77627e-31	-9.84867
Mchr1	92.6271	-3.84759	0.322622	-11.926	8.66179e-33	1.80091e-31	-14.3959
Grid1	573.577	-2.55323	0.214196	-11.9201	9.30208e-33	1.93084e-31	-5.86947
Fam53b	891.23	1.21645	0.102243	11.8976	1.21756e-32	2.52312e-31	2.32374
Parm1	484.187	-1.47488	0.123983	-11.8959	1.24362e-32	2.57288e-31	-2.77961
Atp2b3	1573.72	1.76247	0.148189	11.8934	1.28013e-32	2.64405e-31	3.3928
Nr3c2	656.602	-1.60939	0.135381	-11.8879	1.36762e-32	2.82013e-31	-3.05124
mt-Cytb	70731.4	-2.04664	0.17223	-11.8831	1.44807e-32	2.98112e-31	-4.13143
Oprd1	162.455	-5.45654	0.459553	-11.8736	1.62384e-32	3.33752e-31	-43.9118
Prag1	723.11	2.31842	0.195326	11.8695	1.70556e-32	3.49974e-31	4.98786
Cacna2d3	1459.04	-2.71887	0.229362	-11.8541	2.05023e-32	4.20013e-31	-6.58359
Slc25a23	1786.99	-1.27655	0.107876	-11.8336	2.61809e-32	5.35471e-31	-2.4226
Slc29a4	220.817	3.06757	0.259618	11.8157	3.23879e-32	6.61344e-31	8.38359
Hsph1	1262.74	-1.64781	0.13963	-11.8013	3.84479e-32	7.83812e-31	-3.13357
Gabrb3	4402.49	-1.64474	0.139561	-11.7851	4.65863e-32	9.46651e-31	-3.12692
Chrna4	160.102	-2.83544	0.240602	-11.7848	4.67718e-32	9.48885e-31	-7.1376
Tubgcp6	890.051	1.30036	0.110368	11.782	4.83512e-32	9.79346e-31	2.4629
Tll1	290.795	3.31885	0.281806	11.7771	5.12325e-32	1.03604e-30	9.9787
Sorbs2	4890.42	-1.9166	0.162808	-11.7721	5.43279e-32	1.09686e-30	-3.77533
Nceh1	1324.6	-1.55794	0.132371	-11.7695	5.6079e-32	1.1304e-30	-2.94432
Igf2r	1286.23	1.25862	0.106951	11.7682	5.69566e-32	1.14625e-30	2.39266
Rbms3	927.444	-1.51455	0.128753	-11.7632	6.03667e-32	1.21294e-30	-2.85709
RP23-115A1.5	234.493	3.07516	0.261532	11.7583	6.40445e-32	1.28478e-30	8.42782
Cpne5	695.415	-7.04124	0.598907	-11.7568	6.51499e-32	1.30487e-30	-131.711
Ephb6	385.406	-2.66081	0.226776	-11.7332	8.60977e-32	1.72168e-30	-6.32389
Stk26	193.695	-4.69669	0.40035	-11.7315	8.79273e-32	1.75547e-30	-25.9324
Adam11	1152.39	1.36856	0.116703	11.7269	9.28277e-32	1.85036e-30	2.58212
Ptpn22	262.89	3.53766	0.302033	11.7128	1.09541e-31	2.18005e-30	11.6129
Nrep	4146.16	2.88071	0.24599	11.7107	1.12344e-31	2.2323e-30	7.36513
Atp1a1	5882.14	1.33339	0.113909	11.7058	1.19007e-31	2.36097e-30	2.51995
Zic2	1226.2	2.35255	0.20108	11.6996	1.28092e-31	2.53718e-30	5.10727
Sub1	1709.85	-1.70269	0.14569	-11.6871	1.48374e-31	2.92968e-30	-3.25508
Klhl33	317.222	2.96196	0.253466	11.6858	1.50637e-31	2.9697e-30	7.7918
Kcnj2	573.183	-2.51077	0.214867	-11.6853	1.5163e-31	2.9846e-30	-5.69925
Hecw1	1459.67	-2.06305	0.176672	-11.6773	1.6659e-31	3.27392e-30	-4.17867
Brpf1	512.147	1.25595	0.107683	11.6634	1.95978e-31	3.84545e-30	2.38825
Atxn1	3911.68	-1.50552	0.129266	-11.6467	2.38437e-31	4.67128e-30	-2.83927
Ociad2	295.971	-2.61027	0.224132	-11.6462	2.4005e-31	4.69555e-30	-6.10618
Gpr34	240.759	-1.95057	0.167592	-11.6388	2.6174e-31	5.11188e-30	-3.86526
Cntnap4	695.937	1.65413	0.142219	11.6309	2.87207e-31	5.60053e-30	3.14734
Cdk5r2	524.605	-2.68023	0.230589	-11.6234	3.13449e-31	6.10278e-30	-6.40958
Dlgap4	1128.67	-1.49167	0.128356	-11.6214	3.2091e-31	6.23836e-30	-2.81215
Cpe	11038	-1.57984	0.13602	-11.6148	3.46648e-31	6.72828e-30	-2.98938
Cpne7	81.6773	-4.67033	0.402184	-11.6124	3.56462e-31	6.90811e-30	-25.463
Hs3st1	331.384	1.6479	0.141969	11.6074	3.77888e-31	7.31205e-30	3.13376
Gpr12	95.8905	-4.13147	0.356075	-11.6028	3.98786e-31	7.70455e-30	-17.5265
Bend4	220.821	-2.34104	0.202147	-11.5809	5.15112e-31	9.92143e-30	-5.06667
Slc4a10	2028.4	-1.31638	0.113681	-11.5796	5.22957e-31	1.00571e-29	-2.4904
Cnksr3	665.789	3.18708	0.275257	11.5786	5.29091e-31	1.01595e-29	9.10769
Grhl1	88.094	-2.74653	0.237244	-11.5768	5.40303e-31	1.0359e-29	-6.711
Nudt10	199.621	-1.94158	0.167752	-11.5741	5.57393e-31	1.06703e-29	-3.84127
Il1rapl1	706.434	-1.49824	0.129495	-11.5699	5.85802e-31	1.11971e-29	-2.82498
Rin1	457.057	-2.23788	0.193929	-11.5397	8.31964e-31	1.58781e-29	-4.71705
Neb	366.474	3.38528	0.293452	11.5361	8.68108e-31	1.65428e-29	10.4489
Wnk3	1024.23	-1.70059	0.147557	-11.525	9.86935e-31	1.87787e-29	-3.25035
Appl2	2704.53	2.18526	0.189816	11.5125	1.14082e-30	2.16739e-29	4.5481
Lzts3	1659.01	-2.04725	0.177974	-11.5031	1.27284e-30	2.41455e-29	-4.13317
Gm10837	82.5672	5.59716	0.487513	11.481	1.64288e-30	3.10713e-29	48.4075
Gpr6	125.895	-7.14195	0.62234	-11.476	1.74238e-30	3.29035e-29	-141.234
Kcnc1	3804.79	1.68507	0.146892	11.4715	1.83512e-30	3.46027e-29	3.21557
Hmox1	137.046	2.34636	0.204584	11.4689	1.88995e-30	3.55832e-29	5.0854
Sphkap	5078.04	2.32384	0.202683	11.4654	1.96835e-30	3.70038e-29	5.00663
Klk6	139.63	5.27289	0.460856	11.4415	2.59306e-30	4.86751e-29	38.6633
Arrdc3	1859.38	1.54576	0.13511	11.4408	2.61455e-30	4.90052e-29	2.91959
Cdh6	362.488	-2.70211	0.236207	-11.4396	2.65106e-30	4.96155e-29	-6.50753
Grik3	968.281	-2.24517	0.196356	-11.4342	2.82248e-30	5.27452e-29	-4.74093
Lrrtm1	220.897	-3.17832	0.278014	-11.4323	2.88526e-30	5.38383e-29	-9.05254
Pfn2	3434.92	-1.53731	0.134605	-11.4209	3.28872e-30	6.11849e-29	-2.90254
Cdc42se2	1344.73	-1.0028	0.0878536	-11.4144	3.543e-30	6.58181e-29	-2.00388
Syndig1l	490.564	-3.85528	0.337966	-11.4073	3.84502e-30	7.13232e-29	-14.4729
Galnt16	760.848	-1.37338	0.120446	-11.4024	4.06772e-30	7.53428e-29	-2.59076
Slit1	160.391	-4.23627	0.371773	-11.3948	4.43913e-30	8.2101e-29	-18.8471
Csmd3	1614.49	-1.4705	0.129119	-11.3888	4.75709e-30	8.78522e-29	-2.77118
Neurod6	188.556	-5.08863	0.447266	-11.3772	5.43329e-30	1.00193e-28	-34.0275
Cd4	184.798	-5.00864	0.440539	-11.3693	5.94296e-30	1.09431e-28	-32.1922
Nr2e1	70.4456	-5.35382	0.470982	-11.3673	6.08095e-30	1.11808e-28	-40.894
Ppfia4	1895.69	2.1307	0.187831	11.3437	7.97305e-30	1.46382e-28	4.37929
Rgs17	1864.83	-1.78607	0.157642	-11.3299	9.33288e-30	1.71098e-28	-3.44873
Impact	2905.68	-1.83377	0.161965	-11.322	1.02065e-29	1.86841e-28	-3.56468
Prkacb	6758.15	-1.19884	0.10593	-11.3172	1.07835e-29	1.97116e-28	-2.29554
Snx30	1377.77	1.51554	0.133923	11.3165	1.08765e-29	1.98527e-28	2.85905
Ntn4	386.375	1.98428	0.17538	11.3142	1.11618e-29	2.0344e-28	3.95665
Zc3h12b	581.976	-1.16104	0.102622	-11.3138	1.12135e-29	2.04086e-28	-2.23619
Cysltr1	129.491	2.63551	0.233026	11.3099	1.17159e-29	2.1292e-28	6.21394
Mki67	391.078	4.14778	0.3668	11.308	1.19749e-29	2.17314e-28	17.7258
Zmiz1	3070.39	1.07447	0.095059	11.3032	1.26547e-29	2.29318e-28	2.10595
Ppp1r1b	1931.14	-3.00926	0.266248	-11.3025	1.27535e-29	2.30775e-28	-8.05154
Gpr26	2135.49	-4.8399	0.428348	-11.299	1.32714e-29	2.39801e-28	-28.6389
Epn3	82.4892	4.75313	0.420778	11.2961	1.37246e-29	2.47635e-28	26.9671
Fhod3	272.549	-3.1622	0.279981	-11.2944	1.39928e-29	2.52112e-28	-8.95197
Hs6st2	607.035	-2.29388	0.203239	-11.2866	1.52752e-29	2.74822e-28	-4.90374
Stac2	279.505	-2.14058	0.189696	-11.2843	1.56922e-29	2.81518e-28	-4.40939
Plcb4	2461.21	1.47801	0.131018	11.2809	1.63004e-29	2.92012e-28	2.78564
Lamp5	235.846	-5.12493	0.454671	-11.2717	1.80987e-29	3.23766e-28	-34.8945
Fgf12	1830.84	-1.65015	0.146503	-11.2636	1.98467e-29	3.54531e-28	-3.13867
Tmem108	302.148	1.7872	0.158716	11.2604	2.05911e-29	3.67306e-28	3.45145
Syt12	661.111	1.58841	0.141079	11.259	2.09038e-29	3.72354e-28	3.00718
Mras	1213.22	-1.72827	0.153837	-11.2344	2.76289e-29	4.91451e-28	-3.31329
Asap1	1273.96	-1.50388	0.133997	-11.2232	3.13741e-29	5.57279e-28	-2.83604
Itpk1	663.032	1.5186	0.135377	11.2176	3.34223e-29	5.9282e-28	2.86514
Gli3	335.71	-1.44865	0.129226	-11.2103	3.63153e-29	6.43227e-28	-2.72953
Ndrg4	8476.98	-2.22831	0.198916	-11.2023	3.97474e-29	7.03025e-28	-4.68584
Car11	502.129	-2.10812	0.188483	-11.1846	4.84967e-29	8.56571e-28	-4.31128
Gabrg1	461.696	-2.14391	0.191701	-11.1836	4.90358e-29	8.64875e-28	-4.4196
Aspg	115.17	4.50669	0.403076	11.1808	5.06563e-29	8.92205e-28	22.7326
Ddn	3739.2	-10.7235	0.959494	-11.1762	5.33356e-29	9.38079e-28	-1690.78
B4galt2	369.383	-1.63717	0.146547	-11.1717	5.6125e-29	9.85758e-28	-3.11055
Cacna1h	580.052	-2.38015	0.213057	-11.1714	5.62683e-29	9.86895e-28	-5.20591
Tubb4a	2613.35	1.37864	0.123496	11.1634	6.15957e-29	1.07883e-27	2.60023
Anxa2	634.617	2.97778	0.266793	11.1614	6.29909e-29	1.10173e-27	7.87774
Zcchc12	323.278	-4.51967	0.404984	-11.1601	6.39171e-29	1.11637e-27	-22.938
Chrm3	259.824	-3.85045	0.345036	-11.1596	6.43113e-29	1.1217e-27	-14.4245
Ppp1r1a	271.071	-2.0731	0.185816	-11.1567	6.64185e-29	1.15684e-27	-4.20788
Dlx6	108.542	-5.96416	0.53472	-11.1538	6.86179e-29	1.1935e-27	-62.4295
Fam163a	95.0461	-3.07055	0.275604	-11.1411	7.91035e-29	1.37397e-27	-8.40091
Kif26b	1153.41	1.83389	0.164649	11.1382	8.17628e-29	1.4182e-27	3.56498
Sh2d5	540.254	-2.8342	0.254484	-11.137	8.28178e-29	1.43452e-27	-7.13149
Mn1	581.858	-3.17919	0.285834	-11.1225	9.75214e-29	1.68688e-27	-9.05796
Tmem200a	91.9514	-3.5084	0.315885	-11.1065	1.16586e-28	2.01111e-27	-11.3797
Ak5	245.697	-3.24017	0.2918	-11.1041	1.19835e-28	2.06432e-27	-9.44904
Plppr3	137.003	-2.45478	0.221284	-11.0933	1.35141e-28	2.32161e-27	-5.48231
Nckap1	6704.16	-1.08746	0.0980622	-11.0895	1.41081e-28	2.42035e-27	-2.125
Cdkn1a	421.562	2.63277	0.237472	11.0866	1.45662e-28	2.49552e-27	6.20214
Rgs14	108.653	-4.35449	0.392878	-11.0836	1.50752e-28	2.57921e-27	-20.4566
Trf	350.369	2.65887	0.23998	11.0796	1.5766e-28	2.69374e-27	6.31538
Far2	379.58	-2.63578	0.237969	-11.0761	1.6377e-28	2.79433e-27	-6.21509
Nova2	1247.4	-1.22902	0.111121	-11.0602	1.95709e-28	3.33475e-27	-2.34407
Ephx4	260.106	-1.68573	0.15253	-11.0518	2.14818e-28	3.6554e-27	-3.21703
St8sia4	1753.3	-2.42218	0.219297	-11.0452	2.31241e-28	3.92954e-27	-5.35978
Dact2	112.003	-4.78901	0.433716	-11.0418	2.40204e-28	4.07632e-27	-27.6461
Stau2	1521.56	-1.87277	0.16966	-11.0384	2.49497e-28	4.22831e-27	-3.66234
Tcf20	4294.08	-1.46765	0.133042	-11.0314	2.69532e-28	4.56171e-27	-2.7657
Barhl2	174.188	8.28794	0.752089	11.0199	3.064e-28	5.17869e-27	312.549
Wipf3	1391.06	-2.59453	0.235571	-11.0138	3.27876e-28	5.53423e-27	-6.03993
Hif1a	2443.91	1.13794	0.103349	11.0107	3.39502e-28	5.72278e-27	2.20067
Gabbr1	6739.32	-1.51904	0.138006	-11.0071	3.53319e-28	5.9477e-27	-2.866
Slc5a7	125.595	-4.18972	0.381104	-10.9936	4.10146e-28	6.89506e-27	-18.2486
Lrrc55	152.522	-3.35757	0.30542	-10.9933	4.11587e-28	6.91003e-27	-10.2501
Npas3	537.381	1.40208	0.127873	10.9646	5.65345e-28	9.46613e-27	2.64282
Efna5	210.833	-3.06443	0.279633	-10.9588	6.03205e-28	1.00775e-26	-8.3654
Syngr3	675.205	-1.94943	0.177888	-10.9587	6.03462e-28	1.00775e-26	-3.86221
Rasl10b	1741.89	-2.64257	0.241296	-10.9515	6.53301e-28	1.08953e-26	-6.24441
Cdkl2	339.477	-1.93499	0.176826	-10.9429	7.18604e-28	1.19685e-26	-3.82376
Fxyd5	453.408	2.48711	0.227391	10.9376	7.61952e-28	1.26736e-26	5.60654
Dach1	853.67	-2.44985	0.224009	-10.9364	7.72096e-28	1.28254e-26	-5.4636
B3galt2	519.418	-3.3423	0.305623	-10.936	7.75218e-28	1.28602e-26	-10.1422
Tomm70a	3332.3	-1.7754	0.162359	-10.935	7.83946e-28	1.29879e-26	-3.42333
Ssbp2	1142.18	-1.20574	0.110407	-10.9209	9.15927e-28	1.51544e-26	-2.30655
Otof	110.995	-2.88631	0.264439	-10.9148	9.79308e-28	1.61818e-26	-7.39375
Actr3b	404.639	-2.35631	0.215981	-10.9098	1.03469e-27	1.70745e-26	-5.12059
Tox	169.452	-3.6555	0.335163	-10.9066	1.07163e-27	1.76608e-26	-12.6013
Gria1	2876.63	-2.45529	0.225302	-10.8978	1.18123e-27	1.94415e-26	-5.48422
Mlip	284.013	-4.67021	0.428664	-10.8948	1.2205e-27	2.00616e-26	-25.4608
Reep1	1177.76	-1.43649	0.131864	-10.8937	1.23514e-27	2.02756e-26	-2.70661
Man1a	1128.19	-1.32443	0.121586	-10.8929	1.24562e-27	2.04211e-26	-2.50433
Sertm1	70.4233	-4.14332	0.380392	-10.8922	1.25534e-27	2.05536e-26	-17.6711
Tmem191c	136.292	-2.77497	0.254867	-10.8879	1.31602e-27	2.1519e-26	-6.84464
Hrk	423.694	-1.80693	0.166108	-10.8781	1.46633e-27	2.39457e-26	-3.49897
Klhl13	995.248	-2.69783	0.248043	-10.8764	1.49268e-27	2.43443e-26	-6.48824
Ptpn5	1372.45	-5.28885	0.486685	-10.8671	1.6537e-27	2.69353e-26	-39.0933
Tmtc1	1957.36	-1.42733	0.131415	-10.8613	1.76299e-27	2.86783e-26	-2.68949
Dmtn	1226.31	-1.94919	0.179559	-10.8555	1.87858e-27	3.04796e-26	-3.86158
Kcnab2	1182.14	-2.40873	0.22206	-10.8472	2.05606e-27	3.33162e-26	-5.31005
Adcy1	20473.7	1.53802	0.141872	10.8409	2.20257e-27	3.56441e-26	2.90395
Foxn3	2565.4	1.12268	0.103576	10.8392	2.24367e-27	3.62159e-26	2.17751
Drd	1094.01	-8.17928	0.754611	-10.8391	2.24744e-27	3.62303e-26	-289.874
Nptx2	80.3902	-4.58305	0.423245	-10.8283	2.52674e-27	4.06804e-26	-23.9681
Dlg4	3323.39	-1.93289	0.178561	-10.8248	2.6271e-27	4.22422e-26	-3.81818
Klf12	1163.91	-1.18126	0.109711	-10.767	4.92599e-27	7.90046e-26	-2.26775
Gfra4	161.964	-2.63134	0.244681	-10.7542	5.6643e-27	9.07299e-26	-6.19602
Zbtb7b	302.014	1.87347	0.17451	10.7356	6.92835e-27	1.10836e-25	3.66413
Kcnn3	584.242	-1.48082	0.137939	-10.7353	6.94862e-27	1.11019e-25	-2.79108
Dbi	974.709	2.06622	0.192482	10.7346	6.99886e-27	1.11679e-25	4.18788
Ppfia1	989.389	1.03001	0.0959646	10.7332	7.10992e-27	1.13308e-25	2.04203
Hspb8	262.732	1.79917	0.167666	10.7307	7.3076e-27	1.1631e-25	3.4802
Rhobtb2	1000.59	-1.76185	0.164319	-10.7221	8.01395e-27	1.27391e-25	-3.39133
Crispld1	98.3284	-4.37519	0.408312	-10.7153	8.62838e-27	1.36985e-25	-20.7521
Arhgap6	217.753	-2.32485	0.217077	-10.7098	9.15696e-27	1.45193e-25	-5.01013
Gpr165	123.916	-3.39134	0.31674	-10.707	9.43394e-27	1.49397e-25	-10.4929
Kcnk3	497.818	2.43941	0.227906	10.7036	9.79034e-27	1.5465e-25	5.4242
Aldh5a1	1189.39	-1.29966	0.121429	-10.7031	9.84397e-27	1.55302e-25	-2.46171
Trim9	3163.63	-1.19529	0.111683	-10.7026	9.89999e-27	1.5599e-25	-2.28991
Pxn	1086.9	1.85894	0.173754	10.6987	1.03213e-26	1.62425e-25	3.62741
Mmp17	856.18	-2.35153	0.220367	-10.671	1.39144e-26	2.18694e-25	-5.10366
Cntn6	469.149	1.66411	0.156016	10.6662	1.46438e-26	2.29871e-25	3.16917
Snn	1552	-1.24609	0.116874	-10.6619	1.53482e-26	2.40627e-25	-2.37198
Arhgef7	3001.9	1.16311	0.109107	10.6603	1.56058e-26	2.44361e-25	2.2394
Irx2	71.4635	5.8221	0.546827	10.6471	1.7997e-26	2.81452e-25	56.5753
Myo5a	8242.13	-1.26604	0.11902	-10.6373	1.99872e-26	3.12188e-25	-2.40501
Ephb2	492.584	2.38798	0.225037	10.6115	2.63417e-26	4.1093e-25	5.23425
Hrasls	194.255	-2.74344	0.258795	-10.6008	2.95406e-26	4.60262e-25	-6.69665
Trpc6	142.449	-2.86822	0.271067	-10.5812	3.64225e-26	5.66784e-25	-7.30163
Strip2	1065.41	-1.9412	0.183839	-10.5592	4.60491e-26	7.14814e-25	-3.84024
Wdr47	893.446	-1.10549	0.104714	-10.5572	4.7043e-26	7.2934e-25	-2.15171
Arx	58.8895	-5.87708	0.557061	-10.5502	5.07143e-26	7.85291e-25	-58.773
Trib2	950.958	-1.02398	0.0971533	-10.5399	5.65694e-26	8.73798e-25	-2.03353
Ttpal	847.41	-1.11812	0.106129	-10.5354	5.93053e-26	9.14934e-25	-2.17064
Fam184a	488.047	1.0191	0.096762	10.5321	6.14638e-26	9.47071e-25	2.02666
Fam196a	79.0207	-4.62964	0.439797	-10.5268	6.50334e-26	1.00085e-24	-24.7549
Angpt1	311.985	2.60187	0.247493	10.5129	7.53415e-26	1.15806e-24	6.07074
Itgb2	125.777	2.35457	0.223996	10.5117	7.63245e-26	1.17174e-24	5.11443
Ncan	2461.82	-1.72748	0.164553	-10.498	8.82251e-26	1.35278e-24	-3.31148
Aff3	841.473	-1.87365	0.178645	-10.4881	9.79546e-26	1.50014e-24	-3.66459
Ncs1	1807	-1.75038	0.167118	-10.474	1.13788e-25	1.74051e-24	-3.36447
Fa2h	485.651	1.70158	0.162511	10.4705	1.17967e-25	1.80223e-24	3.25258
Rcn1	277.129	-1.87163	0.178952	-10.4589	1.33454e-25	2.03358e-24	-3.65945
Rnase4	472.486	1.32848	0.12702	10.4589	1.33439e-25	2.03358e-24	2.51139
Sox1	252.704	-2.08446	0.199302	-10.4588	1.33596e-25	2.03358e-24	-4.24115
RP23-391I5.5	903.67	-1.77307	0.169622	-10.453	1.41899e-25	2.15474e-24	-3.41781
Ppp1r9b	4437.68	-1.26662	0.121247	-10.4466	1.51952e-25	2.30182e-24	-2.40597
Mog	1560.18	1.7594	0.168425	10.4462	1.52467e-25	2.30685e-24	3.38558
Pde10a	9226.64	-3.14359	0.301059	-10.4418	1.5982e-25	2.41519e-24	-8.83721
Gsk3b	4943.83	-1.07542	0.103045	-10.4364	1.69097e-25	2.55231e-24	-2.10734
Rab37	124.25	3.84357	0.368541	10.4292	1.82498e-25	2.75127e-24	14.3559
Unc5d	512.094	-3.67613	0.352682	-10.4234	1.93942e-25	2.9203e-24	-12.7828
Rprm	77.0008	-2.63312	0.252698	-10.42	2.00932e-25	3.02193e-24	-6.20365
Pbx1	2702.94	-1.05504	0.101336	-10.4113	2.20137e-25	3.30679e-24	-2.07778
Crtc3	675.426	1.0916	0.104851	10.411	2.20839e-25	3.31338e-24	2.13111
Plk2	1171.56	-2.24862	0.216062	-10.4073	2.29582e-25	3.44045e-24	-4.7523
Skil	2859.18	-1.0338	0.0993376	-10.407	2.30466e-25	3.44957e-24	-2.04741
Cxxc5	895.391	1.25004	0.120136	10.4052	2.34858e-25	3.51112e-24	2.37847
Cadm3	5177.04	1.55447	0.149447	10.4015	2.44157e-25	3.6458e-24	2.93726
Zbtb18	4976.86	1.17221	0.112735	10.3979	2.53442e-25	3.77996e-24	2.25357
Gabrg2	1848.76	-1.25397	0.120648	-10.3937	2.65003e-25	3.94769e-24	-2.38497
Sgip1	2576.92	-1.3127	0.126596	-10.3692	3.42446e-25	5.08927e-24	-2.48405
Ikzf2	354.173	1.39173	0.134461	10.3504	4.16639e-25	6.17e-24	2.62394
Doc2a	72.6734	-4.84741	0.468564	-10.3452	4.39783e-25	6.50506e-24	-28.7883
Slc39a8	261.314	-2.57157	0.248659	-10.3418	4.56061e-25	6.7379e-24	-5.94458
Nkain3	217.665	-2.71529	0.262594	-10.3403	4.63234e-25	6.83583e-24	-6.56727
Cckbr	113.421	-3.39661	0.328739	-10.3322	5.03701e-25	7.42427e-24	-10.5313
RP24-171J16.5	293.192	2.63439	0.255075	10.3279	5.26968e-25	7.7581e-24	6.20914
RP23-83N17.1	2985.23	1.04703	0.101607	10.3048	6.70559e-25	9.86051e-24	2.06628
Asic4	136.561	-4.8565	0.471482	-10.3005	7.01048e-25	1.02968e-23	-28.9702
Tmbim1	1002.69	1.56041	0.1515	10.2997	7.06698e-25	1.03676e-23	2.94937
St8sia5	780.06	1.96907	0.191192	10.2989	7.1253e-25	1.0441e-23	3.91516
Pde3a	785.8	1.25279	0.121983	10.2702	9.60241e-25	1.40544e-23	2.38301
Ccndbp1	487.868	1.01097	0.0984978	10.2639	1.02483e-24	1.49823e-23	2.01527
Erich3	335.541	-1.6725	0.16307	-10.2563	1.10841e-24	1.61854e-23	-3.18766
Usp11	574.58	-1.25814	0.122699	-10.2539	1.1366e-24	1.65777e-23	-2.39187
Rgs20	228.326	-1.78595	0.174233	-10.2504	1.17906e-24	1.71771e-23	-3.44846
Tmem62	514.197	1.21414	0.11846	10.2494	1.1912e-24	1.73338e-23	2.32002
Nrsn2	246.291	-3.455	0.3371	-10.2492	1.19315e-24	1.73421e-23	-10.9663
St8sia3	2978.67	-2.13051	0.207902	-10.2477	1.21222e-24	1.7599e-23	-4.37872
Arhgef17	1739.28	-1.15894	0.113114	-10.2458	1.23576e-24	1.792e-23	-2.23294
Iqsec3	1041	-2.22894	0.217631	-10.2418	1.288e-24	1.86559e-23	-4.68788
Pja2	5679.65	-1.31822	0.128847	-10.2309	1.44126e-24	2.08518e-23	-2.49359
Clstn2	655.308	-2.0319	0.198613	-10.2304	1.44864e-24	2.09345e-23	-4.08943
Dynlt3	1709.24	-1.06898	0.104507	-10.2289	1.47237e-24	2.12529e-23	-2.09795
Pcdhgc5	404.111	-1.82189	0.178239	-10.2216	1.58673e-24	2.28773e-23	-3.53545
Adam23	3645.62	-1.38992	0.135991	-10.2207	1.6016e-24	2.30653e-23	-2.62065
Ap1s1	627.855	-1.77484	0.173718	-10.2168	1.66798e-24	2.39937e-23	-3.422
RP23-284L6.7	352.925	1.69222	0.165651	10.2155	1.68949e-24	2.42753e-23	3.23153
Uncx	82.7894	6.61792	0.648891	10.1988	2.00711e-24	2.8806e-23	98.2184
Car10	1566.29	1.41525	0.138809	10.1957	2.07326e-24	2.96876e-23	2.66706
Aifm3	607.169	1.50559	0.147693	10.194	2.10829e-24	3.01548e-23	2.8394
Inhba	198.154	-3.24956	0.318795	-10.1933	2.12487e-24	3.03574e-23	-9.51078
Trpc4	236.728	-3.10373	0.30454	-10.1915	2.16339e-24	3.08726e-23	-8.59636
Nwd2	246.09	-3.10035	0.304786	-10.1722	2.63853e-24	3.76103e-23	-8.57626
Atp2b1	10215.9	-1.86758	0.18365	-10.1693	2.71978e-24	3.87245e-23	-3.6492
Sgk1	2167.98	1.79508	0.17655	10.1676	2.76734e-24	3.9357e-23	3.47035
Dlg3	1070.68	-1.31765	0.129627	-10.165	2.84145e-24	4.03653e-23	-2.4926
Trim37	4569.26	-1.4075	0.138469	-10.1647	2.84953e-24	4.04343e-23	-2.65277
Kcnma1	4171.64	-2.58011	0.25399	-10.1583	3.04253e-24	4.31242e-23	-5.97986
Sytl5	104.94	-3.39519	0.334258	-10.1574	3.07187e-24	4.34911e-23	-10.5209
Foxo3	3213.42	1.16464	0.114752	10.1492	3.34168e-24	4.72577e-23	2.24177
Tmem178	750.845	1.18738	0.117056	10.1436	3.53719e-24	4.99662e-23	2.27738
Plp1	52467.8	1.72198	0.169761	10.1435	3.5414e-24	4.99695e-23	3.29888
Ptprr	526.491	1.42885	0.140946	10.1375	3.76542e-24	5.30709e-23	2.69231
Bcr	1870.18	-1.7056	0.168331	-10.1324	3.96624e-24	5.58387e-23	-3.26165
Sesn3	4710.29	-1.12445	0.11107	-10.1238	4.3311e-24	6.09069e-23	-2.18018
Lin7b	70.4871	-3.25234	0.321312	-10.122	4.41129e-24	6.19653e-23	-9.52907
Cldn11	4521.63	1.87314	0.185121	10.1185	4.57574e-24	6.42035e-23	3.6633
Slmap	2487.55	-1.07871	0.106724	-10.1075	5.11938e-24	7.17513e-23	-2.11214
Zmat3	2132.83	-1.0837	0.107252	-10.1042	5.29011e-24	7.40615e-23	-2.11947
Kcnb2	563.135	-1.68876	0.167386	-10.089	6.17777e-24	8.63925e-23	-3.2238
Specc1	2307.57	1.26038	0.124935	10.0882	6.22763e-24	8.69929e-23	2.39559
Gcnt1	409.654	2.21297	0.219563	10.079	6.84348e-24	9.53834e-23	4.6363
Ppp4r4	493.248	-2.72066	0.270142	-10.0712	7.40434e-24	1.03086e-22	-6.59176
Scn5a	64.1267	-5.20246	0.517023	-10.0623	8.10551e-24	1.12723e-22	-36.821
Arel1	2114.19	-1.31721	0.131014	-10.0539	8.82608e-24	1.22608e-22	-2.49184
Baiap2	1341.77	-1.63086	0.162353	-10.0452	9.6494e-24	1.3375e-22	-3.09697
Dock5	445.921	1.59339	0.158655	10.0431	9.85052e-24	1.36387e-22	3.01757
Spin1	1972.57	-1.02127	0.101691	-10.0428	9.8836e-24	1.36694e-22	-2.0297
Serping1	197.446	3.17475	0.316135	10.0424	9.92296e-24	1.37087e-22	9.03018
Dcc	411.956	-3.4126	0.34008	-10.0347	1.07305e-23	1.48081e-22	-10.6486
Hpcal1	418.431	1.76107	0.175548	10.0318	1.10459e-23	1.52266e-22	3.3895
Tle4	970.55	-1.69469	0.168943	-10.0311	1.11218e-23	1.53144e-22	-3.23707
Entpd3	56.0923	-4.07289	0.406076	-10.0299	1.1266e-23	1.54959e-22	-16.8291
Tomm20	2890.59	-1.28637	0.128348	-10.0225	1.21371e-23	1.66758e-22	-2.43913
E2f3	377.788	-1.13102	0.11285	-10.0223	1.21604e-23	1.66896e-22	-2.19014
Spock2	8895.14	-1.29886	0.129601	-10.022	1.21968e-23	1.67213e-22	-2.46035
Mvp	320.245	2.4476	0.244226	10.0219	1.22149e-23	1.67279e-22	5.45509
Sfxn1	542.909	-1.11148	0.111	-10.0133	1.33219e-23	1.8224e-22	-2.16067
Tpd52l1	147.271	-2.98202	0.298141	-10.0021	1.49262e-23	2.03964e-22	-7.90093
Adamts3	306.511	-3.04903	0.305176	-9.99104	1.66816e-23	2.27704e-22	-8.27653
Grip1	206.203	-2.81173	0.281625	-9.98395	1.79182e-23	2.44317e-22	-7.02128
Cdh12	344.513	-3.44958	0.345563	-9.98252	1.8179e-23	2.47606e-22	-10.9252
Oprm1	114.06	-4.49519	0.451271	-9.96117	2.25391e-23	3.06243e-22	-22.5521
Trabd	330.704	1.36887	0.137422	9.96109	2.25573e-23	3.06243e-22	2.58268
Tspo	83.4915	2.64847	0.26588	9.96115	2.25442e-23	3.06243e-22	6.27003
Galntl6	314.403	-2.86652	0.287781	-9.96077	2.26294e-23	3.06889e-22	-7.29303
Igsf10	266.512	1.96278	0.197117	9.95747	2.3393e-23	3.16903e-22	3.89814
Ctnna3	135.078	1.81307	0.182143	9.95408	2.42057e-23	3.2756e-22	3.51388
Ar	338.44	-3.20231	0.322336	-9.93469	2.94075e-23	3.97096e-22	-9.20433
Gjc2	185.404	1.94541	0.195914	9.92992	3.0849e-23	4.15667e-22	3.85148
Golm1	675.807	1.36715	0.137706	9.92803	3.14394e-23	4.23168e-22	2.5796
Nsun7	103.579	-2.12245	0.214083	-9.91414	3.61365e-23	4.8587e-22	-4.35432
Dkk3	1153.08	-1.9453	0.196282	-9.91075	3.7383e-23	5.02091e-22	-3.85118
Ptpro	306.933	-2.08743	0.211048	-9.89079	4.56408e-23	6.12347e-22	-4.24991
Zfp687	654.131	1.3456	0.136134	9.88442	4.86387e-23	6.51873e-22	2.54136
Cd300a	113.249	2.9888	0.302423	9.88283	4.94165e-23	6.61591e-22	7.93812
RP23-253N17.1	1225.94	1.34612	0.136262	9.87893	5.13798e-23	6.87144e-22	2.54228
Vstm2l	119.528	-3.72877	0.377476	-9.87818	5.17665e-23	6.91579e-22	-13.2578
Lrrn1	1192.79	1.62509	0.164691	9.86751	5.75736e-23	7.67526e-22	3.08462
Dao	72.444	6.42511	0.651702	9.85897	6.26888e-23	8.34831e-22	85.9315
Frmpd3	233.604	-2.13791	0.216964	-9.85374	6.60424e-23	8.7856e-22	-4.40123
Mgat5b	463.242	-2.27054	0.230453	-9.85249	6.68686e-23	8.88609e-22	-4.82502
Zfhx3	894.513	-1.5251	0.154933	-9.84363	7.30242e-23	9.69384e-22	-2.87807
C2cd2l	916.052	-1.43263	0.145696	-9.83304	8.11288e-23	1.0747e-21	-2.69939
H2-D1	618.152	1.67149	0.170368	9.81103	1.00936e-22	1.33287e-21	3.18542
Slc39a10	3144.72	-1.75944	0.179332	-9.81105	1.00918e-22	1.33287e-21	-3.38566
Rab26	108.537	-3.02316	0.308371	-9.80367	1.08564e-22	1.43208e-21	-8.12949
Gpsm1	770.48	1.46251	0.149223	9.80081	1.11687e-22	1.47174e-21	2.75587
Kif13a	1009.63	1.11337	0.113633	9.79796	1.14881e-22	1.51224e-21	2.1635
Triqk	196.708	-2.15857	0.220327	-9.79712	1.15843e-22	1.52331e-21	-4.46473
Psd	1806.38	-1.36761	0.139639	-9.7939	1.19596e-22	1.57101e-21	-2.58042
Alpl	97.9607	-4.17552	0.426531	-9.78948	1.24941e-22	1.6395e-21	-18.0699
Flnb	3612.67	1.35868	0.138795	9.78909	1.25423e-22	1.64411e-21	2.5645
Sh3bgr	46.4023	4.21176	0.43066	9.77979	1.37495e-22	1.80048e-21	18.5297
Npy	147.082	-4.021	0.412258	-9.7536	1.78032e-22	2.32889e-21	-16.2346
Nhs	182.181	-2.07525	0.212806	-9.75181	1.81214e-22	2.36804e-21	-4.21416
Hnmt	187.192	-1.63522	0.167687	-9.75163	1.81538e-22	2.3698e-21	-3.10635
Tshz2	506.212	-1.59717	0.163848	-9.74783	1.88455e-22	2.45755e-21	-3.02548
Pianp	365.309	-1.57264	0.16136	-9.74617	1.91566e-22	2.49552e-21	-2.97449
Fam19a1	140.777	-3.87353	0.397727	-9.73916	2.05234e-22	2.67081e-21	-14.6571
Adamts4	451.987	1.65234	0.169678	9.73809	2.07426e-22	2.69653e-21	3.14344
Cnp	4354.04	1.57579	0.161858	9.73566	2.12434e-22	2.75879e-21	2.98099
Rtl6	390.238	-1.27951	0.131462	-9.73295	2.18179e-22	2.83046e-21	-2.42757
Dagla	744.71	-2.03578	0.209361	-9.72376	2.38798e-22	3.09157e-21	-4.10044
RP23-231E23.4	967.204	-1.78378	0.183523	-9.71966	2.48611e-22	3.2153e-21	-3.44328
C1ql3	228.506	-3.00344	0.309019	-9.71929	2.49522e-22	3.22376e-21	-8.01911
Sptbn2	5883.66	-1.92942	0.198531	-9.71848	2.51499e-22	3.24597e-21	-3.80901
Mtch2	1697.45	1.019	0.104882	9.71567	2.58532e-22	3.33331e-21	2.02651
Htr1f	61.7854	-5.61856	0.578377	-9.71435	2.61904e-22	3.37332e-21	-49.131
Rab11fip2	1230.6	-1.17513	0.121041	-9.70854	2.77277e-22	3.56766e-21	-2.25813
Epha7	844.208	-1.58375	0.163188	-9.70508	2.86847e-22	3.68326e-21	-2.99748
Stxbp6	630.89	-1.95542	0.201636	-9.6978	3.0807e-22	3.95173e-21	-3.8783
Tanc1	1349.69	1.53007	0.157915	9.68919	3.3519e-22	4.29522e-21	2.88799
Mrgprf	81.7603	4.50777	0.465275	9.68841	3.37736e-22	4.32344e-21	22.7497
Dsel	550.589	-1.4864	0.153721	-9.66943	4.06646e-22	5.19498e-21	-2.80188
Bmpr2	10827.5	-1.0637	0.110059	-9.66483	4.2531e-22	5.42789e-21	-2.09028
Nos1ap	461.85	-1.84576	0.191146	-9.65627	4.62387e-22	5.89508e-21	-3.59441
Cxcr4	63.0197	2.65603	0.275131	9.65373	4.74017e-22	6.03723e-21	6.30298
Satb1	1187.97	-1.35064	0.139993	-9.64788	5.01825e-22	6.38493e-21	-2.55025
Arhgdig	120.46	-2.61409	0.271072	-9.64352	5.23589e-22	6.65509e-21	-6.12238
Mag	2219.44	1.92335	0.199566	9.63764	5.54456e-22	7.04031e-21	3.79303
Odf2	1196.69	1.05277	0.109375	9.6253	6.25222e-22	7.93085e-21	2.0745
Frmpd4	1109.12	-3.14467	0.328018	-9.5869	9.07717e-22	1.1491e-20	-8.84385
Xylt1	740.718	-1.23183	0.128529	-9.58403	9.33325e-22	1.18033e-20	-2.34864
Atp6v1g2	1281.34	-1.59223	0.166155	-9.58278	9.44649e-22	1.19345e-20	-3.01514
Slc43a3	133.217	3.68991	0.385096	9.58178	9.53855e-22	1.20387e-20	12.9054
Ola1	626.133	-1.07222	0.111919	-9.58038	9.66862e-22	1.21906e-20	-2.10267
Gria2	9026.61	-1.62935	0.170093	-9.57915	9.78466e-22	1.23246e-20	-3.09373
Adgra1	348.146	-1.95842	0.204467	-9.57816	9.87881e-22	1.24307e-20	-3.88636
Cacna1a	4590.92	1.39758	0.146077	9.56743	1.096e-21	1.37773e-20	2.63459
Map1b	16411.3	-1.03906	0.108612	-9.56677	1.10294e-21	1.38508e-20	-2.05489
Irx3	55.1662	4.7596	0.497778	9.56169	1.15847e-21	1.45335e-20	27.0883
Plpp6	574.162	-1.20693	0.126254	-9.55957	1.18249e-21	1.48201e-20	-2.30846
Reln	7048.8	2.19092	0.229189	9.55944	1.18399e-21	1.4824e-20	4.56597
Pcp4l1	1376.6	-2.36927	0.247856	-9.55906	1.18827e-21	1.48628e-20	-5.16681
Pacs2	2711.54	1.30929	0.137032	9.55464	1.24012e-21	1.54959e-20	2.4782
Sh3bp5	477.718	1.19102	0.1247	9.55111	1.28314e-21	1.60176e-20	2.28314
Ugt8a	2401.52	1.48643	0.155705	9.54645	1.34222e-21	1.67218e-20	2.80195
Lmo2	377.355	-1.80426	0.189026	-9.54504	1.36056e-21	1.69335e-20	-3.4925
Adgrb2	1983.22	-1.52913	0.160243	-9.54257	1.39339e-21	1.73249e-20	-2.88612
Htra3	137.307	2.34602	0.246065	9.53417	1.5109e-21	1.87674e-20	5.08421
Btbd1	560.158	-1.06539	0.11182	-9.52769	1.60816e-21	1.99558e-20	-2.09273
Cacng3	309.992	-3.6698	0.385193	-9.52719	1.61597e-21	2.00329e-20	-12.7268
Hist1h1b	68.2156	5.01453	0.526946	9.5162	1.79619e-21	2.22232e-20	32.3238
Lhx1	96.8699	5.3985	0.567487	9.51301	1.85226e-21	2.28944e-20	42.1805
Hap1	559.346	-1.87242	0.196845	-9.51212	1.86818e-21	2.30685e-20	-3.66145
Smarcd1	1013.3	-1.26962	0.13362	-9.5017	2.065e-21	2.54738e-20	-2.41098
Six6os1	108.297	-3.59782	0.378673	-9.50111	2.07659e-21	2.55915e-20	-12.1074
Ifitm10	184.748	1.99998	0.210528	9.4998	2.1029e-21	2.58904e-20	3.99994
Tmem145	232.323	2.33366	0.24591	9.48992	2.31213e-21	2.84107e-20	5.04084
Scn4b	4022.9	-5.68043	0.598774	-9.48675	2.38339e-21	2.92577e-20	-51.2836
Fxyd7	116.398	-2.17512	0.22943	-9.48053	2.53006e-21	3.09976e-20	-4.51622
Pbx3	533.708	-1.3655	0.144158	-9.4722	2.74008e-21	3.34727e-20	-2.57665
Sort1	4561.92	-1.18136	0.12474	-9.47055	2.7837e-21	3.39726e-20	-2.26791
Sh3rf2	227.735	-7.29809	0.770907	-9.46689	2.88287e-21	3.51486e-20	-157.378
Ankrd34c	101.323	-4.81866	0.509188	-9.46342	2.98028e-21	3.63011e-20	-28.2202
AC168051.1	539.198	1.97008	0.208261	9.45969	3.08846e-21	3.75823e-20	3.91791
Slit2	361.609	-3.72408	0.393773	-9.45743	3.15595e-21	3.83664e-20	-13.2148
Tle2	327.096	1.61454	0.170782	9.45385	3.26592e-21	3.96648e-20	3.06215
Ctgf	662.022	2.05415	0.217423	9.4477	3.4636e-21	4.2025e-20	4.15298
Thbd	1305.83	2.58701	0.273913	9.44463	3.56651e-21	4.32319e-20	6.00851
Tnfaip8l3	64.7059	-4.42349	0.468878	-9.4342	3.94001e-21	4.76673e-20	-21.4587
Cxcl14	328.617	-1.71994	0.182472	-9.42574	4.27097e-21	5.16216e-20	-3.29422
Tsc22d3	1801.86	1.46919	0.155903	9.42376	4.35201e-21	5.25506e-20	2.76867
Cdh18	604.284	1.22371	0.129883	9.4216	4.44283e-21	5.35956e-20	2.33546
Fibcd1	87.4765	-4.51591	0.479484	-9.41827	4.58586e-21	5.5268e-20	-22.8783
Pacsin3	246.444	1.58855	0.168677	9.41773	4.60964e-21	5.55013e-20	3.00747
Lmtk2	2746.35	-1.365	0.144963	-9.41615	4.67931e-21	5.62861e-20	-2.57576
Pcp2	207.406	9.53855	1.01324	9.41395	4.77853e-21	5.74247e-20	743.688
Fam171a1	745.396	-1.16147	0.123444	-9.40884	5.01647e-21	6.02264e-20	-2.23685
Tcaf1	3104.16	-1.10636	0.117658	-9.4032	5.2928e-21	6.34833e-20	-2.15302
Pik3ip1	665.025	1.48419	0.157996	9.39387	5.78349e-21	6.93025e-20	2.7976
Rab6b	7040.65	-1.3104	0.13968	-9.38147	6.50572e-21	7.78084e-20	-2.48011
Cep19	342.591	-1.68592	0.179767	-9.37839	6.69898e-21	8.00436e-20	-3.21745
Necab2	308.491	-5.89545	0.628936	-9.37369	7.00395e-21	8.3608e-20	-59.526
Brsk1	1349.12	-1.59117	0.169792	-9.37127	7.16635e-21	8.54653e-20	-3.01294
Matk	390.406	-2.20629	0.235628	-9.36347	7.71608e-21	9.176e-20	-4.61489
Klf16	334.876	-2.07321	0.221561	-9.35726	8.18325e-21	9.72235e-20	-4.20821
Lin7a	1395.1	1.37853	0.147458	9.34859	8.88279e-21	1.05435e-19	2.60003
Arsg	390.97	1.43751	0.153783	9.34759	8.96644e-21	1.06327e-19	2.70852
RP24-171J12.1	88.6414	6.9865	0.747853	9.34208	9.44608e-21	1.11909e-19	126.808
Smg1	8512.73	1.36219	0.145872	9.33827	9.79179e-21	1.15896e-19	2.57075
Phldb1	1853.59	1.26596	0.135633	9.33374	1.02196e-20	1.20845e-19	2.40488
Mal	7085.56	1.4004	0.150163	9.32591	1.10032e-20	1.29989e-19	2.63975
Dazl	95.0971	-4.43098	0.475163	-9.32518	1.10792e-20	1.30763e-19	-21.5704
Slc35b4	916.35	-1.15262	0.123635	-9.32274	1.13372e-20	1.33683e-19	-2.22318
Zxdb	507.272	-1.10838	0.118949	-9.31813	1.18409e-20	1.39491e-19	-2.15603
Abca2	4755.27	1.34836	0.144761	9.31436	1.22687e-20	1.44395e-19	2.54622
Syt9	328.195	2.09359	0.224859	9.3107	1.26994e-20	1.49185e-19	4.26809
Pmaip1	486.991	2.97162	0.319316	9.30619	1.32494e-20	1.55501e-19	7.84417
Oscp1	237.62	-1.77102	0.19038	-9.30257	1.37097e-20	1.60603e-19	-3.41296
Lyrm4	166.354	-1.75836	0.189186	-9.29434	1.48118e-20	1.7319e-19	-3.38313
Unc5c	2362.67	1.17931	0.126884	9.2944	1.48037e-20	1.7319e-19	2.26468
Gcnt2	839.453	-1.60459	0.172663	-9.29319	1.49739e-20	1.74922e-19	-3.04109
Prkar1b	2222.17	-1.21224	0.130461	-9.29199	1.51424e-20	1.76728e-19	-2.31697
Sepn1	434.839	1.19952	0.129116	9.29025	1.53931e-20	1.79486e-19	2.29663
Sorcs3	255.535	-2.66001	0.286405	-9.2876	1.57804e-20	1.83831e-19	-6.32039
Macrod2	643.744	-1.44925	0.156129	-9.28239	1.65723e-20	1.92878e-19	-2.73066
Grn	626.791	1.40859	0.151772	9.28095	1.67971e-20	1.95313e-19	2.65478
Dpy19l3	657.1	-1.64886	0.177708	-9.27846	1.7195e-20	1.99755e-19	-3.13585
Zbtb16	1000.91	1.2836	0.138501	9.2678	1.90023e-20	2.20343e-19	2.43445
Pdp1	1712.97	-1.97713	0.213396	-9.26506	1.9496e-20	2.2565e-19	-3.93708
Gjb1	206.257	2.88839	0.31178	9.26417	1.96593e-20	2.27121e-19	7.40443
Ppp2r1b	473.359	1.81427	0.195836	9.26422	1.965e-20	2.27121e-19	3.51682
Vipr1	181.713	-1.78554	0.192795	-9.26132	2.01917e-20	2.32844e-19	-3.44747
Ctse	74.0047	5.71728	0.617897	9.25279	2.18701e-20	2.51968e-19	52.6104
Gpr27	297.804	-2.17746	0.235426	-9.24905	2.26505e-20	2.60481e-19	-4.52358
Sowaha	889.378	-1.69125	0.18286	-9.24887	2.26883e-20	2.60677e-19	-3.22936
Kcnab1	2501.32	-2.69421	0.291334	-9.24786	2.29042e-20	2.62917e-19	-6.472
Homer1	4399.32	-2.07507	0.224424	-9.24618	2.32656e-20	2.66658e-19	-4.21363
Lypd6	261.039	-2.94485	0.318495	-9.24615	2.32726e-20	2.66658e-19	-7.69998
Zwint	3378.66	-1.36733	0.147884	-9.24595	2.33171e-20	2.66924e-19	-2.57992
Ttl	586.295	-1.39389	0.150849	-9.24034	2.45708e-20	2.81021e-19	-2.62787
Rprml	58.4282	-4.89184	0.530129	-9.22765	2.76642e-20	3.15824e-19	-29.6886
Cbln2	140.505	-4.98352	0.540783	-9.21538	3.10174e-20	3.53464e-19	-31.6366
Nts	67.9469	-4.31677	0.46843	-9.21539	3.10151e-20	3.53464e-19	-19.9286
Mreg	117.22	2.86548	0.310998	9.21381	3.14758e-20	3.58362e-19	7.28777
Apod	2554.05	2.61368	0.283734	9.21172	3.20942e-20	3.64741e-19	6.12063
Rab3b	182.858	-2.16324	0.234834	-9.21178	3.20756e-20	3.64741e-19	-4.4792
Fads6	586.904	1.54611	0.167855	9.21101	3.2306e-20	3.66485e-19	2.92029
Tnfrsf21	736.517	-1.21451	0.131854	-9.21105	3.22953e-20	3.66485e-19	-2.32063
Brinp2	613.699	-1.43404	0.155697	-9.21043	3.2481e-20	3.68137e-19	-2.70202
Meis1	669.423	2.58921	0.281231	9.20672	3.36237e-20	3.80745e-19	6.01771
Mtcl1	2575.27	1.54183	0.167617	9.19852	3.62916e-20	4.10585e-19	2.91163
Mzt1	882.633	-1.11195	0.120964	-9.19237	3.84271e-20	4.34355e-19	-2.16137
Bcl2l1	1490.74	1.02496	0.111559	9.18758	4.01767e-20	4.53722e-19	2.0349
Fezf2	55.7387	-5.92343	0.644844	-9.18585	4.08303e-20	4.6069e-19	-60.692
Siglech	180.935	-3.03627	0.330862	-9.17685	4.43884e-20	5.00386e-19	-8.2037
Agbl2	90.1868	2.62996	0.286594	9.17661	4.44867e-20	5.01044e-19	6.19009
Epha3	356.836	1.86697	0.203637	9.16813	4.81299e-20	5.41591e-19	3.64766
Serinc2	137.107	4.00089	0.436937	9.15667	5.35245e-20	6.01755e-19	16.0099
Tox3	65.5589	-2.98689	0.326243	-9.1554	5.41553e-20	6.08303e-19	-7.92762
Add2	3188.41	-1.4724	0.160953	-9.148	5.7995e-20	6.5085e-19	-2.77483
Dpysl4	656.009	1.99898	0.218523	9.14767	5.81727e-20	6.52261e-19	3.99716
Ppp3cb	3830.82	-1.04599	0.114349	-9.14738	5.83293e-20	6.53434e-19	-2.06478
Rerg	98.3091	-3.06795	0.335434	-9.14623	5.89536e-20	6.59839e-19	-8.38584
Plat	874.904	1.38138	0.151164	9.13832	6.34281e-20	7.09287e-19	2.60518
Rhof	142.593	-2.07253	0.22692	-9.13329	6.64456e-20	7.4237e-19	-4.20622
L3mbtl3	352.905	-1.2211	0.133717	-9.13198	6.72561e-20	7.50091e-19	-2.33125
Egfem1	93.5012	-3.20395	0.350886	-9.13103	6.785e-20	7.56043e-19	-9.21479
Cd38	604.833	1.72369	0.188875	9.1261	7.10087e-20	7.90538e-19	3.3028
Irs1	821.897	1.02357	0.112206	9.12221	7.36087e-20	8.18759e-19	2.03294
Hist1h1e	308.389	1.50741	0.165406	9.11338	7.98548e-20	8.87448e-19	2.84298
Syn1	1326	-1.5757	0.173133	-9.10104	8.94671e-20	9.92516e-19	-2.98079
Map3k6	211.813	2.41616	0.265491	9.10071	8.97454e-20	9.94724e-19	5.33747
RP24-179D17.1	740.412	1.63904	0.180228	9.09427	9.52239e-20	1.05359e-18	3.11458
Gprc5b	1829.26	1.16845	0.128734	9.07647	1.12155e-19	1.23874e-18	2.2477
Il1rapl2	56.7449	-4.99858	0.550785	-9.07537	1.1329e-19	1.25017e-18	-31.9686
Mpv17l	795.019	-1.3577	0.149685	-9.07036	1.18628e-19	1.30793e-18	-2.56276
RP23-356J2.6	65.7881	5.20055	0.573543	9.06741	1.21883e-19	1.34264e-18	36.7723
Gpr149	55.1503	-4.57165	0.504849	-9.05547	1.35979e-19	1.49661e-18	-23.7795
Cyth1	1064	1.02024	0.112761	9.04774	1.45958e-19	1.60503e-18	2.02825
Serpini1	1485.98	-1.59632	0.176518	-9.04335	1.51938e-19	1.66933e-18	-3.02371
Ankdd1b	63.2755	5.36259	0.593058	9.04227	1.5345e-19	1.68446e-18	41.1434
Slc6a7	153.104	-3.01622	0.333765	-9.03695	1.61097e-19	1.76686e-18	-8.09042
Drp2	891.37	-1.28291	0.142098	-9.0284	1.74206e-19	1.90897e-18	-2.4333
Rgs7bp	6918.66	-2.11089	0.234019	-9.02015	1.87825e-19	2.05642e-18	-4.31956
Gltp	554.043	1.5872	0.176035	9.01637	1.94417e-19	2.12673e-18	3.00466
Rtn1	4012.54	-1.10941	0.123056	-9.01555	1.95893e-19	2.14101e-18	-2.15758
Gnaz	521.461	-1.4633	0.162324	-9.0147	1.97411e-19	2.15538e-18	-2.75738
Rnft2	601.901	-1.29071	0.14318	-9.01462	1.9755e-19	2.15538e-18	-2.44649
Akap6	4792.01	-1.38505	0.153692	-9.01182	2.02659e-19	2.20919e-18	-2.6118
Hrh2	69.0576	-3.22671	0.358218	-9.00767	2.10477e-19	2.29045e-18	-9.36129
RP23-243J5.1	133.891	-1.68248	0.186832	-9.00533	2.15016e-19	2.33781e-18	-3.2098
Eps8	1529.19	1.28724	0.14306	8.99793	2.30017e-19	2.49659e-18	2.44061
Kif17	118.731	-3.26619	0.363063	-8.99623	2.33612e-19	2.53167e-18	-9.62104
Pcdh8	80.3635	-2.79317	0.310483	-8.99621	2.33652e-19	2.53167e-18	-6.9315
Sema3c	1132.08	-2.92889	0.325689	-8.99288	2.40834e-19	2.60724e-18	-7.61522
Syt2	1938.9	1.96764	0.218843	8.99112	2.44715e-19	2.64697e-18	3.91129
Selm	539.436	1.83033	0.203599	8.98984	2.47598e-19	2.67585e-18	3.55617
Atxn7l3	1410.03	-1.12165	0.124773	-8.98955	2.48256e-19	2.68065e-18	-2.17596
Ubqln2	1382.82	-1.04552	0.116314	-8.98877	2.50015e-19	2.69732e-18	-2.06411
Zfp941	279.977	-1.63176	0.181586	-8.98617	2.56007e-19	2.7596e-18	-3.0989
Tacr1	73.1097	-6.00187	0.66792	-8.9859	2.56625e-19	2.76389e-18	-64.0829
Plcxd3	445.055	1.62909	0.181506	8.97539	2.82341e-19	3.03565e-18	3.09317
Camk1g	99.781	-2.7325	0.304472	-8.97456	2.84492e-19	3.05616e-18	-6.64608
Pde1c	1291.37	1.85461	0.207008	8.95911	3.27306e-19	3.51309e-18	3.61654
Hapln2	403.262	2.40356	0.268345	8.95699	3.33668e-19	3.57832e-18	5.29109
Klf5	147.014	-2.84618	0.318326	-8.94111	3.85279e-19	4.12827e-18	-7.19096
mt-Co1	130557	-1.34877	0.151022	-8.93094	4.22397e-19	4.52214e-18	-2.54695
Lypd1	517.978	-1.9896	0.222781	-8.93075	4.23149e-19	4.52632e-18	-3.97127
Litaf	665.955	1.93482	0.216676	8.92955	4.27756e-19	4.57171e-18	3.82331
Frmd4a	1413.35	-1.04403	0.116943	-8.92772	4.34882e-19	4.64391e-18	-2.06198
Ano2	98.8644	-4.19019	0.469457	-8.9256	4.43301e-19	4.7298e-18	-18.2546
Dclk1	10852	-1.47332	0.165119	-8.92282	4.54572e-19	4.84594e-18	-2.77661
Rnf123	744.541	1.03801	0.116462	8.91288	4.9725e-19	5.29192e-18	2.05339
Rbp4	39.9519	-5.64578	0.633458	-8.91264	4.98317e-19	5.29879e-18	-50.0668
Pou3f4	107.457	-2.71764	0.30494	-8.91207	5.00884e-19	5.32157e-18	-6.57798
Ndnf	608.026	-2.87785	0.323173	-8.90497	5.33992e-19	5.66853e-18	-7.35054
Amz1	151.733	-1.9356	0.217451	-8.9013	5.51979e-19	5.85452e-18	-3.82536
Ywhag	5100.39	-1.05577	0.118693	-8.89497	5.84361e-19	6.18753e-18	-2.07882
Lrrc10b	517.234	-6.1044	0.686301	-8.89464	5.86102e-19	6.20074e-18	-68.803
Neurod2	664.303	1.71631	0.192986	8.89346	5.92352e-19	6.26158e-18	3.28596
Hydin	128.274	4.06345	0.457017	8.89125	6.04231e-19	6.38177e-18	16.7194
Gpr35	56.0591	3.58922	0.403703	8.89075	6.06982e-19	6.40545e-18	12.0355
Nol4	708.299	-1.56091	0.175884	-8.87469	7.01283e-19	7.38818e-18	-2.95041
Nhlh2	89.6827	5.16364	0.582059	8.87133	7.22803e-19	7.60214e-18	35.8434
Kcnk12	110.375	2.95291	0.332925	8.8696	7.3409e-19	7.71439e-18	7.74309
Atoh7	70.0042	3.31886	0.374868	8.85341	8.4883e-19	8.91272e-18	9.97878
Prr18	710.609	1.50712	0.170285	8.8506	8.70532e-19	9.13295e-18	2.84242
Rhoc	301.093	2.05372	0.232138	8.84698	8.99229e-19	9.42614e-18	4.15174
Itm2a	1581.2	-2.91932	0.330232	-8.84022	9.55308e-19	1.00056e-17	-7.5649
Coa5	1233.44	-1.04697	0.118476	-8.83699	9.83347e-19	1.02907e-17	-2.06619
Hr	654.385	1.60137	0.181436	8.82607	1.0842e-18	1.13368e-17	3.03431
Bhlhe22	299.456	1.55493	0.1765	8.80981	1.25361e-18	1.30538e-17	2.93819
Pxdn	778.343	-1.22791	0.139378	-8.80988	1.25279e-18	1.30538e-17	-2.34227
Rhbdd2	480.319	-1.03378	0.117349	-8.80944	1.25775e-18	1.3086e-17	-2.04738
Map4k4	2784.28	1.07973	0.122624	8.80515	1.3068e-18	1.35851e-17	2.11363
Ecel1	58.9994	-4.89431	0.556081	-8.80143	1.3508e-18	1.40309e-17	-29.7396
Wscd2	2027.22	1.88349	0.214091	8.79764	1.39718e-18	1.44887e-17	3.68967
Gpr155	1549.73	-1.91131	0.217361	-8.79326	1.45275e-18	1.50526e-17	-3.76151
Ror1	352.701	1.551	0.176435	8.79076	1.48556e-18	1.53798e-17	2.9302
Ddr1	923.376	1.6915	0.19253	8.78563	1.55487e-18	1.60841e-17	3.22991
Zfp219	481.023	1.32991	0.151378	8.78532	1.55916e-18	1.61152e-17	2.51387
Ogfod1	1058.19	-1.09212	0.124441	-8.77614	1.69181e-18	1.74718e-17	-2.13186
Dyrk2	666.118	-1.49442	0.170325	-8.77397	1.72477e-18	1.77976e-17	-2.81751
RP23-306I3.1	70.3098	-3.59754	0.410174	-8.77077	1.77448e-18	1.82955e-17	-12.1051
Glra2	186.177	-2.57072	0.293126	-8.76999	1.78686e-18	1.8408e-17	-5.94104
Rab11fip4	3068.42	-1.06178	0.121101	-8.76772	1.82328e-18	1.87679e-17	-2.0875
Tbc1d30	837.983	-1.4313	0.163294	-8.76521	1.86436e-18	1.9175e-17	-2.6969
Hdac9	528.32	-1.15191	0.131428	-8.76459	1.87465e-18	1.9265e-17	-2.22209
Arhgef37	80.9373	3.32027	0.37904	8.75968	1.95809e-18	2.01061e-17	9.98849
Rasgef1b	780.939	-1.66058	0.189576	-8.75946	1.9618e-18	2.01277e-17	-3.16144
Slc30a10	531.695	-1.83544	0.209596	-8.75704	2.00441e-18	2.05481e-17	-3.56881
Btbd8	1199.94	-1.08044	0.123433	-8.75328	2.07242e-18	2.12279e-17	-2.11469
Fam8a1	1388.54	-1.2125	0.138744	-8.73909	2.35002e-18	2.40323e-17	-2.31739
RP23-284F8.1	1149.58	-1.13453	0.129904	-8.73358	2.4674e-18	2.5212e-17	-2.19546
C030005K15Rik	38.8838	-5.83566	0.669683	-8.71406	2.93177e-18	2.99327e-17	-57.1095
Prickle1	685.811	-1.67232	0.191973	-8.71122	3.00621e-18	3.06678e-17	-3.18726
Itgb4	172.758	2.66897	0.306426	8.70998	3.0393e-18	3.09801e-17	6.35974
Tmem44	954.228	-1.59311	0.182917	-8.70947	3.053e-18	3.10745e-17	-3.01698
Unc79	1850.39	-1.28932	0.148037	-8.70945	3.0535e-18	3.10745e-17	-2.44413
Cerkl	101.596	3.15527	0.3623	8.709	3.06559e-18	3.11722e-17	8.90903
Dock3	4247.66	-1.02783	0.118057	-8.70619	3.14249e-18	3.19283e-17	-2.03895
Fgd4	1649.53	1.04659	0.120256	8.70302	3.23165e-18	3.28076e-17	2.06565
Khnyn	1251.9	1.85708	0.213633	8.69286	3.53432e-18	3.58224e-17	3.62273
Peak1	2154.56	1.01871	0.117217	8.69079	3.59939e-18	3.64526e-17	2.02611
Traf1	64.2327	3.21048	0.369422	8.69056	3.60672e-18	3.64973e-17	9.25657
Socs5	1581.91	-1.22231	0.140796	-8.6814	3.90919e-18	3.95263e-17	-2.3332
Npr3	104.458	-4.42347	0.509965	-8.67406	4.16996e-18	4.2129e-17	-21.4583
Tfap2b	112.325	3.76323	0.433942	8.6722	4.23855e-18	4.27875e-17	13.5783
Gtdc1	481.05	-1.18433	0.136571	-8.67188	4.25053e-18	4.2874e-17	-2.27258
Ube2ql1	617.215	-1.66495	0.192056	-8.66908	4.35635e-18	4.39062e-17	-3.17103
Pim3	411.965	1.41172	0.162867	8.66796	4.39933e-18	4.43038e-17	2.66055
Pitpnm2	1813.94	-1.15031	0.132798	-8.66213	4.6304e-18	4.65934e-17	-2.21962
Adra1a	251.438	-1.75797	0.203115	-8.65506	4.9265e-18	4.94936e-17	-3.38222
Tac1	431.507	-6.77583	0.783865	-8.64413	5.42168e-18	5.43813e-17	-109.579
Bcas1	1548.95	1.6982	0.196494	8.64249	5.50029e-18	5.51258e-17	3.24496
P2ry13	166.44	-2.42087	0.280172	-8.64065	5.58962e-18	5.59318e-17	-5.35493
Cntnap5b	218.656	-3.42154	0.39671	-8.62479	6.42096e-18	6.40973e-17	-10.7149
Gng2	1708.6	-1.29023	0.149605	-8.62425	6.4516e-18	6.4352e-17	-2.44567
Hs3st4	393.145	-6.43827	0.746799	-8.62115	6.62842e-18	6.60632e-17	-86.7185
Nanos1	436.188	-1.49586	0.17361	-8.61618	6.92236e-18	6.89382e-17	-2.82032
Gpnmb	414.648	6.10755	0.709241	8.6114	7.21761e-18	7.18215e-17	68.9535
Mmp16	732.645	-1.17381	0.136397	-8.60584	7.5759e-18	7.53271e-17	-2.25607
Sgcz	83.5205	-4.20729	0.488935	-8.605	7.6319e-18	7.58239e-17	-18.4723
Lrfn2	74.6706	-3.24656	0.377762	-8.59421	8.38375e-18	8.32278e-17	-9.49103
Gadd45b	135.009	2.1224	0.247252	8.58396	9.166e-18	9.09215e-17	4.35417
Cyba	120.039	2.07658	0.241924	8.58361	9.19392e-18	9.11265e-17	4.21806
Oprl1	275.29	-1.52335	0.177536	-8.58055	9.44234e-18	9.34412e-17	-2.87458
Faap20	178.754	1.3926	0.162385	8.57587	9.83403e-18	9.72408e-17	2.62551
Syt17	104.739	-3.52142	0.410903	-8.56996	1.03519e-17	1.0204e-16	-11.483
Col8a2	61.9555	4.39068	0.512424	8.56845	1.0489e-17	1.0331e-16	20.9761
Smyd5	183.206	-1.55382	0.181348	-8.56818	1.05136e-17	1.03472e-16	-2.93593
Prr13	205.455	1.32568	0.155004	8.55258	1.20364e-17	1.18274e-16	2.50651
Uchl1	815.183	-1.4131	0.165371	-8.54503	1.28506e-17	1.26175e-16	-2.66308
Grm8	187.481	-2.72796	0.319311	-8.54328	1.30462e-17	1.27995e-16	-6.62518
Ttc19	1172.23	-1.10648	0.129706	-8.53073	1.45431e-17	1.42546e-16	-2.1532
Cpxm2	56.5164	2.72234	0.319197	8.52872	1.47978e-17	1.44841e-16	6.59942
Gypa	154.81	4.18167	0.490754	8.52092	1.58286e-17	1.54627e-16	18.1472
Ilvbl	212.774	1.54665	0.181513	8.52088	1.58346e-17	1.54627e-16	2.92138
Prkg2	67.6754	-3.31244	0.388918	-8.51706	1.63654e-17	1.59563e-16	-9.93443
Rad54b	74.7997	-2.9683	0.34853	-8.51661	1.64294e-17	1.60062e-16	-7.82611
Col25a1	655.575	-4.87414	0.57236	-8.51587	1.6535e-17	1.60966e-16	-29.3267
Vwc2l	127.184	-4.44019	0.521453	-8.51504	1.66538e-17	1.61997e-16	-21.7085
Wsb2	1312.95	-1.0183	0.119613	-8.51322	1.69164e-17	1.64424e-16	-2.02553
Tmem63a	552.561	1.49308	0.175535	8.50589	1.80204e-17	1.75019e-16	2.8149
H1f0	1300.42	1.0254	0.120625	8.5007	1.88449e-17	1.82886e-16	2.03552
Bst1	279.971	5.86652	0.690213	8.49958	1.90282e-17	1.84522e-16	58.3443
Scube1	199.19	-2.25137	0.264944	-8.49754	1.93657e-17	1.8765e-16	-4.76135
Cd9	478.973	1.76028	0.207198	8.49561	1.96895e-17	1.90641e-16	3.38763
Cyld	3483.61	-1.53629	0.181072	-8.48441	2.16812e-17	2.09602e-16	-2.90048
Arhgap8	38.6055	4.21595	0.49777	8.46969	2.4605e-17	2.37685e-16	18.5835
Hs6st3	172.516	-2.50532	0.295845	-8.46835	2.48893e-17	2.40246e-16	-5.67776
Lypd6b	70.3263	-2.98771	0.35305	-8.46258	2.61518e-17	2.52238e-16	-7.93216
Dlx1	81.3958	-4.75064	0.5616	-8.45911	2.69426e-17	2.59467e-16	-26.9206
Cybb	174.431	3.22924	0.381927	8.45515	2.78739e-17	2.6823e-16	9.37777
Thsd7b	107.227	-2.45211	0.290152	-8.45111	2.88548e-17	2.77457e-16	-5.47215
Crhr1	319.272	2.35853	0.279252	8.4459	3.01721e-17	2.89901e-16	5.12848
Aqp1	76.2335	4.01676	0.475736	8.44325	3.08631e-17	2.96314e-16	16.1869
Tlr2	63.3368	3.1052	0.367834	8.44185	3.12356e-17	2.99662e-16	8.60517
Tnik	4123.39	-1.00857	0.119511	-8.43919	3.1955e-17	3.06329e-16	-2.01192
Kif13b	1558.24	1.01509	0.12029	8.43872	3.20844e-17	3.07335e-16	2.02103
Tspyl3	121.899	-1.70397	0.202027	-8.43435	3.33058e-17	3.18792e-16	-3.25796
Lzts2	406.518	1.35082	0.160227	8.43067	3.43689e-17	3.28717e-16	2.55057
Dchs2	227.058	-2.74	0.325215	-8.42517	3.60221e-17	3.44004e-16	-6.68068
S1pr5	251.952	2.01336	0.238994	8.42432	3.6284e-17	3.46242e-16	4.03722
Cotl1	429.654	1.33329	0.158275	8.42392	3.64085e-17	3.47167e-16	2.51977
Tunar	262.142	1.97539	0.234541	8.42235	3.68996e-17	3.51049e-16	3.93233
Bcap29	465.083	-1.03922	0.123392	-8.4221	3.69796e-17	3.51544e-16	-2.05511
Slc43a1	46.8514	3.87926	0.461013	8.41464	3.9409e-17	3.74355e-16	14.7155
Plekhh3	224.426	2.10894	0.250908	8.40521	4.2708e-17	4.05081e-16	4.31373
Cit	1413.92	-1.42155	0.169236	-8.39981	4.47185e-17	4.2383e-16	-2.67873
Rab15	1409.89	-1.37352	0.163534	-8.39898	4.50381e-17	4.26538e-16	-2.59102
Rab3c	6142.91	-1.78305	0.212349	-8.39679	4.58848e-17	4.34229e-16	-3.44152
Galnt15	695.781	1.49253	0.177772	8.39575	4.62932e-17	4.37763e-16	2.81382
Adcy3	437.556	-1.23262	0.146924	-8.38949	4.88243e-17	4.61351e-16	-2.34993
Nalcn	1899.98	-1.06295	0.126828	-8.38102	5.24725e-17	4.95451e-16	-2.08919
RP23-32L15.2	203.13	-1.84471	0.220338	-8.37219	5.65584e-17	5.33629e-16	-3.59182
Rps6ka2	276.91	-1.62927	0.194607	-8.37209	5.66056e-17	5.33674e-16	-3.09356
Slc30a3	101.381	-3.88897	0.465075	-8.36202	6.16529e-17	5.80387e-16	-14.8148
Cited2	439.931	1.33962	0.160213	8.36146	6.19481e-17	5.82729e-16	2.53084
Cbarp	890.644	-1.82285	0.218455	-8.34427	7.16556e-17	6.73037e-16	-3.53779
Rapgefl1	560.014	-1.51032	0.181126	-8.33849	7.52434e-17	7.0568e-16	-2.84872
Emcn	456.194	-1.62629	0.195042	-8.33815	7.54629e-17	7.07211e-16	-3.08719
Fam84a	746.814	-1.48159	0.177711	-8.33709	7.6143e-17	7.13053e-16	-2.79256
Ppp3ca	15314.6	-1.59848	0.19174	-8.33669	7.63976e-17	7.14904e-16	-3.02824
Tmem252	130.859	2.54023	0.305346	8.31919	8.85667e-17	8.27546e-16	5.81682
Ucma	40.4468	4.97963	0.598803	8.31598	9.09973e-17	8.49624e-16	31.5514
Prss12	42.4097	-3.98542	0.479434	-8.31277	9.34912e-17	8.7226e-16	-15.8392
Chil5	44.203	4.91367	0.59162	8.30546	9.94364e-17	9.2704e-16	30.1414
Slc7a4	237.498	-1.54771	0.186397	-8.30332	1.01239e-16	9.43141e-16	-2.92353
Muc3a	60.5639	-2.34928	0.283084	-8.29888	1.05098e-16	9.78368e-16	-5.09571
Unc13d	57.9553	3.04969	0.36751	8.29826	1.05643e-16	9.82717e-16	8.28035
Abca7	629.451	1.9124	0.230522	8.29594	1.07728e-16	1.00137e-15	3.76434
Pla2g7	1285	1.5543	0.187406	8.29378	1.09709e-16	1.01903e-15	2.93692
Fbxl21	100.101	-2.72352	0.328624	-8.28765	1.15509e-16	1.07211e-15	-6.60483
Dennd6b	716.709	1.05792	0.127739	8.28188	1.21242e-16	1.12283e-15	2.08193
RP23-349D13.3	270.497	-1.28208	0.154804	-8.28195	1.21173e-16	1.12283e-15	-2.43189
Six3	78.8404	-5.40627	0.652996	-8.27917	1.24035e-16	1.14785e-15	-42.408
Dusp6	649.76	-1.09325	0.132052	-8.27893	1.24289e-16	1.14935e-15	-2.13355
Eif5a2	1034.45	-1.13891	0.13778	-8.26617	1.38328e-16	1.27824e-15	-2.20215
Fam13a	654.427	1.01799	0.123205	8.26259	1.42545e-16	1.31624e-15	2.0251
Ap1ar	1018.54	-1.2738	0.154181	-8.26172	1.43589e-16	1.3249e-15	-2.41798
Rftn1	243.252	1.43498	0.173852	8.25404	1.53123e-16	1.41184e-15	2.70378
Kitl	2233.78	-1.59893	0.193938	-8.24452	1.65818e-16	1.52776e-15	-3.02918
Dbndd2	1073.76	1.19628	0.145153	8.24152	1.70037e-16	1.56549e-15	2.29149
Mt2	1546.1	2.14431	0.260196	8.24114	1.70574e-16	1.56928e-15	4.42081
AC166328.1	553.884	-1.45016	0.176042	-8.23759	1.7572e-16	1.61544e-15	-2.73239
Rnf112	2597.79	1.3884	0.168636	8.23315	1.82347e-16	1.67391e-15	2.61789
Morn4	161.608	-1.67858	0.203935	-8.23097	1.8571e-16	1.70229e-15	-3.20113
Wdr49	62.5125	5.59246	0.679452	8.23084	1.8591e-16	1.70289e-15	48.2502
Epb42	57.4084	5.47583	0.665293	8.23071	1.86115e-16	1.70352e-15	44.503
Rprd1a	631.382	-1.03413	0.125689	-8.2277	1.90838e-16	1.74548e-15	-2.04788
Pdia5	88.7372	1.7257	0.209777	8.22634	1.93014e-16	1.7641e-15	3.30741
Rap1gap	1536.14	-1.24984	0.151968	-8.22436	1.96241e-16	1.79229e-15	-2.37814
Kcnj16	208.939	-2.08902	0.254089	-8.2216	2.00808e-16	1.83134e-15	-4.25458
Alk	51.679	-2.98123	0.36277	-8.21796	2.07001e-16	1.88644e-15	-7.89657
Atg4d	365.42	1.36238	0.165881	8.21303	2.15682e-16	1.96271e-15	2.5711
Sh3rf1	437.061	-1.41741	0.172811	-8.20209	2.36243e-16	2.1467e-15	-2.67105
Myh14	429.982	1.69521	0.206773	8.19838	2.43652e-16	2.21082e-15	3.23823
Pou3f1	178.156	-2.82753	0.345034	-8.19493	2.50744e-16	2.27354e-15	-7.09856
Hba-a1	1855.65	2.19361	0.267721	8.19363	2.53471e-16	2.2966e-15	4.57447
Srsf12	244.056	-1.5927	0.194393	-8.1932	2.54367e-16	2.30306e-15	-3.01613
RP24-160I20.1	87.9798	3.57486	0.436395	8.19179	2.57374e-16	2.32861e-15	11.9162
Rgs2	592.661	-2.32735	0.284545	-8.17919	2.8575e-16	2.58161e-15	-5.01883
Otud7b	1623.77	1.23839	0.151422	8.17842	2.87592e-16	2.59639e-15	2.35935
Cecr2	497.94	1.52051	0.185999	8.17481	2.96323e-16	2.67329e-15	2.86893
Dact3	459.12	-1.69657	0.207616	-8.17167	3.04159e-16	2.74201e-15	-3.24129
Ubash3b	656.52	1.40624	0.172109	8.17067	3.06687e-16	2.76282e-15	2.65046
Lrrc8a	620.084	1.55711	0.1907	8.1652	3.20907e-16	2.88679e-15	2.94263
Ccl28	57.5485	-2.41877	0.296269	-8.16411	3.23817e-16	2.91087e-15	-5.34715
Crtac1	80.1913	-2.09997	0.257377	-8.15911	3.37513e-16	3.02966e-15	-4.287
Zfp239	306.685	-1.11896	0.137171	-8.15736	3.42429e-16	3.07159e-15	-2.1719
Icosl	159.737	2.42591	0.297635	8.15062	3.6205e-16	3.24065e-15	5.37367
Tmem215	45.3589	-4.78657	0.587399	-8.14875	3.67707e-16	3.28893e-15	-27.5994
Hmcn1	1509.36	-2.57406	0.316006	-8.1456	3.77416e-16	3.37338e-15	-5.95483
Abcc8	338.346	1.23886	0.152099	8.14509	3.79004e-16	3.38516e-15	2.36012
Ppp1r15a	168.094	1.65192	0.203071	8.13472	4.12893e-16	3.68522e-15	3.14252
Rap1gap2	1658.67	-1.44778	0.178277	-8.12095	4.62561e-16	4.11683e-15	-2.72788
Nefl	1951.44	-2.31167	0.284658	-8.12086	4.62892e-16	4.11686e-15	-4.96456
Ldlrap1	686.461	2.19411	0.270304	8.11719	4.77107e-16	4.23728e-15	4.57608
Hspa12a	1574.78	-1.86893	0.230364	-8.11294	4.94084e-16	4.38186e-15	-3.65262
RP24-318I24.1	33.0821	-4.67447	0.576238	-8.11205	4.9772e-16	4.41099e-15	-25.5362
Maff	102.718	2.87543	0.354498	8.11126	5.00971e-16	4.43667e-15	7.33821
Penk	1785.26	-3.7244	0.459185	-8.11088	5.02552e-16	4.44753e-15	-13.2177
Sdk2	345.743	-1.77428	0.218807	-8.10888	5.109e-16	4.51823e-15	-3.42067
Clic1	278.635	1.99535	0.246229	8.10364	5.33374e-16	4.71035e-15	3.98713
Grip2	124.38	-2.53339	0.313251	-8.08741	6.0948e-16	5.3749e-15	-5.78931
Ccdc136	397.142	1.11767	0.138405	8.07535	6.72831e-16	5.92941e-15	2.16996
Ypel1	117.657	-1.98859	0.246744	-8.0593	7.67305e-16	6.7525e-15	-3.96848
Dusp1	577.519	1.42615	0.177074	8.05398	8.01417e-16	7.04775e-15	2.68729
Lama3	146.688	-3.07778	0.38248	-8.0469	8.49164e-16	7.45199e-15	-8.44311
Ahi1	1804.68	-1.2978	0.161404	-8.04068	8.93432e-16	7.82673e-15	-2.45853
Frmd8	415.689	1.29529	0.161154	8.03763	9.15934e-16	8.01554e-15	2.45427
Carhsp1	972.208	1.15893	0.144243	8.03456	9.3916e-16	8.21307e-15	2.23292
Fkbp4	599.255	1.17716	0.146553	8.03235	9.56244e-16	8.34504e-15	2.26132
Crispld2	76.322	2.61049	0.325042	8.03126	9.64793e-16	8.4089e-15	6.10713
Ppm1d	520.413	1.30587	0.162599	8.03124	9.649e-16	8.4089e-15	2.47233
D3Ertd751e	295.251	-1.10032	0.137075	-8.0271	9.98061e-16	8.68583e-15	-2.14402
Sema4a	188.308	-1.89053	0.235643	-8.02286	1.03309e-15	8.98445e-15	-3.70771
Kctd4	170.197	-1.80651	0.225221	-8.02104	1.04853e-15	9.11242e-15	-3.49795
Grin3a	487.851	-1.54699	0.192988	-8.01603	1.09222e-15	9.48552e-15	-2.92208
Kcnv1	706.045	-9.82861	1.22651	-8.01344	1.11541e-15	9.68026e-15	-909.296
Gadd45g	78.3856	2.03245	0.254286	7.99277	1.31939e-15	1.14347e-14	4.09099
RP24-78F21.4	624.813	-1.86129	0.232916	-7.99124	1.33588e-15	1.15697e-14	-3.63332
Cpox	482.342	1.15767	0.144936	7.98743	1.37779e-15	1.19079e-14	2.23096
Lyrm9	531.22	-1.27439	0.159606	-7.98458	1.40997e-15	1.21777e-14	-2.41896
Agbl4	110.218	-2.74415	0.343878	-7.98001	1.4632e-15	1.26288e-14	-6.69995
Ccdc88c	553.907	-1.71911	0.215545	-7.97565	1.51575e-15	1.30733e-14	-3.29233
Mapk12	290.277	2.16998	0.272112	7.97461	1.52859e-15	1.3175e-14	4.50019
Prepl	2202.23	-1.12003	0.140563	-7.96814	1.61078e-15	1.38644e-14	-2.17351
Sez6	1605.13	-1.85025	0.232237	-7.96706	1.62496e-15	1.39769e-14	-3.60562
Lrrc3	93.2198	-2.09253	0.26293	-7.95849	1.74152e-15	1.49692e-14	-4.26495
Cdh4	250.635	-1.4943	0.187903	-7.95253	1.82745e-15	1.56864e-14	-2.81728
Nefm	456.972	-1.95103	0.245455	-7.94863	1.88585e-15	1.61766e-14	-3.86652
Pip5k1b	287.028	1.34244	0.168899	7.94814	1.89328e-15	1.62293e-14	2.53579
AC132242.1	194.651	-2.35145	0.296135	-7.94046	2.01439e-15	1.72556e-14	-5.10336
Arnt2	2091.21	-1.10975	0.139892	-7.93292	2.14056e-15	1.83239e-14	-2.15808
Wwc1	611.326	-1.20829	0.152322	-7.93247	2.14831e-15	1.83777e-14	-2.31063
Ric8b	1086.65	-1.3062	0.164755	-7.92812	2.2248e-15	1.90191e-14	-2.47289
Olfm2	167.181	-1.62595	0.205121	-7.92676	2.24937e-15	1.9216e-14	-3.08644
Tiam1	2682.58	1.03137	0.130143	7.92486	2.2841e-15	1.94994e-14	2.04396
Tspyl5	587.913	-1.32007	0.166603	-7.92348	2.30951e-15	1.96954e-14	-2.49679
Kcna5	71.7939	-2.62125	0.330893	-7.92176	2.34168e-15	1.99503e-14	-6.15284
Ier3	306.793	2.40493	0.303663	7.91974	2.38013e-15	2.02642e-14	5.2961
Necap2	379.599	1.3826	0.17475	7.91184	2.53608e-15	2.15773e-14	2.60737
Tmem132c	152.433	1.46697	0.185427	7.91133	2.54662e-15	2.16523e-14	2.76441
Prss35	144.283	2.76922	0.350624	7.89798	2.83451e-15	2.40512e-14	6.81739
Rell2	432.997	-1.36811	0.173296	-7.89468	2.91061e-15	2.46802e-14	-2.58133
Sox5	670.212	-1.03304	0.130919	-7.89068	3.00555e-15	2.54681e-14	-2.04633
Atp2b4	1820.56	-1.41902	0.179846	-7.89018	3.01758e-15	2.55527e-14	-2.67403
Cd55	240.588	2.08555	0.264405	7.88772	3.07762e-15	2.60436e-14	4.24437
Lrrc8b	2685.38	-1.02998	0.130617	-7.88548	3.13329e-15	2.64969e-14	-2.04199
Ablim3	521.65	1.60837	0.204031	7.88299	3.19649e-15	2.69949e-14	3.04908
Fhdc1	101.486	1.73556	0.220302	7.87812	3.32336e-15	2.80476e-14	3.33009
Dnajc15	578.084	-1.09159	0.138676	-7.87153	3.50339e-15	2.95471e-14	-2.13109
Idh3a	1411.67	-1.06488	0.135354	-7.86739	3.62105e-15	3.05189e-14	-2.092
Arhgef33	122.24	3.46077	0.439906	7.86708	3.63017e-15	3.05753e-14	11.0102
Sstr1	35.2606	-3.36038	0.42776	-7.85576	3.97362e-15	3.34455e-14	-10.2701
Cap1	1916.9	-1.02142	0.13004	-7.85466	4.00868e-15	3.3718e-14	-2.02991
RP23-114B10.4	267.871	-1.13605	0.144713	-7.85037	4.14804e-15	3.48668e-14	-2.19778
Myl4	61.0591	-3.70347	0.472173	-7.84347	4.38262e-15	3.67648e-14	-13.0274
Dph6	353.705	-1.23991	0.15811	-7.84206	4.43208e-15	3.71549e-14	-2.36183
Sema6b	551.148	-1.24368	0.158813	-7.83112	4.83538e-15	4.04818e-14	-2.36802
Kirrel2	54.6654	-2.62916	0.336138	-7.82168	5.21235e-15	4.35797e-14	-6.18666
Vip	53.7226	-7.30598	0.93437	-7.81915	5.31812e-15	4.44344e-14	-158.241
Samd12	1609.33	-1.11522	0.142636	-7.81862	5.3407e-15	4.45934e-14	-2.16628
RP23-183D11.6	370.076	1.33381	0.170772	7.81048	5.69692e-15	4.7473e-14	2.52068
Flnc	211.522	3.48277	0.446019	7.80859	5.7833e-15	4.81609e-14	11.1794
Sdc4	1720.96	1.65097	0.211529	7.80494	5.95316e-15	4.95098e-14	3.14045
Cyp2j12	53.3754	2.68564	0.344218	7.80214	6.08637e-15	5.05842e-14	6.43365
Lpcat4	351.296	-1.5321	0.196499	-7.79696	6.34177e-15	5.26719e-14	-2.89206
Mybpc1	83.7441	3.2072	0.411361	7.79656	6.36156e-15	5.28013e-14	9.23557
Lrrc23	32.2856	3.47918	0.446268	7.79617	6.38129e-15	5.29301e-14	11.1516
Palm2	201.913	-1.87641	0.240738	-7.79442	6.47029e-15	5.36329e-14	-3.67161
Usp3	1111.1	1.42553	0.182927	7.79287	6.55047e-15	5.42618e-14	2.68613
Icam5	391.789	-6.61852	0.849408	-7.79192	6.60003e-15	5.46363e-14	-98.2589
Slc4a2	452.802	1.09292	0.140269	7.79162	6.61561e-15	5.47291e-14	2.13305
Mif4gd	180.53	1.38076	0.17729	7.78815	6.79969e-15	5.62149e-14	2.60405
Robo3	81.2699	-3.91329	0.50275	-7.78376	7.03997e-15	5.81249e-14	-15.0667
Spta1	139.732	3.11666	0.40048	7.78231	7.121e-15	5.87167e-14	8.67377
Rspo3	43.2301	-2.39442	0.307789	-7.77941	7.28644e-15	6.00414e-14	-5.25765
Slc26a11	99.2183	1.52022	0.195433	7.77875	7.32467e-15	6.03169e-14	2.86836
Gjc3	1292.88	1.23093	0.158358	7.77308	7.65996e-15	6.30366e-14	2.34719
Smarcd3	422.044	-1.21478	0.156407	-7.76679	8.04974e-15	6.61142e-14	-2.32106
Dlx5	32.2623	-6.16231	0.793766	-7.76339	8.2692e-15	6.78723e-14	-71.621
Chml	408.337	-1.07569	0.13869	-7.75607	8.75988e-15	7.18528e-14	-2.10773
RP23-161B9.10	308.138	-1.47319	0.190009	-7.75326	8.95601e-15	7.34136e-14	-2.77635
Dbx2	74.552	-2.09439	0.270269	-7.74929	9.24061e-15	7.56971e-14	-4.27046
Ido1	65.548	-7.58509	0.978904	-7.74855	9.2945e-15	7.60889e-14	-192.017
Prkaa2	1016.35	-1.03762	0.133942	-7.74678	9.42524e-15	7.71089e-14	-2.05283
Barhl1	49.1545	6.85025	0.884754	7.74254	9.74491e-15	7.96722e-14	115.38
Cdkn1b	1377.56	1.05648	0.136776	7.72419	1.12565e-14	9.18513e-14	2.07985
Susd6	1381.54	1.05692	0.136832	7.72426	1.12503e-14	9.18513e-14	2.08049
Col5a3	215.329	2.81152	0.364267	7.7183	1.17892e-14	9.60729e-14	7.02024
Txnip	1031.59	1.71285	0.222055	7.71364	1.22276e-14	9.95168e-14	3.27808
Nos1	1480.83	1.3037	0.16902	7.71325	1.22655e-14	9.97607e-14	2.4686
Pknox2	526.973	-1.35963	0.176463	-7.70491	1.30933e-14	1.06356e-13	-2.56619
Trpm3	1717.51	1.35181	0.175506	7.70235	1.33584e-14	1.08439e-13	2.55232
Raver2	226.697	-1.7153	0.222827	-7.69789	1.38332e-14	1.12221e-13	-3.28365
Hist4h4	159.293	2.00787	0.260869	7.69688	1.39427e-14	1.13036e-13	4.02189
Cntnap5c	79.4925	-3.16998	0.411984	-7.69443	1.42122e-14	1.15143e-13	-9.00035
Irx1	36.1008	5.64314	0.733415	7.69434	1.4223e-14	1.15143e-13	49.9753
Mmp19	50.101	3.35188	0.436505	7.67891	1.60448e-14	1.29576e-13	10.2098
Plekhh1	1135.82	1.46295	0.190528	7.67841	1.61078e-14	1.30001e-13	2.75672
Syne3	86.4762	2.57826	0.335786	7.67828	1.61238e-14	1.30046e-13	5.97219
Fez1	1517.9	1.04645	0.136386	7.67271	1.68402e-14	1.35738e-13	2.06544
Micall1	1136.34	1.2362	0.161125	7.67233	1.68906e-14	1.36056e-13	2.35577
Atp6v0e	426.799	1.02505	0.133893	7.65574	1.92206e-14	1.53936e-13	2.03503
Rhbdl3	197.264	-2.18387	0.285596	-7.64669	2.06215e-14	1.65051e-13	-4.54369
Crocc	383.967	-1.07941	0.141252	-7.64176	2.14273e-14	1.71391e-13	-2.11317
Shroom2	1473.71	-1.00726	0.13182	-7.64113	2.1532e-14	1.72119e-13	-2.01008
B3glct	230.906	-1.17531	0.153836	-7.64001	2.17205e-14	1.73516e-13	-2.25841
Trim67	229.371	2.48363	0.325161	7.63816	2.20346e-14	1.75912e-13	5.59303
Fam124a	151.097	-1.45684	0.190734	-7.63806	2.20523e-14	1.75942e-13	-2.74506
Fam234a	318.907	1.21056	0.1586	7.63281	2.29689e-14	1.83138e-13	2.31428
Fam3c	691.616	-1.00408	0.13157	-7.63153	2.31977e-14	1.84846e-13	-2.00566
Cgref1	69.3016	-2.17666	0.285378	-7.62728	2.3976e-14	1.90926e-13	-4.52104
Plscr3	189.115	1.20706	0.158297	7.62528	2.43514e-14	1.93793e-13	2.30867
Pim1	97.6506	2.24562	0.294678	7.62059	2.52528e-14	2.00711e-13	4.74242
Crtam	484.974	7.80804	1.0248	7.61905	2.55548e-14	2.02984e-13	224.106
Homer3	202.548	1.781	0.233834	7.61649	2.60669e-14	2.0692e-13	3.43664
Cdh10	603.507	-1.51182	0.198528	-7.61513	2.63424e-14	2.08976e-13	-2.85169
Slco2a1	96.6019	2.31037	0.303428	7.6142	2.6532e-14	2.10347e-13	4.96009
Rec8	84.7414	1.77249	0.232818	7.61319	2.67409e-14	2.11869e-13	3.41643
RP23-466M3.1	51.2101	-2.85639	0.375334	-7.61028	2.73501e-14	2.16422e-13	-7.24203
Gpr101	168.103	-4.1732	0.548448	-7.6091	2.76014e-14	2.18273e-13	-18.0408
Card19	121.377	1.68567	0.221635	7.60562	2.83534e-14	2.24079e-13	3.2169
Smim17	149.684	-2.4766	0.325707	-7.60377	2.87623e-14	2.27168e-13	-5.56586
Cbln4	48.6457	-4.08161	0.536947	-7.60151	2.92688e-14	2.30878e-13	-16.9311
Ddo	245.44	1.46354	0.192546	7.60098	2.93898e-14	2.31687e-13	2.75783
Asb11	34.57	-4.16214	0.547861	-7.59707	3.02918e-14	2.38498e-13	-17.9031
Dnajc27	1357.39	-1.09654	0.144401	-7.5937	3.10891e-14	2.44622e-13	-2.13841
Cyr61	207.655	2.73291	0.35995	7.59247	3.13862e-14	2.46805e-13	6.64796
Pkd2l1	40.058	4.96528	0.653982	7.59238	3.1408e-14	2.46822e-13	31.2391
Pik3r3	1561.72	1.05419	0.138922	7.58833	3.24047e-14	2.54337e-13	2.07655
Nkain2	810.063	-1.23766	0.163132	-7.58684	3.27802e-14	2.57123e-13	-2.35815
Efhd2	618.095	-1.05732	0.139387	-7.58546	3.31311e-14	2.59713e-13	-2.08106
Flrt3	484.976	-1.17506	0.154921	-7.58488	3.3279e-14	2.6071e-13	-2.25802
Clic4	2721.87	1.11176	0.146593	7.58402	3.3501e-14	2.62285e-13	2.1611
Rnf180	233.414	-1.59702	0.210823	-7.57514	3.58741e-14	2.80515e-13	-3.02517
Lgals3	217.687	5.23851	0.691592	7.57457	3.60324e-14	2.81577e-13	37.7527
Olfm3	1540.99	1.17498	0.15539	7.56151	3.98431e-14	3.10969e-13	2.2579
Pmp22	572.839	1.52841	0.202142	7.56107	3.99778e-14	3.11827e-13	2.88467
Slc38a2	3102.74	1.00499	0.132978	7.55754	4.10766e-14	3.20199e-13	2.00693
Zfp141	165.174	-1.48116	0.196355	-7.54326	4.58366e-14	3.55978e-13	-2.79173
Ryr1	470.864	-3.01341	0.399778	-7.53772	4.78265e-14	3.70744e-13	-8.07472
Ctdspl	642.191	-1.08709	0.144316	-7.53274	4.96883e-14	3.84939e-13	-2.12445
Slc5a5	34.7093	-3.56225	0.47315	-7.52878	5.12148e-14	3.9652e-13	-11.8125
Gmppa	221.487	1.12793	0.149837	7.52768	5.16483e-14	3.9963e-13	2.18545
Eya2	39.3045	3.33277	0.44279	7.52675	5.2018e-14	4.02243e-13	10.0755
Maml3	575.216	1.30656	0.173999	7.50905	5.95591e-14	4.59143e-13	2.47352
Mxra8	190.198	1.89723	0.252848	7.50346	6.21541e-14	4.78854e-13	3.72498
Fam107a	4272.43	-1.11861	0.149088	-7.50307	6.23416e-14	4.7971e-13	-2.17138
Zfp950	1306.97	-1.08531	0.144679	-7.50154	6.30709e-14	4.85024e-13	-2.12184
Zfp523	416.959	-1.26304	0.168382	-7.50107	6.3299e-14	4.8648e-13	-2.40001
Cmpk2	256.202	-1.3166	0.175587	-7.49832	6.46424e-14	4.96501e-13	-2.49079
Zfp395	206.797	1.76329	0.235304	7.49365	6.69843e-14	5.14174e-13	3.3947
Tmem117	225.006	1.41591	0.189098	7.48772	7.00825e-14	5.37299e-13	2.66828
Cdon	429.175	1.12199	0.149881	7.48587	7.10736e-14	5.44565e-13	2.17647
Fam43b	48.7817	-3.4967	0.467189	-7.48456	7.17866e-14	5.49693e-13	-11.2879
E2f2	104.081	3.09606	0.413742	7.48305	7.26169e-14	5.55373e-13	8.55078
Tmem267	129.115	-1.80317	0.241212	-7.47547	7.69255e-14	5.86896e-13	-3.48986
Hbb-bt	3182.18	2.33244	0.312248	7.46983	8.03012e-14	6.11536e-13	5.03656
Tacr3	48.3536	-4.91184	0.65765	-7.46877	8.09489e-14	6.16095e-13	-30.103
Tmem240	550.613	1.27753	0.171079	7.46748	8.17433e-14	6.21764e-13	2.42424
Elf4	110.985	1.86576	0.249957	7.46432	8.37334e-14	6.36516e-13	3.6446
Ctbp2	506.096	1.42555	0.191127	7.45865	8.74127e-14	6.64083e-13	2.68617
Rcan3	1127.05	1.25914	0.168826	7.45818	8.77241e-14	6.66046e-13	2.39352
Dgat2	410.639	-1.63836	0.219688	-7.45768	8.80608e-14	6.67878e-13	-3.11312
Pcsk2	2698.38	-1.57836	0.211647	-7.45748	8.81907e-14	6.68376e-13	-2.98629
Cyfip2	7060.86	-1.08746	0.145876	-7.45467	9.00903e-14	6.81949e-13	-2.12499
Susd1	111.579	-2.63217	0.353288	-7.4505	9.29885e-14	7.03463e-13	-6.19957
Zfp462	1048.21	-1.0237	0.137461	-7.44726	9.5301e-14	7.20524e-13	-2.03313
Prr7	43.5045	-2.77698	0.372956	-7.44587	9.63083e-14	7.27702e-13	-6.85417
Pcp4	950.475	-3.63138	0.487775	-7.44479	9.70996e-14	7.32798e-13	-12.3924
Extl1	250.654	-2.54547	0.342092	-7.4409	1.00003e-13	7.5426e-13	-5.838
Eef2k	866.576	1.08075	0.14534	7.43597	1.03806e-13	7.81998e-13	2.11513
Tmtc4	386.755	1.14567	0.154093	7.43488	1.04662e-13	7.8798e-13	2.21248
Sparc	7540.41	1.25271	0.168573	7.43125	1.07574e-13	8.08931e-13	2.38288
Plcxd1	85.197	-3.61584	0.48663	-7.43038	1.08287e-13	8.13807e-13	-12.2596
Dnajc2	230.726	-1.0074	0.135677	-7.42496	1.12813e-13	8.47313e-13	-2.01028
Aldh1l2	224.882	2.2186	0.298838	7.4241	1.13551e-13	8.51838e-13	4.65443
Mpp4	69.7812	2.92988	0.394786	7.42143	1.15863e-13	8.68662e-13	7.62047
Lrig1	890.792	1.28258	0.172851	7.42018	1.1696e-13	8.75316e-13	2.43274
Adamtsl4	202.91	1.94207	0.261954	7.41378	1.22746e-13	9.17524e-13	3.84257
Wrap73	188.424	1.49201	0.201409	7.40788	1.28333e-13	9.58147e-13	2.81281
Chrd	221.221	1.70403	0.230422	7.39523	1.41164e-13	1.05269e-12	3.25809
Aldh1a1	1282.46	1.52164	0.205901	7.39016	1.46653e-13	1.09233e-12	2.87118
Tlr8	27.5636	4.10499	0.555904	7.38435	1.53199e-13	1.13906e-12	17.2078
Slfn2	67.9511	2.67396	0.362119	7.3842	1.53367e-13	1.13964e-12	6.3818
Lhfp	1036.04	1.69319	0.229331	7.38316	1.54573e-13	1.14792e-12	3.23371
Ccdc74a	178.284	1.32038	0.178845	7.38283	1.54962e-13	1.15012e-12	2.49732
Panx1	113.093	-1.64944	0.223525	-7.37924	1.59195e-13	1.18084e-12	-3.13713
Filip1	273.944	-1.23487	0.167372	-7.37796	1.60734e-13	1.19085e-12	-2.3536
RP23-467K15.2	77.2951	-1.703	0.230929	-7.37458	1.64868e-13	1.22076e-12	-3.25577
RP23-47P18.9	255.954	1.45163	0.197161	7.36268	1.80251e-13	1.33153e-12	2.73518
Dzank1	3418.22	-1.29474	0.175863	-7.36219	1.80923e-13	1.33571e-12	-2.45332
Peg10	935.521	-2.27875	0.309597	-7.36038	1.83386e-13	1.3523e-12	-4.85257
Ube2l6	288.994	2.09724	0.28507	7.35695	1.88166e-13	1.38511e-12	4.27891
Ermn	1618.02	1.47076	0.19992	7.35675	1.88438e-13	1.3863e-12	2.77168
Cmtm5	357.025	1.42741	0.194059	7.35552	1.90178e-13	1.39828e-12	2.68963
Dgki	1356.51	-1.63389	0.222209	-7.35295	1.93873e-13	1.42461e-12	-3.10349
Htr1b	458.976	-4.46023	0.606885	-7.34939	1.99119e-13	1.4623e-12	-22.0122
Gngt2	56.1873	2.59054	0.352589	7.3472	2.02398e-13	1.48552e-12	6.02324
Myo5b	288.585	-4.64606	0.63255	-7.34497	2.05807e-13	1.50965e-12	-25.0382
Slc16a3	170.095	3.01639	0.410697	7.34456	2.06441e-13	1.51342e-12	8.09138
Cntnap2	1706.87	-1.3973	0.190253	-7.34441	2.06676e-13	1.51426e-12	-2.63408
Pax3	57.0091	7.66594	1.04542	7.33287	2.25275e-13	1.6486e-12	203.086
Shmt2	154.346	1.36036	0.185596	7.32967	2.30724e-13	1.68651e-12	2.56749
Mt1	3469.86	1.71665	0.23438	7.32419	2.40355e-13	1.75589e-12	3.28671
Rnf165	487.164	-1.89429	0.258788	-7.31988	2.48196e-13	1.81212e-12	-3.7174
Slc26a10	119.268	-2.61442	0.357243	-7.31833	2.51084e-13	1.83214e-12	-6.12377
Cnn3	858.789	1.51482	0.206997	7.31805	2.51597e-13	1.83482e-12	2.85762
Cerk	1190.7	1.32225	0.180915	7.30868	2.69783e-13	1.96402e-12	2.50056
Echdc2	93.0137	1.95052	0.266894	7.30822	2.70712e-13	1.96964e-12	3.86515
Lurap1l	74.9289	-1.6898	0.231619	-7.2956	2.97338e-13	2.16211e-12	-3.22612
Wnt2	30.3612	-4.28774	0.588008	-7.29198	3.05442e-13	2.21719e-12	-19.5316
Dact1	274.653	1.4412	0.197715	7.28929	3.11597e-13	2.26056e-12	2.71547
Fndc9	32.3077	-4.20444	0.576847	-7.28866	3.13064e-13	2.26989e-12	-18.4358
Tmem14a	147.131	-1.33952	0.183887	-7.28446	3.22955e-13	2.33891e-12	-2.53067
Itgax	37.9274	4.54988	0.624705	7.28325	3.25866e-13	2.35727e-12	23.4235
Enpp6	431.19	1.68289	0.231085	7.28257	3.27526e-13	2.36791e-12	3.21071
Lancl1	956.505	-1.0028	0.137707	-7.2821	3.28674e-13	2.37485e-12	-2.00388
Loxl4	29.1001	8.14821	1.11941	7.27903	3.3622e-13	2.42798e-12	283.698
Plxdc1	187.927	-1.42585	0.196013	-7.27428	3.48264e-13	2.5135e-12	-2.68674
Vwc2	71.232	-1.806	0.248301	-7.27343	3.50485e-13	2.52808e-12	-3.4967
Ctla2a	328.915	2.34877	0.322939	7.2731	3.51322e-13	2.53266e-12	5.09389
Plk5	129.035	1.71079	0.235458	7.26581	3.70802e-13	2.67156e-12	3.27341
Nudt19	405.376	-1.13761	0.156637	-7.26271	3.79398e-13	2.73193e-12	-2.20017
Zfp286	142.536	-1.33975	0.184496	-7.26167	3.82329e-13	2.75145e-12	-2.53108
Gpx3	231.105	2.71717	0.374206	7.26115	3.83807e-13	2.76051e-12	6.57581
RP23-67E6.2	61.7313	-2.1013	0.289392	-7.26106	3.84061e-13	2.76075e-12	-4.29095
Strn	4179.11	-1.14529	0.158027	-7.24744	4.24717e-13	3.05126e-12	-2.21191
Tnfaip2	73.5779	3.59679	0.496376	7.2461	4.28947e-13	3.07988e-12	12.0988
Gpr61	92.668	-2.0822	0.287672	-7.2381	4.55015e-13	3.26519e-12	-4.23452
Adamts10	982.074	1.80384	0.249304	7.23552	4.63757e-13	3.32602e-12	3.49149
Cxcl12	4528.54	-1.6965	0.234554	-7.23287	4.72885e-13	3.38955e-12	-3.24113
Fam107b	485.094	1.39632	0.193089	7.2315	4.77687e-13	3.42201e-12	2.6323
RP23-117O14.2	52.1735	-2.09238	0.289564	-7.22595	4.97621e-13	3.55873e-12	-4.2645
Fam189b	178.31	-1.07963	0.149592	-7.21714	5.30924e-13	3.79258e-12	-2.11349
Ccr2	56.2989	2.55674	0.354556	7.2111	5.5501e-13	3.96012e-12	5.88376
Vamp2	3435.55	-1.02869	0.142722	-7.20766	5.69204e-13	4.05909e-12	-2.04018
Chd3os	841.169	-1.30287	0.180838	-7.20459	5.82174e-13	4.14923e-12	-2.46718
Pcdhb19	436.202	-1.01218	0.140494	-7.20447	5.82721e-13	4.15077e-12	-2.01696
Prmt8	416.709	-2.29431	0.318562	-7.20208	5.93026e-13	4.22178e-12	-4.9052
Man1c1	675.039	1.16656	0.161989	7.20146	5.95727e-13	4.23861e-12	2.24475
Rrm1	337.243	1.17095	0.162617	7.20064	5.99318e-13	4.26174e-12	2.25159
Myoc	46.6253	8.09699	1.12579	7.19224	6.37352e-13	4.52964e-12	273.802
Cnnm4	302.04	1.40535	0.195527	7.1875	6.59907e-13	4.68728e-12	2.64882
Armcx5	288.048	-1.23737	0.172272	-7.18263	6.83821e-13	4.85165e-12	-2.35768
Lpar1	877.551	1.27276	0.177223	7.18168	6.8858e-13	4.88265e-12	2.41624
Onecut2	384.889	-1.85035	0.257702	-7.18017	6.96228e-13	4.93132e-12	-3.60587
Hbb-bs	20068.9	1.89538	0.264345	7.17008	7.49538e-13	5.29995e-12	3.72019
Rhag	33.8855	5.29394	0.738587	7.16767	7.62877e-13	5.38819e-12	39.2315
Nup85	256.992	1.00516	0.140263	7.16629	7.70547e-13	5.43931e-12	2.00717
2019-03-04	214.47	-1.97237	0.275246	-7.16584	7.73116e-13	5.45438e-12	-3.92413
R3hdm4	1075.83	-1.04667	0.146085	-7.16483	7.78813e-13	5.49148e-12	-2.06576
Coch	287.648	-5.21289	0.72775	-7.16302	7.89213e-13	5.56169e-12	-37.0881
Synpo	808.754	-1.17226	0.163675	-7.16211	7.94474e-13	5.59563e-12	-2.25364
Oplah	234.572	1.2622	0.17624	7.16181	7.96164e-13	5.60439e-12	2.39861
Nim1k	227.224	-1.54166	0.215313	-7.16007	8.06377e-13	5.6731e-12	-2.91129
Cd36	106.522	2.58391	0.360971	7.15821	8.17393e-13	5.74738e-12	5.99561
Hemgn	59.9014	4.97138	0.694653	7.15663	8.26831e-13	5.80724e-12	31.3714
Tubg2	123.049	-1.65569	0.231439	-7.15387	8.43667e-13	5.92218e-12	-3.15073
Ackr1	349.055	1.31623	0.18402	7.15264	8.51221e-13	5.97186e-12	2.49014
Ncdn	3782.8	-1.50549	0.210703	-7.1451	8.99312e-13	6.30221e-12	-2.83922
Slc46a3	278.614	1.45811	0.204145	7.1425	9.16471e-13	6.41888e-12	2.74747
Fxyd1	207.343	2.09136	0.29288	7.14069	9.28618e-13	6.50033e-12	4.2615
Cxadr	413.301	-1.28553	0.180096	-7.13803	9.46749e-13	6.62355e-12	-2.43771
Nat14	180.053	-1.60776	0.2253	-7.13609	9.60216e-13	6.71403e-12	-3.04778
Sall3	75.6528	-2.42162	0.339759	-7.12745	1.02245e-12	7.14523e-12	-5.35771
Mtm1	456.242	1.02708	0.144171	7.12404	1.04811e-12	7.32042e-12	2.0379
Kcns2	376.238	-2.60564	0.365863	-7.12188	1.06461e-12	7.43156e-12	-6.0866
Ttyh2	1515.77	1.4122	0.198543	7.1128	1.13708e-12	7.93306e-12	2.66142
Dmd	2174.55	-1.2206	0.171608	-7.1127	1.13791e-12	7.93443e-12	-2.33043
Tspan15	430.602	1.23354	0.173572	7.10682	1.18743e-12	8.26138e-12	2.35144
Trhde	1052.73	1.25153	0.176105	7.1067	1.18852e-12	8.26437e-12	2.38093
Angpt2	200.064	3.3421	0.470542	7.10265	1.22388e-12	8.49609e-12	10.1408
Grid2	1681.24	1.06418	0.149995	7.09474	1.29595e-12	8.99144e-12	2.09098
Npy2r	52.704	-3.75143	0.529301	-7.08752	1.36533e-12	9.45713e-12	-13.4677
Mmp12	44.3192	8.023	1.13297	7.0814	1.42701e-12	9.87894e-12	260.114
Celf3	592.918	-1.45714	0.2059	-7.07694	1.47367e-12	1.01963e-11	-2.74564
Adam15	1187.71	1.08964	0.154045	7.07347	1.51111e-12	1.04439e-11	2.1282
Xkr6	1056.54	1.24261	0.17567	7.0735	1.51075e-12	1.04439e-11	2.36625
Rcan2	2243.91	-1.03939	0.146993	-7.07102	1.53803e-12	1.06241e-11	-2.05536
Zfp185	32.919	4.53139	0.64105	7.0687	1.56391e-12	1.07969e-11	23.1251
Nptn	5657.23	-1.00563	0.142302	-7.06686	1.58476e-12	1.09349e-11	-2.00782
Lcat	265.699	2.30206	0.325886	7.064	1.61775e-12	1.11502e-11	4.93162
Prkce	4273.09	-1.0456	0.148051	-7.06241	1.63638e-12	1.12725e-11	-2.06422
Gabpb2	1397.2	1.0574	0.149729	7.06208	1.64031e-12	1.12933e-11	2.08117
Nin	1010.3	-1.0835	0.153503	-7.05854	1.68264e-12	1.15721e-11	-2.11918
Vwa5b2	192.044	-1.66914	0.23657	-7.05558	1.71883e-12	1.18145e-11	-3.18024
Tmem132a	1573.52	1.17917	0.167204	7.05225	1.76051e-12	1.20943e-11	2.26446
Anxa1	145.35	2.76933	0.392757	7.051	1.77632e-12	1.21963e-11	6.81791
Porcn	520.031	1.12248	0.159201	7.05069	1.78029e-12	1.22168e-11	2.17721
Pde3b	645.821	1.15889	0.164377	7.05021	1.78654e-12	1.22531e-11	2.23286
Nptx1	3496.41	1.60227	0.22756	7.04108	1.90756e-12	1.3076e-11	3.0362
Xkr7	143.737	2.47657	0.351986	7.036	1.97835e-12	1.35538e-11	5.56574
Car1	36.5309	7.73705	1.09967	7.03581	1.98107e-12	1.35651e-11	213.345
Usp29	1245.53	-1.53093	0.217641	-7.03419	2.00423e-12	1.37162e-11	-2.88972
Dlgap3	2034.69	-1.5914	0.226268	-7.03324	2.01787e-12	1.38019e-11	-3.01341
Ankrd37	140.838	1.94076	0.275986	7.03207	2.03485e-12	1.39105e-11	3.83907
Foxo6	42.6723	-3.02472	0.430273	-7.02976	2.06894e-12	1.41359e-11	-8.13824
Pole4	229.698	-1.07535	0.153105	-7.02359	2.1624e-12	1.47664e-11	-2.10723
Hs3st2	183.948	-5.80628	0.826779	-7.02277	2.17518e-12	1.48456e-11	-55.9581
Meox1	74.3891	2.07446	0.29547	7.02088	2.20482e-12	1.50397e-11	4.21185
Mgp	484.835	2.64723	0.37771	7.00863	2.40671e-12	1.63635e-11	6.26464
Tmem91	82.3174	-3.13439	0.447288	-7.00755	2.42528e-12	1.64809e-11	-8.78104
Hist1h2bb	56.613	3.05073	0.435434	7.00617	2.44923e-12	1.66256e-11	8.28631
C1qa	382.337	1.48573	0.212153	7.00312	2.50319e-12	1.69736e-11	2.80059
Ankrd29	301.37	-1.00484	0.143491	-7.00281	2.50874e-12	1.69929e-11	-2.00672
Ndst4	126.503	-2.54762	0.36387	-7.00147	2.53298e-12	1.71478e-11	-5.8467
Spats2l	127.673	-1.55863	0.222666	-6.99983	2.56276e-12	1.734e-11	-2.94573
AC116475.2	45.8746	-3.42437	0.489219	-6.99966	2.56584e-12	1.73515e-11	-10.7359
Cacng8	117.44	-2.38449	0.340695	-6.99892	2.5795e-12	1.74346e-11	-5.22161
Gldc	145.117	-1.53182	0.218927	-6.99693	2.6163e-12	1.76636e-11	-2.8915
AC104325.1	320.343	-1.45261	0.207666	-6.99495	2.65354e-12	1.78964e-11	-2.73703
Ccdc149	362.561	-1.10776	0.158477	-6.99004	2.74808e-12	1.85141e-11	-2.15511
Rnf122	286.851	2.10829	0.301772	6.98636	2.82107e-12	1.89957e-11	4.31179
Shank2	1501.05	-1.63589	0.234361	-6.98021	2.94746e-12	1.98255e-11	-3.10778
Epha10	141.224	-1.75852	0.251984	-6.97869	2.97937e-12	2.00187e-11	-3.38351
Adrb1	106.703	-1.96196	0.281271	-6.97532	3.05183e-12	2.04946e-11	-3.8959
Ablim2	1278.26	-1.50294	0.215477	-6.97495	3.05969e-12	2.05364e-11	-2.8342
Pde2a	100.845	-2.66024	0.381532	-6.97251	3.11346e-12	2.08861e-11	-6.32137
Tbata	56.4946	2.933	0.421204	6.96337	3.32237e-12	2.22519e-11	7.63695
Htr1d	67.3188	-2.87596	0.413398	-6.95688	3.47881e-12	2.32749e-11	-7.34092
Cd63	147.09	1.48361	0.213538	6.94774	3.71177e-12	2.4807e-11	2.79647
Afap1l2	847.544	1.56193	0.224877	6.94568	3.76629e-12	2.5158e-11	2.95248
Zdhhc15	156.982	-1.35156	0.194626	-6.94442	3.8002e-12	2.53576e-11	-2.55188
Kcnd1	84.1561	-1.90144	0.273921	-6.94158	3.87749e-12	2.58595e-11	-3.73586
Syk	174.303	1.77692	0.256395	6.9304	4.19652e-12	2.79279e-11	3.42694
Fn1	8535.01	1.91809	0.276917	6.92661	4.31036e-12	2.86551e-11	3.77924
Smox	524.02	1.10486	0.159626	6.92153	4.46787e-12	2.96551e-11	2.15078
Arg2	26.904	-5.28611	0.763829	-6.92054	4.49923e-12	2.98475e-11	-39.0191
Nrg2	156.642	1.67922	0.242651	6.9203	4.50677e-12	2.9866e-11	3.20254
Slc22a8	593.788	-3.73002	0.538991	-6.92036	4.50485e-12	2.9866e-11	-13.2693
Zfp618	128.202	-1.46069	0.211352	-6.91115	4.80726e-12	3.18237e-11	-2.75239
Cd52	57.0777	2.29274	0.331826	6.90945	4.86529e-12	3.21909e-11	4.89985
RP23-121N17.2	154.221	-1.73627	0.251385	-6.9068	4.95715e-12	3.27814e-11	-3.33172
Polg2	101.691	1.58096	0.228971	6.90464	5.03326e-12	3.32497e-11	2.99169
Atcay	1070.19	-1.08155	0.156704	-6.90189	5.13159e-12	3.38765e-11	-2.11631
Bcar1	512.123	1.00404	0.145474	6.90183	5.13354e-12	3.38765e-11	2.00561
Nfkbie	58.9944	2.20451	0.319865	6.89199	5.50188e-12	3.62311e-11	4.60916
H2-Ab1	53.5247	3.12171	0.453093	6.88978	5.58776e-12	3.67773e-11	8.70421
Unc5b	1097.71	1.63691	0.237652	6.88787	5.66346e-12	3.7256e-11	3.11
Tubb2a	664.376	-1.01329	0.147129	-6.8871	5.69411e-12	3.7438e-11	-2.01851
Gnb4	947.31	-1.04821	0.152219	-6.88621	5.72971e-12	3.76524e-11	-2.06797
Lmnb2	231.278	1.40743	0.204762	6.87351	6.26424e-12	4.11005e-11	2.65265
Grik4	138.261	-1.71772	0.250005	-6.87072	6.38785e-12	4.18896e-11	-3.28915
Rgs10	211.363	-1.23593	0.179905	-6.86991	6.42427e-12	4.21065e-11	-2.35534
Slc35b2	248.118	1.05755	0.154016	6.8665	6.5796e-12	4.30571e-11	2.0814
Nrp1	528.982	-1.72554	0.25132	-6.8659	6.60713e-12	4.32148e-11	-3.30703
Cd82	236.522	1.83332	0.26728	6.85916	6.92674e-12	4.52816e-11	3.56356
Atp8a2	1126.43	-1.00707	0.146846	-6.85798	6.98431e-12	4.56105e-11	-2.00982
Fam210b	244.583	-1.02286	0.149205	-6.85541	7.11095e-12	4.63893e-11	-2.03194
Tmpo	1371.26	1.0247	0.149644	6.84758	7.51105e-12	4.88471e-11	2.03454
Abcb9	284.562	-1.35228	0.197547	-6.84539	7.62699e-12	4.95241e-11	-2.55316
S100a8	185.736	5.6501	0.82606	6.83982	7.92927e-12	5.14338e-11	50.2169
Armc4	32.0793	3.85992	0.564849	6.83354	8.28459e-12	5.36554e-11	14.5195
Nexn	115.76	-2.78965	0.408256	-6.83308	8.31092e-12	5.37982e-11	-6.91461
Tmem63c	533.06	1.23611	0.180934	6.8318	8.3854e-12	5.42524e-11	2.35562
Telo2	257.69	1.18718	0.17392	6.82601	8.73081e-12	5.6429e-11	2.27707
Errfi1	609.437	1.46606	0.215162	6.81376	9.50823e-12	6.13274e-11	2.76266
Lilr4b	39.6561	4.749	0.69701	6.81339	9.5328e-12	6.14542e-11	26.89
Jund	613.598	1.13064	0.165949	6.81315	9.54837e-12	6.15231e-11	2.18955
Zfp212	183.722	1.12145	0.164621	6.81228	9.60663e-12	6.18667e-11	2.17565
Sema3e	462.321	-1.46137	0.214536	-6.81178	9.64003e-12	6.20182e-11	-2.7537
Odc1	301.82	1.64721	0.241847	6.81098	9.69329e-12	6.23289e-11	3.13228
Acvr1c	1242.3	-2.39696	0.352206	-6.80555	1.00662e-11	6.46934e-11	-5.26691
Plin2	159.45	1.72857	0.254121	6.80216	1.0306e-11	6.61335e-11	3.314
Schip1	345.031	1.33948	0.197181	6.79311	1.09739e-11	7.03114e-11	2.53059
Mmab	135.786	-1.20091	0.176791	-6.79285	1.09943e-11	7.0406e-11	-2.29885
Serpinb1a	104.472	1.96661	0.289699	6.78845	1.13343e-11	7.25464e-11	3.90848
Kcnt1	2709.78	1.04858	0.154484	6.7876	1.14011e-11	7.28996e-11	2.06849
Sec14l5	564.425	1.6786	0.247424	6.78432	1.16636e-11	7.454e-11	3.20117
Fzd2	57.6663	-1.92225	0.283392	-6.78301	1.177e-11	7.51817e-11	-3.79014
Myo1b	1473.83	-1.20674	0.177997	-6.77951	1.20581e-11	7.69441e-11	-2.30815
Tnfsf10	255.731	-3.19036	0.470857	-6.77563	1.23863e-11	7.89978e-11	-9.12836
Ly6a	1540.6	1.51896	0.224204	6.7749	1.2449e-11	7.93576e-11	2.86585
Amer3	447.765	1.3695	0.202223	6.77222	1.26824e-11	8.08041e-11	2.58381
Fzd1	274.196	1.314	0.194136	6.76846	1.30163e-11	8.28476e-11	2.4863
Rab27a	156.561	1.36712	0.202054	6.76611	1.32294e-11	8.41616e-11	2.57955
Vegfa	1357.25	2.14597	0.317293	6.76337	1.34816e-11	8.56794e-11	4.42589
Lrig3	87.1284	1.66508	0.246208	6.76287	1.35283e-11	8.59326e-11	3.1713
Nxph4	43.0268	2.94985	0.436256	6.76174	1.36343e-11	8.65622e-11	7.72669
Sidt1	470.05	1.12173	0.165896	6.76167	1.36414e-11	8.65634e-11	2.17608
Plekhb1	2527.13	1.35797	0.2009	6.75944	1.38524e-11	8.78577e-11	2.56324
Pde4a	566.972	-1.18714	0.17563	-6.75933	1.38627e-11	8.7879e-11	-2.27701
Lpin3	66.4208	2.70593	0.400759	6.75201	1.45813e-11	9.22945e-11	6.52478
Caly	212.057	-1.78326	0.264124	-6.75159	1.46229e-11	9.2511e-11	-3.44202
Lin28b	165.061	-1.98266	0.293814	-6.74803	1.49867e-11	9.47647e-11	-3.95222
Khdrbs2	173.454	-2.16863	0.321454	-6.74631	1.51657e-11	9.58483e-11	-4.49595
Thrsp	185.232	1.59262	0.236254	6.74111	1.57184e-11	9.92915e-11	3.01596
Tlcd1	152.518	-1.33419	0.197942	-6.74028	1.58084e-11	9.98101e-11	-2.52133
Emilin3	32.7194	5.84284	0.866877	6.7401	1.58274e-11	9.98799e-11	57.3944
Cdr2	319.001	1.52567	0.226374	6.73959	1.58835e-11	1.00183e-10	2.8792
Atpaf1	203.929	-1.11385	0.165668	-6.72338	1.77553e-11	1.11765e-10	-2.16423
Fgd3	150.809	1.28905	0.19186	6.71868	1.83375e-11	1.15256e-10	2.44367
Trim10	65.6493	3.99006	0.593903	6.71837	1.83772e-11	1.15448e-10	15.8901
Fst	32.669	-3.81936	0.568593	-6.71721	1.85242e-11	1.16313e-10	-14.117
Alas2	1377.53	2.08253	0.310615	6.70455	2.02032e-11	1.26666e-10	4.23549
Pgf	100.769	3.7928	0.56591	6.70211	2.05425e-11	1.28665e-10	13.8594
Ms4a6d	37.7385	2.84377	0.424325	6.70186	2.05779e-11	1.28822e-10	7.17893
Hist1h1d	123.144	2.11678	0.315873	6.70136	2.06485e-11	1.292e-10	4.33724
Dlk2	51.1487	-3.16237	0.471908	-6.70124	2.06663e-11	1.29247e-10	-8.95296
Scarb1	431.858	-1.22652	0.183092	-6.69893	2.09947e-11	1.3117e-10	-2.34002
Gpr153	253.467	-1.01784	0.151943	-6.69883	2.10092e-11	1.31195e-10	-2.02489
Tenm1	3316.44	1.10044	0.164315	6.69715	2.12529e-11	1.32651e-10	2.14421
Cyp26b1	219.806	2.74571	0.410285	6.69222	2.19813e-11	1.36993e-10	6.70722
Pdk2	556.16	1.02707	0.153472	6.69228	2.19722e-11	1.36993e-10	2.03789
Pigz	105.784	1.7169	0.256628	6.69023	2.22819e-11	1.38729e-10	3.2873
Siglec1	66.241	2.96994	0.444395	6.68311	2.33922e-11	1.4557e-10	7.83504
Ltk	57.6004	-1.95813	0.293259	-6.67713	2.43664e-11	1.51482e-10	-3.88557
Bsg	8270.86	1.0287	0.154066	6.67701	2.4387e-11	1.51535e-10	2.04019
Naaladl2	196.549	1.38545	0.207531	6.67584	2.45824e-11	1.52598e-10	2.61253
Ephx2	84.5789	-1.56184	0.234127	-6.6709	2.54233e-11	1.57585e-10	-2.9523
Wnt7a	285.868	1.74705	0.261989	6.66842	2.58566e-11	1.60112e-10	3.35672
Kcna3	67.8634	-1.76176	0.264357	-6.66432	2.65899e-11	1.6441e-10	-3.39111
Dnase2a	94.3638	1.58153	0.237451	6.66046	2.72975e-11	1.68619e-10	2.99288
Fam105a	166.362	-1.35032	0.202765	-6.65955	2.74674e-11	1.69585e-10	-2.54969
Nrbp2	1546.61	1.17811	0.176915	6.65919	2.75345e-11	1.69916e-10	2.2628
Lyz2	972.079	4.0554	0.609051	6.65856	2.7652e-11	1.70557e-10	16.6264
Isg20	74.074	2.55608	0.384087	6.65494	2.83407e-11	1.74719e-10	5.88108
Saal1	250.279	1.22337	0.183904	6.65219	2.88766e-11	1.77935e-10	2.33491
Cnmd	45.8548	4.14285	0.623272	6.64694	2.99259e-11	1.8431e-10	17.6653
Cplx1	2082.13	-1.19207	0.179375	-6.64567	3.01832e-11	1.85804e-10	-2.2848
Hif3a	314.057	1.91023	0.287648	6.64086	3.11857e-11	1.91882e-10	3.7587
Vamp8	134.45	1.44767	0.218177	6.63531	3.23829e-11	1.99052e-10	2.72768
Ptprn	1533.23	-1.81902	0.274332	-6.63071	3.34085e-11	2.05056e-10	-3.52841
Haus3	196.698	1.29642	0.195582	6.62851	3.39098e-11	2.08031e-10	2.45618
Cdc42ep2	164.06	1.12455	0.169715	6.62611	3.44643e-11	2.11226e-10	2.18034
Fmn1	482.835	-1.1677	0.176327	-6.6224	3.53415e-11	2.16497e-10	-2.24654
Sstr4	43.3517	-2.98587	0.451238	-6.61708	3.6637e-11	2.24214e-10	-7.92205
Qpct	89.7073	-1.85877	0.281106	-6.61235	3.78275e-11	2.31387e-10	-3.62698
Dhrs11	85.0975	2.1618	0.327066	6.60969	3.85125e-11	2.35463e-10	4.47474
Mzf1	99.8345	-1.66954	0.252776	-6.60482	3.98001e-11	2.43098e-10	-3.18113
Prdm16	230.49	-2.20359	0.33372	-6.60313	4.02575e-11	2.45772e-10	-4.60625
Myrf	774.763	1.52817	0.231541	6.60003	4.11072e-11	2.50594e-10	2.88421
Tpcn2	224.319	1.72347	0.261186	6.59865	4.14908e-11	2.52609e-10	3.30231
Mus81	190.095	1.09821	0.166482	6.59656	4.20811e-11	2.5591e-10	2.14089
Emx2	42.0308	-4.89537	0.742176	-6.59597	4.2248e-11	2.56801e-10	-29.7615
Cacng4	551.019	-1.37726	0.208897	-6.593	4.31029e-11	2.61871e-10	-2.59774
Zbtb46	739.897	1.55116	0.235402	6.58941	4.41567e-11	2.68013e-10	2.93053
Lynx1	2528.9	-1.08353	0.164532	-6.58553	4.53274e-11	2.74986e-10	-2.11922
Krt12	29.1517	-7.75749	1.17886	-6.58052	4.68801e-11	2.84269e-10	-216.391
Ngp	69.806	9.40532	1.43007	6.5768	4.8067e-11	2.91325e-10	678.083
Ramp1	282.711	-1.38433	0.210508	-6.57612	4.82885e-11	2.92526e-10	-2.6105
Csgalnact1	255.45	-1.05871	0.160997	-6.57597	4.83364e-11	2.92675e-10	-2.08307
Ybx3	526.98	1.19427	0.182007	6.5617	5.31992e-11	3.21809e-10	2.28829
Ahnak	12607.4	1.6668	0.254213	6.5567	5.50118e-11	3.32614e-10	3.17509
Gabarapl1	2808.25	-1.20108	0.183392	-6.54924	5.78301e-11	3.49317e-10	-2.29911
Plpp2	53.6497	1.79598	0.274255	6.54858	5.80862e-11	3.50695e-10	3.47251
Abhd4	988.6	1.01816	0.1555	6.54762	5.84608e-11	3.52787e-10	2.02533
Nfe2	28.0428	6.03864	0.922278	6.54753	5.84979e-11	3.52842e-10	65.7374
Lrrk2	1496.13	-1.24614	0.19034	-6.54692	5.87371e-11	3.53945e-10	-2.37206
Mme	476.642	-4.64844	0.710803	-6.5397	6.16431e-11	3.70922e-10	-25.0796
Wnt3	81.4526	2.6233	0.401195	6.53871	6.20516e-11	3.73201e-10	6.16158
Cd48	36.2929	2.44769	0.374402	6.5376	6.25136e-11	3.758e-10	5.45542
Lrrc73	62.2144	-2.13115	0.326028	-6.53671	6.28854e-11	3.77673e-10	-4.38067
Vgf	356.726	-2.69288	0.412619	-6.5263	6.74122e-11	4.04666e-10	-6.46603
Asic2	256.134	-1.39037	0.213159	-6.5227	6.90543e-11	4.14128e-10	-2.62146
Klhl4	610.722	1.49176	0.228886	6.51749	7.14937e-11	4.2794e-10	2.81232
Nup93	476.287	-1.21153	0.185909	-6.5168	7.18246e-11	4.29716e-10	-2.31583
Klhdc7a	112.956	-2.15613	0.330975	-6.51447	7.29446e-11	4.36001e-10	-4.45717
Cdr2l	456.729	1.21823	0.187136	6.50984	7.52287e-11	4.4944e-10	2.3266
Endod1	1803.53	1.34132	0.206076	6.50888	7.57116e-11	4.52109e-10	2.53383
Ier5l	70.2209	-1.93129	0.296743	-6.50828	7.60158e-11	4.5371e-10	-3.81395
Ldoc1	30.0144	3.43521	0.528142	6.50432	7.8043e-11	4.65589e-10	10.8169
Emp1	621.717	3.92003	0.602752	6.50356	7.84394e-11	4.67509e-10	15.1373
Cldn10	150.914	-1.53082	0.235479	-6.50088	7.98519e-11	4.75477e-10	-2.88951
Fndc1	195.302	1.41527	0.217714	6.50061	7.99972e-11	4.76116e-10	2.6671
Dusp16	627.465	1.0776	0.165791	6.49975	8.04539e-11	4.78607e-10	2.11052
Calm2	5269.25	-1.14099	0.175693	-6.49421	8.34721e-11	4.96092e-10	-2.20532
Dock9	5439.24	1.03649	0.15976	6.48776	8.71205e-11	5.17286e-10	2.05123
Ms4a6c	52.2295	3.08392	0.47535	6.48768	8.7167e-11	5.17317e-10	8.47913
Sfrp1	60.3878	-2.01245	0.310391	-6.48359	8.95679e-11	5.31315e-10	-4.03467
Iffo2	445.916	1.08322	0.167181	6.47933	9.21286e-11	5.46247e-10	2.11877
Hba-a2	1300.57	1.81466	0.280166	6.4771	9.35028e-11	5.54133e-10	3.51777
Sbno2	563.62	1.1548	0.178446	6.4714	9.71016e-11	5.74918e-10	2.22653
Egr1	1158.38	-1.69341	0.261859	-6.46687	1.00053e-10	5.92112e-10	-3.2342
Agpat4	370.648	1.41406	0.218715	6.4653	1.01095e-10	5.98e-10	2.66486
Tmem28	120.147	-1.23307	0.190755	-6.46414	1.01876e-10	6.02054e-10	-2.35066
Cdh23	109.913	1.95969	0.303232	6.46266	1.02878e-10	6.07687e-10	3.88978
RP23-142A14.4	27.9866	3.10997	0.481319	6.46134	1.03777e-10	6.1242e-10	8.63365
Srgn	587.183	1.17587	0.181995	6.46098	1.04026e-10	6.13603e-10	2.25929
RP23-321M22.3	61.7596	-1.96471	0.30417	-6.45925	1.05226e-10	6.20096e-10	-3.90333
Gprc5c	858.451	2.0537	0.318061	6.45693	1.0685e-10	6.28784e-10	4.15168
Hmgcl	234.799	1.26454	0.195992	6.45203	1.10361e-10	6.4853e-10	2.40251
Igfbp5	3071.39	1.59358	0.24701	6.45147	1.10769e-10	6.50322e-10	3.01797
Stx11	33.9301	2.23688	0.346735	6.45128	1.1091e-10	6.50847e-10	4.71377
Galnt6	205.916	1.67478	0.259743	6.44785	1.13451e-10	6.65445e-10	3.19271
Gabrb1	3561.82	-1.10161	0.170914	-6.44544	1.15268e-10	6.75785e-10	-2.14595
Lxn	346.553	1.10913	0.172205	6.44073	1.18902e-10	6.95791e-10	2.15715
Ankrd34b	257.081	-1.40199	0.217826	-6.43629	1.22425e-10	7.1541e-10	-2.64266
Pdzd4	905.258	-1.04933	0.163097	-6.43376	1.24482e-10	7.26416e-10	-2.06957
Itga3	334.688	1.68086	0.261263	6.43362	1.24603e-10	7.26786e-10	3.2062
Cdt1	31.0776	3.16209	0.491877	6.42862	1.28771e-10	7.50397e-10	8.95123
Col4a2	2623.42	1.38609	0.215654	6.42739	1.29812e-10	7.56112e-10	2.6137
Slc6a20a	453.928	-1.91956	0.298754	-6.42522	1.31682e-10	7.66293e-10	-3.78308
Socs2	257.55	-1.20906	0.188183	-6.42491	1.31946e-10	7.67475e-10	-2.31187
Lrrc20	189.24	-1.30871	0.203766	-6.42264	1.33934e-10	7.77955e-10	-2.4772
Fam136a	147.187	-1.23637	0.192748	-6.41445	1.41333e-10	8.20173e-10	-2.35605
Cep126	353.74	-1.43264	0.223352	-6.41429	1.41484e-10	8.20675e-10	-2.6994
Dnah6	145.991	2.62213	0.409037	6.41049	1.45049e-10	8.40186e-10	6.15659
Adhfe1	118.736	-1.45078	0.226567	-6.40332	1.5203e-10	8.80185e-10	-2.73356
Tubb3	700.701	-1.31514	0.205386	-6.40326	1.52094e-10	8.80185e-10	-2.48827
Plekho1	250.51	1.45985	0.228016	6.40243	1.52925e-10	8.84581e-10	2.7508
Ncam2	1436.36	-1.01962	0.159353	-6.3985	1.56906e-10	9.07192e-10	-2.02739
Slc2a1	6697.52	1.19622	0.187043	6.39545	1.60079e-10	9.24263e-10	2.29139
Rasgef1c	105.803	-2.20212	0.344412	-6.39385	1.61758e-10	9.3353e-10	-4.60154
Urod	208.799	1.07445	0.168135	6.39036	1.65494e-10	9.54211e-10	2.10591
Gprin3	1888.25	-1.99069	0.311792	-6.38469	1.71746e-10	9.89354e-10	-3.97428
Shroom3	105.289	1.71103	0.268012	6.38416	1.72337e-10	9.92301e-10	3.27395
Fam216b	36.5915	7.74791	1.21372	6.38358	1.72995e-10	9.95633e-10	214.958
Frmd3	101.004	-1.63112	0.25568	-6.37953	1.77635e-10	1.02187e-09	-3.09752
Rnf225	46.5787	3.01983	0.473824	6.37332	1.84974e-10	1.06263e-09	8.11073
Rab36	216.87	-1.57515	0.247308	-6.36919	1.90032e-10	1.09069e-09	-2.97967
Adm	174.013	3.1173	0.489449	6.369	1.90267e-10	1.09154e-09	8.67762
Ctsd	1970.78	1.44829	0.22744	6.3678	1.91764e-10	1.09962e-09	2.72885
Srgap1	626.862	-1.01439	0.159309	-6.3674	1.92259e-10	1.10196e-09	-2.02004
Rpgr	368.468	-1.0716	0.168407	-6.36315	1.9766e-10	1.1324e-09	-2.10176
Slc12a2	4373.49	1.1718	0.184225	6.3607	2.00834e-10	1.15006e-09	2.25293
Cx3cr1	702.681	-1.00127	0.157417	-6.36062	2.00938e-10	1.15012e-09	-2.00176
Arntl2	90.858	-1.59178	0.25029	-6.35974	2.021e-10	1.15625e-09	-3.01421
Pms1	426.14	1.17813	0.185387	6.35497	2.08467e-10	1.19105e-09	2.26283
Rassf4	279.397	1.04644	0.164736	6.35226	2.12178e-10	1.21115e-09	2.06543
Zfp934	57.771	-1.69279	0.266523	-6.3514	2.13365e-10	1.21738e-09	-3.23282
Slc13a1	29.7465	5.69107	0.896182	6.35035	2.14828e-10	1.22461e-09	51.6632
Lyrm7	96.6857	-1.26143	0.198703	-6.34833	2.17664e-10	1.24021e-09	-2.39734
Elavl2	717.768	-1.54628	0.243593	-6.34777	2.18452e-10	1.24414e-09	-2.92062
Triobp	476.111	1.94203	0.306096	6.34451	2.2313e-10	1.2702e-09	3.84246
Scx	31.6543	3.19199	0.503851	6.33518	2.37071e-10	1.34651e-09	9.13869
Col4a1	4262.29	1.48343	0.234273	6.33206	2.41902e-10	1.37271e-09	2.79613
Rgs6	456.85	-1.22366	0.19333	-6.32937	2.46163e-10	1.39563e-09	-2.33538
Tmem88b	1262.6	1.14449	0.180858	6.32811	2.48184e-10	1.40645e-09	2.21068
Cd74	131.239	2.92188	0.461799	6.32717	2.49695e-10	1.41437e-09	7.57835
Enpp1	294.295	1.99164	0.314996	6.32276	2.56926e-10	1.45337e-09	3.9769
Hmgcs2	205.189	-1.29711	0.205157	-6.3225	2.57357e-10	1.4545e-09	-2.45735
Galk1	52.853	1.67193	0.264538	6.32018	2.61259e-10	1.47522e-09	3.1864
Hist1h2bn	33.7783	4.18524	0.662332	6.31895	2.63341e-10	1.48631e-09	18.1921
RP23-173N16.6	107.671	-1.22442	0.193783	-6.31848	2.64153e-10	1.48955e-09	-2.33661
Pcsk6	300.401	1.35357	0.214247	6.31778	2.65344e-10	1.4956e-09	2.55543
Hhipl1	49.7848	-1.8792	0.297492	-6.31679	2.67049e-10	1.50453e-09	-3.6787
Cdh9	216.086	-6.34478	1.00447	-6.31651	2.67535e-10	1.50659e-09	-81.277
Sap30	94.3947	1.93632	0.306576	6.31597	2.68478e-10	1.51123e-09	3.82729
Inpp5j	569.912	1.52119	0.240854	6.3158	2.68759e-10	1.51213e-09	2.87027
Rundc3b	465.479	-1.20193	0.19031	-6.31566	2.69016e-10	1.5129e-09	-2.30048
Enpp5	2283	-1.05317	0.166772	-6.31507	2.70042e-10	1.51799e-09	-2.07509
Chst11	808.759	-1.12703	0.178498	-6.31395	2.71999e-10	1.5283e-09	-2.18408
Acss3	83.1132	2.55583	0.404877	6.31262	2.74349e-10	1.54082e-09	5.88006
Tcp11l2	328.847	1.09847	0.17404	6.3116	2.76163e-10	1.55032e-09	2.14128
Top2a	138.759	2.71739	0.430612	6.31053	2.78083e-10	1.56039e-09	6.57682
Gabrd	675.187	1.45505	0.230604	6.30976	2.79471e-10	1.56679e-09	2.74167
Tmem201	921.143	1.00154	0.15874	6.30932	2.80256e-10	1.57048e-09	2.00214
Plin3	213.054	1.95652	0.310218	6.30693	2.84633e-10	1.59359e-09	3.88126
Aloxe3	62.5586	2.60077	0.412388	6.30661	2.85212e-10	1.59612e-09	6.0661
Plaur	65.2945	3.36798	0.534367	6.30275	2.92411e-10	1.63568e-09	10.3243
Lmbr1l	214.259	1.18361	0.187804	6.30237	2.93131e-10	1.63898e-09	2.27144
Ccdc30	133.205	-1.22051	0.193679	-6.30172	2.94368e-10	1.64516e-09	-2.33029
Igsf9b	4126.02	1.14587	0.181909	6.29915	2.99276e-10	1.67185e-09	2.2128
Klf1	27.2933	7.31455	1.16167	6.29655	3.04339e-10	1.69937e-09	159.183
Pcdh20	239.131	-1.30481	0.207399	-6.29134	3.14746e-10	1.75436e-09	-2.47052
Sall1	280.51	-1.24907	0.198772	-6.28392	3.30132e-10	1.83849e-09	-2.37688
Qsox1	364.156	1.10364	0.175664	6.28264	3.32881e-10	1.85298e-09	2.14896
Cers1	208.503	-1.07713	0.171457	-6.28223	3.3374e-10	1.85694e-09	-2.10984
Dpp10	1174.54	-1.56532	0.249356	-6.27743	3.44206e-10	1.91348e-09	-2.95943
Itpka	346.44	-4.43437	0.707178	-6.27051	3.59878e-10	1.99971e-09	-21.6211
Polk	498.774	-1.03374	0.165068	-6.26248	3.78903e-10	2.10264e-09	-2.04732
Kcnn1	80.7103	-1.53324	0.244863	-6.26164	3.80944e-10	2.11303e-09	-2.89436
Jarid2	1381.75	1.12253	0.179286	6.26111	3.82252e-10	2.11934e-09	2.17728
Sntb1	208.904	-1.93322	0.308778	-6.26086	3.82858e-10	2.12177e-09	-3.81906
Ulk4	150.792	-1.64103	0.26223	-6.25799	3.89978e-10	2.16028e-09	-3.11889
Omg	903.647	-1.03865	0.165981	-6.25766	3.90784e-10	2.16283e-09	-2.05431
Esr1	234.379	-1.36133	0.217597	-6.25619	3.94488e-10	2.18141e-09	-2.56922
Fstl4	214.234	-1.56796	0.25087	-6.25008	4.10246e-10	2.26257e-09	-2.96484
Adipor2	1839.12	1.16499	0.186474	6.24747	4.17147e-10	2.29962e-09	2.24232
Grb7	67.2317	1.85307	0.296729	6.24498	4.23846e-10	2.33552e-09	3.61268
Wdhd1	149.406	1.30712	0.209368	6.24319	4.28749e-10	2.36047e-09	2.47448
Arhgap18	271.361	-1.25481	0.201252	-6.23502	4.51706e-10	2.48468e-09	-2.38636
Ccdc3	238.584	2.28379	0.366293	6.23487	4.52162e-10	2.4861e-09	4.86955
Sema3g	199.72	-2.59386	0.416352	-6.22998	4.66498e-10	2.5638e-09	-6.03714
Chchd7	331.475	1.05732	0.169732	6.22934	4.68408e-10	2.57317e-09	2.08106
RP23-245M18.4	282.738	-1.45413	0.233458	-6.22867	4.70414e-10	2.58193e-09	-2.73991
Prkcg	590.884	-2.14059	0.343828	-6.22576	4.79221e-10	2.62683e-09	-4.40943
Tmem212	22.5931	7.77686	1.24928	6.22509	4.81284e-10	2.63698e-09	219.316
Hist2h4	197.616	2.08905	0.335633	6.2242	4.84012e-10	2.65077e-09	4.25467
Smim10l2a	93.783	-1.66716	0.267993	-6.22091	4.9429e-10	2.70588e-09	-3.17589
Efemp1	114.913	2.32594	0.374351	6.21326	5.18969e-10	2.83974e-09	5.01392
Fam84b	290.918	-1.7785	0.286271	-6.21266	5.2096e-10	2.84816e-09	-3.4307
Fat4	788.064	-1.35148	0.217699	-6.20803	5.36523e-10	2.93069e-09	-2.55174
Pi16	69.5078	2.85195	0.459682	6.20417	5.49852e-10	3.00219e-09	7.21975
Rnaseh2c	67.9652	1.4319	0.230885	6.20177	5.58329e-10	3.04715e-09	2.69801
Anxa5	611.044	1.12777	0.1819	6.19993	5.64874e-10	3.08153e-09	2.1852
Vti1b	827.29	-1.06244	0.17158	-6.19211	5.93625e-10	3.23556e-09	-2.08846
Prom1	1346.89	-1.1364	0.183591	-6.18986	6.02176e-10	3.28075e-09	-2.19832
Tmem130	592.994	-1.73836	0.281092	-6.1843	6.23806e-10	3.39321e-09	-3.33655
Gpr139	100.621	-3.67581	0.594686	-6.1811	6.36563e-10	3.45909e-09	-12.78
Casp3	184.614	1.01844	0.16484	6.17835	6.47761e-10	3.5169e-09	2.02572
Hist3h2ba	108.635	1.56262	0.253063	6.17483	6.62347e-10	3.59143e-09	2.9539
Bmx	44.2212	-3.21282	0.5205	-6.17255	6.71955e-10	3.64039e-09	-9.27159
Fancb	48.837	-1.92976	0.312754	-6.17022	6.81966e-10	3.69255e-09	-3.80992
Kel	29.4583	5.09148	0.825511	6.16767	6.93022e-10	3.74967e-09	34.0948
Tbc1d17	325.066	1.0483	0.169981	6.16717	6.95244e-10	3.76006e-09	2.06809
Hist1h2ak	28.6465	3.56993	0.57901	6.16558	7.02262e-10	3.79312e-09	11.8756
Kdelr3	40.7934	2.03608	0.330229	6.16565	7.01955e-10	3.79312e-09	4.10129
Serpina9	100.813	-5.61077	0.910286	-6.16375	7.10439e-10	3.83399e-09	-48.8663
Ston1	156.629	2.02954	0.329394	6.16144	7.20847e-10	3.88849e-09	4.08275
C1qb	419.309	1.1456	0.186105	6.15566	7.47657e-10	4.02965e-09	2.21238
Abat	3970.13	-1.03613	0.168333	-6.15527	7.49487e-10	4.03778e-09	-2.05072
Agfg2	253.866	-1.1858	0.192652	-6.15513	7.50179e-10	4.03977e-09	-2.27489
St8sia6	233.702	-1.79851	0.292244	-6.15416	7.54779e-10	4.0628e-09	-3.47861
Ltf	41.8924	5.84858	0.951307	6.14793	7.84989e-10	4.2218e-09	57.6231
Folh1	203.711	1.42205	0.231321	6.14753	7.87007e-10	4.23084e-09	2.67966
Marveld2	122.515	2.58576	0.420896	6.14347	8.07356e-10	4.33281e-09	6.00333
Scube3	130.895	-2.75967	0.449594	-6.13815	8.34859e-10	4.47659e-09	-6.77244
Sema3a	427.058	-1.26337	0.205837	-6.13771	8.37191e-10	4.48717e-09	-2.40056
Fbxo32	542.698	-1.08904	0.177495	-6.13563	8.48224e-10	4.54437e-09	-2.12733
Resp18	125.96	-2.27291	0.370671	-6.13189	8.68415e-10	4.64461e-09	-4.83298
A3galt2	40.0674	3.42445	0.558474	6.1318	8.68904e-10	4.64525e-09	10.7365
Lpl	418.48	-1.67743	0.27358	-6.13143	8.70911e-10	4.654e-09	-3.19859
Rtn2	418.246	-1.23106	0.200858	-6.12899	8.84381e-10	4.72397e-09	-2.34739
Phactr4	388.987	1.06005	0.173034	6.12624	8.99823e-10	4.80033e-09	2.085
Mob3b	414.968	1.4969	0.244356	6.1259	9.01711e-10	4.80836e-09	2.82236
Klf2	851.077	1.94967	0.31827	6.12583	9.02097e-10	4.80838e-09	3.86286
Lrrc75a	106.607	-1.68738	0.275615	-6.12223	9.22753e-10	4.91639e-09	-3.22072
Smc4	319.289	1.2406	0.202756	6.1187	9.43429e-10	5.02229e-09	2.36297
Gal3st3	141.57	-1.563	0.255464	-6.11826	9.45999e-10	5.0317e-09	-2.95467
Fam167a	55.8321	1.86408	0.304698	6.1178	9.48776e-10	5.04434e-09	3.64036
Cyyr1	750.083	-1.6085	0.262936	-6.11746	9.50796e-10	5.05294e-09	-3.04935
Nme7	177.543	-1.08426	0.177256	-6.11696	9.53781e-10	5.06666e-09	-2.12029
Riox2	111.127	-1.15918	0.189519	-6.1164	9.57127e-10	5.08229e-09	-2.2333
Kcnab3	143.416	-1.68603	0.275906	-6.11091	9.90651e-10	5.25585e-09	-3.21771
Sdc1	50.4117	2.78753	0.456436	6.10716	1.01421e-09	5.37857e-09	6.90446
Myof	248.072	1.75198	0.286913	6.1063	1.01965e-09	5.40515e-09	3.3682
Fcgr4	36.761	4.23931	0.694348	6.10545	1.02513e-09	5.43188e-09	18.8868
RP23-440B15.1	83.3202	-3.693	0.605245	-6.10167	1.04968e-09	5.55494e-09	-12.9332
Tceal6	62.7066	-2.37596	0.389949	-6.093	1.10817e-09	5.86199e-09	-5.1908
Tgfbi	152.027	1.40064	0.22991	6.09212	1.11426e-09	5.89174e-09	2.64019
Chrnb1	61.9484	1.82081	0.299128	6.08705	1.15012e-09	6.06857e-09	3.53279
Mamdc2	137.834	2.50031	0.410844	6.08577	1.15932e-09	6.11457e-09	5.65805
Gal3st1	125.17	1.32546	0.217875	6.08356	1.17542e-09	6.19688e-09	2.50612
Jun	543.724	1.00456	0.165234	6.07959	1.2049e-09	6.34959e-09	2.00633
Rhog	192.002	1.37768	0.226762	6.07545	1.23638e-09	6.51277e-09	2.5985
Aqp6	45.6812	4.81008	0.791905	6.07406	1.24713e-09	6.56664e-09	28.053
Trnp1	652.396	-1.62645	0.267862	-6.07198	1.26345e-09	6.64978e-09	-3.08752
Lrrc6	34.3609	-2.63721	0.434585	-6.06834	1.2924e-09	6.7936e-09	-6.22127
Igfbp4	310.284	-1.51454	0.24965	-6.06667	1.30589e-09	6.86168e-09	-2.85708
Spsb1	291.815	1.31536	0.216861	6.06543	1.31601e-09	6.91195e-09	2.48864
Slc9a2	57.8418	-2.88223	0.475495	-6.06154	1.34826e-09	7.07541e-09	-7.37289
Gp1bb	55.2917	-1.85004	0.305634	-6.05314	1.42052e-09	7.44838e-09	-3.60511
Eif4ebp1	59.5778	1.67515	0.276745	6.05306	1.42121e-09	7.4489e-09	3.19353
Celf6	103.6	-2.35949	0.389823	-6.05273	1.42413e-09	7.45796e-09	-5.13189
Ptprm	1222.43	-1.02377	0.169183	-6.05125	1.43725e-09	7.52355e-09	-2.03322
H2-Aa	93.8422	2.93586	0.485459	6.04758	1.47035e-09	7.68721e-09	7.6521
Rbm3	365.593	1.0833	0.179132	6.04749	1.47122e-09	7.68856e-09	2.11888
Dnah7b	148.548	1.28886	0.213224	6.04464	1.49747e-09	7.82247e-09	2.44335
Spag5	93.3386	1.62878	0.269544	6.04274	1.51523e-09	7.90865e-09	3.09252
Tle3	996.755	1.86497	0.309263	6.03037	1.63589e-09	8.51718e-09	3.64261
Hist1h4d	293.669	1.47314	0.244298	6.0301	1.63863e-09	8.52792e-09	2.77626
Sertad4	222.167	-1.28909	0.21398	-6.02433	1.69812e-09	8.82291e-09	-2.44373
Ephb3	86.067	-1.61879	0.268759	-6.02318	1.7102e-09	8.87834e-09	-3.07117
Hist1h4h	125.03	2.32405	0.386219	6.01745	1.77189e-09	9.1872e-09	5.00736
Gpx1	819.133	1.23777	0.205792	6.01467	1.8025e-09	9.34208e-09	2.35834
Tmem176b	187.226	1.25157	0.208174	6.01215	1.83084e-09	9.48109e-09	2.38101
Gad1	2696.91	-1.9018	0.316439	-6.00999	1.85534e-09	9.59612e-09	-3.73679
Gipc3	55.9717	-2.12738	0.353973	-6.01001	1.85511e-09	9.59612e-09	-4.36924
Rasl11b	124.16	-1.46608	0.243953	-6.00967	1.85903e-09	9.60728e-09	-2.7627
Bcl7c	257.096	1.43093	0.23823	6.00649	1.89585e-09	9.79354e-09	2.6962
Rhoj	501.671	1.54365	0.257094	6.00424	1.92229e-09	9.92601e-09	2.91531
Slc4a1	606.862	4.70789	0.784103	6.00416	1.9232e-09	9.92667e-09	26.1345
Ust	560.973	1.01837	0.16963	6.00345	1.93167e-09	9.9663e-09	2.02562
Glipr2	85.8232	1.68499	0.280897	5.99859	1.99043e-09	1.0261e-08	3.21537
Fxyd6	613.06	1.12292	0.187267	5.99633	2.01821e-09	1.03999e-08	2.17787
Kank2	797.041	1.55022	0.258591	5.99487	2.03644e-09	1.04896e-08	2.92862
Ctss	942.694	1.24661	0.207984	5.99377	2.05033e-09	1.05568e-08	2.37283
RP23-216C6.2	115.461	-1.16093	0.193698	-5.99349	2.05387e-09	1.05707e-08	-2.23601
Bmf	261.176	1.53575	0.256239	5.99341	2.05483e-09	1.05713e-08	2.89938
Tmem120b	130.12	1.40081	0.233882	5.98938	2.10646e-09	1.08192e-08	2.6405
Scara5	32.3259	2.73115	0.456371	5.9845	2.17055e-09	1.11438e-08	6.63985
Mtfr1	228.389	1.26649	0.211674	5.98318	2.1882e-09	1.12299e-08	2.40575
Usp13	362.421	-1.10308	0.184653	-5.97383	2.31742e-09	1.18688e-08	-2.14813
Col2a1	64.1473	2.87676	0.481834	5.97043	2.36626e-09	1.21041e-08	7.34498
Fam63a	729.529	1.20204	0.201464	5.96653	2.42355e-09	1.2382e-08	2.30064
Zfp503	82.9914	-1.45315	0.243599	-5.96536	2.44102e-09	1.24611e-08	-2.73806
C3	183.414	5.04106	0.845091	5.96511	2.44475e-09	1.24751e-08	32.9237
Gimap4	63.3711	2.04376	0.342649	5.96458	2.4526e-09	1.25101e-08	4.12318
Ddc	152.355	-2.14191	0.359138	-5.96404	2.46076e-09	1.25466e-08	-4.41347
Klhl1	71.2	-2.92702	0.491216	-5.95873	2.5421e-09	1.29351e-08	-7.6054
Zfp385c	31.8196	5.80504	0.974526	5.95678	2.57259e-09	1.30849e-08	55.9101
Tgfb3	206.53	1.28538	0.215794	5.95653	2.57644e-09	1.30991e-08	2.43747
Ccdc153	33.9668	5.36922	0.902223	5.9511	2.66346e-09	1.35252e-08	41.3329
Bbc3	77.3534	2.04401	0.343501	5.95053	2.6728e-09	1.35671e-08	4.12392
Rgag4	160.147	-1.57257	0.264306	-5.9498	2.68474e-09	1.36222e-08	-2.97433
Cfp	107.594	1.43632	0.241553	5.94619	2.74462e-09	1.39092e-08	2.70629
Sgcd	103.634	-1.46819	0.247003	-5.94402	2.78111e-09	1.40884e-08	-2.76675
[truncated: 964 more rows]

## Sheet: Full in vitro BMEC
Full list of DEGs in Ccm3/Pdcd10ECKO in vitro brain microvascular endithelial cells (BMECs) (FC ≥ 2; p < 0.05, FDR corrected)
Gene Name	base Mean	log2 Fold Change	lfcSE	stat	p-value	p-value, FDR corrected	Fold change
S100a10	3332.14	1.09023	0.147958	7.36851	1.72542e-13	9.69342e-10	2.12908
Rhpn2	149.687	1.8514	0.262045	7.06521	1.60373e-12	4.50487e-09	3.60851
Eln	280.686	3.08481	0.458117	6.73367	1.65437e-11	2.6555e-08	8.48438
Pdcd10	775.49	-1.79393	0.26571	-6.75146	1.46361e-11	2.6555e-08	-3.46758
Slc39a4	432.293	-1.36927	0.210258	-6.51233	7.39954e-11	9.65185e-08	-2.5834
Atp2b4	426.551	2.13885	0.335407	6.37688	1.80726e-10	1.84604e-07	4.40412
Abcb1b	3718.3	1.33426	0.211693	6.30278	2.92355e-10	2.36703e-07	2.52145
Mgll	3707.43	1.38241	0.221207	6.24938	4.12076e-10	3.08672e-07	2.60703
Lcp2	2396.16	-1.51553	0.26119	-5.80242	6.53657e-09	3.86552e-06	-2.85905
Tgfbi	86.0323	-2.39611	0.42438	-5.64616	1.64075e-08	8.7788e-06	-5.26383
Cftr	342.929	-1.26753	0.228069	-5.55768	2.73387e-08	1.33555e-05	-2.40749
Afap1l2	784.098	1.46744	0.27119	5.4111	6.26403e-08	2.33677e-05	2.7653
Cxcr4	2287.39	-1.86998	0.348419	-5.36705	8.00331e-08	2.72501e-05	-3.65528
Tnfrsf8	553.668	-1.06047	0.201277	-5.2687	1.37397e-07	4.2883e-05	-2.0856
Cdkn2b	594.5	-1.06558	0.203504	-5.23615	1.63959e-07	4.68264e-05	-2.09301
Vstm5	104.104	1.90985	0.373657	5.11125	3.20036e-07	7.99095e-05	3.75771
Cand2	177.986	-1.02524	0.201018	-5.10024	3.39227e-07	8.10968e-05	-2.03529
Fscn1	7972.92	-1.15006	0.225478	-5.10053	3.387e-07	8.10968e-05	-2.21923
F2rl2	134.973	-2.2756	0.453388	-5.0191	5.19153e-07	0.000121525	-4.84198
Zfp28	279.723	-1.18302	0.236999	-4.99165	5.98643e-07	0.000137273	-2.27051
Cd38	1648.51	-1.01894	0.20609	-4.94415	7.64752e-07	0.000165226	-2.02643
Sox4	1864.65	-1.20244	0.243386	-4.94046	7.7937e-07	0.000165226	-2.30128
Dapk2	1252.23	-1.50287	0.305151	-4.925	8.43606e-07	0.000172341	-2.83405
Als2cl	3500.39	1.20575	0.245899	4.90344	9.41724e-07	0.00018895	2.30657
Fads2	473.562	-1.48851	0.30459	-4.88695	1.02411e-06	0.000198396	-2.806
Kcnq4	812.295	-1.45897	0.303215	-4.81167	1.49675e-06	0.000275831	-2.74912
Sod3	61.5657	-2.06097	0.428337	-4.81157	1.49748e-06	0.000275831	-4.17267
Nos2	959.414	-1.31665	0.274156	-4.80256	1.56647e-06	0.000283886	-2.49088
Mest	746.158	-1.37343	0.286936	-4.78652	1.69696e-06	0.000298045	-2.59085
Ptprj	1252.68	1.02416	0.217041	4.71875	2.37293e-06	0.000397944	2.03378
Tnfaip2	2156.94	1.29318	0.275337	4.6967	2.64403e-06	0.000430555	2.45067
Gng2	688.975	-1.26649	0.2719	-4.65794	3.19396e-06	0.000498436	-2.40576
Tspan7	286.157	1.66826	0.360635	4.6259	3.72975e-06	0.000566318	3.17832
Gng5	1724.3	-1.04908	0.227409	-4.61319	3.96544e-06	0.000594075	-2.06921
Kit	11505.6	-1.67927	0.364331	-4.60918	4.04261e-06	0.000597668	-3.20265
Sncg	288.14	2.42542	0.5267	4.60494	4.12592e-06	0.000602062	5.37185
Marcksl1	1821.52	-1.02973	0.22459	-4.58491	4.54183e-06	0.00064191	-2.04164
Cdca7l	268.203	-1.00134	0.219836	-4.55491	5.24071e-06	0.000726971	-2.00185
Ccl2	4227.43	-1.43559	0.320144	-4.48419	7.31906e-06	0.000924521	-2.70493
Cd82	3953.54	-1.01929	0.230454	-4.42295	9.73609e-06	0.00115152	-2.02692
Six1	80.482	-1.67365	0.378272	-4.42447	9.66804e-06	0.00115152	-3.19021
Gbp4	1541.22	1.57632	0.364171	4.32853	1.50109e-05	0.00157629	2.98209
Mafb	195.725	-1.57473	0.368709	-4.27093	1.94658e-05	0.00188549	-2.9788
Dhh	457.294	1.09001	0.257782	4.22843	2.35324e-05	0.0021673	2.12876
Map2	80.0356	1.57161	0.373094	4.21236	2.52713e-05	0.00220233	2.97236
Olfm2	249.781	-1.27405	0.305031	-4.17677	2.95672e-05	0.00239005	-2.41839
Fam107a	4590.09	1.33551	0.322942	4.13544	3.54268e-05	0.00274199	2.52364
Fas	241.676	1.31778	0.318407	4.13867	3.49318e-05	0.00274199	2.49283
Mgp	4974.43	2.47347	0.602053	4.10839	3.98422e-05	0.00296468	5.55379
Cmklr1	152.938	1.93515	0.471762	4.10197	4.09655e-05	0.00302821	3.82418
Trf	65.9452	-1.61505	0.396557	-4.07269	4.64732e-05	0.00339073	-3.06323
Scube3	187.804	-1.70505	0.426724	-3.99567	6.45107e-05	0.00450213	-3.2604
Rassf2	2493.65	-1.1596	0.29041	-3.99298	6.52471e-05	0.00452541	-2.23396
Lsr	1848.12	1.29516	0.324669	3.98918	6.63024e-05	0.00456848	2.45405
Fat1	2624.06	1.19748	0.301057	3.97759	6.96169e-05	0.0047407	2.29339
Pitpnm3	129.56	1.8408	0.464014	3.96712	7.27477e-05	0.00480318	3.58208
Podxl	28123.9	1.17364	0.297354	3.94695	7.91517e-05	0.00514074	2.2558
Acot11	47.8159	1.98941	0.507468	3.92027	8.84482e-05	0.00567888	3.97075
Efemp1	707.461	1.6177	0.413393	3.91322	9.10732e-05	0.00578135	3.06885
Enpp2	2529.72	-1.60387	0.411055	-3.90184	9.54634e-05	0.00595904	-3.03958
Cd247	161.557	-1.09281	0.280724	-3.89283	9.90805e-05	0.00609887	-2.13289
Hecw2	425.046	1.48199	0.381192	3.88777	0.000101167	0.00614442	2.79334
Neurl2	309.818	2.07026	0.534588	3.87264	0.000107664	0.00646907	4.19964
Gm525	68.7327	-1.35566	0.353459	-3.8354	0.000125359	0.00718641	-2.55914
Ptprr	256.004	2.52305	0.657738	3.83595	0.000125081	0.00718641	5.74796
Rnf144a	973.863	-1.21409	0.322673	-3.7626	0.000168158	0.0089546	-2.31994
Slc38a5	55.7779	3.32843	0.887453	3.75055	0.00017645	0.00922136	10.0452
Tinagl1	20454.6	1.1756	0.314628	3.73647	0.00018662	0.00953122	2.25886
Rasgrp2	1091.99	1.75688	0.470442	3.73452	0.000188072	0.0095619	3.37966
Pycard	79.671	1.44777	0.393279	3.68127	0.000232077	0.01082	2.72785
Car7	53.961	1.91152	0.519864	3.67696	0.00023603	0.0108899	3.76205
Ccdc88c	865.912	1.08439	0.295941	3.66421	0.000248104	0.0112407	2.12048
9330182L06Rik	63.7629	-1.44613	0.396248	-3.64956	0.000262694	0.0116003	-2.72476
Cacnb3	179.826	1.18994	0.327278	3.63588	0.000277033	0.011979	2.28144
Chac1	460.723	-1.02999	0.284271	-3.62326	0.000290911	0.0123814	-2.04201
Tmem158	111.948	-1.80773	0.501481	-3.60479	0.000312409	0.0130045	-3.50092
Il7	95.3115	1.51283	0.421924	3.58556	0.000336358	0.0137416	2.8537
Inpp4b	55.504	-1.39583	0.390085	-3.57826	0.000345885	0.0139797	-2.63139
Frzb	5393	-1.08586	0.303694	-3.57549	0.000349568	0.0140446	-2.12263
S100a7a	43.7948	1.76391	0.49448	3.5672	0.000360815	0.0143763	3.39617
Car2	159.311	-1.21627	0.343703	-3.53873	0.00040205	0.0153133	-2.32346
Col7a1	150.73	1.15662	0.327454	3.53217	0.000412166	0.0155929	2.22935
Six4	745.492	-1.20201	0.341041	-3.52453	0.000424232	0.0158889	-2.3006
Entpd1	2544.02	1.16404	0.332664	3.49917	0.000466717	0.0170536	2.24085
Nkd2	86.3322	1.21939	0.34842	3.49978	0.000465643	0.0170536	2.32849
Ptpn18	61.1243	-1.91561	0.54765	-3.49787	0.00046899	0.0170536	-3.77273
Irf8	198.911	-1.14593	0.33179	-3.45379	0.00055277	0.0195312	-2.21289
F8a	268.218	-1.1054	0.322647	-3.42605	0.000612435	0.0211733	-2.15159
Hyal1	684.59	1.2613	0.371028	3.39946	0.000675184	0.0229195	2.39711
Srms	99.0938	1.4415	0.425757	3.38572	0.000709908	0.0238105	2.71602
Slc9a3r2	10650.6	1.04707	0.311599	3.36031	0.000778557	0.0255786	2.06633
Ier5l	825.876	-1.03952	0.309731	-3.35621	0.000790187	0.0257349	-2.05555
Selenbp1	107.684	1.45893	0.436358	3.34344	0.000827474	0.0266404	2.74905
St14	50.7284	2.30542	0.689977	3.3413	0.000833875	0.0267237	4.94311
Endou	92.7722	1.97531	0.592824	3.33204	0.00086212	0.02721	3.93214
Kcnj2	629.905	-1.45367	0.438219	-3.31723	0.000909159	0.0283759	-2.73904
Chrd	140.797	2.22154	0.671652	3.30758	0.000941072	0.0290491	4.66391
Nlrc3	137.089	1.20404	0.365326	3.29579	0.000981442	0.029966	2.30384
Lonrf2	85.7843	-1.97958	0.601667	-3.29016	0.00100131	0.0304075	-3.94378
Iqgap2	374.957	-1.00554	0.307034	-3.275	0.00105661	0.0312423	-2.00769
Serpinb8	249.909	1.59374	0.487538	3.26896	0.00107945	0.0318339	3.01831
Pacsin3	80.9214	1.01441	0.310737	3.26452	0.00109648	0.0321672	2.02008
Syk	3053.02	1.02557	0.319665	3.20828	0.0013353	0.036066	2.03577
Aplnr	33.4175	5.22958	1.63096	3.20645	0.00134385	0.0361232	37.5197
Sned1	2725.92	1.06572	0.332959	3.20076	0.00137064	0.0364078	2.09322
Ltbp2	600.544	-2.48607	0.783099	-3.17466	0.00150012	0.0383526	-5.6025
Magix	70.2974	1.71232	0.539902	3.17154	0.00151634	0.0384596	3.27687
Vil1	121.03	1.53982	0.485655	3.17059	0.00152128	0.0384981	2.90757
Mmp25	334.112	-1.07263	0.33906	-3.16353	0.00155867	0.039005	-2.10326
L1cam	242.28	1.65359	0.524068	3.1553	0.00160335	0.0397687	3.14616
Crip1	1230.66	1.11536	0.35602	3.13285	0.00173117	0.0418311	2.16648
Timp4	244.133	1.24267	0.39696	3.13046	0.0017453	0.0419919	2.36636
Mal	5910.82	1.19457	0.382123	3.12613	0.00177122	0.0424338	2.28876
Ralgps2	184.469	1.03885	0.333688	3.11323	0.00185051	0.0435899	2.05459
Samd5	284.77	1.51411	0.487303	3.10713	0.00188914	0.0435999	2.85623
Ska1	81.5614	1.60525	0.518276	3.09728	0.00195305	0.0442495	3.04248
Tnxb	48.1457	2.19432	0.711546	3.08387	0.00204326	0.0457332	4.57673
Spry1	223.35	-1.14291	0.371762	-3.07431	0.00210991	0.0468517	-2.20826
Syne3	582.26	1.37678	0.449454	3.06323	0.00218963	0.0482405	2.59688
Timp1	820.556	1.28302	0.421122	3.04667	0.00231395	0.0497771	2.43347
Rtp3	93.9376	1.8266	0.600308	3.04277	0.00234412	0.0499782	3.547
