# Supplementary material for: Transcriptome clarifies mechanisms of lesion genesis versus progression in models of Ccm3 cerebral cavernous malformations
Source: Acta Neuropathol Commun. 2019 Aug 19;7:132. doi: 10.1186/s40478-019-0789-0 (PMC6699077; doi:10.1186/s40478-019-0789-0)
Supplement: Supplementary file 3 — Table S2. Top 20 genes by fold change for acute in vivo neurovascular units (NVUs), chronic in vivo NVUs and in vitro brain microvascular endothelial cells models (fold change |FC| ≥ 2; p < 0.05, false discovery rate corrected). (XLSX 18 kb) [file 40478_2019_789_MOESM3_ESM.xlsx]

## Sheet: Acute in vivo top 20  FC DEGs
Top 20 DEGs by absolulte fold change in acute Ccm3/Pdcd10ECKO in vivo neurovascular units (NVUs) (FC ≥ 2; p < 0.05, FDR corrected)
Gene Name	base Mean	log2 Fold Change	lfcSE	stat	p-value	p-value, FDR corrected	Fold change
Barhl1	117.315	10.3146	0.871617	11.8338	2.60897e-32	1.72489e-30	1273.5
Gabra6	136.32	10.0497	1.13649	8.8428	9.33512e-19	2.17575e-17	1059.9
Lbx1	93.4505	9.5048	0.855141	11.1149	1.06175e-28	5.56067e-27	726.492
Pax2	240.982	8.9076	0.614699	14.491	1.38121e-47	2.27729e-45	480.237
En2	202.729	8.65984	0.624394	13.8692	9.73696e-44	1.31351e-41	404.457
Fat2	1840	8.61749	0.536693	16.0567	5.13518e-58	1.37161e-55	392.755
Pcp2	49.4568	8.58626	0.948623	9.05128	1.41296e-19	3.56712e-18	384.344
Pax3	223.271	8.38438	0.535118	15.6683	2.49267e-55	6.07109e-53	334.156
Cnpy1	695.015	8.31668	0.326606	25.464	4.94332e-143	1.32036e-139	318.837
Fsip2	22.9898	7.96331	2.78129	2.86317	0.00419429	0.011462	249.571
Nhlh1	60.7996	7.91809	0.870945	9.09138	9.77884e-20	2.53094e-18	241.871
Prdm13	155.361	7.87519	0.558363	14.1041	3.58402e-45	5.31829e-43	234.785
Tmem72	18.7594	7.66992	2.56092	2.99498	0.00274458	0.00786059	203.645
Nphs1	115.542	7.6355	0.641587	11.901	1.16984e-32	7.93058e-31	198.845
9530053A07Rik	16.225	7.46029	1.83711	4.06089	4.8887e-05	0.000206479	176.104
Olfr161	15.1178	7.3586	2.48657	2.95934	0.00308299	0.00871763	164.119
Ptgds	197.922	7.31185	1.45871	5.01255	5.37127e-07	3.18815e-06	158.886
Slc6a5	240.764	7.24276	0.417848	17.3335	2.63012e-67	8.36314e-65	151.456
Olfr344	13.8319	7.23028	1.89154	3.82244	0.000132139	0.000513744	150.152
Neurog1	19.332	7.22628	0.983003	7.35123	1.96391e-13	2.75504e-12	149.736

## Sheet: Chronic in vivo top 20 FC DEGs
Top 20 DEGs by absolulte fold change in chronic Ccm3/Pdcd10ECKO in vivo NVUs (FC ≥ 2; p < 0.05, FDR corrected)
Gene Name	base Mean	log2 Fold Change	lfcSE	stat	p-value	p-value, FDR corrected	Fold change
Gabra6	2827.05	11.9894	0.662043	18.1096	2.67489e-73	1.77731e-71	4065.91
Fat2	11662	11.66	0.331646	35.1578	8.82264e-271	1.23105e-267	3235.9
Ddn	3739.2	-10.7235	0.959494	-11.1762	5.33356e-29	9.38079e-28	-1690.78
Gpr88	5058.01	-10.5583	0.781091	-13.5174	1.23536e-41	3.72924e-40	-1507.86
Cbln3	5518.3	10.4102	0.291509	35.7114	2.63335e-279	5.5116e-276	1360.75
Foxg1	535.521	-9.93702	0.660327	-15.0486	3.52431e-51	1.42769e-49	-980.256
Kcnv1	706.045	-9.82861	1.22651	-8.01344	1.11541e-15	9.68026e-15	-909.296
Pcp2	207.406	9.53855	1.01324	9.41395	4.77853e-21	5.74247e-20	743.688
Ngp	69.806	9.40532	1.43007	6.5768	4.8067e-11	2.91325e-10	678.083
Cnpy1	1550.92	9.34866	0.388613	24.0565	7.14052e-128	1.79341e-125	651.971
Drd2	583.536	-8.57786	0.47271	-18.1461	1.37768e-73	9.30158e-72	-382.113
Lhx2	179.49	-8.35936	0.664106	-12.5874	2.47746e-36	6.00615e-35	-328.412
Barhl2	174.188	8.28794	0.752089	11.0199	3.064e-28	5.17869e-27	312.549
Drd	1094.01	-8.17928	0.754611	-10.8391	2.24744e-27	3.62303e-26	-289.874
Loxl4	29.1001	8.14821	1.11941	7.27903	3.3622e-13	2.42798e-12	283.698
Myoc	46.6253	8.09699	1.12579	7.19224	6.37352e-13	4.52964e-12	273.802
Ankrd63	415.234	-8.07232	0.442494	-18.2428	2.36134e-74	1.63833e-72	-269.159
Mmp12	44.3192	8.023	1.13297	7.0814	1.42701e-12	9.87894e-12	260.114
Camk2a	7996.21	-7.89268	0.221675	-35.6047	1.1847e-277	2.12536e-274	-237.647
Crtam	484.974	7.80804	1.0248	7.61905	2.55548e-14	2.02984e-13	224.106

## Sheet: In vitro top 20 FC DEGs
Top 20 DEGs by absolulte fold change in Ccm3/Pdcd10ECKO in vitro brain microvascular endothelial cells (BMECs) (FC ≥ 2; p < 0.05, FDR corrected)
Gene Name	base Mean	log2 Fold Change	lfcSE	stat	p-value	p-value, FDR corrected	Fold change
Aplnr	33.4175	5.22958	1.63096	3.20645	0.00134385	0.0361232	37.5197
Slc38a5	55.7779	3.32843	0.887453	3.75055	0.00017645	0.00922136	10.0452
Eln	280.686	3.08481	0.458117	6.73367	1.65437e-11	2.6555e-08	8.48438
Ptprr	256.004	2.52305	0.657738	3.83595	0.000125081	0.00718641	5.74796
Ltbp2	600.544	-2.48607	0.783099	-3.17466	0.00150012	0.0383526	-5.6025
Mgp	4974.43	2.47347	0.602053	4.10839	3.98422e-05	0.00296468	5.55379
Sncg	288.14	2.42542	0.5267	4.60494	4.12592e-06	0.000602062	5.37185
Tgfbi	86.0323	-2.39611	0.42438	-5.64616	1.64075e-08	8.7788e-06	-5.26383
St14	50.7284	2.30542	0.689977	3.3413	0.000833875	0.0267237	4.94311
F2rl2	134.973	-2.2756	0.453388	-5.0191	5.19153e-07	0.000121525	-4.84198
Chrd	140.797	2.22154	0.671652	3.30758	0.000941072	0.0290491	4.66391
Tnxb	48.1457	2.19432	0.711546	3.08387	0.00204326	0.0457332	4.57673
Atp2b4	426.551	2.13885	0.335407	6.37688	1.80726e-10	1.84604e-07	4.40412
Neurl2	309.818	2.07026	0.534588	3.87264	0.000107664	0.00646907	4.19964
Sod3	61.5657	-2.06097	0.428337	-4.81157	1.49748e-06	0.000275831	-4.17267
Acot11	47.8159	1.98941	0.507468	3.92027	8.84482e-05	0.00567888	3.97075
Lonrf2	85.7843	-1.97958	0.601667	-3.29016	0.00100131	0.0304075	-3.94378
Endou	92.7722	1.97531	0.592824	3.33204	0.00086212	0.02721	3.93214
Cmklr1	152.938	1.93515	0.471762	4.10197	4.09655e-05	0.00302821	3.82418
Ptpn18	61.1243	-1.91561	0.54765	-3.49787	0.00046899	0.0170536	-3.77273
