# Supplementary material for: Transcriptome clarifies mechanisms of lesion genesis versus progression in models of Ccm3 cerebral cavernous malformations
Source: Acta Neuropathol Commun. 2019 Aug 19;7:132. doi: 10.1186/s40478-019-0789-0 (PMC6699077; doi:10.1186/s40478-019-0789-0)
Supplement: Supplementary file 4 — Table S3. List of enriched gene ontology functions for top 20 genes by fold change in each model (p < 0.05, false discovery rate corrected). (XLSX 14 kb) [file 40478_2019_789_MOESM4_ESM.xlsx]

## Sheet: acute vivo top20 FC DEGs GOs
Enriched gene ontology functions using top 20 DEGs by absolulte fold change in acute Ccm3/Pdcd10ECKO in vivo neurovascular units (NVUs) (p < 0.05, FDR corrected)
ONTOLOGY	ID	Description	Gene Ratio	Bg Ratio	p-value	p-value, FDR corrected	q-value	Gene ID	Count
BP	GO:0021527	spinal cord association neuron differentiation	2/20	14/24215	5.86261e-05	0.0162888	0.00950033	Lbx1/Pax3	2
BP	GO:0045165	cell fate commitment	4/20	268/24215	6.18172e-05	0.0162888	0.00950033	Lbx1/Pax2/Pax3/Neurog1	4
BP	GO:0021516	dorsal spinal cord development	2/20	20/24215	0.000122043	0.0214388	0.012504	Lbx1/Pax3	2
BP	GO:0090103	cochlea morphogenesis	2/20	27/24215	0.000224677	0.0245943	0.0143444	Pax2/Neurog1	2
BP	GO:0021602	cranial nerve morphogenesis	2/20	30/24215	0.000278033	0.0245943	0.0143444	Pax2/Neurog1	2
BP	GO:0007517	muscle organ development	4/20	397/24215	0.00028001	0.0245943	0.0143444	Lbx1/Pax3/Nphs1/Neurog1	4
BP	GO:0010092	specification of animal organ identity	2/20	36/24215	0.000401474	0.0277188	0.0161668	Pax2/Pax3	2
BP	GO:0007389	pattern specification process	4/20	452/24215	0.000457801	0.0277188	0.0161668	Lbx1/Pax2/Pax3/Neurog1	4
BP	GO:0071542	dopaminergic neuron differentiation	2/20	40/24215	0.000496079	0.0277188	0.0161668	Pax2/En2	2
BP	GO:0001709	cell fate determination	2/20	43/24215	0.000573454	0.0277188	0.0161668	Lbx1/Pax2	2
BP	GO:0048568	embryonic organ development	4/20	481/24215	0.000578571	0.0277188	0.0161668	Lbx1/Pax2/En2/Neurog1	4
BP	GO:0090102	cochlea development	2/20	46/24215	0.000656306	0.0288228	0.0168107	Pax2/Neurog1	2
BP	GO:0021545	cranial nerve development	2/20	48/24215	0.000714571	0.0289676	0.0168951	Pax2/Neurog1	2
BP	GO:0030901	midbrain development	2/20	51/24215	0.000806495	0.0303588	0.0177065	Barhl1/En2	2
BP	GO:0021515	cell differentiation in spinal cord	2/20	60/24215	0.00111463	0.0391606	0.0228401	Lbx1/Pax3	2
BP	GO:0048645	animal organ formation	2/20	69/24215	0.00147079	0.0484442	0.0282547	Pax2/Pax3	2

## Sheet: Chronic vivo top20 FC DEGs GOs
Enriched gene ontology functions using top 20 DEGs by absolulte fold change in chronic Ccm3/Pdcd10ECKO in vivo NVUs (p < 0.05, FDR corrected)
ONTOLOGY	ID	Description	Gene Ratio	Bg Ratio	p-value	p-value, FDR corrected	q-value	Gene ID	Count
BP	GO:0050715	positive regulation of cytokine secretion	3/19	127/24215	0.000128384	0.0451058	0.0258214	Drd2/Mmp12/Crtam	3
BP	GO:0002052	positive regulation of neuroblast proliferation	2/19	26/24215	0.000187448	0.0451058	0.0258214	Foxg1/Drd2	2
BP	GO:0001764	neuron migration	3/19	170/24215	0.00030326	0.0451058	0.0258214	Foxg1/Drd2/Barhl2	3
BP	GO:0007409	axonogenesis	4/19	431/24215	0.000310316	0.0451058	0.0258214	Foxg1/Drd2/Lhx2/Barhl2	4
BP	GO:0050707	regulation of cytokine secretion	3/19	178/24215	0.00034702	0.0451058	0.0258214	Drd2/Mmp12/Crtam	3
BP	GO:1902692	regulation of neuroblast proliferation	2/19	36/24215	0.000361664	0.0451058	0.0258214	Foxg1/Drd2	2
BP	GO:0021884	forebrain neuron development	2/19	37/24215	0.000382152	0.0451058	0.0258214	Foxg1/Drd2	2
BP	GO:0061564	axon development	4/19	461/24215	0.000400496	0.0451058	0.0258214	Foxg1/Drd2/Lhx2/Barhl2	4
BP	GO:0050663	cytokine secretion	3/19	203/24215	0.00050946	0.0465539	0.0266504	Drd2/Mmp12/Crtam	3
BP	GO:0001709	cell fate determination	2/19	43/24215	0.000516691	0.0465539	0.0266504	Foxg1/Barhl2	2
BP	GO:0051932	synaptic transmission, GABAergic	2/19	46/24215	0.000591391	0.0484403	0.0277303	Gabra6/Drd2	2
BP	GO:0045824	negative regulation of innate immune response	2/19	51/24215	0.000726823	0.049167	0.0281463	Drd2/Mmp12	2
BP	GO:0021537	telencephalon development	3/19	235/24215	0.000779503	0.049167	0.0281463	Foxg1/Drd2/Lhx2	3
BP	GO:2000648	positive regulation of stem cell proliferation	2/19	53/24215	0.000784805	0.049167	0.0281463	Foxg1/Drd2	2
BP	GO:0045088	regulation of innate immune response	3/19	239/24215	0.00081854	0.049167	0.0281463	Drd2/Mmp12/Crtam	3

## Sheet: vitro BMEC top20 FC DEGs GOs
Enriched gene ontology functions using top 20 DEGs by absolulte fold change in Ccm3/Pdcd10ECKO in vitro brain microvascular endothelial cells (BMECs) (p < 0.05, FDR corrected)
ONTOLOGY	ID	Description	Gene Ratio	Bg Ratio	p-value	p-value, FDR corrected	q-value	Gene ID	Count
CC	GO:0044420	extracellular matrix component	3/20	129/24215	0.000157576	0.0398242	0.028181	Eln/Tgfbi/Tnxb	3
CC	GO:0005578	proteinaceous extracellular matrix	4/20	349/24215	0.000171189	0.0398242	0.028181	Eln/Ltbp2/Tgfbi/Tnxb	4
MF	GO:0008201	heparin binding	3/20	145/24215	0.000222481	0.0398242	0.028181	Ltbp2/Chrd/Tnxb	3
MF	GO:0005539	glycosaminoglycan binding	3/20	189/24215	0.000483757	0.0499819	0.0353689	Ltbp2/Chrd/Tnxb	3
MF	GO:0005201	extracellular matrix structural constituent	2/20	43/24215	0.000573454	0.0499819	0.0353689	Eln/Mgp	2
BP	GO:0030198	extracellular matrix organization	3/20	209/24215	0.000648296	0.0499819	0.0353689	Eln/Tgfbi/Tnxb	3
BP	GO:0043062	extracellular structure organization	3/20	210/24215	0.000657346	0.0499819	0.0353689	Eln/Tgfbi/Tnxb	3
BP	GO:0045744	negative regulation of G-protein coupled receptor protein signaling pathway	2/20	49/24215	0.000744609	0.0499819	0.0353689	Aplnr/Atp2b4	2
