# Supplementary material for: Transcriptome clarifies mechanisms of lesion genesis versus progression in models of Ccm3 cerebral cavernous malformations
Source: Acta Neuropathol Commun. 2019 Aug 19;7:132. doi: 10.1186/s40478-019-0789-0 (PMC6699077; doi:10.1186/s40478-019-0789-0)
Supplement: Supplementary file 5 — Table S4. List of unique differentially expressed genes for all models according to the Venn diagram of the models (fold change |FC| ≥ 2.0; p < 0.05, false discovery rate corrected). (XLSX 745 kb) [file 40478_2019_789_MOESM5_ESM.xlsx]

## Sheet: 1161 DEGs Acute in vivo
Acute Ccm3/Pdcd10ECKO in vivo neurovascular units (NVUs) only
	Acute in vivo gene name	Acute in vivo base mean	Acute in vivo log2 fold change	Acute in vivo lfcSE	Acute in vivo stat	Acute in vivo p-value	Acute in vivo p-value FDR corrected	Acute in vivo fold change	Human homolog
1	Mgll	1160.53	-1.14815	0.126496	-9.0766	1.12022e-19	2.86601e-18	-2.21629	MGLL
2	Cdkn2b	30.1905	-2.10947	0.619901	-3.40291	0.000666713	0.00222655	-4.31533	CDKN2B
3	Kcnq4	115.805	-1.18829	0.235887	-5.03754	4.71542e-07	2.82017e-06	-2.27883	KCNQ4
4	Sod3	212.295	-1.90669	0.167075	-11.4122	3.63518e-30	2.11999e-28	-3.74948	SOD3
5	Kit	943.018	1.43671	0.115968	12.3889	3.00226e-35	2.53767e-33	2.70702	KIT
6	Cdca7l	49.4604	1.88796	0.326847	5.77629	7.6368e-09	5.93307e-08	3.70112	CDCA7L
7	Ccl2	23.0479	2.29235	0.597242	3.83823	0.000123924	0.000483639	4.89854	CCL13
8	Gbp4	131.274	2.10777	0.490299	4.29894	1.71613e-05	7.86782e-05	4.31024	GBP6
9	Acot11	105.661	-1.68639	0.3903	-4.32076	1.55495e-05	7.20554e-05	-3.2185	ACOT11
10	Hecw2	1001.47	-1.02808	0.102683	-10.0122	1.34739e-23	4.92999e-22	-2.03931	HECW2
11	Tinagl1	277.176	1.4036	0.158026	8.88208	6.56243e-19	1.55945e-17	2.64561	TINAGL1
12	Rasgrp2	699.237	-1.09254	0.135442	-8.06648	7.23553e-16	1.30582e-14	-2.13249	RASGRP2
13	Frzb	53.9433	1.45813	0.366853	3.9747	7.04694e-05	0.000288068	2.74752	FRZB
14	Six4	37.2104	1.9607	0.52413	3.74087	0.000183388	0.000693024	3.89251	SIX4
15	Nkd2	158.321	-1.32648	0.196384	-6.75453	1.43303e-11	1.62325e-10	-2.5079	NKD2
16	Ptpn18	40.7263	1.63921	0.432004	3.79444	0.000147976	0.000569186	3.11496	PTPN18
17	Lonrf2	1218.2	-1.31856	0.164809	-8.00054	1.23873e-15	2.17388e-14	-2.49418	LONRF2
18	Serpinb8	30.8229	2.41328	0.43542	5.54242	2.98318e-08	2.13392e-07	5.32685	SERPINB8
19	Aplnr	2273.58	1.91344	0.139569	13.7096	8.89306e-43	1.13111e-40	3.76706	APLNR
20	L1cam	1306.52	-1.32735	0.134816	-9.84564	7.15794e-23	2.50247e-21	-2.50942	L1CAM
21	Ska1	35.3578	2.21116	0.390753	5.65871	1.52516e-08	1.14203e-07	4.63047	SKA1
22	Tnxb	420.926	2.2705	0.174335	13.0238	8.96301e-39	8.86674e-37	4.8249	TNXB
23	Timp1	28.169	1.52775	0.413824	3.69178	0.000222686	0.000830023	2.88336	TIMP1
24	Tfap2a	231.484	4.62452	0.208904	22.1371	1.3902e-108	1.42817e-105	24.6672	TFAP2A
25	D430019H16Rik	1037.02	-1.98835	0.10692	-18.5966	3.42437e-77	1.47524e-74	-3.96782
26	Sulf2	742.747	-1.81093	0.0975651	-18.5612	6.61679e-77	2.76147e-74	-3.50868	SULF2
27	Dpysl3	4189.38	-1.54229	0.0852548	-18.0903	3.79731e-73	1.44895e-70	-2.91256	DPYSL3
28	Pdlim3	126.355	5.32037	0.296999	17.9138	9.2096e-72	3.23669e-69	39.9568
29	Chst2	1351.54	-2.10727	0.12316	-17.11	1.25077e-65	3.79638e-63	-4.30874	CHST2
30	Dpysl5	1705.61	-1.39117	0.0858101	-16.2122	4.1337e-59	1.15011e-56	-2.62292	DPYSL5
31	Syne2	3419.53	1.69298	0.106983	15.8248	2.09982e-56	5.49864e-54	3.23324	SYNE2
32	Htra1	375.846	-3.20094	0.203773	-15.7083	1.32613e-55	3.34159e-53	-9.19557	HTRA1
33	Igfbpl1	390.205	4.8192	0.307581	15.6681	2.50026e-55	6.07109e-53	28.2307	IGFBPL1
34	Nfib	8534.08	1.723	0.115018	14.9803	9.87695e-51	2.02933e-48	3.30122	NFIB
35	Fgfr3	601.308	-2.77112	0.189396	-14.6314	1.77121e-48	3.24034e-46	-6.8264	FGFR3
36	Gnao1	3131.48	-1.72117	0.117928	-14.5951	3.0177e-48	5.37352e-46	-3.29705	GNAO1
37	Mmrn1	145.405	3.04537	0.208822	14.5836	3.57141e-48	6.27582e-46	8.25559	MMRN1
38	Slc6a1	2311.52	-1.49028	0.102389	-14.5552	5.41414e-48	9.39037e-46	-2.80944	SLC6A1
39	Glce	1078.78	2.01159	0.138399	14.5347	7.30069e-48	1.23419e-45	4.03227	GLCE
40	Pax2	240.982	8.9076	0.614699	14.491	1.38121e-47	2.27729e-45	480.237	PAX2
41	Mex3a	850.087	2.16108	0.149387	14.4664	1.97644e-47	3.21894e-45	4.47251	MEX3A
42	Fbxo41	462.162	-1.92778	0.135756	-14.2003	9.12093e-46	1.40011e-43	-3.8047	FBXO41
43	Prdm13	155.361	7.87519	0.558363	14.1041	3.58402e-45	5.31829e-43	234.785	PRDM13
44	Tgfa	647.261	-2.09809	0.149834	-14.0028	1.49847e-44	2.0846e-42	-4.28143	TGFA
45	Cep170b	1019.74	-1.57099	0.112429	-13.9732	2.27273e-44	3.1291e-42	-2.97109	CEP170B
46	Nwd1	930.387	-2.02353	0.14579	-13.8798	8.40133e-44	1.1449e-41	-4.06577	NWD1
47	Vcan	2545.52	1.44634	0.104292	13.8682	9.87569e-44	1.3189e-41	2.72515	VCAN
48	Gap43	960.796	-2.73874	0.197557	-13.863	1.06159e-43	1.40372e-41	-6.67486	GAP43
49	2900011O08Rik	470.176	-2.25619	0.165135	-13.6627	1.69496e-42	2.13549e-40	-4.77728
50	Mical2	562.303	-1.89239	0.138894	-13.6247	2.85671e-42	3.56555e-40	-3.71249	MICAL2
51	Csdc2	547.34	-1.92007	0.141726	-13.5477	8.17553e-42	9.83642e-40	-3.78441	CSDC2
52	Inpp5f	1475.5	-1.72647	0.128152	-13.4721	2.2833e-41	2.65161e-39	-3.30918	INPP5F
53	Efnb3	434.015	-1.9567	0.147013	-13.3097	2.03419e-40	2.30226e-38	-3.88172	EFNB3
54	Mapt	2755.84	-1.79532	0.135083	-13.2905	2.62734e-40	2.94858e-38	-3.47093	MAPT
55	Rac3	195.457	-2.25433	0.169781	-13.2779	3.11013e-40	3.46132e-38	-4.77114	RAC3
56	Shtn1	314.324	-2.46887	0.188921	-13.0683	4.99871e-39	5.09601e-37	-5.5361	KIAA1598
57	Prdm8	369.236	2.93471	0.22484	13.0525	6.15177e-39	6.17721e-37	7.64604	PRDM8
58	Ptprz1	7874.63	-2.00953	0.156018	-12.8801	5.82961e-38	5.60104e-36	-4.0265	PTPRZ1
59	Skor1	285.659	6.74111	0.526654	12.7999	1.64204e-37	1.55528e-35	106.973
60	Bcan	1308.46	-2.68677	0.210947	-12.7367	3.69693e-37	3.45262e-35	-6.43872	BCAN
61	Trim32	426.53	-1.37057	0.10939	-12.5292	5.16996e-36	4.60299e-34	-2.58572	TRIM32
62	Slc36a1	516.133	-1.08048	0.0870776	-12.4082	2.35931e-35	2.01978e-33	-2.11473	SLC36A1
63	Rasal1	126.482	-3.11649	0.251345	-12.3992	2.6381e-35	2.24406e-33	-8.67276	RASAL1
64	Pitpnm1	514.557	-1.31674	0.107335	-12.2676	1.35235e-34	1.09459e-32	-2.49103	PITPNM1
65	Arap2	1283.49	-1.21976	0.0998847	-12.2117	2.69101e-34	2.1392e-32	-2.32909	ARAP2
66	Kcna6	675.388	-1.14813	0.094046	-12.2081	2.81283e-34	2.2228e-32	-2.21626	KCNA6
67	Sufu	671.504	1.63976	0.134803	12.1642	4.82283e-34	3.70166e-32	3.11615	SUFU
68	Mpp2	335.513	-1.27002	0.104588	-12.1431	6.24424e-34	4.7114e-32	-2.41166	MPP2
69	Sybu	318.941	-2.46405	0.203851	-12.0875	1.23015e-33	9.12704e-32	-5.51762	SYBU
70	Adap1	438.57	-2.30138	0.191055	-12.0456	2.04592e-33	1.50128e-31	-4.92928	ADAP1
71	Slc38a1	1936.27	1.35382	0.113006	11.98	4.52312e-33	3.24765e-31	2.55587	SLC38A1
72	Tfdp2	819.389	1.1328	0.0950866	11.9134	1.00795e-32	6.90315e-31	2.19285	TFDP2
73	Nphs1	115.542	7.6355	0.641587	11.901	1.16984e-32	7.93058e-31	198.845	NPHS1
74	Dll4	488.501	-1.82461	0.153366	-11.8971	1.22516e-32	8.26363e-31	-3.54212	DLL4
75	Msmo1	537.183	-1.87359	0.15782	-11.8717	1.6603e-32	1.10867e-30	-3.66443	MSMO1
76	Kif1a	7890.47	-1.89093	0.160947	-11.7488	7.16707e-32	4.64642e-30	-3.70874	KIF1A
77	Ctnnd2	1503.53	-1.1296	0.096218	-11.74	7.95066e-32	5.12952e-30	-2.18798	CTNND2
78	Clrn1	58.468	3.98306	0.340304	11.7044	1.21026e-31	7.66021e-30	15.8132	CLRN1
79	Scube2	124.121	3.58351	0.308974	11.5981	4.21377e-31	2.64201e-29	11.9879	SCUBE2
80	Garnl3	668.915	-1.7121	0.149274	-11.4696	1.87576e-30	1.12335e-28	-3.27638	GARNL3
81	Dnmt3a	2830.52	-1.02025	0.0891141	-11.4488	2.38396e-30	1.42133e-28	-2.02827	DNMT3A
82	5730409E04Rik	201.23	-2.00202	0.175239	-11.4245	3.15415e-30	1.85567e-28	-4.00559
83	Map1a	3035.14	-1.89311	0.166343	-11.3808	5.21172e-30	3.00011e-28	-3.71436	MAP1A
84	Shisa6	257.087	-2.04027	0.179534	-11.3642	6.30093e-30	3.61154e-28	-4.11323	SHISA6
85	Gatm	872.449	-1.33946	0.11881	-11.274	1.76382e-29	9.93917e-28	-2.53057	GATM
86	Cdc25b	287.811	1.71956	0.153759	11.1834	4.91553e-29	2.6872e-27	3.29335	CDC25B
87	Draxin	296.904	2.97223	0.266308	11.1609	6.33642e-29	3.41221e-27	7.84747	DRAXIN
88	Fbn1	339.815	1.32395	0.118655	11.158	6.54807e-29	3.51203e-27	2.5035	FBN1
89	Prcp	535.463	1.47224	0.132303	11.1278	9.1855e-29	4.88734e-27	2.77453	PRCP
90	Lbx1	93.4505	9.5048	0.855141	11.1149	1.06175e-28	5.56067e-27	726.492	LBX1
91	Map3k9	658.326	-1.42285	0.128904	-11.0381	2.50405e-28	1.29118e-26	-2.68115	MAP3K9
92	Slc12a5	951.94	-1.95167	0.177689	-10.9837	4.57974e-28	2.30802e-26	-3.86823	SLC12A5
93	Camk2b	1473.14	-1.87398	0.171962	-10.8976	1.18326e-27	5.80972e-26	-3.66542	CAMK2B
94	Gm42372	290.741	-2.32287	0.213282	-10.891	1.27169e-27	6.22103e-26	-5.00326
95	Tnfrsf9	78.1221	6.05166	0.559258	10.8209	2.74181e-27	1.30309e-25	66.3331	TNFRSF9
96	Cbx6	1313	-1.05594	0.0978842	-10.7877	3.93689e-27	1.83836e-25	-2.07908	CBX6
97	Pdxk	502.617	-1.20943	0.112245	-10.7749	4.5213e-27	2.1039e-25	-2.31247	PDXK
98	Slc25a37	1662.55	2.48471	0.234179	10.6103	2.66843e-26	1.20803e-24	5.59723	SLC25A37
99	Slc22a17	1108.03	-1.08227	0.102183	-10.5915	3.26259e-26	1.45725e-24	-2.11737	SLC22A17
100	Skida1	199.482	1.53855	0.145454	10.5776	3.78667e-26	1.6801e-24	2.90503	SKIDA1
101	Drd1	134.311	-4.06298	0.38459	-10.5644	4.3552e-26	1.91959e-24	-16.7139
102	Mfap4	92.4868	6.30181	0.598024	10.5377	5.78876e-26	2.54305e-24	78.892	MFAP4
103	Dnm1	1026.81	-1.68773	0.161189	-10.4705	1.18029e-25	5.11778e-24	-3.22149	DNM1
104	Faim2	208.527	-3.29787	0.315227	-10.4619	1.2928e-25	5.55158e-24	-9.8346	FAIM2
105	Cend1	297.327	-2.7069	0.261852	-10.3375	4.76645e-25	1.95864e-23	-6.52918	CEND1
106	Gas7	1790.9	-2.34101	0.227038	-10.3111	6.27803e-25	2.55619e-23	-5.06657	GAS7
107	Fam219a	565.1	-1.01941	0.0989776	-10.2994	7.09333e-25	2.87938e-23	-2.02708	FAM219A
108	Hmgcr	1174.3	-1.20337	0.117836	-10.2122	1.74822e-24	6.96938e-23	-2.30277	HMGCR
109	Arl4c	376.744	-1.48317	0.14525	-10.2112	1.76695e-24	7.02309e-23	-2.79562	ARL4C
110	1500009C09Rik	117.374	-2.18481	0.213972	-10.2107	1.77536e-24	7.03561e-23	-4.54667
111	Slc6a17	898.625	-1.89737	0.186401	-10.1789	2.46238e-24	9.55962e-23	-3.72533	SLC6A17
112	Cds2	2603.64	-1.00147	0.0987887	-10.1375	3.76682e-24	1.43322e-22	-2.00204	CDS2
113	Camk2g	840.837	-1.11663	0.110304	-10.1232	4.36016e-24	1.65426e-22	-2.16839	CAMK2G
114	Pex5l	283.002	-3.26165	0.324307	-10.0573	8.53225e-24	3.16523e-22	-9.59078	PEX5L
115	Trim59	205.345	1.84392	0.183517	10.0477	9.40464e-24	3.46003e-22	3.58984	TRIM59
116	Nipa1	321.658	-1.74344	0.173539	-10.0464	9.52885e-24	3.49609e-22	-3.34833	NIPA1
117	Ptpru	174.223	-1.66552	0.166505	-10.0028	1.48171e-23	5.39188e-22	-3.17228	PTPRU
118	Neurl1a	259.613	-2.03584	0.205184	-9.92203	3.33901e-23	1.19231e-21	-4.10061	NEURL1
119	Stxbp1	1685.52	-1.09304	0.110487	-9.89295	4.46648e-23	1.58222e-21	-2.13324	STXBP1
120	Tmem151a	205.922	-2.23341	0.226348	-9.86714	5.77915e-23	2.03643e-21	-4.70243	TMEM151A
121	Neurod4	45.6089	4.80457	0.487668	9.85213	6.71041e-23	2.35835e-21	27.9459	NEUROD4
122	Olig1	603.495	-2.54873	0.259323	-9.8284	8.49586e-23	2.95475e-21	-5.85118	OLIG1
123	Plpp3	1196.5	-1.35132	0.137729	-9.81147	1.00491e-22	3.47683e-21	-2.55146	PPAP2B
124	Celsr1	193.492	1.38315	0.141082	9.80385	1.08369e-22	3.73008e-21	2.60836	CELSR1
125	Chp2	160.534	-2.94898	0.30109	-9.79434	1.19073e-22	4.07749e-21	-7.72202	CHP2
126	Zcchc18	527.292	-1.50634	0.154036	-9.77915	1.38362e-22	4.68993e-21	-2.84089	ZCCHC18
127	Fgf1	213.581	-1.74964	0.179075	-9.7704	1.50853e-22	5.10036e-21	-3.36274	FGF1
128	Mertk	402.135	-1.21551	0.124711	-9.74664	1.90671e-22	6.41412e-21	-2.32223	MERTK
129	Magee1	393.104	-1.7034	0.175373	-9.713	2.65406e-22	8.83914e-21	-3.25668	MAGEE1
130	Nrxn2	1979.92	-1.25563	0.129466	-9.69852	3.05892e-22	1.0062e-20	-2.38771	NRXN2
131	Got1	245.758	-1.61974	0.167136	-9.69117	3.2873e-22	1.07867e-20	-3.0732	GOT1
132	Sfrp2	157.075	-2.73422	0.28267	-9.6728	3.93453e-22	1.27848e-20	-6.65397	SFRP2
133	Acsbg1	389.305	-1.97702	0.204677	-9.65925	4.49143e-22	1.44887e-20	-3.9368	ACSBG1
134	Scd2	11122.5	-1.12092	0.116155	-9.65018	4.90685e-22	1.57906e-20	-2.17486
135	Epb41l1	2009	-1.09719	0.113742	-9.64629	5.09666e-22	1.62837e-20	-2.13937	EPB41L1
136	Mcm10	122.845	2.36524	0.245507	9.63411	5.73877e-22	1.82479e-20	5.15239	MCM10
137	Ly75	1706.81	-1.34681	0.140296	-9.59976	8.01272e-22	2.51197e-20	-2.54349	LY75
138	Caln1	1413.81	-3.09718	0.322688	-9.59805	8.14703e-22	2.54809e-20	-8.55744	CALN1
139	Kcnj6	443.524	2.00114	0.208547	9.59563	8.34046e-22	2.6025e-20	4.00316	KCNJ6
140	AI593442	801.363	-3.27799	0.342578	-9.56858	1.08389e-21	3.35077e-20	-9.70002
141	Foxn2	815.115	1.50449	0.157527	9.55068	1.28842e-21	3.93251e-20	2.83724	FOXN2
142	Ank2	9123.02	-1.54138	0.161534	-9.54216	1.39894e-21	4.23648e-20	-2.91073
143	Ptma	393.483	1.20828	0.126644	9.54079	1.41744e-21	4.28277e-20	2.31063
144	Gja4	258.996	-1.71945	0.180775	-9.51155	1.87836e-21	5.6372e-20	-3.29312	GJA4
145	Slc4a3	559.729	-1.14613	0.120915	-9.47882	2.57186e-21	7.59892e-20	-2.21319	SLC4A3
146	D130043K22Rik	132.764	-2.48352	0.262199	-9.47188	2.7485e-21	8.10293e-20	-5.59261
147	Srgap3	2368.66	-1.00047	0.105646	-9.47005	2.79701e-21	8.22776e-20	-2.00066	SRGAP3
148	Prtg	144.663	2.43212	0.25709	9.46019	3.07379e-21	8.96299e-20	5.39687	PRTG
149	Rag1	39.119	5.39073	0.573385	9.4016	5.37421e-21	1.5435e-19	41.9539	RAG1
150	Hmgcs1	2375.37	-1.52152	0.162664	-9.35377	8.45792e-21	2.40331e-19	-2.87093	HMGCS1
151	Tbc1d4	671.264	1.67021	0.179833	9.28756	1.57867e-20	4.41995e-19	3.18261	TBC1D4
152	Ncam1	4311.75	-1.41038	0.151917	-9.28389	1.63399e-20	4.56527e-19	-2.65808	NCAM1
153	Reep5	1300.97	-1.64567	0.177539	-9.26939	1.87215e-20	5.17652e-19	-3.12894	REEP5
154	Igsf3	743.543	1.09532	0.118287	9.25986	2.04695e-20	5.64816e-19	2.13661	IGSF3
155	2010300C02Rik	191.592	-1.9449	0.210047	-9.25936	2.0567e-20	5.66335e-19	-3.85011
156	H2afv	251.599	1.32468	0.143305	9.24379	2.37926e-20	6.49797e-19	2.50478	H2AFV
157	Atp1a2	7717.15	-1.32838	0.143942	-9.22852	2.74408e-20	7.43352e-19	-2.5112	ATP1A2
158	Arhgef3	292.142	-1.70651	0.185556	-9.19674	3.68984e-20	9.87531e-19	-3.2637	ARHGEF3
159	Caskin1	743.479	-1.24665	0.135728	-9.18496	4.1168e-20	1.0974e-18	-2.3729	CASKIN1
160	Optn	316.766	1.33715	0.146211	9.14536	5.94328e-20	1.55938e-18	2.52652	OPTN
161	Glul	3961.93	-1.60284	0.175367	-9.13995	6.24808e-20	1.63614e-18	-3.03741	GLUL
162	6030419C18Rik	172.692	-1.4504	0.159024	-9.12062	7.46938e-20	1.94831e-18	-2.73284
163	Nhlh1	60.7996	7.91809	0.870945	9.09138	9.77884e-20	2.53094e-18	241.871	NHLH1
164	Lss	574.276	-1.07869	0.11884	-9.07686	1.11757e-19	2.86471e-18	-2.11212	LSS
165	Lrrn2	268.497	-1.24396	0.137104	-9.07312	1.15661e-19	2.94781e-18	-2.36847	LRRN2
166	Slc8a1	765.376	-1.20172	0.132628	-9.06083	1.29459e-19	3.28069e-18	-2.30014	SLC8A1
167	Eef1a2	554.724	-2.07225	0.228908	-9.05277	1.39386e-19	3.52556e-18	-4.20541	EEF1A2
168	Mcm7	252.802	1.92405	0.21282	9.04074	1.5561e-19	3.91371e-18	3.79486	MCM7
169	Peli2	910.314	1.39114	0.154159	9.02408	1.81212e-19	4.51509e-18	2.62286	PELI2
170	Diaph3	234.342	1.7766	0.197579	8.99185	2.43111e-19	6.00137e-18	3.42617	DIAPH3
171	Hbegf	191.152	-1.83356	0.204119	-8.9828	2.63968e-19	6.50423e-18	-3.56416	HBEGF
172	Ache	177.645	-1.79098	0.200284	-8.94217	3.81588e-19	9.29947e-18	-3.46049	ACHE
173	Zfp423	1066.53	1.16763	0.130796	8.92708	4.374e-19	1.06016e-17	2.24642	ZNF423
174	Stum	619.994	-1.84024	0.206515	-8.91091	5.06137e-19	1.22012e-17	-3.58069
175	Gpd1l	670.148	-1.08714	0.122062	-8.90643	5.27036e-19	1.26821e-17	-2.12452	GPD1L
176	Tmod2	5647.04	-1.42664	0.160931	-8.86493	7.65489e-19	1.8062e-17	-2.6882	TMOD2
177	Tpm2	87.9057	2.02763	0.229035	8.85291	8.52685e-19	2.00134e-17	4.07734
178	Pcyt1b	304.582	-1.60603	0.18199	-8.8248	1.09658e-18	2.53811e-17	-3.04413	PCYT1B
179	Ccdc18	100.366	1.80213	0.205074	8.7877	1.52652e-18	3.49686e-17	3.48734	CCDC18
180	Nr1d1	136.698	-1.48666	0.16922	-8.78536	1.55858e-18	3.56419e-17	-2.8024	NR1D1
181	Cspg4	2053.49	-1.00361	0.114451	-8.76891	1.80405e-18	4.11144e-17	-2.00501	CSPG4
182	Eml2	353.674	-1.01617	0.116139	-8.74962	2.14078e-18	4.86227e-17	-2.02254	EML2
183	Ctnna2	993.49	-1.22124	0.140182	-8.71183	2.99018e-18	6.72287e-17	-2.33147	CTNNA2
184	Pdgfra	959.256	-1.04369	0.119814	-8.71087	3.01561e-18	6.75729e-17	-2.06149	PDGFRA
185	Arhgap11a	281.068	1.55129	0.178534	8.68903	3.65558e-18	8.15031e-17	2.93079	ARHGAP11A
186	Ezh2	634.289	1.16393	0.134054	8.68258	3.86896e-18	8.61166e-17	2.24068	EZH2
187	Plagl1	297.424	1.16642	0.134443	8.67595	4.10106e-18	9.11308e-17	2.24454	PLAGL1
188	Hdac11	242.45	-1.7925	0.207233	-8.64968	5.16446e-18	1.1344e-16	-3.46414	HDAC11
189	Golga7b	186.979	-2.10834	0.243784	-8.64841	5.22239e-18	1.14524e-16	-4.31195	GOLGA7B
190	Col6a3	255.722	2.06751	0.239726	8.62444	6.44083e-18	1.40551e-16	4.19161	COL6A3
191	Thbs1	298.589	2.26272	0.262711	8.61298	7.11863e-18	1.55088e-16	4.79896	THBS1
192	Mapre2	1568.72	-1.17068	0.135948	-8.61121	7.22905e-18	1.57238e-16	-2.25117
193	Dnm3	2082.15	-1.02612	0.119356	-8.59715	8.1718e-18	1.77166e-16	-2.03654	DNM3
194	Ccnb1	89.3885	2.22707	0.260178	8.55979	1.13069e-17	2.4284e-16	4.68181	CCNB1
195	Gprasp1	2132.45	-1.26443	0.147914	-8.54843	1.24777e-17	2.66623e-16	-2.40232	GPRASP1
196	Phyhipl	685.664	-1.31159	0.153437	-8.54803	1.25209e-17	2.6712e-16	-2.48214	PHYHIPL
197	Gnai1	656.398	-1.65003	0.193302	-8.53606	1.3888e-17	2.94871e-16	-3.13841	GNAI1
198	Lmnb1	601.615	1.92562	0.225666	8.53306	1.42522e-17	3.02123e-16	3.79901	LMNB1
199	Eno2	467.108	-1.90038	0.222875	-8.52664	1.50664e-17	3.18878e-16	-3.73311	ENO2
200	Megf10	463.257	1.5276	0.179546	8.50811	1.76795e-17	3.72413e-16	2.88306	MEGF10
201	Hist1h3b	109.239	2.32226	0.272988	8.50684	1.78746e-17	3.75929e-16	5.00115	HIST1H3H
202	Ntsr2	149.057	-2.64609	0.311874	-8.48451	2.16636e-17	4.54901e-16	-6.25971	NTSR2
203	Blm	225.408	1.29585	0.153248	8.4559	2.76946e-17	5.75213e-16	2.45521	BLM
204	Thsd4	183.365	2.31614	0.274397	8.44083	3.15081e-17	6.51378e-16	4.97997	THSD4
205	Dtl	266.347	1.92974	0.228679	8.43864	3.21042e-17	6.62676e-16	3.80988	DTL
206	Ssx2ip	421.917	-1.14702	0.135958	-8.43659	3.26735e-17	6.73386e-16	-2.21456	SSX2IP
207	Nptxr	1092.54	-1.9227	0.228735	-8.40582	4.24893e-17	8.66328e-16	-3.79132	NPTXR
208	Chga	170.567	-2.15975	0.257325	-8.39309	4.73515e-17	9.61062e-16	-4.46838	CHGA
209	Stra6	335.402	-2.24443	0.26904	-8.34236	7.28203e-17	1.46023e-15	-4.73849	STRA6
210	Scrg1	80.1804	-2.14191	0.257131	-8.33003	8.08237e-17	1.60864e-15	-4.41344	SCRG1
211	Ppargc1a	350.83	-1.7657	0.213766	-8.25999	1.45686e-16	2.85283e-15	-3.40039	PPARGC1A
212	Rnf14	1415.9	-1.06242	0.128671	-8.25693	1.49472e-16	2.9227e-15	-2.08844	RNF14
213	Negr1	1590.66	-1.70032	0.206339	-8.24038	1.71667e-16	3.342e-15	-3.24972	NEGR1
214	Hcn2	250.375	-1.30314	0.158226	-8.23598	1.78092e-16	3.46204e-15	-2.46766	HCN2
215	Lhx5	189.458	4.95804	0.602207	8.23313	1.82391e-16	3.54045e-15	31.0828	LHX5
216	Neurog2	32.9899	6.02089	0.73235	8.22132	2.01271e-16	3.87876e-15	64.9333	NEUROG2
217	Clstn3	629.277	-1.46142	0.177837	-8.21778	2.0731e-16	3.98937e-15	-2.7538	CLSTN3
218	Dlgap5	133.066	2.02282	0.246303	8.2127	2.16273e-16	4.14394e-15	4.06376	DLGAP5
219	Bbs1	256.031	-1.18545	0.144606	-8.19781	2.4481e-16	4.67731e-15	-2.27434	BBS1
220	Cep55	119.26	1.84485	0.225502	8.18109	2.81289e-16	5.3361e-15	3.59215	CEP55
221	Acss1	204.382	-1.68224	0.206239	-8.15675	3.44148e-16	6.49166e-15	-3.20925	ACSS1
222	Dbf4	274.332	1.39885	0.171599	8.15186	3.58379e-16	6.74107e-15	2.63692	DBF4
223	Ncapd2	623.538	1.49815	0.183792	8.15132	3.59969e-16	6.76144e-15	2.82479	NCAPD2
224	Cdca7	127.497	1.69038	0.207695	8.13878	3.9928e-16	7.43707e-15	3.22742	CDCA7
225	Aplp1	1105.53	-1.12897	0.138885	-8.12881	4.33536e-16	8.03033e-15	-2.18703	APLP1
226	Atp9a	1219.19	-1.11326	0.136977	-8.12738	4.3867e-16	8.11417e-15	-2.16335	ATP9A
227	Gja1	1960.85	-1.39689	0.172068	-8.11827	4.72881e-16	8.7108e-15	-2.63333	GJA1
228	Eri1	399.211	1.06826	0.131611	8.11684	4.78469e-16	8.78949e-15	2.09691	ERI1
229	Sv2a	918.282	-1.59427	0.196776	-8.10196	5.40814e-16	9.89394e-15	-3.01942	SV2A
230	Rnf208	140.769	-1.41707	0.17543	-8.07769	6.6003e-16	1.19928e-14	-2.67043	RNF208
231	Paqr7	285.938	-1.81104	0.224317	-8.07356	6.82749e-16	1.23887e-14	-3.50896	PAQR7
232	BC034090	262.396	1.77307	0.219658	8.07195	6.91846e-16	1.25198e-14	3.41781
233	Ticrr	147.812	2.28216	0.283705	8.04412	8.68689e-16	1.55514e-14	4.86406	TICRR
234	Melk	95.9921	1.9521	0.2428	8.03995	8.98723e-16	1.60461e-14	3.86937	MELK
235	Mdfic	230.374	1.09214	0.135869	8.03821	9.11625e-16	1.62547e-14	2.1319	MDFIC
236	Slc7a14	393.471	-1.43407	0.178423	-8.03746	9.17176e-16	1.63318e-14	-2.70207	SLC7A14
237	Kntc1	224.447	1.71881	0.213892	8.03588	9.29095e-16	1.6522e-14	3.29165	KNTC1
238	Cxxc4	675.774	-1.34268	0.167713	-8.0058	1.18693e-15	2.09123e-14	-2.53621	CXXC4
239	Map6	971.763	-1.02184	0.128703	-7.93949	2.03019e-15	3.48947e-14	-2.0305	MAP6
240	Ezr	450.573	1.27235	0.160468	7.92896	2.20992e-15	3.7935e-14	2.41554	EZR
241	Diras1	136.055	-1.94804	0.245736	-7.92739	2.23796e-15	3.83671e-14	-3.85851	DIRAS1
242	Cdk4	734.457	1.10228	0.139082	7.92543	2.2736e-15	3.8928e-14	2.14694	CDK4
243	Fgf5	39.9023	3.69066	0.46684	7.90563	2.66591e-15	4.54123e-14	12.9122	FGF5
244	Notum	92.5891	-2.28814	0.290109	-7.88718	3.09099e-15	5.25192e-14	-4.88425	NOTUM
245	Pgm2l1	3479.33	-2.2391	0.28404	-7.88305	3.19482e-15	5.41458e-14	-4.72104	PGM2L1
246	Cks1b	79.0436	1.67741	0.213027	7.87418	3.42974e-15	5.79067e-14	3.19854	CKS1B
247	Cd200	670.401	-1.05498	0.134406	-7.84919	4.18737e-15	7.03425e-14	-2.07769	CD200
248	Greb1l	220.971	1.5859	0.202144	7.84538	4.31654e-15	7.24214e-14	3.00194	GREB1L
249	Zdhhc2	597.217	-2.06168	0.262811	-7.84473	4.33893e-15	7.27056e-14	-4.17473	ZDHHC2
250	Racgap1	392.591	1.65235	0.210646	7.84424	4.35582e-15	7.28972e-14	3.14346	RACGAP1
251	Rp1	100.128	1.63775	0.208832	7.84242	4.41934e-15	7.37753e-14	3.11181	RP1
252	Syt13	408.37	-1.63278	0.208607	-7.82705	4.99453e-15	8.29627e-14	-3.10109	SYT13
253	Cdca3	107.088	1.85146	0.236643	7.82385	5.12316e-15	8.49935e-14	3.60865	CDCA3
254	Disp2	1047.6	-1.45876	0.186544	-7.81993	5.28536e-15	8.75757e-14	-2.74873	DISP2
255	Lsamp	2985.1	-1.42306	0.18268	-7.78989	6.70666e-15	1.10034e-13	-2.68153	LSAMP
256	Usp1	328.362	1.13673	0.14607	7.78207	7.13491e-15	1.16916e-13	2.19882	USP1
257	Timp2	1023.33	-1.36914	0.175967	-7.78067	7.21423e-15	1.18071e-13	-2.58317	TIMP2
258	Des	102.091	1.52813	0.197167	7.75044	9.15754e-15	1.48782e-13	2.88412	DES
259	AW551984	341.82	-4.293	0.556602	-7.71287	1.23018e-14	1.97703e-13	-19.6029
260	Prdm1	288.032	-1.68115	0.218111	-7.70777	1.2804e-14	2.05033e-13	-3.20683	PRDM1
261	Neil3	150.429	1.71648	0.22326	7.68828	1.49129e-14	2.37097e-13	3.28635	NEIL3
262	Kif20a	167.004	1.98931	0.258825	7.68591	1.5191e-14	2.41232e-13	3.97047	KIF20A
263	Slc16a9	140.488	-1.78393	0.23223	-7.68173	1.56953e-14	2.48944e-13	-3.44363	SLC16A9
264	Kcnj10	1061.94	-1.5456	0.201356	-7.67595	1.64203e-14	2.59826e-13	-2.91925	KCNJ10
265	Serpine2	1768.65	-1.22178	0.159623	-7.65416	1.94587e-14	3.06091e-13	-2.33234	SERPINE2
266	Rad51ap1	104.714	1.81992	0.238053	7.64499	2.08964e-14	3.27549e-13	3.53061	RAD51AP1
267	Tspyl4	1247.8	-1.42489	0.186628	-7.63494	2.25934e-14	3.52494e-13	-2.68495	TSPYL4
268	Slc7a8	420.608	-1.37654	0.180528	-7.62507	2.43905e-14	3.79202e-13	-2.59644	SLC7A8
269	C330027C09Rik	257.988	1.89646	0.249373	7.60493	2.8505e-14	4.41117e-13	3.72299
270	Cygb	140.353	1.15989	0.152821	7.58987	3.20229e-14	4.92703e-13	2.2344	CYGB
271	Mcm5	212.147	1.73382	0.228728	7.58025	3.44879e-14	5.27606e-13	3.32607	MCM5
272	Rhbdl2	92.8802	-2.08352	0.274861	-7.58025	3.4489e-14	5.27606e-13	-4.23839	RHBDL2
273	Kif23	315.395	1.97898	0.261342	7.57239	3.66427e-14	5.59912e-13	3.94215	KIF23
274	Met	183.387	-3.015	0.398461	-7.56661	3.83087e-14	5.84033e-13	-8.08359	MET
275	Kctd15	152.19	1.29303	0.170895	7.56621	3.84268e-14	5.85165e-13	2.45042	KCTD15
276	C77370	1103.24	-1.20623	0.159987	-7.53952	4.71719e-14	7.07844e-13	-2.30733
277	Msi1	457.864	1.02853	0.136564	7.53146	5.01767e-14	7.50403e-13	2.03994	MSI1
278	Ntng1	204.793	-2.81451	0.373897	-7.52751	5.17175e-14	7.7258e-13	-7.03481	NTNG1
279	Arhgap19	210.771	1.42459	0.189736	7.50827	5.99159e-14	8.86132e-13	2.68438	ARHGAP19
280	Ndn	812.959	-1.20204	0.160233	-7.5018	6.29451e-14	9.26827e-13	-2.30064	NDN
281	Camk2n2	226.289	-1.41613	0.188813	-7.50016	6.37403e-14	9.37502e-13	-2.66868	CAMK2N2
282	Slc8a2	488.518	-1.83056	0.244365	-7.49109	6.83059e-14	1.00355e-12	-3.55675	SLC8A2
283	Pclaf	224.62	2.04534	0.273589	7.47596	7.66431e-14	1.12233e-12	4.12771	KIAA0101
284	Tnfrsf11b	108.416	-3.02573	0.40522	-7.46688	8.2121e-14	1.19861e-12	-8.14394	TNFRSF11B
285	Kcnip4	137.402	-3.25188	0.436138	-7.45609	8.91304e-14	1.29525e-12	-9.52607	KCNIP4
286	Fam134b	262.6	-1.82246	0.244771	-7.44559	9.6511e-14	1.40098e-12	-3.53684
287	Fanca	128.88	2.15773	0.289963	7.44138	9.96361e-14	1.44478e-12	4.46212	FANCA
288	Ttc9b	130.895	-1.78819	0.240396	-7.43851	1.01826e-13	1.47174e-12	-3.4538	TTC9B
289	Tmem229a	572.548	-1.76463	0.238164	-7.40933	1.26944e-13	1.81903e-12	-3.39788	TMEM229A
290	Sgol2a	183.441	1.54901	0.209088	7.40843	1.27806e-13	1.82746e-12	2.92617	SGOL2
291	Acot7	330.144	-1.17158	0.158612	-7.38644	1.50814e-13	2.14726e-12	-2.25258	ACOT7
292	Kif14	164.113	2.05122	0.277854	7.38239	1.55474e-13	2.20655e-12	4.14457	KIF14
293	Nsdhl	175.419	-1.30318	0.176773	-7.37203	1.68053e-13	2.37749e-12	-2.46772	NSDHL
294	Serpine1	584.888	1.14278	0.155213	7.36264	1.80304e-13	2.54004e-12	2.20806	SERPINE1
295	Ube2o	1219.64	1.11695	0.151869	7.35469	1.91375e-13	2.69034e-12	2.16888	UBE2O
296	Dhfr	151.66	1.39613	0.189846	7.35404	1.92298e-13	2.70046e-12	2.63195	DHFR
297	Neurog1	19.332	7.22628	0.983003	7.35123	1.96391e-13	2.75504e-12	149.736	NEUROG1
298	F2rl1	32.8297	3.87296	0.526859	7.35103	1.9669e-13	2.75635e-12	14.6513	F2RL1
299	Rnasel	436.855	1.52046	0.206946	7.34713	2.02509e-13	2.83492e-12	2.86883	RNASEL
300	Ak1	181.852	-1.61999	0.221063	-7.32821	2.33251e-13	3.24825e-12	-3.07374	AK1
301	Dnajc6	998.093	-1.69705	0.231731	-7.32335	2.41848e-13	3.36446e-12	-3.24236	DNAJC6
302	Atp2a3	722.492	-1.1491	0.156965	-7.3207	2.46672e-13	3.42444e-12	-2.21775	ATP2A3
303	Ttll7	701.854	-1.78757	0.24429	-7.31741	2.52794e-13	3.50214e-12	-3.45234	TTLL7
304	Scoc	258.286	-1.21062	0.165528	-7.31369	2.59909e-13	3.59698e-12	-2.31437	SCOC
305	Rims4	366.544	-1.65803	0.227016	-7.3036	2.80158e-13	3.8692e-12	-3.15586	RIMS4
306	Nyap1	277.354	-1.0929	0.149769	-7.29721	2.93806e-13	4.05349e-12	-2.13302	NYAP1
307	Dhcr24	479.483	-1.3121	0.179987	-7.29	3.09955e-13	4.26308e-12	-2.48303	DHCR24
308	Nsf	1199.78	-1.15217	0.158088	-7.28819	3.14139e-13	4.31617e-12	-2.22249	NSF
309	Dab1	496.019	-1.07405	0.147663	-7.27366	3.49882e-13	4.76318e-12	-2.10533	DAB1
310	Topbp1	850.585	1.03498	0.142307	7.27288	3.51901e-13	4.78578e-12	2.04909	TOPBP1
311	Ston2	149.208	-1.72291	0.23714	-7.26535	3.72076e-13	5.04987e-12	-3.30101	STON2
312	Atad2	443.564	1.21907	0.168105	7.25185	4.11131e-13	5.56862e-12	2.32797	ATAD2
313	6430571L13Rik	56.5749	2.10383	0.290382	7.24505	4.32275e-13	5.83724e-12	4.2985
314	Hist1h2ab	75.8281	2.5116	0.346673	7.24486	4.32872e-13	5.8394e-12	5.70253	HIST1H2AD
315	Fndc5	198.553	-1.62354	0.224132	-7.24365	4.36756e-13	5.87991e-12	-3.08129	FNDC5
316	Svop	253.161	-1.53272	0.211595	-7.24368	4.36685e-13	5.87991e-12	-2.89331	SVOP
317	Ect2	222.696	1.90988	0.263908	7.23691	4.59032e-13	6.15499e-12	3.75778	ECT2
318	Peg3	3137.74	-1.05407	0.145679	-7.2356	4.6348e-13	6.2084e-12	-2.07638	PEG3
319	Lepr	144.922	1.46631	0.202675	7.2348	4.66232e-13	6.23901e-12	2.76315	LEPR
320	Lgi2	327.68	-2.41474	0.333795	-7.23421	4.68252e-13	6.25977e-12	-5.33224	LGI2
321	Jazf1	202.522	-1.84602	0.255859	-7.21498	5.39427e-13	7.16821e-12	-3.59507	JAZF1
322	Spock1	787.7	-1.53431	0.21293	-7.20569	5.77521e-13	7.65917e-12	-2.8965	SPOCK1
323	Plcxd2	723.607	-1.71189	0.237687	-7.20228	5.92136e-13	7.84522e-12	-3.2759	PLCXD2
324	Apba1	1521.79	-1.5267	0.212183	-7.1952	6.23698e-13	8.25519e-12	-2.88125	APBA1
325	Osbpl3	235.806	-1.03843	0.144333	-7.19464	6.26251e-13	8.28078e-12	-2.05398	OSBPL3
326	Bub1	213.093	1.79966	0.250297	7.19009	6.47469e-13	8.53598e-12	3.48138	BUB1
327	Cds1	135.046	-1.87734	0.262136	-7.16168	7.96927e-13	1.03935e-11	-3.67396	CDS1
328	Pnmal2	643.184	-1.11131	0.155173	-7.16176	7.96457e-13	1.03935e-11	-2.16042	PNMAL2
329	Atp6v0e2	747.162	-1.24307	0.173909	-7.14782	8.81658e-13	1.13984e-11	-2.36702	ATP6V0E2
330	Fermt1	24.204	5.81905	0.814204	7.14691	8.87509e-13	1.14629e-11	56.4557	FERMT1
331	Cadm1	1371.28	-1.31198	0.183632	-7.14461	9.02547e-13	1.16459e-11	-2.48281	CADM1
332	Cacna1i	388.725	-1.95067	0.27305	-7.144	9.06556e-13	1.16864e-11	-3.86554	CACNA1I
333	Adamts6	238.467	1.02615	0.143796	7.13617	9.59648e-13	1.23469e-11	2.03659	ADAMTS6
334	Tmem204	459.956	-1.25735	0.176248	-7.13395	9.75267e-13	1.25358e-11	-2.39055	TMEM204
335	Hist1h4j	78.3964	3.01273	0.422463	7.13134	9.93991e-13	1.27519e-11	8.07089	HIST1H4K
336	Gen1	94.7783	2.04498	0.287893	7.10327	1.21839e-12	1.54968e-11	4.12669	GEN1
337	Tmtc2	841.915	1.09643	0.154499	7.09667	1.27802e-12	1.62089e-11	2.13824	TMTC2
338	Hells	313.091	1.32508	0.187052	7.08406	1.39996e-12	1.77217e-11	2.50548	HELLS
339	Incenp	277.889	1.70154	0.240657	7.0704	1.54488e-12	1.94824e-11	3.25248	INCENP
340	Nnat	1841.97	-1.16297	0.164518	-7.06897	1.56085e-12	1.96653e-11	-2.23918	NNAT
341	Zfyve28	230.925	1.55962	0.220639	7.06867	1.56425e-12	1.96895e-11	2.94777	ZFYVE28
342	Cdh13	932.082	-1.11676	0.158139	-7.06188	1.64262e-12	2.06177e-11	-2.16859	CDH13
343	Ntrk2	4328.49	-1.2334	0.174817	-7.05536	1.72149e-12	2.15671e-11	-2.3512	NTRK2
344	Iqgap3	314.93	1.75487	0.248762	7.05443	1.73304e-12	2.16915e-11	3.37497	IQGAP3
345	Ppp1r3c	236.764	-2.01063	0.285289	-7.04772	1.81878e-12	2.2722e-11	-4.02959	PPP1R3C
346	Sgsm1	333.224	-1.21863	0.172962	-7.04566	1.84581e-12	2.30381e-11	-2.32726	SGSM1
347	Rnf144b	482.915	-1.21551	0.172537	-7.04493	1.85551e-12	2.31375e-11	-2.32223	RNF144B
348	Map3k13	330.788	1.12425	0.159787	7.03594	1.97919e-12	2.4588e-11	2.17988	MAP3K13
349	Slitrk1	314.455	-1.34353	0.191001	-7.03418	2.00431e-12	2.48769e-11	-2.53772	SLITRK1
350	Cdca8	124.869	1.99796	0.284903	7.01279	2.33615e-12	2.88348e-11	3.99435	CDCA8
351	B4galt6	1030.17	-1.4648	0.209014	-7.00818	2.41443e-12	2.97461e-11	-2.76026	B4GALT6
352	Hist1h3e	122.307	2.07148	0.295968	6.99901	2.57781e-12	3.16713e-11	4.20318	HIST1H3I
353	Orai2	207.149	-1.18717	0.170208	-6.97485	3.062e-12	3.74136e-11	-2.27706	ORAI2
354	Adamtsl3	58.4105	2.14291	0.307429	6.97044	3.15942e-12	3.84631e-11	4.41653	ADAMTSL3
355	Nectin3	987.432	1.00498	0.144244	6.96722	3.23268e-12	3.92834e-11	2.00692
356	A730017C20Rik	181.422	-1.49422	0.214562	-6.96404	3.30648e-12	4.01072e-11	-2.81712
357	Abhd3	162.211	-1.84339	0.264762	-6.96243	3.34445e-12	4.04942e-11	-3.58852	ABHD3
358	Chaf1b	86.5081	2.27799	0.327321	6.95951	3.41447e-12	4.12672e-11	4.85003	CHAF1B
359	Polq	210.096	1.78352	0.256344	6.95755	3.4624e-12	4.18086e-11	3.44266	POLQ
360	Hist1h3d	80.0162	2.50858	0.360988	6.9492	3.67361e-12	4.4239e-11	5.69058	HIST1H3A
361	Trip13	64.1671	1.88009	0.270703	6.94522	3.77863e-12	4.54218e-11	3.68099	TRIP13
362	Stil	207.256	1.82286	0.262736	6.938	3.977e-12	4.76775e-11	3.53783	STIL
363	Kif4	222.9	1.87001	0.270271	6.91901	4.54806e-12	5.44748e-11	3.65535	KIF4A
364	Alx4	47.7293	3.22441	0.466413	6.91319	4.73861e-12	5.66555e-11	9.34637	ALX4
365	Kifc1	71.0937	2.05112	0.297204	6.90137	5.15026e-12	6.14122e-11	4.14427	KIFC1
366	Tmem246	237.107	-1.11363	0.161385	-6.90043	5.18453e-12	6.17657e-11	-2.16389	TMEM246
367	Cdca2	180.22	2.08456	0.30221	6.89773	5.28384e-12	6.28927e-11	4.24146	CDCA2
368	Sp5	37.333	3.26631	0.474044	6.8903	5.56759e-12	6.62112e-11	9.6218	SP5
369	Rbfox1	634.053	-1.74707	0.253713	-6.88601	5.73808e-12	6.8178e-11	-3.35676	RBFOX1
370	Hhip	198.19	1.22182	0.177962	6.86564	6.61947e-12	7.85106e-11	2.33242	HHIP
371	Scn1a	457.352	-1.58401	0.230986	-6.85761	7.00231e-12	8.28307e-11	-2.99802	SCN1A
372	D430041D05Rik	1967.25	1.31799	0.192251	6.85557	7.10267e-12	8.38546e-11	2.49319
373	Rflna	112.176	-1.69906	0.248008	-6.85084	7.34163e-12	8.65379e-11	-3.2469
374	Tgfbr3	253.493	1.25724	0.183688	6.84444	7.67737e-12	9.01771e-11	2.39038	TGFBR3
375	Cst3	1860.5	-1.49829	0.219048	-6.84003	7.9175e-12	9.28343e-11	-2.82508	CST3
376	Kcnc4	119.631	-2.09585	0.30642	-6.8398	7.93015e-12	9.2901e-11	-4.27479	KCNC4
377	Brip1	130.445	1.74275	0.254839	6.83866	7.99381e-12	9.35648e-11	3.34674	BRIP1
378	Tm7sf2	135.738	-1.13601	0.166211	-6.83473	8.21623e-12	9.59159e-11	-2.19772	TM7SF2
379	Zwilch	136.61	1.67256	0.245195	6.82135	9.01917e-12	1.05014e-10	3.1878	ZWILCH
380	Ica1l	247.47	-1.44036	0.211398	-6.81349	9.5261e-12	1.10435e-10	-2.71389	ICA1L
381	Arhgap28	302.657	1.19286	0.175305	6.8045	1.01401e-11	1.17147e-10	2.28605	ARHGAP28
382	Irf1	148.416	1.15289	0.169522	6.80085	1.04001e-11	1.19529e-10	2.22359	IRF1
383	Mid1ip1	253.693	-1.22266	0.179871	-6.79745	1.06486e-11	1.22176e-10	-2.33377	MID1IP1
384	Napb	1168.85	-1.71368	0.252131	-6.79681	1.06958e-11	1.22611e-10	-3.27998	NAPB
385	B3gat2	257.674	-1.68234	0.247563	-6.79558	1.07877e-11	1.23559e-10	-3.20947	B3GAT2
386	Ndrg1	285.262	1.12542	0.165926	6.78265	1.17988e-11	1.34677e-10	2.18165	NDRG1
387	Cd244	43.3336	2.36083	0.348722	6.76994	1.28835e-11	1.46683e-10	5.13665	CD244
388	Fdft1	194.031	-1.14329	0.169302	-6.75294	1.44877e-11	1.63969e-10	-2.20884	FDFT1
389	Slc8a3	213.796	-1.52729	0.22627	-6.74986	1.4799e-11	1.67342e-10	-2.88244	SLC8A3
390	Panx2	144.186	-1.32777	0.196815	-6.74627	1.51695e-11	1.71106e-10	-2.51014	PANX2
391	Baz1a	363.781	1.13383	0.168253	6.73885	1.59642e-11	1.79765e-10	2.19441	BAZ1A
392	Smc2	533.981	1.31442	0.195079	6.73787	1.60724e-11	1.80832e-10	2.48702	SMC2
393	Atad5	380.491	1.10582	0.164171	6.7358	1.63026e-11	1.83113e-10	2.15222	ATAD5
394	Rad51	104.443	1.68772	0.250768	6.73022	1.6941e-11	1.89805e-10	3.22148	RAD51
395	Birc5	139.942	1.76189	0.261882	6.72781	1.72235e-11	1.92647e-10	3.39143	BIRC5
396	Lsm11	714.81	-1.48878	0.221524	-6.72063	1.80944e-11	2.01543e-10	-2.80651	LSM11
397	Nemp1	208.324	1.15882	0.172637	6.7125	1.91319e-11	2.12567e-10	2.23275
398	Cbs	183.752	-1.6565	0.247737	-6.68652	2.28541e-11	2.52663e-10	-3.1525	CBS
399	Fam135b	123.002	-2.53899	0.379931	-6.68275	2.34496e-11	2.58818e-10	-5.8118	FAM135B
400	Gprasp2	482.454	-1.09681	0.164179	-6.68058	2.37992e-11	2.62242e-10	-2.13881
401	Ccnb2	113.63	1.74892	0.262169	6.67095	2.54147e-11	2.79352e-10	3.36106	CCNB2
402	1700025G04Rik	582.336	-1.13827	0.17066	-6.6698	2.5615e-11	2.81091e-10	-2.20116
403	Cep128	211.441	1.13841	0.170784	6.66581	2.63212e-11	2.88367e-10	2.20139	CEP128
404	Frem1	234.23	1.21903	0.183279	6.65124	2.90636e-11	3.16336e-10	2.32791	FREM1
405	Syt7	1004.48	-1.17578	0.17684	-6.64886	2.9537e-11	3.21227e-10	-2.25916	SYT7
406	Ercc6l	89.1407	1.72547	0.259653	6.64529	3.02623e-11	3.28847e-10	3.30688	ERCC6L
407	Slc9a5	265.281	1.02465	0.154206	6.64465	3.03934e-11	3.29953e-10	2.03446	SLC9A5
408	Aldoc	1257.37	-1.30715	0.197075	-6.63274	3.2951e-11	3.54887e-10	-2.47452	ALDOC
409	Insig1	304.236	-1.07465	0.162305	-6.6212	3.5629e-11	3.81576e-10	-2.10621	INSIG1
410	E130114P18Rik	143.487	1.81165	0.273669	6.61986	3.59543e-11	3.84751e-10	3.51043
411	Nell2	795.179	-1.64361	0.249717	-6.58189	4.64507e-11	4.93908e-10	-3.12446	NELL2
412	Atp1b2	1917.96	-1.09219	0.166053	-6.57736	4.78884e-11	5.08386e-10	-2.13198	ATP1B2
413	Atp6v1a	1494.91	-1.03657	0.158019	-6.55979	5.38828e-11	5.69758e-10	-2.05134	ATP6V1A
414	Cenpa	281.169	1.57016	0.239452	6.5573	5.47903e-11	5.78448e-10	2.96937	CENPA
415	Cenpl	88.6867	1.3969	0.213306	6.54879	5.80053e-11	6.09969e-10	2.63334	CENPL
416	Mblac2	265.025	-1.61594	0.246857	-6.54605	5.90797e-11	6.20778e-10	-3.06511	MBLAC2
417	Nasp	558.373	1.01283	0.154882	6.53935	6.17859e-11	6.47685e-10	2.01786	NASP
418	Recql4	49.7343	2.18556	0.334606	6.53172	6.5017e-11	6.78892e-10	4.54902	RECQL4
419	Tacc3	199.736	1.63466	0.250784	6.51821	7.1151e-11	7.39472e-10	3.10515	TACC3
420	Spc24	52.8034	2.14322	0.328992	6.5145	7.29328e-11	7.574e-10	4.41746	SPC24
421	Esrrg	460.785	1.17224	0.180038	6.51109	7.46054e-11	7.74168e-10	2.25362	ESRRG
422	Pcdhac2	180.713	-1.45586	0.223833	-6.50422	7.8095e-11	8.08495e-10	-2.7432	PCDHAC2
423	Agtrap	145.901	1.09516	0.168477	6.50035	8.0133e-11	8.24818e-10	2.13637	AGTRAP
424	Masp1	98.6485	1.57314	0.242188	6.49552	8.27462e-11	8.50058e-10	2.97552
425	C1qtnf1	115.589	-1.59969	0.24629	-6.49515	8.29507e-11	8.51504e-10	-3.03078	C1QTNF1
426	Rab3a	539.676	-1.22418	0.188626	-6.49001	8.58284e-11	8.79691e-10	-2.33623	RAB3A
427	Npr1	227.069	1.41924	0.21871	6.48917	8.63101e-11	8.8395e-10	2.67445	NPR1
428	Trim46	310.776	-1.04379	0.160977	-6.4841	8.92622e-11	9.12784e-10	-2.06164	TRIM46
429	Map7d2	250.895	-1.3608	0.210003	-6.4799	9.17807e-11	9.36387e-10	-2.56828	MAP7D2
430	Ogdhl	150.546	-1.28493	0.198462	-6.47446	9.51493e-11	9.69274e-10	-2.43671	OGDHL
431	Pif1	84.513	2.06608	0.319197	6.47275	9.62341e-11	9.79578e-10	4.18749	PIF1
432	Hist1h4k	105.303	2.24711	0.348128	6.45485	1.08323e-10	1.09678e-09	4.74732	HIST1H4H
433	St6galnac6	267.105	-1.01219	0.156923	-6.45026	1.11658e-10	1.12969e-09	-2.01697	ST6GALNAC6
434	Mastl	140.691	1.44498	0.224177	6.4457	1.1507e-10	1.16333e-09	2.72259	MASTL
435	Kcnj8	533.703	-1.1388	0.177271	-6.4241	1.32655e-10	1.33304e-09	-2.20198	KCNJ8
436	Ppp1r3d	79.9553	-1.31601	0.205046	-6.41812	1.37965e-10	1.38016e-09	-2.48977	PPP1R3D
437	Tuba1c	43.5814	2.02463	0.315496	6.4173	1.38711e-10	1.38559e-09	4.06888	TUBA1C
438	Plk4	246.706	1.23345	0.192368	6.41194	1.43675e-10	1.43407e-09	2.35129	PLK4
439	Rragb	156.984	-1.61921	0.252884	-6.40296	1.52392e-10	1.51767e-09	-3.07207	RRAGB
440	Chl1	2942.11	-1.15962	0.181254	-6.39778	1.57657e-10	1.56776e-09	-2.23399	CHL1
441	Nr4a2	207.139	-1.72697	0.269998	-6.39622	1.59269e-10	1.58261e-09	-3.31031	NR4A2
442	Fam131a	225.809	-1.4356	0.224845	-6.38486	1.71553e-10	1.69836e-09	-2.70495	FAM131A
443	Acsl6	829.793	-1.06038	0.166179	-6.38097	1.75968e-10	1.74078e-09	-2.08549	ACSL6
444	Disp3	215.983	1.28955	0.202376	6.37205	1.86516e-10	1.84313e-09	2.44452
445	Olig2	216.738	-1.661	0.260743	-6.37027	1.887e-10	1.8626e-09	-3.16236	OLIG2
446	Igsf1	132.257	-2.50671	0.393586	-6.3689	1.90384e-10	1.87783e-09	-5.68322	IGSF1
447	Rgcc	173.232	-1.25514	0.197117	-6.36746	1.9218e-10	1.89414e-09	-2.3869	RGCC
448	Sncb	199.173	-1.68792	0.265331	-6.36158	1.99688e-10	1.96403e-09	-3.22193	SNCB
449	Knl1	566.245	1.71622	0.270098	6.35408	2.09674e-10	2.05595e-09	3.28575
450	Ncapg2	337.071	1.14804	0.180926	6.34537	2.21899e-10	2.16944e-09	2.21612	NCAPG2
451	Fam220a	493.466	1.63062	0.257184	6.34027	2.29367e-10	2.23918e-09	3.09646	FAM220A
452	Dusp4	117.368	1.78487	0.281829	6.33317	2.40167e-10	2.33608e-09	3.44588	DUSP4
453	Atoh1	19.2374	5.2011	0.821646	6.3301	2.45003e-10	2.37792e-09	36.7863	ATOH1
454	Neurl3	60.1227	2.08888	0.330558	6.31925	2.62833e-10	2.54357e-09	4.25418	NEURL3
455	Tead2	449.161	1.07175	0.16997	6.30551	2.8725e-10	2.76784e-09	2.10198	TEAD2
456	Tsku	112.196	1.50994	0.239872	6.29475	3.07899e-10	2.95614e-09	2.84797	TSKU
457	Depdc1b	73.7913	2.22116	0.35321	6.28851	3.20522e-10	3.06851e-09	4.66269	DEPDC1B
458	Brca1	206.868	1.75253	0.278752	6.28704	3.23574e-10	3.09551e-09	3.36948	BRCA1
459	Cpeb3	356.65	-1.05133	0.167476	-6.27751	3.44039e-10	3.27253e-09	-2.07244	CPEB3
460	5330417C22Rik	144.087	-2.11392	0.336759	-6.27723	3.44648e-10	3.276e-09	-4.32865
461	Slfn9	274.248	1.63015	0.259713	6.27673	3.45774e-10	3.28436e-09	3.09544	SLFN13
462	A830018L16Rik	313.161	-1.99961	0.318611	-6.27601	3.4738e-10	3.29492e-09	-3.99891
463	Ulbp1	217.624	1.65014	0.262927	6.27604	3.47313e-10	3.29492e-09	3.13864	ULBP1
464	Mms22l	182.459	1.36862	0.218143	6.27395	3.51998e-10	3.33399e-09	2.58223	MMS22L
465	Ckmt1	113.51	-2.1623	0.344728	-6.27248	3.55333e-10	3.36082e-09	-4.47627	CKMT1B
466	Rnd1	89.7967	-1.59228	0.25406	-6.26734	3.67266e-10	3.46387e-09	-3.01525	RND1
467	Sept1	70.6072	1.56991	0.25058	6.26509	3.72608e-10	3.51177e-09	2.96885	SEPT1
468	Lrp1b	1235.77	-1.14278	0.182408	-6.26498	3.72875e-10	3.51181e-09	-2.20806	LRP1B
469	Adamts14	64.1979	2.64157	0.421888	6.26131	3.81746e-10	3.59282e-09	6.24012	ADAMTS14
470	Ret	150.625	-1.27756	0.204089	-6.25981	3.85454e-10	3.62517e-09	-2.42428	RET
471	Aurkb	130.678	2.16076	0.345861	6.24747	4.17149e-10	3.90949e-09	4.47149	AURKB
472	Hist1h2af	45.7329	2.40098	0.384676	6.24157	4.33208e-10	4.04863e-09	5.28163	HIST1H2AJ
473	Sgms1	1095.46	-1.17886	0.188953	-6.2389	4.40654e-10	4.11534e-09	-2.26398	SGMS1
474	Olfml2b	102.388	2.02904	0.325788	6.22811	4.72107e-10	4.39372e-09	4.08134	OLFML2B
475	Dnajc9	173.391	1.01482	0.163132	6.22086	4.94437e-10	4.59193e-09	2.02065	DNAJC9
476	Wee1	247.495	1.27014	0.2042	6.22006	4.9697e-10	4.61226e-09	2.41184	WEE1
477	Ncapg	224.23	2.04495	0.329519	6.20585	5.44018e-10	5.04189e-09	4.12658	NCAPG
478	Bend6	527.165	-1.68279	0.271324	-6.20213	5.57047e-10	5.15192e-09	-3.21047	BEND6
479	Snap47	524.078	-1.19223	0.192285	-6.20034	5.63405e-10	5.20711e-09	-2.28506	SNAP47
480	Ttk	153.623	1.8298	0.29558	6.19052	5.99642e-10	5.5153e-09	3.55487	TTK
481	Mtbp	140.621	1.08974	0.176052	6.18989	6.02047e-10	5.5298e-09	2.12836	MTBP
482	Kif18b	133.341	1.99865	0.322903	6.18964	6.03031e-10	5.53504e-09	3.99626	KIF18B
483	Cnrip1	365.844	-1.00583	0.162812	-6.17784	6.49848e-10	5.94026e-09	-2.0081	CNRIP1
484	Gm5089	51.7289	2.39883	0.388544	6.17389	6.66297e-10	6.08151e-09	5.27375
485	Ttf2	191.253	1.18199	0.191576	6.16983	6.83631e-10	6.22695e-09	2.2689	TTF2
486	Calm3	2612.85	-1.07965	0.175013	-6.16895	6.87437e-10	6.25076e-09	-2.11352
487	Tfap4	73.8828	1.63426	0.265066	6.16549	7.02654e-10	6.37929e-09	3.10428	TFAP4
488	Mbnl3	58.8122	2.45784	0.398918	6.16125	7.21708e-10	6.54338e-09	5.49392	MBNL3
489	Ntrk3	2376.52	-1.18176	0.191884	-6.15871	7.33398e-10	6.63586e-09	-2.26853	NTRK3
490	Oxct1	1665.7	-1.11174	0.180625	-6.15499	7.50834e-10	6.78902e-09	-2.16107	OXCT1
491	Eme1	40.3531	2.37197	0.385726	6.14936	7.77975e-10	7.00597e-09	5.17648	EME1
492	Kif2c	106.331	2.05346	0.33405	6.14717	7.88782e-10	7.08895e-09	4.151	KIF2C
493	Snap91	1546.63	-1.29203	0.210339	-6.14264	8.11628e-10	7.28447e-09	-2.44873	SNAP91
494	Slc6a15	395.236	-1.01949	0.166073	-6.13879	8.31503e-10	7.45283e-09	-2.0272	SLC6A15
495	Pola1	360.952	1.00334	0.163639	6.13145	8.70808e-10	7.79467e-09	2.00464	POLA1
496	Osbpl1a	615.781	-1.29078	0.210553	-6.13044	8.7639e-10	7.83938e-09	-2.4466	OSBPL1A
497	Cenpi	117.209	1.82503	0.297747	6.12947	8.81698e-10	7.88157e-09	3.54316	CENPI
498	Cplx2	2599	-1.16885	0.190849	-6.12451	9.09636e-10	8.09339e-09	-2.24833	CPLX2
499	Chaf1a	151.208	1.61237	0.26395	6.10861	1.00501e-09	8.88869e-09	3.05753	CHAF1A
500	Wdr76	178.166	1.21999	0.199886	6.10342	1.03823e-09	9.17032e-09	2.32945	WDR76
501	Tgif2	88.0968	1.26923	0.208085	6.09958	1.06347e-09	9.38083e-09	2.41033	TGIF2
502	Gm1043	126.87	-1.95972	0.322114	-6.08392	1.17281e-09	1.03181e-08	-3.88985
503	Clec2l	117.411	-1.83703	0.302073	-6.0814	1.19141e-09	1.04748e-08	-3.57273	CLEC2L
504	Habp4	254.631	-1.38284	0.227441	-6.08	1.20179e-09	1.05592e-08	-2.60781	HABP4
505	Ppp1r14c	421.638	1.21677	0.200215	6.07733	1.22199e-09	1.07155e-08	2.32426	PPP1R14C
506	Plekho2	294.969	1.29634	0.213354	6.07599	1.23221e-09	1.0791e-08	2.45605	PLEKHO2
507	Snrpe	113.697	1.25911	0.207248	6.07539	1.23691e-09	1.0825e-08	2.39349
508	Ebf3	187.585	2.5835	0.425429	6.07268	1.25791e-09	1.10016e-08	5.9939	EBF3
509	Nap1l5	619.627	-2.49819	0.412154	-6.0613	1.35028e-09	1.17555e-08	-5.64976	NAP1L5
510	Hmgn1	412.699	1.08711	0.179476	6.05712	1.3858e-09	1.20334e-08	2.12448	HMGN1
511	Aldh1a2	32.3676	4.86102	0.803084	6.05293	1.42231e-09	1.23264e-08	29.0611	ALDH1A2
512	Syp	993.821	-1.40826	0.232728	-6.05107	1.43884e-09	1.24615e-08	-2.65416	SYP
513	Tfap2c	27.1237	4.7113	0.779632	6.04297	1.513e-09	1.30615e-08	26.1964	TFAP2C
514	Slc16a4	378.839	-1.06981	0.177081	-6.04136	1.52824e-09	1.31845e-08	-2.09916	SLC16A4
515	Rgs7	295.536	-1.46359	0.242409	-6.03768	1.56348e-09	1.34712e-08	-2.75793	RGS7
516	Gstm1	241.454	-1.3494	0.223506	-6.03743	1.56586e-09	1.34829e-08	-2.54807	GSTM5
517	Mis18bp1	239.762	1.80101	0.298395	6.03566	1.58315e-09	1.36055e-08	3.48464	MIS18BP1
518	Adora1	546.899	-1.31683	0.218416	-6.02901	1.64963e-09	1.41677e-08	-2.49118	ADORA1
519	BC055324	84.7867	1.34476	0.22307	6.02844	1.6555e-09	1.4209e-08	2.53989
520	Stmn3	495.913	-1.50144	0.249531	-6.01707	1.77599e-09	1.51846e-08	-2.83126	STMN3
521	Runx1t1	486.247	-1.15485	0.191946	-6.01653	1.78198e-09	1.52261e-08	-2.22661	RUNX1T1
522	Plekhb2	697.489	-1.01217	0.168278	-6.01489	1.80006e-09	1.53511e-08	-2.01695	PLEKHB2
523	Parpbp	87.8752	1.60517	0.267055	6.01064	1.84792e-09	1.57383e-08	3.04232	PARPBP
524	Necab3	112.694	1.83862	0.30624	6.00387	1.92672e-09	1.63478e-08	3.57668	NECAB3
525	Vash2	243.223	1.35638	0.225943	6.00319	1.93475e-09	1.64054e-08	2.56042	VASH2
526	Nek2	101.124	2.28846	0.381799	5.99387	2.04901e-09	1.73303e-08	4.88533	NEK2
527	Snrpn	728.674	-1.50591	0.251585	-5.98571	2.1545e-09	1.81536e-08	-2.84004	SNRPN
528	Tuba4a	274.28	-1.65283	0.276385	-5.98017	2.22908e-09	1.87465e-08	-3.1445	TUBA4A
529	Chtf18	71.4768	1.84888	0.309217	5.97925	2.24169e-09	1.88288e-08	3.60221	CHTF18
530	Cdc20	137.561	1.60522	0.269101	5.96513	2.44444e-09	2.04546e-08	3.04243	CDC20
531	Mtmr7	223.988	-1.17027	0.196623	-5.95184	2.65145e-09	2.21175e-08	-2.25054	MTMR7
532	B630019K06Rik	113.919	-1.62572	0.273201	-5.95063	2.67109e-09	2.22674e-08	-3.08596
533	Pkia	2748.14	-1.33605	0.224705	-5.94578	2.75137e-09	2.28796e-08	-2.52459	PKIA
534	Dok5	46.8416	-1.89196	0.318371	-5.94261	2.80524e-09	2.32985e-08	-3.71138	DOK5
535	Mad2l1	206.862	1.18324	0.199123	5.94223	2.81177e-09	2.33382e-08	2.27086	MAD2L1
536	Hist1h2bm	65.3116	2.07802	0.349738	5.94164	2.82182e-09	2.34071e-08	4.22226	HIST1H2BN
537	Kif22	154.505	1.69744	0.285843	5.93836	2.8788e-09	2.38353e-08	3.24325	KIF22
538	Dcbld1	374.127	-1.24596	0.209827	-5.93802	2.88482e-09	2.38704e-08	-2.37176	DCBLD1
539	Smo	406.454	1.01441	0.170841	5.93777	2.88923e-09	2.38921e-08	2.02008	SMO
540	Tmem35a	203.104	-1.03129	0.173828	-5.9328	2.9781e-09	2.45661e-08	-2.04385
541	Slc29a1	471.145	1.28413	0.216666	5.92677	3.08951e-09	2.54066e-08	2.43535	SLC29A1
542	Asf1b	64.898	1.65628	0.279607	5.92358	3.15001e-09	2.58723e-08	3.15202	ASF1B
543	B3galt5	184.111	-1.11916	0.189024	-5.9207	3.20567e-09	2.62377e-08	-2.1722	B3GALT5
544	Tcf7l2	541.864	-1.26951	0.215214	-5.89881	3.66127e-09	2.967e-08	-2.41079	TCF7L2
545	Hsd17b7	228.383	-1.04693	0.177724	-5.89077	3.84406e-09	3.10196e-08	-2.06613	HSD17B7
546	Stmn2	2480.56	-1.34389	0.228249	-5.88782	3.91329e-09	3.15401e-08	-2.53834	STMN2
547	Tmem181a	234.861	-1.01164	0.172628	-5.86023	4.62225e-09	3.70752e-08	-2.0162	TMEM181
548	Atl1	243.207	-1.04671	0.178884	-5.85135	4.87611e-09	3.89476e-08	-2.06582	ATL1
549	Cenpo	138.994	1.01571	0.17381	5.84381	5.10208e-09	4.07038e-08	2.0219	CENPO
550	Gas2l3	293.141	1.2894	0.220802	5.83961	5.23247e-09	4.15703e-08	2.44426	GAS2L3
551	Mkrn1	1092.13	1.32611	0.227088	5.83963	5.2316e-09	4.15703e-08	2.50726	MKRN1
552	Cables1	136.905	-1.22277	0.209817	-5.82776	5.61763e-09	4.44979e-08	-2.33394	CABLES1
553	Ccdc184	148.215	-1.12481	0.193009	-5.82778	5.61709e-09	4.44979e-08	-2.18073	C12orf68
554	Arsi	12.0999	7.03453	1.20784	5.82403	5.74436e-09	4.53403e-08	131.1	ARSI
555	Ggt5	191.336	-1.13903	0.195866	-5.81538	6.04974e-09	4.76662e-08	-2.20233	GGT5
556	Rgs8	294.81	-1.48418	0.255326	-5.81287	6.14099e-09	4.82713e-08	-2.79758	RGS8
557	Chst10	306.723	-1.09106	0.188028	-5.80264	6.5279e-09	5.12222e-08	-2.1303	CHST10
558	Nrm	88.5435	1.35035	0.232984	5.7959	6.79546e-09	5.32541e-08	2.54974	NRM
559	Foxm1	295.824	1.61232	0.278213	5.79526	6.82144e-09	5.33687e-08	3.05742	FOXM1
560	Fam131c	30.1604	-2.89031	0.498774	-5.79483	6.83915e-09	5.34759e-08	-7.41428	FAM131C
561	Stmn4	313.629	-1.1464	0.19802	-5.78931	7.06757e-09	5.51328e-08	-2.21361	STMN4
562	Coro2a	169.732	-1.27423	0.220153	-5.78791	7.12676e-09	5.55297e-08	-2.41869	CORO2A
563	Hist1h3g	47.4076	2.67197	0.462628	5.77564	7.66591e-09	5.95222e-08	6.37301	HIST1H3J
564	2610002M06Rik	501.151	-1.19456	0.206883	-5.77407	7.73777e-09	6.00452e-08	-2.28875
565	Cdc6	68.1359	2.17745	0.377456	5.76876	7.98546e-09	6.18231e-08	4.52355	CDC6
566	Kif18a	148.155	1.76536	0.306025	5.76867	7.99001e-09	6.18231e-08	3.39958	KIF18A
567	Edil3	474.935	-1.30565	0.226867	-5.75513	8.65765e-09	6.67954e-08	-2.47194	EDIL3
568	Dbpht2	291.163	-2.59389	0.45167	-5.74289	9.30723e-09	7.16415e-08	-6.03724
569	4930427A07Rik	81.9951	1.25753	0.219005	5.74199	9.35703e-09	7.19419e-08	2.39085
570	Mcm4	271.055	1.24471	0.217156	5.73187	9.93272e-09	7.61053e-08	2.36971	MCM4
571	Usp44	14.7635	4.58762	0.801296	5.72525	1.03283e-08	7.90458e-08	24.0442	USP44
572	Garem2	120.504	-1.32595	0.231782	-5.72067	1.06104e-08	8.10185e-08	-2.50697
573	Chek1	88.6754	1.69093	0.295615	5.72004	1.06497e-08	8.12722e-08	3.22865	CHEK1
574	Tmem150c	162.084	-1.31187	0.229432	-5.71789	1.07855e-08	8.21681e-08	-2.48262	TMEM150C
575	Col5a1	328.662	1.57241	0.275022	5.71739	1.08172e-08	8.23153e-08	2.974	COL5A1
576	Rragd	440.449	-1.19662	0.209456	-5.71297	1.11019e-08	8.43382e-08	-2.29201	RRAGD
577	Syce2	48.6843	1.62662	0.285286	5.70169	1.18622e-08	8.98582e-08	3.08788	SYCE2
578	Exo1	119.07	1.93811	0.339988	5.70051	1.19447e-08	9.04317e-08	3.83202	EXO1
579	Ccdc80	304.339	1.12255	0.196946	5.69978	1.19963e-08	9.07712e-08	2.17731	CCDC80
580	Mt3	174.329	-1.68427	0.295517	-5.69941	1.20225e-08	9.09173e-08	-3.21378
581	Adgrg3	123.237	1.85374	0.325477	5.69546	1.23042e-08	9.29955e-08	3.61436	GPR97
582	Bard1	120.596	1.58567	0.278857	5.68632	1.29807e-08	9.79421e-08	3.00148	BARD1
583	Hist1h2bh	58.0805	2.84691	0.502007	5.67104	1.4193e-08	1.06787e-07	7.19456
584	Mybl2	78.2244	1.70925	0.301789	5.66373	1.48117e-08	1.11129e-07	3.26991	MYBL2
585	Knstrn	205.872	1.68064	0.296743	5.66361	1.48225e-08	1.11148e-07	3.2057	KNSTRN
586	Plk1	92.9406	1.8191	0.321464	5.65881	1.52427e-08	1.14203e-07	3.52862	PLK1
587	Aprt	241.468	1.16915	0.206982	5.64856	1.61797e-08	1.20783e-07	2.24879	APRT
588	Prkcz	325.629	-1.28548	0.227594	-5.64811	1.62219e-08	1.2103e-07	-2.43762	PRKCZ
589	Jph3	350.849	-1.20077	0.213079	-5.63532	1.74735e-08	1.2986e-07	-2.29862	JPH3
590	Rhod	105.416	-1.27681	0.226658	-5.63321	1.76883e-08	1.31383e-07	-2.42303	RHOD
591	Scn2a	1823.63	-1.90883	0.33895	-5.6316	1.7855e-08	1.32548e-07	-3.75504
592	Slc22a6	21.7966	4.96387	0.881901	5.62861	1.81673e-08	1.34716e-07	31.2086	SLC22A6
593	Arhgap36	30.1001	-3.17289	0.564617	-5.61954	1.91462e-08	1.41661e-07	-9.01851	ARHGAP36
594	Shcbp1	107.037	1.89932	0.338248	5.61517	1.96374e-08	1.44894e-07	3.73037	SHCBP1
595	Celf4	1522.86	-1.22293	0.217824	-5.61433	1.97331e-08	1.45519e-07	-2.33421	CELF4
596	Map1lc3a	413.103	-1.02133	0.182002	-5.61164	2.00414e-08	1.47548e-07	-2.02979	MAP1LC3A
597	Pi4k2b	104.434	1.14546	0.20527	5.58023	2.40196e-08	1.75262e-07	2.21216	PI4K2B
598	Fech	1026.52	1.79332	0.321459	5.57869	2.4234e-08	1.76566e-07	3.46612	FECH
599	Fanci	76.0006	1.98887	0.356677	5.57611	2.45959e-08	1.78581e-07	3.96926	FANCI
600	Hhex	120.836	1.10858	0.198848	5.57501	2.47511e-08	1.7955e-07	2.15633	HHEX
601	Msx2	26.2879	4.59278	0.825099	5.56634	2.60149e-08	1.88206e-07	24.1304	MSX2
602	Ank	631.426	-1.03236	0.18566	-5.5605	2.69007e-08	1.94299e-07	-2.04537	ANKH
603	Cfap61	50.5739	2.36954	0.426174	5.56002	2.69742e-08	1.94724e-07	5.16775
604	Snx16	226.874	-1.00535	0.180861	-5.55873	2.7175e-08	1.95962e-07	-2.00744	SNX16
605	AI464131	321.588	-1.04361	0.187893	-5.55429	2.78749e-08	2.00758e-07	-2.06138
606	Serpinb9b	38.8373	2.66422	0.479827	5.55246	2.81677e-08	2.02574e-07	6.33884
607	Hist1h2bl	44.5003	2.27155	0.409359	5.54905	2.87233e-08	2.06015e-07	4.82842	HIST1H2BE
608	Pask	164.301	1.10461	0.199296	5.54253	2.98132e-08	2.13374e-07	2.1504	PASK
609	Ccdc68	26.2396	2.13957	0.386385	5.53741	3.0698e-08	2.19027e-07	4.40631	CCDC68
610	Fam60a	42.1965	1.50853	0.272643	5.53301	3.14777e-08	2.23966e-07	2.84521	FAM60A
611	Itih2	25.9389	6.70896	1.21252	5.53308	3.14649e-08	2.23966e-07	104.616	ITIH2
612	Hist1h2be	87.9926	1.35375	0.244805	5.52993	3.20354e-08	2.27449e-07	2.55576	HIST1H2BF
613	Rfc5	121.871	1.20581	0.218131	5.52791	3.24075e-08	2.29847e-07	2.30666	RFC5
614	Acsl3	626.312	-1.10082	0.199364	-5.52165	3.3584e-08	2.37939e-07	-2.14476	ACSL3
615	Clec3b	22.724	2.40714	0.436371	5.51627	3.46266e-08	2.45065e-07	5.30421	CLEC3B
616	Ndc80	63.0619	1.80163	0.327027	5.50911	3.60643e-08	2.54566e-07	3.48613	NDC80
617	Plac8	31.1081	2.6568	0.482413	5.50731	3.64351e-08	2.56776e-07	6.30632	PLAC8
618	Megf6	738.518	-1.39608	0.25364	-5.50415	3.70949e-08	2.6115e-07	-2.63185	MEGF6
619	Ckap2l	199.932	1.65365	0.300692	5.4995	3.80878e-08	2.67717e-07	3.1463	CKAP2L
620	Rasgrf1	475.723	-1.19591	0.21755	-5.49715	3.85971e-08	2.71154e-07	-2.29089	RASGRF1
621	Sc5d	583.841	-1.0148	0.184749	-5.49287	3.95447e-08	2.77374e-07	-2.02063	SC5D
622	Ralyl	252.853	-1.42572	0.259675	-5.49039	4.01036e-08	2.80852e-07	-2.68648	RALYL
623	Klhl35	24.5784	3.19475	0.581973	5.48952	4.03021e-08	2.82064e-07	9.15623	KLHL35
624	Rpa2	87.2276	1.25225	0.228648	5.47677	4.3316e-08	3.02239e-07	2.38213	RPA2
625	Mutyh	36.7482	1.71645	0.313721	5.47126	4.46858e-08	3.10984e-07	3.28626	MUTYH
626	Acp5	37.9438	1.69574	0.310187	5.46684	4.58138e-08	3.17841e-07	3.23944
627	Ptx3	26.1905	2.89138	0.529841	5.45707	4.84042e-08	3.34769e-07	7.41982	PTX3
628	Etv4	178.394	-1.03758	0.190163	-5.45628	4.8621e-08	3.36094e-07	-2.05278	ETV4
629	Slc25a39	685.92	1.07843	0.198296	5.43847	5.37391e-08	3.68422e-07	2.11174	SLC25A39
630	Prr11	165.903	1.59198	0.293014	5.43312	5.53777e-08	3.78683e-07	3.01463	PRR11
631	Vsnl1	637.694	-2.22859	0.410183	-5.43318	5.53594e-08	3.78683e-07	-4.68677	VSNL1
632	Ipcef1	287.367	-1.77154	0.327259	-5.41327	6.18841e-08	4.20806e-07	-3.41418	IPCEF1
633	Hist1h2ah	21.5582	2.59848	0.480225	5.41096	6.26869e-08	4.25615e-07	6.05649	HIST1H2AH
634	Gins2	55.0341	1.6409	0.303293	5.41028	6.29267e-08	4.26809e-07	3.11861	GINS2
635	Selenoh	165.638	1.21775	0.22523	5.4067	6.4198e-08	4.3499e-07	2.32584
636	Aurka	89.2335	1.43882	0.266422	5.40054	6.6442e-08	4.49738e-07	2.71099	AURKA
637	Esm1	95.9233	-4.30729	0.797853	-5.3986	6.71628e-08	4.54156e-07	-19.7981	ESM1
638	Fignl1	96.2514	1.7331	0.321177	5.39608	6.81137e-08	4.60353e-07	3.3244	FIGNL1
639	Galnt18	190.415	-1.23603	0.229498	-5.38579	7.21277e-08	4.85517e-07	-2.35549	GALNT18
640	Gins1	36.0073	1.85711	0.344928	5.38405	7.28297e-08	4.89995e-07	3.62281	GINS1
641	Glt1d1	61.3716	-1.48426	0.275913	-5.37945	7.4714e-08	5.01409e-07	-2.79774	GLT1D1
642	Lox	37.7	2.65969	0.495183	5.37112	7.8249e-08	5.23817e-07	6.31895	LOX
643	Pycr1	35.5141	2.2076	0.412553	5.35106	8.74413e-08	5.80695e-07	4.61905	PYCR1
644	Zgrf1	385.576	1.11873	0.20934	5.34409	9.087e-08	6.01372e-07	2.17156	ZGRF1
645	Mxd3	44.8397	2.09067	0.391335	5.3424	9.17236e-08	6.0642e-07	4.25945	MXD3
646	Ano4	163.523	-1.13477	0.212445	-5.34148	9.21911e-08	6.08908e-07	-2.19583	ANO4
647	Hist1h2ac	42.804	1.9589	0.367181	5.33497	9.55604e-08	6.30227e-07	3.88766	HIST1H2AK
648	C1qtnf4	70.891	-1.44603	0.271196	-5.33203	9.71223e-08	6.39896e-07	-2.72456	C1QTNF4
649	Mctp1	247.849	-1.64545	0.308867	-5.32738	9.96418e-08	6.5488e-07	-3.12846	MCTP1
650	H2afx	283.134	1.16246	0.218233	5.32668	1.00023e-07	6.57062e-07	2.23838	H2AFX
651	Ripply3	55.5752	1.54464	0.290503	5.31713	1.05416e-07	6.89773e-07	2.91732	RIPPLY3
652	Tmc3	22.0329	3.0881	0.58173	5.30848	1.10545e-07	7.21213e-07	8.50377	TMC3
653	Cubn	41.6658	3.14478	0.592917	5.30392	1.13344e-07	7.38754e-07	8.8445	CUBN
654	Upp1	37.1067	2.16558	0.408393	5.30269	1.14109e-07	7.42653e-07	4.48648	UPP1
655	Esco2	116.351	2.00973	0.38097	5.27531	1.32535e-07	8.56315e-07	4.02707	ESCO2
656	Ufsp1	33.303	-1.53087	0.290226	-5.27475	1.3294e-07	8.58105e-07	-2.88959	UFSP1
657	Sgol1	103.982	1.84182	0.349706	5.26677	1.38845e-07	8.94489e-07	3.58462	SGOL1
658	Syngr1	1053.43	-1.26895	0.24095	-5.26644	1.39093e-07	8.95654e-07	-2.40986	SYNGR1
659	Lin9	168.072	1.05356	0.200061	5.26622	1.3926e-07	8.963e-07	2.07565	LIN9
660	Sypl2	42.3544	1.57104	0.298835	5.25723	1.46241e-07	9.38968e-07	2.9712	SYPL2
661	Hist1h3c	56.0053	2.54984	0.485477	5.25224	1.50262e-07	9.62011e-07	5.8557	HIST2H3D
662	Ptch2	95.8331	2.23548	0.42613	5.246	1.55437e-07	9.94187e-07	4.70918	PTCH2
663	Stk32b	65.7182	-2.45292	0.467802	-5.24349	1.57563e-07	1.0073e-06	-5.47521	STK32B
664	Larp7	136.794	1.00037	0.191684	5.21886	1.80026e-07	1.14216e-06	2.00052	LARP7
665	Ube2t	41.3405	1.98769	0.380998	5.21705	1.81792e-07	1.15227e-06	3.96601	UBE2T
666	Mcm3	246.482	1.42679	0.27361	5.21468	1.84139e-07	1.16659e-06	2.68847	MCM3
667	Hcn4	105.032	-1.62465	0.312007	-5.20712	1.91798e-07	1.21224e-06	-3.08368	HCN4
668	Foxc2	12.6389	4.86713	0.938006	5.18881	2.11647e-07	1.32639e-06	29.1845	FOXC2
669	Glrb	534.492	-1.46601	0.282553	-5.18845	2.12052e-07	1.32745e-06	-2.76257	GLRB
670	Pkhd1	21.3408	5.41174	1.04352	5.18607	2.14781e-07	1.34226e-06	42.5694	PKHD1
671	Kcne3	26.9291	2.41718	0.4673	5.17264	2.30812e-07	1.43572e-06	5.34124	KCNE3
672	Asrgl1	893.57	-1.05461	0.20419	-5.16485	2.40629e-07	1.49193e-06	-2.07716	ASRGL1
673	Ccl9	28.2751	2.06288	0.400018	5.15697	2.50978e-07	1.55248e-06	4.1782
674	F3	126.535	-1.3732	0.266417	-5.15433	2.54533e-07	1.57229e-06	-2.59045	F3
675	Osmr	778.153	-1.09845	0.213156	-5.15328	2.55972e-07	1.58045e-06	-2.14125	OSMR
676	Hfm1	112.035	1.25815	0.244734	5.14088	2.73458e-07	1.68219e-06	2.39188	HFM1
677	Pcnx2	258.501	-1.27846	0.250319	-5.10731	3.26777e-07	1.99547e-06	-2.42579
678	Mad2l2	116.085	1.21798	0.238549	5.1058	3.29392e-07	2.01053e-06	2.32621	MAD2L2
679	Actg2	23.5955	2.77043	0.544503	5.08801	3.61844e-07	2.19556e-06	6.82313	ACTG2
680	Spryd7	191.713	-1.21571	0.239051	-5.08556	3.66542e-07	2.22205e-06	-2.32255	SPRYD7
681	Abracl	98.0192	1.16894	0.230106	5.08	3.77437e-07	2.28395e-06	2.24846	ABRACL
682	Pkmyt1	77.6494	1.41264	0.278471	5.07284	3.91918e-07	2.36621e-06	2.66224	PKMYT1
683	Olfm1	1236.15	-1.21222	0.239058	-5.07082	3.96106e-07	2.39008e-06	-2.31694	OLFM1
684	Ung	56.8044	1.84076	0.363447	5.06473	4.08982e-07	2.46478e-06	3.58199	UNG
685	Hist1h2bj	79.9705	2.27724	0.449795	5.06285	4.13044e-07	2.48814e-06	4.8475	HIST1H2BL
686	Rcn3	123.818	1.03041	0.203583	5.06137	4.16257e-07	2.50523e-06	2.0426	RCN3
687	Nr4a3	132.488	-2.31193	0.459826	-5.02784	4.96041e-07	2.95857e-06	-4.96548	NR4A3
688	Rfc3	97.8841	1.22584	0.24437	5.01633	5.26677e-07	3.12751e-06	2.33891	RFC3
689	Arfgef3	1787.22	-1.07551	0.215037	-5.00152	5.68806e-07	3.35678e-06	-2.10747	KIAA1244
690	Gp6	11.694	6.00568	1.20088	5.00105	5.70188e-07	3.36345e-06	64.2527	GP6
691	Spc25	119.678	1.66806	0.333576	5.00054	5.71708e-07	3.37093e-06	3.17787	SPC25
692	Hmgb2	71.3046	1.92877	0.386172	4.99459	5.89606e-07	3.47034e-06	3.80731	HMGB2
693	Adamts2	90.1695	1.42962	0.286274	4.99389	5.91762e-07	3.48149e-06	2.69376	ADAMTS2
694	Dhrs4	75.549	1.04874	0.210198	4.9893	6.05976e-07	3.55884e-06	2.06873	DHRS4
695	Dut	139.532	1.20633	0.242016	4.98451	6.21198e-07	3.64664e-06	2.3075	DUT
696	Stx1b	1093.08	-1.03667	0.208178	-4.97972	6.3677e-07	3.72985e-06	-2.05148	STX1B
697	Gse1	821.344	1.08033	0.217097	4.97624	6.48324e-07	3.78922e-06	2.11452	GSE1
698	Syt3	124.211	-1.00748	0.202786	-4.96817	6.7589e-07	3.93999e-06	-2.01039	SYT3
699	Nap1l3	148.627	-1.29399	0.261272	-4.95265	7.32086e-07	4.24782e-06	-2.45205	NAP1L3
700	Slc45a1	91.2997	-1.75348	0.354051	-4.95262	7.32197e-07	4.24782e-06	-3.37172	SLC45A1
701	Cenpj	146.648	1.0753	0.217327	4.94785	7.50378e-07	4.34764e-06	2.10716	CENPJ
702	Tk1	107.973	1.66203	0.336455	4.93983	7.81907e-07	4.51835e-06	3.16462	TK1
703	Cdca5	46.9417	2.21833	0.449167	4.93877	7.86179e-07	4.53931e-06	4.65355	CDCA5
704	Gsg2	69.9461	1.37869	0.280143	4.92137	8.59409e-07	4.94077e-06	2.60032	GSG2
705	Bpgm	941.705	1.71572	0.348669	4.92077	8.62062e-07	4.95176e-06	3.2846	BPGM
706	Spdl1	49.8897	1.83959	0.373884	4.92022	8.64449e-07	4.9612e-06	3.57909	SPDL1
707	Zfp853	51.6947	-1.67918	0.341535	-4.91656	8.80793e-07	5.04417e-06	-3.20245
708	Shmt1	52.9981	1.43433	0.292322	4.90669	9.2624e-07	5.28856e-06	2.70257	SHMT1
709	Adamts19	26.7013	3.02762	0.617067	4.90647	9.27292e-07	5.29004e-06	8.15465	ADAMTS19
710	Bora	142.124	1.06998	0.218444	4.8982	9.67162e-07	5.49835e-06	2.09941	BORA
711	Napsa	23.3951	2.82433	0.57666	4.89774	9.69464e-07	5.5071e-06	7.08286	NAPSA
712	Ccdc39	141.854	-1.35258	0.276339	-4.89464	9.84881e-07	5.58992e-06	-2.55368	CCDC39
713	Slc41a2	164.719	-1.56823	0.320819	-4.88821	1.01759e-06	5.75601e-06	-2.9654	SLC41A2
714	Ska3	57.1951	1.45146	0.296988	4.88726	1.02248e-06	5.77874e-06	2.73484	SKA3
715	Gli2	168.712	1.43727	0.294444	4.88131	1.05385e-06	5.94097e-06	2.70808	GLI2
716	Rgs16	109.747	1.25488	0.257563	4.87213	1.10404e-06	6.2134e-06	2.38647	RGS16
717	Hyls1	101.196	1.11217	0.228333	4.87081	1.11142e-06	6.25234e-06	2.1617	HYLS1
718	Scn2b	214.067	-1.35761	0.278741	-4.8705	1.11315e-06	6.25679e-06	-2.5626	SCN2B
719	Mroh2a	79.5053	5.85918	1.20321	4.86963	1.11806e-06	6.27908e-06	58.0481	MROH2A
720	Abca14	16.0863	5.55997	1.1427	4.86564	1.14089e-06	6.39922e-06	47.1755
721	Cenpn	62.5827	1.66117	0.34168	4.86178	1.16336e-06	6.51158e-06	3.16273	CENPN
722	Hist1h4b	65.7497	2.16972	0.447271	4.85102	1.22829e-06	6.8435e-06	4.49936	HIST2H4A
723	Proser2	196.224	1.05318	0.217337	4.84584	1.26075e-06	7.01556e-06	2.0751	PROSER2
724	E2f8	124.598	1.37424	0.283789	4.84247	1.28233e-06	7.12082e-06	2.59231	E2F8
725	Gng3	336.157	-1.29981	0.26918	-4.82876	1.37383e-06	7.60046e-06	-2.46196	GNG3
726	Tmem169	128.929	-1.20504	0.249957	-4.821	1.42839e-06	7.87293e-06	-2.30544	TMEM169
727	H3f3a	216.344	1.24981	0.259454	4.81707	1.4568e-06	8.0229e-06	2.3781	H3F3A
728	Myh11	105.394	1.61254	0.334858	4.81561	1.46753e-06	8.07203e-06	3.0579	MYH11
729	Hist1h3a	70.5953	1.88269	0.391283	4.81157	1.49749e-06	8.22667e-06	3.68761	HIST1H3D
730	Myocd	24.1782	3.04538	0.634526	4.79946	1.59095e-06	8.71141e-06	8.25565	MYOCD
731	Hist1h2ai	43.0703	2.30988	0.483504	4.77737	1.77599e-06	9.65731e-06	4.95842	HIST1H2AE
732	Hist1h4a	87.4768	1.85051	0.387573	4.77461	1.80055e-06	9.78291e-06	3.60628	HIST2H4B
733	Chchd10	81.3066	-1.65293	0.34789	-4.75129	2.02124e-06	1.08977e-05	-3.14471	CHCHD10
734	Haus4	63.5972	1.21713	0.256168	4.75131	2.02107e-06	1.08977e-05	2.32485	HAUS4
735	Unc5a	120.538	-1.01057	0.213	-4.74445	2.0907e-06	1.1254e-05	-2.01471	UNC5A
736	Nsl1	75.4971	1.4516	0.305965	4.74434	2.09192e-06	1.12561e-05	2.73512	NSL1
737	Cep152	158.821	1.03179	0.217629	4.74108	2.12584e-06	1.14202e-05	2.04457	CEP152
738	Gm6614	36.4928	2.14329	0.4523	4.73864	2.15156e-06	1.15491e-05	4.41767
739	Ankle1	59.8529	1.74242	0.367836	4.73695	2.16954e-06	1.16362e-05	3.34596	ANKLE1
740	Brinp1	556.865	-1.19258	0.252561	-4.72195	2.33594e-06	1.24736e-05	-2.28561	BRINP1
741	Sytl4	59.7489	1.18809	0.251728	4.71973	2.36157e-06	1.25903e-05	2.27851	SYTL4
742	Ripk3	61.5199	1.80359	0.382413	4.71635	2.40109e-06	1.27908e-05	3.49089	RIPK3
743	Cdo1	250.391	-1.08137	0.229485	-4.71216	2.45101e-06	1.30359e-05	-2.11605	CDO1
744	Lhfpl3	431.978	-1.19024	0.252658	-4.71085	2.46687e-06	1.31151e-05	-2.2819	LHFPL3
745	Col13a1	33.693	3.43155	0.729718	4.70258	2.56901e-06	1.36255e-05	10.7895	COL13A1
746	Gpc2	48.4993	1.64887	0.351045	4.69703	2.63972e-06	1.39839e-05	3.13587	GPC2
747	Ckap2	208.04	1.41054	0.301323	4.68116	2.85254e-06	1.50397e-05	2.65837	CKAP2
748	Cfap69	108.933	-1.27157	0.271852	-4.67743	2.9049e-06	1.52916e-05	-2.41424	C7orf63
749	Jakmip3	113.758	-1.18211	0.253171	-4.66919	3.02386e-06	1.58803e-05	-2.26908	JAKMIP3
750	Klf8	172.484	-1.07688	0.230717	-4.66754	3.04825e-06	1.60021e-05	-2.10947	KLF8
751	Igdcc3	80.3461	1.27714	0.274292	4.65614	3.22196e-06	1.68478e-05	2.42358	IGDCC3
752	Gpc4	154.706	1.03621	0.222791	4.65105	3.30242e-06	1.72079e-05	2.05084	GPC4
753	Nmral1	80.2474	1.32889	0.286836	4.63293	3.60519e-06	1.86618e-05	2.5121	NMRAL1
754	Pla2g4e	80.4561	-1.38124	0.299871	-4.60613	4.10241e-06	2.10722e-05	-2.60493	PLA2G4E
755	Spin4	65.2792	1.15967	0.251934	4.60309	4.16261e-06	2.13486e-05	2.23407	SPIN4
756	Bnc2	33.1543	3.43141	0.746519	4.59655	4.2954e-06	2.19453e-05	10.7884	BNC2
757	Cenpk	40.6332	1.53735	0.33451	4.59583	4.31035e-06	2.20133e-05	2.90261	CENPK
758	Bnip3l	1266.02	1.11175	0.242068	4.59269	4.37562e-06	2.23125e-05	2.16107	BNIP3L
759	Scn1b	134.599	-1.20584	0.262604	-4.59184	4.39356e-06	2.23869e-05	-2.30671	SCN1B
760	Bex2	319.927	-1.07314	0.235134	-4.56396	5.0198e-06	2.53361e-05	-2.10401	BEX1
761	Kctd13	119.671	-1.20362	0.264149	-4.55661	5.19854e-06	2.61789e-05	-2.30317	KCTD13
762	Slitrk6	70.4541	-1.89882	0.416782	-4.5559	5.21607e-06	2.62424e-05	-3.72907	SLITRK6
763	Gm6086	13.3511	6.19961	1.3619	4.55216	5.30967e-06	2.66581e-05	73.497
764	Paqr9	430.231	-1.38362	0.304027	-4.55097	5.33992e-06	2.67999e-05	-2.60922	PAQR9
765	Hist1h2an	27.0004	2.59291	0.571767	4.53491	5.76286e-06	2.87712e-05	6.03315	HIST1H2AG
766	Ankrd13d	171.68	-1.08072	0.238339	-4.53437	5.77746e-06	2.88292e-05	-2.11509	ANKRD13D
767	Cyp2u1	84.6908	-1.01401	0.223662	-4.53366	5.797e-06	2.88876e-05	-2.01951	CYP2U1
768	Zcwpw1	71.3768	1.20072	0.265099	4.52931	5.9176e-06	2.94228e-05	2.29854	ZCWPW1
769	Tnip3	16.4266	6.50068	1.43775	4.52143	6.14243e-06	3.04387e-05	90.5525	TNIP3
770	Nme5	26.9645	-1.66902	0.370059	-4.51014	6.47862e-06	3.19978e-05	-3.17998	NME5
771	Smpdl3b	33.1305	1.79652	0.398855	4.50419	6.66257e-06	3.28456e-05	3.47381	SMPDL3B
772	AI854703	83.2075	-1.50376	0.334041	-4.50173	6.74029e-06	3.31869e-05	-2.83581
773	Pou2af1	30.6778	2.66573	0.592289	4.50072	6.77229e-06	3.33004e-05	6.34548	POU2AF1
774	Cdhr1	47.3646	-2.39935	0.534207	-4.49142	7.0749e-06	3.46862e-05	-5.27565	CDHR1
775	Rai2	49.3574	1.25887	0.280672	4.48518	7.28509e-06	3.56121e-05	2.39308	RAI2
776	Pter	46.3806	1.16339	0.260742	4.46182	8.12647e-06	3.94047e-05	2.23983	PTER
777	Sapcd2	80.1287	1.0113	0.226659	4.46176	8.12879e-06	3.94047e-05	2.01573	SAPCD2
778	Zfp804b	37.0306	-2.55304	0.572287	-4.46113	8.15298e-06	3.94933e-05	-5.86871	ZNF804B
779	Sox8	291.575	-1.13559	0.254754	-4.4576	8.28815e-06	4.00609e-05	-2.19709	SOX8
780	Gstm7	87.7189	-1.56882	0.352245	-4.45377	8.43739e-06	4.0738e-05	-2.96662	GSTM2
781	Cdk2ap1	79.2748	1.06754	0.240666	4.43579	9.17366e-06	4.41175e-05	2.09586	CDK2AP1
782	Phactr3	455.378	-1.07027	0.241296	-4.4355	9.18577e-06	4.41439e-05	-2.09982	PHACTR3
783	Gabrb2	634.573	-1.27371	0.287201	-4.43491	9.21111e-06	4.42498e-05	-2.41783	GABRB2
784	Wdr62	120.853	1.23059	0.278153	4.42416	9.68184e-06	4.64276e-05	2.34663	WDR62
785	Hist1h2ad	24.4818	2.65089	0.599245	4.42372	9.70173e-06	4.65063e-05	6.28054	HIST1H2AM
786	Clec4a1	15.8485	2.48246	0.5612	4.42349	9.71175e-06	4.65376e-05	5.58851	ZNF705A
787	2810408A11Rik	40.8518	1.45896	0.33036	4.41627	1.00416e-05	4.79979e-05	2.7491
788	Slc25a18	325.534	-1.18651	0.26915	-4.40837	1.04151e-05	4.97475e-05	-2.27602	SLC25A18
789	Faah	128.397	-1.43431	0.326157	-4.39761	1.09451e-05	5.21856e-05	-2.70253	FAAH
790	Zbtb12	75.8579	1.17687	0.267611	4.39767	1.09418e-05	5.21856e-05	2.26085	ZBTB12
791	Igip	281.881	-1.2543	0.285423	-4.39454	1.11008e-05	5.288e-05	-2.38552	IGIP
792	Pmf1	106.424	1.25591	0.285838	4.39378	1.11395e-05	5.29989e-05	2.38818	PMF1
793	Cdc25c	53.8552	1.67193	0.380959	4.38872	1.14019e-05	5.41508e-05	3.18639	CDC25C
794	Cyp39a1	84.1931	1.61038	0.36693	4.38878	1.13988e-05	5.41508e-05	3.05332	CYP39A1
795	Clmn	226.861	-1.36394	0.311175	-4.3832	1.16951e-05	5.54056e-05	-2.57387	CLMN
796	Nmi	71.5468	1.05213	0.240519	4.37441	1.21764e-05	5.74817e-05	2.07358	NMI
797	Iqch	13.6223	6.22978	1.42556	4.37006	1.2421e-05	5.85122e-05	75.0501	IQCH
798	Mlc1	709.67	-1.05694	0.242126	-4.36527	1.26965e-05	5.97049e-05	-2.08052	MLC1
799	Troap	60.3377	1.95262	0.447463	4.36375	1.27849e-05	6.00571e-05	3.87077	TROAP
800	Ybx2	23.0923	2.37905	0.54518	4.36378	1.27832e-05	6.00571e-05	5.20193	YBX2
801	Cdc45	91.3101	1.41455	0.32517	4.35019	1.36019e-05	6.35596e-05	2.66577	CDC45
802	Gm43517	85.6315	-3.93945	0.905738	-4.34944	1.36487e-05	6.37114e-05	-15.3424
803	Nup43	49.4157	1.19122	0.274276	4.34316	1.4045e-05	6.55156e-05	2.28346	NUP43
804	Cenpu	50.7595	1.13011	0.261883	4.31533	1.59365e-05	7.36951e-05	2.18876	CENPU
805	S100a11	48.9141	1.22522	0.283968	4.31464	1.59862e-05	7.38996e-05	2.33791
806	Hist1h2bk	40.5396	1.75928	0.407995	4.31201	1.61778e-05	7.46559e-05	3.38528	HIST1H2BK
807	Krt7	15.9104	4.37167	1.0156	4.30451	1.67355e-05	7.69107e-05	20.7016	KRT7
808	Gdap1	607.574	-1.00198	0.233133	-4.2979	1.72427e-05	7.8997e-05	-2.00275	GDAP1
809	Col26a1	166.438	-1.22487	0.28541	-4.29163	1.77366e-05	8.10098e-05	-2.33735	COL26A1
810	Gsdmd	140.543	1.26374	0.294765	4.28726	1.8089e-05	8.25626e-05	2.40117	GSDMD
811	Sema3f	97.8864	-1.19778	0.279798	-4.28087	1.86165e-05	8.47966e-05	-2.29386	SEMA3F
812	Cd5l	15.491	3.37712	0.790341	4.273	1.92864e-05	8.76388e-05	10.39	CD5L
813	Aldh1b1	24.9607	-2.5716	0.601898	-4.27248	1.93307e-05	8.781e-05	-5.94469	ALDH1B1
814	Gm9881	43.8169	-2.46044	0.576385	-4.26875	1.96575e-05	8.89919e-05	-5.50385
815	Ccne2	138.916	1.01984	0.238922	4.26849	1.96799e-05	8.90633e-05	2.02769	CCNE2
816	Rogdi	134.954	-1.00693	0.236982	-4.24897	2.14752e-05	9.67291e-05	-2.00963	ROGDI
817	Gm867	26.6558	-1.68309	0.39638	-4.24616	2.17463e-05	9.78511e-05	-3.21116
818	Dcdc2a	114.282	-1.88118	0.444263	-4.23439	2.29175e-05	0.000102844	-3.68377	DCDC2
819	Cenpq	72.4975	1.00452	0.237494	4.22968	2.34022e-05	0.000104772	2.00628	CENPQ
820	Psmb9	30.2957	1.87839	0.444736	4.22361	2.40425e-05	0.000107495	3.67664	PSMB9
821	Aim2	104.372	1.02189	0.242781	4.2091	2.56387e-05	0.000114015	2.03058	AIM2
822	Fam117a	99.1165	1.12244	0.266768	4.20754	2.58169e-05	0.000114737	2.17715	FAM117A
823	Vat1l	526.724	-1.23127	0.293087	-4.20103	2.65702e-05	0.000117693	-2.34773	VAT1L
824	Tyms	154.539	1.25055	0.297875	4.19823	2.6901e-05	0.000119	2.37931	TYMS
825	Fgf14	340.075	-1.03628	0.246963	-4.19611	2.71542e-05	0.000120041	-2.05094	FGF14
826	Nod2	58.6967	1.1791	0.28159	4.1873	2.82292e-05	0.000124464	2.26436	NOD2
827	Baiap2l1	31.3476	1.57109	0.375844	4.18015	2.91312e-05	0.000128144	2.97128	BAIAP2L1
828	Kcnk5	18.0999	2.94367	0.704231	4.17998	2.91534e-05	0.0001282	7.69367	KCNK5
829	Arhgef39	40.9458	1.4041	0.33604	4.17838	2.93589e-05	0.000128934	2.64653	ARHGEF39
830	AW011738	86.1979	-1.1366	0.272626	-4.16909	3.05813e-05	0.000133862	-2.19863
831	Gli1	110.599	1.77919	0.428496	4.15217	3.2934e-05	0.000143268	3.43233	GLI1
832	Psmc3ip	29.4079	1.81797	0.438836	4.14271	3.43226e-05	0.000148921	3.52585	PSMC3IP
833	Cenph	27.184	1.99445	0.481763	4.1399	3.4745e-05	0.000150656	3.98465	CENPH
834	Tmem100	132.297	-1.3185	0.319153	-4.13125	3.60798e-05	0.000156089	-2.49407	TMEM100
835	Ifi209	31.3527	2.27146	0.551792	4.11651	3.84653e-05	0.000166032	4.82811	IFI16
836	Grb14	150.321	-1.0008	0.243203	-4.11506	3.87073e-05	0.000166969	-2.0011	GRB14
837	Map4k1	49.9807	1.27772	0.311951	4.09589	4.20551e-05	0.000179899	2.42455	MAP4K1
838	Lamb3	18.1776	2.59623	0.634106	4.09432	4.23409e-05	0.000181064	6.04705	LAMB3
839	Rad51c	39.9228	1.58356	0.387862	4.08279	4.44986e-05	0.000189623	2.99708	RAD51C
840	Hist1h2ae	23.1845	2.00359	0.491379	4.07748	4.55269e-05	0.000193573	4.00996	HIST1H2AL
841	Sox21	100.96	-1.33267	0.32688	-4.07693	4.56341e-05	0.000193967	-2.51868	SOX21
842	Hist2h3b	66.6628	1.73754	0.426533	4.07363	4.62855e-05	0.000196486	3.33466	HIST1H3B
843	9530053A07Rik	16.225	7.46029	1.83711	4.06089	4.8887e-05	0.000206479	176.104
844	Galnt13	350.575	-1.1766	0.289887	-4.05882	4.93218e-05	0.000208052	-2.26043	GALNT13
845	BC030867	33.6857	1.79989	0.444897	4.04562	5.21838e-05	0.000219156	3.48193
846	Gxylt2	105.438	1.05036	0.260064	4.03885	5.37141e-05	0.000224946	2.07105	GXYLT2
847	Gpr176	89.9531	-1.18927	0.295068	-4.0305	5.56585e-05	0.00023236	-2.28037	GPR176
848	Rit2	170.034	-1.51323	0.377042	-4.01342	5.98452e-05	0.000248595	-2.85448	RIT2
849	1810041L15Rik	385.158	-1.26085	0.314342	-4.0111	6.04373e-05	0.000250899	-2.39638
850	Sele	26.4255	2.51261	0.626434	4.01097	6.047e-05	0.000250956	5.7065	SELE
851	Fam131b	484.918	-1.067	0.266915	-3.99752	6.40084e-05	0.000263698	-2.09507	FAM131B
852	Phf19	64.0684	1.14962	0.287585	3.9975	6.4014e-05	0.000263698	2.21856	PHF19
853	Olfr1233	13.472	5.28899	1.33197	3.9708	7.16325e-05	0.000292554	39.0971
854	Mcm8	63.4794	1.40413	0.353657	3.9703	7.17821e-05	0.000292897	2.64657	MCM8
855	Hist1h2bf	24.692	1.84893	0.466181	3.96611	7.3055e-05	0.00029774	3.60232	HIST1H2BG
856	Trim66	108.181	-1.53896	0.388023	-3.96616	7.30384e-05	0.00029774	-2.90586	TRIM66
857	Hist1h3h	36.3745	2.66716	0.673393	3.96078	7.4705e-05	0.000303895	6.35178	HIST1H3E
858	Fam64a	101.723	1.1729	0.296932	3.95006	7.81326e-05	0.000316776	2.25464	FAM64A
859	Il27ra	66.145	1.25905	0.318894	3.94817	7.87499e-05	0.000319085	2.39338	IL27RA
860	Cd163	32.7421	3.17258	0.805477	3.93876	8.19032e-05	0.000330558	9.0166	CD163
861	Cep72	52.5194	1.01756	0.258536	3.93586	8.28986e-05	0.000334071	2.0245	CEP72
862	Bcl3	49.3891	1.11489	0.283942	3.92646	8.62064e-05	0.000346251	2.16578	BCL3
863	Apob	23.3495	4.2312	1.07921	3.92065	8.83093e-05	0.000354165	18.781	APOB
864	Gbp2	122.555	1.57521	0.402669	3.91193	9.15629e-05	0.000365676	2.97979	GBP2
865	Gimap3	23.5534	2.07317	0.530711	3.90639	9.36839e-05	0.000373477	4.20809	GIMAP1-GIMAP5
866	Arxes1	152.271	-1.20285	0.307978	-3.90564	9.39774e-05	0.000374535	-2.30194
867	Adgrd1	32.4581	2.42795	0.622142	3.90257	9.51769e-05	0.000378976	5.38129	GPR133
868	H2-Q4	92.2742	1.33119	0.341174	3.90179	9.54827e-05	0.000379968	2.5161	HLA-A
869	Fign	205.365	-1.35795	0.348294	-3.89885	9.66497e-05	0.000384154	-2.5632	FIGN
870	Arhgef38	13.9983	3.90093	1.00123	3.89612	9.77442e-05	0.000388158	14.9382
871	3110035E14Rik	610.233	-1.42541	0.367659	-3.87699	0.000105756	0.000417862	-2.68591
872	Atp8b4	34.5539	2.65985	0.687755	3.86743	0.000109988	0.000432917	6.31966	ATP8B4
873	P4ha3	55.8251	1.09478	0.284111	3.85334	0.000116516	0.000456058	2.1358	P4HA3
874	Hepacam2	18.3842	2.89978	0.755465	3.83841	0.000123835	0.00048343	7.46314	HEPACAM2
875	Cenpm	21.4589	2.12694	0.554359	3.83676	0.000124667	0.000486395	4.36791	CENPM
876	Olfr344	13.8319	7.23028	1.89154	3.82244	0.000132139	0.000513744	150.152
877	Hdc	26.0974	2.73623	0.716247	3.82024	0.000133323	0.000517446	6.66329	HDC
878	Reep6	37.1996	1.23013	0.322182	3.81812	0.00013447	0.000521746	2.34588	REEP6
879	Fkbp1b	98.2271	-1.10738	0.290856	-3.8073	0.000140492	0.000543532	-2.15453	FKBP1B
880	Snrpg	40.2777	1.18769	0.311971	3.80704	0.000140638	0.000543937	2.27787
881	1700003E16Rik	35.3234	-2.49237	0.656003	-3.79933	0.000145089	0.000559051	-5.62702
882	Tex14	17.8793	2.71007	0.713664	3.7974	0.000146221	0.000562762	6.54353	TEX14
883	Sis	11.4416	5.97356	1.57537	3.79184	0.000149532	0.000574347	62.8376	SI
884	Pole2	46.0182	1.1789	0.310939	3.79141	0.000149794	0.000575022	2.26404	POLE2
885	Cntn1	2860.22	-1.09647	0.290859	-3.76975	0.000163409	0.000623523	-2.1383	CNTN1
886	Slc12a8	30.0688	1.42359	0.379999	3.74631	0.000179457	0.000678939	2.68253	SLC12A8
887	Rad51b	31.6968	1.619	0.43281	3.74067	0.000183529	0.000693361	3.07162	RAD51B
888	Lingo4	31.6385	1.61171	0.431355	3.73639	0.000186684	0.000704681	3.05614	LINGO4
889	A930004D18Rik	51.2046	1.27661	0.342363	3.72883	0.000192373	0.000724722	2.42269
890	Hist1h3i	45.5307	1.9825	0.532441	3.72342	0.000196541	0.000739382	3.95178	HIST1H3F
891	Pbk	90.0912	1.38003	0.372506	3.70472	0.000211621	0.000791883	2.60274	PBK
892	Tmem59l	140.298	-1.39911	0.378013	-3.70124	0.000214552	0.000801944	-2.63739	TMEM59L
893	Rtn4r	58.4543	-1.16599	0.316063	-3.68912	0.000225033	0.00083807	-2.24388	RTN4R
894	Zfp473	31.7097	1.63915	0.444999	3.68348	0.000230074	0.000855887	3.11481	ZNF473
895	Rmi2	51.6438	2.11499	0.576296	3.66998	0.000242571	0.000898375	4.33188	RMI2
896	Cxcl10	75.5332	3.31184	0.90566	3.65682	0.000255362	0.000943653	9.9303	CXCL10
897	Fdps	63.0003	-1.05803	0.28976	-3.65139	0.000260825	0.000962508	-2.08208	FDPS
898	Pla2g4c	22.7149	1.64853	0.451678	3.6498	0.000262448	0.000967428	3.13515	PLA2G4C
899	Nup210l	39.0831	1.26233	0.345877	3.64966	0.00026259	0.000967686	2.39883	NUP210L
900	Pnpo	205.936	1.11449	0.305449	3.64868	0.00026359	0.000970565	2.16518	PNPO
901	Plbd1	23.0548	1.84754	0.506787	3.6456	0.000266768	0.000980916	3.59887	PLBD1
902	Poln	26.5937	1.62734	0.446571	3.64408	0.00026835	0.000985647	3.08943
903	Kifc5b	25.7534	1.68055	0.463818	3.62329	0.000290874	0.00105963	3.2055	KIFC1
904	Itgb3bp	64.489	1.01145	0.279549	3.61815	0.000296715	0.00107797	2.01594	ITGB3BP
905	Ttpa	69.8167	-1.91077	0.528704	-3.61406	0.000301442	0.00109425	-3.76009	TTPA
906	Pla2g3	60.706	-1.74809	0.484543	-3.6077	0.000308929	0.00111839	-3.35912	PLA2G3
907	Tceal5	35.3177	-1.47609	0.409336	-3.60606	0.000310876	0.00112514	-2.78194	TCEAL5
908	Gmnn	39.6766	1.16851	0.324738	3.59832	0.000320277	0.00115728	2.24779	GMNN
909	Fv1	51.787	1.05002	0.29195	3.59657	0.000322436	0.00116445	2.07056
910	Slc6a13	53.892	2.13798	0.595548	3.58993	0.000330762	0.00119162	4.40145	SLC6A13
911	Tbx15	86.0521	1.28148	0.357157	3.588	0.000333221	0.0011995	2.43089	TBX15
912	Abcc2	18.5508	3.52504	0.986899	3.57183	0.000354493	0.0012672	11.5118	ABCC2
913	Rtn4rl2	20.839	-1.39157	0.390725	-3.56152	0.000368721	0.00131244	-2.62365	RTN4RL2
914	H1fx	78.095	1.01438	0.285046	3.55864	0.000372774	0.00132651	2.02003	H1FX
915	Slitrk4	319.393	-1.15271	0.324108	-3.55656	0.000375737	0.00133563	-2.22331	SLITRK4
916	Ppp1r14b	93.9049	1.03908	0.293021	3.54608	0.000391003	0.00138584	2.05491	PPP1R14B
917	Serpinc1	41.5052	1.34237	0.378622	3.54542	0.000391993	0.00138898	2.53568	SERPINC1
918	D2Bwg1423e	49.084	-1.13037	0.319973	-3.5327	0.000411332	0.00145058	-2.18915
919	Kpna2	47.4554	1.53183	0.434916	3.52213	0.000428089	0.00150214	2.89152	KPNA2
920	Ankrd34a	68.9219	-1.21115	0.343925	-3.52155	0.000429028	0.00150504	-2.31522	ANKRD34A
921	Cchcr1	116.202	1.05483	0.299831	3.51808	0.000434686	0.00152248	2.07747	CCHCR1
922	Ak9	14.6429	4.41176	1.25807	3.50678	0.000453572	0.00158406	21.2849	AK9
923	Orc1	35.476	1.66012	0.473493	3.50611	0.000454705	0.00158719	3.16042	ORC1
924	Cd19	30.4118	1.97069	0.563338	3.49824	0.000468338	0.00163222	3.91956	CD19
925	Kif24	106.368	1.01711	0.291586	3.48821	0.00048626	0.00168632	2.02386	KIF24
926	Suv39h2	80.6234	1.13506	0.325572	3.48635	0.000489665	0.00169724	2.19627	SUV39H2
927	Clu	757.939	-1.3592	0.390138	-3.48389	0.000494179	0.00171014	-2.56543	CLU
928	Ehf	16.6671	3.83562	1.10117	3.48322	0.000495418	0.00171284	14.277	EHF
929	Pik3c2g	17.9033	4.04981	1.16367	3.48021	0.000501019	0.00172941	16.5621	PIK3C2G
930	Arhgap9	33.9944	1.36835	0.39423	3.47094	0.000518634	0.00178422	2.58175	ARHGAP9
931	Itga2	47.9869	1.10211	0.317797	3.46798	0.000524388	0.00180031	2.14669	ITGA2
932	1700030J22Rik	34.1514	-1.00677	0.290405	-3.46678	0.000526726	0.00180741	-2.00941
933	Lyve1	28.3416	2.17432	0.628173	3.46135	0.00053748	0.00184052	4.51374	LYVE1
934	Gm10801	170688	4.13907	1.19603	3.46067	0.000538838	0.00184329	17.6191
935	Tmod1	83.0336	1.23519	0.356912	3.46078	0.000538622	0.00184329	2.35413	TMOD1
936	Snrpf	38.0139	1.14302	0.330558	3.45784	0.000544528	0.00186132	2.20842	SNRPF
937	Peg12	48.8899	1.10973	0.321144	3.45554	0.000549198	0.00187536	2.15805
938	Rgag1	36.7725	-1.8326	0.530868	-3.45209	0.000556268	0.00189708	-3.56179	RGAG1
939	Acyp1	48.0676	1.09674	0.317909	3.44985	0.000560907	0.00190949	2.13871	ACYP1
940	Aspn	186.065	1.04382	0.302723	3.44812	0.00056451	0.00192085	2.06168	ASPN
941	Nrap	20.2479	3.12725	0.909371	3.43892	0.00058404	0.00198217	8.73769	NRAP
942	Tbx4	51.7596	-1.15449	0.33582	-3.43782	0.000586419	0.00198873	-2.22605	TBX4
943	Smad6	67.5167	-1.30566	0.380096	-3.43508	0.000592385	0.00200642	-2.47197	SMAD6
944	Hist1h2ag	19.5335	2.17537	0.633783	3.43236	0.000598343	0.00202352	4.51703	HIST1H2AB
945	Fancf	40.7005	1.00168	0.292296	3.42693	0.000610437	0.00206129	2.00233	FANCF
946	Vwa5b1	68.1417	-2.05759	0.600956	-3.42386	0.000617382	0.00208053	-4.16291	VWA5B1
947	Lgi1	254.333	-1.00777	0.294811	-3.41835	0.00063003	0.00211941	-2.0108	LGI1
948	Padi4	11.7789	3.84235	1.12645	3.41101	0.00064723	0.00217016	14.3437	PADI4
949	Ifi213	26.6642	2.62935	0.771886	3.4064	0.000658259	0.00220327	6.18748	IFI16
950	Cys1	25.3599	-1.13243	0.33354	-3.39519	0.000685806	0.00227948	-2.19228	CYS1
951	1700001L19Rik	19.3404	-2.59403	0.76875	-3.37435	0.000739895	0.00244526	-6.03784
952	Tgm2	358.377	1.04206	0.309032	3.372	0.000746242	0.00246258	2.05916	TGM2
953	5430419D17Rik	16.9828	4.10654	1.21918	3.36826	0.000756429	0.00249298	17.2262
954	Gm10800	453366	3.97979	1.18153	3.36835	0.000756193	0.00249298	15.7775
955	Ccr1	28.1343	1.73075	0.515265	3.35895	0.000782395	0.00256982	3.319	CCR1
956	Spag6l	44.2304	-2.15169	0.641361	-3.35489	0.000793975	0.00260657	-4.44349	SPAG6
957	Slc39a12	179.682	-1.07664	0.322815	-3.33517	0.000852487	0.00278497	-2.10912	SLC39A12
958	Casp4	43.4015	1.47554	0.442538	3.33426	0.000855264	0.00279336	2.78087	CASP4
959	Prx	55.0193	1.30672	0.392498	3.32925	0.000870815	0.00283791	2.47379	PRX
960	Pcbd1	23.2566	-1.63168	0.490896	-3.32389	0.000887702	0.0028859	-3.09875	PCBD1
961	Tecrl	40.6257	-1.63887	0.493315	-3.32215	0.000893279	0.00290191	-3.11421	TECRL
962	Fam169b	24.9465	2.26195	0.682594	3.31375	0.000920529	0.00297956	4.79639
963	Adora2b	37.3146	-1.06264	0.320692	-3.31359	0.000921065	0.00297985	-2.08876	ADORA2B
964	Stap1	20.9928	2.14088	0.64612	3.31343	0.000921583	0.0029808	4.4103	STAP1
965	Slamf6	35.534	1.98822	0.600331	3.31187	0.00092674	0.00299395	3.96747	SLAMF6
966	4930579G24Rik	54.0352	1.04058	0.314695	3.30663	0.00094427	0.00303873	2.05705
967	Grk1	15.9971	4.05265	1.22838	3.29918	0.000969684	0.00311451	16.5947	GRK1
968	Ace2	67.4016	-1.73253	0.52627	-3.29209	0.000994469	0.00318569	-3.3231	ACE2
969	Alox12	26.7809	1.83871	0.55882	3.29035	0.00100061	0.00320152	3.57691	ALOX12
970	Fgf9	100.238	1.06745	0.324606	3.28844	0.00100743	0.00322101	2.09572	FGF9
971	Ubtfl1	17.8419	2.5808	0.78511	3.28719	0.00101194	0.00323391	5.98273
972	Pcdha5	41.5864	-1.28801	0.392959	-3.27772	0.00104648	0.00333471	-2.44191	PCDHA5
973	Ugt1a6a	19.7712	3.28838	1.00352	3.27683	0.00104978	0.00334363	9.77016	UGT1A6
974	Amy1	80.0082	-1.03692	0.317242	-3.26854	0.00108105	0.00343993	-2.05184	AMY2A
975	Stra6l	16.8276	3.30189	1.01372	3.25721	0.00112514	0.00356581	9.86203
976	Slc13a4	22.7609	5.43506	1.67707	3.24082	0.00119188	0.00375415	43.2631	SLC13A4
977	Krt222	114.995	-1.08371	0.334419	-3.24057	0.00119293	0.00375656	-2.11947	KRT222
978	Olfr354	14.0335	6.76127	2.08915	3.23637	0.0012106	0.00380773	108.479	OR1N2
979	5830411N06Rik	13.9712	4.17317	1.29142	3.23147	0.00123156	0.00386546	18.0405
980	Ddx25	149.556	-1.06848	0.330663	-3.23134	0.00123213	0.00386634	-2.09723	DDX25
981	Oip5	34.0484	1.08606	0.336901	3.22367	0.00126558	0.0039592	2.12293	OIP5
982	Ascl1	68.9838	1.0961	0.340477	3.21932	0.00128496	0.00401512	2.13776	ASCL1
983	Ngfr	53.8084	1.10346	0.343351	3.21381	0.00130985	0.00408239	2.1487	NGFR
984	Cth	25.5372	-2.05877	0.643279	-3.20042	0.00137226	0.00424815	-4.1663	CTH
985	Nme4	25.661	1.44851	0.453278	3.19563	0.00139525	0.00431433	2.72926	NME4
986	Apol8	18.5773	2.10823	0.660112	3.19374	0.00140442	0.00433867	4.31161	APOL2
987	B430306N03Rik	26.9769	1.89235	0.592686	3.19283	0.00140884	0.00435131	3.71239
988	Fgl2	40.2206	1.50341	0.472187	3.18394	0.00145287	0.00447179	2.83512	FGL2
989	Nanos3	23.2809	1.68652	0.52988	3.18284	0.00145838	0.00448667	3.2188	NANOS3
990	Gm266	38.2114	-1.23495	0.388178	-3.1814	0.00146567	0.00450703	-2.35373
991	Spon2	33.9661	1.39524	0.438593	3.18119	0.00146674	0.00450857	2.63033	SPON2
992	Abi3bp	51.6657	1.33255	0.418913	3.18097	0.00146783	0.00451057	2.51847
993	Wdr89	30.8801	1.20626	0.379779	3.17622	0.00149209	0.00457562	2.30739	WDR89
994	Gabra1	469.023	-1.34064	0.423882	-3.16277	0.00156276	0.00476826	-2.53264	GABRA1
995	Olfr190	9.87154	4.80554	1.52354	3.1542	0.00160939	0.00489823	27.9647
996	Dnah17	44.6627	2.41109	0.765122	3.15125	0.00162576	0.00494241	5.31876	DNAH17
997	Prr16	31.6103	-1.48664	0.47217	-3.14852	0.001641	0.0049842	-2.80235	PRR16
998	Cenpp	29.4187	1.50363	0.477594	3.14833	0.00164204	0.00498511	2.83554	CENPP
999	Zscan2	84.4416	1.002	0.318262	3.14835	0.00164193	0.00498511	2.00278	ZSCAN2
1000	F13a1	63.4815	1.97819	0.628599	3.14699	0.00164962	0.00500582	3.94	F13A1
1001	Olfr827	18.0434	6.63858	2.11249	3.14254	0.00167491	0.00507334	99.6349
1002	Btla	28.2072	1.87225	0.597614	3.13288	0.00173098	0.00522542	3.66104	BTLA
1003	Treml2	25.156	1.48716	0.474862	3.13177	0.00173758	0.00524416	2.80336	TREML2
1004	Dmbx1	13.9532	3.10146	0.992419	3.12515	0.00177716	0.00534841	8.58284	DMBX1
1005	Cd300lf	40.9369	1.42577	0.457423	3.11697	0.00182722	0.0054911	2.68658	CD300LF
1006	Fcna	17.375	2.49251	0.804053	3.09994	0.00193562	0.00577014	5.62757
1007	Bst2	119.312	1.16896	0.3792	3.08269	0.00205139	0.00607591	2.24849
1008	Gm10720	1533.89	4.64903	1.50965	3.07953	0.00207325	0.00612977	25.0898
1009	Gm21738	10911.7	4.129	1.34273	3.07507	0.0021045	0.00621392	17.4966
1010	Txk	46.486	1.61418	0.526678	3.06482	0.00217798	0.00640962	3.06137	TXK
1011	Jph2	25.8824	1.89713	0.619535	3.06218	0.00219729	0.00646076	3.72471	JPH2
1012	Mrc1	133.327	1.19803	0.391303	3.06165	0.00220123	0.00647094	2.29427	MRC1
1013	Kcnj9	132.404	-1.00759	0.33028	-3.05072	0.00228293	0.006689	-2.01055	KCNJ9
1014	Grm2	60.0653	-1.60964	0.528276	-3.04697	0.00231158	0.00676109	-3.05177	GRM2
1015	Snap25	2167.02	-1.25876	0.413264	-3.0459	0.00231982	0.00677926	-2.3929	SNAP25
1016	Slc17a7	739.88	-1.40557	0.461845	-3.04338	0.00233935	0.00683104	-2.64923	SLC17A7
1017	Adcy10	14.5549	2.96175	0.975171	3.03716	0.00238818	0.00696226	7.7907	ADCY10
1018	Ccdc190	81.5241	-1.23183	0.406125	-3.03313	0.00242032	0.00704214	-2.34864	C1orf110
1019	Itgb7	23.0171	1.7918	0.591227	3.03065	0.0024403	0.0070879	3.46246	ITGB7
1020	Wdr72	11.8486	3.87369	1.28048	3.02518	0.00248484	0.00720943	14.6587	WDR72
1021	Msh5	47.1493	1.41246	0.468419	3.01537	0.00256666	0.00741142	2.6619	MSH5
1022	Pidd1	82.059	1.1825	0.392785	3.01056	0.00260769	0.00751362	2.2697	PIDD
1023	Zfp773	33.1276	1.13402	0.376716	3.01028	0.00261008	0.00751727	2.19469
1024	Gm35339	63.3718	1.09274	0.363458	3.0065	0.00264274	0.00760641	2.13278
1025	Gm10722	4644.45	4.15153	1.38167	3.00472	0.00265829	0.00764293	17.7719
1026	Olfr78	14.373	2.62695	0.874296	3.00464	0.00265892	0.0076431	6.17718	OR51E2
1027	4932415D10Rik	13.6783	6.72553	2.23906	3.00373	0.00266696	0.00766291	105.824
1028	Gm11168	2314.51	4.22212	1.40754	2.99964	0.00270299	0.00775145	18.6632
1029	Tmem72	18.7594	7.66992	2.56092	2.99498	0.00274458	0.00786059	203.645	TMEM72
1030	Loxhd1	13.8663	3.50303	1.17036	2.99312	0.00276142	0.00789863	11.3375
1031	Acap1	33.0843	1.6158	0.539851	2.99305	0.00276205	0.00789876	3.06482	ACAP1
1032	Gm10715	1862.99	4.15865	1.39009	2.99165	0.00277477	0.00792951	17.8598
1033	Psd4	53.7371	1.36207	0.455922	2.9875	0.00281272	0.00802305	2.57053	PSD4
1034	Abca13	44.0869	2.27693	0.764357	2.97889	0.00289296	0.00823082	4.84647	ABCA13
1035	Gm10717	14608.8	4.12241	1.3865	2.97324	0.00294673	0.00836421	17.4169
1036	Myo15b	22.4724	3.08837	1.03897	2.97252	0.00295361	0.00838018	8.50535
1037	Gm17535	1651.4	4.17547	1.40952	2.96234	0.00305308	0.00863672	18.0693
1038	Olfr161	15.1178	7.3586	2.48657	2.95934	0.00308299	0.00871763	164.119
1039	Gpr182	30.9424	1.3198	0.447335	2.95035	0.00317411	0.00894442	2.49631	GPR182
1040	Gm10719	4065.72	4.05889	1.3875	2.92532	0.003441	0.00961393	16.6667
1041	Sult1a1	59.5049	-1.65427	0.568333	-2.91073	0.0036058	0.0100261	-3.14763
1042	Pilra	32.9586	1.01367	0.348928	2.90509	0.00367148	0.0101897	2.01904	PILRA
1043	Rbm47	42.8624	1.23103	0.424106	2.90264	0.00370035	0.0102549	2.34734	RBM47
1044	Abca16	16.0008	6.46527	2.22746	2.90253	0.00370166	0.0102564	88.3568
1045	Hist1h4i	23.5565	1.32772	0.457719	2.90074	0.00372286	0.010313	2.51006	HIST4H4
1046	Apobr	27.585	1.37841	0.475545	2.89859	0.0037484	0.0103708	2.59982	APOBR
1047	Ikzf3	39.8296	1.55669	0.537218	2.8977	0.00375916	0.0103941	2.94179	IKZF3
1048	Pax5	43.8056	1.61081	0.556407	2.89503	0.00379125	0.0104742	3.05424	PAX5
1049	Brinp3	281.923	-1.0067	0.348377	-2.88969	0.00385621	0.0106289	-2.00931	BRINP3
1050	Olfr167	17.2762	4.8057	1.66402	2.88801	0.00387691	0.0106777	27.9679	OR2L2
1051	Gpr17	927.417	-1.17125	0.406583	-2.88072	0.0039677	0.0109053	-2.25207	GPR17
1052	Olfr77	12.0942	4.08863	1.42129	2.87671	0.00401843	0.0110265	17.0138
1053	Tnnt2	19.9714	2.27676	0.795013	2.86381	0.00418584	0.0114436	4.8459	TNNT2
1054	Fsip2	22.9898	7.96331	2.78129	2.86317	0.00419429	0.011462	249.571	FSIP2
1055	Fbl	55.8491	1.08556	0.37927	2.86222	0.0042068	0.0114844	2.12219	FBL
1056	Myo5c	18.9948	2.55775	0.894471	2.85951	0.00424293	0.0115712	5.88789	MYO5C
1057	Ms4a4b	26.1209	1.36387	0.477734	2.85488	0.0043053	0.011727	2.57375
1058	Rab32	53.6164	1.12194	0.395423	2.83731	0.00454953	0.0123268	2.17639	RAB32
1059	Capn6	32.6349	1.00257	0.353869	2.83317	0.00460896	0.0124676	2.00356	CAPN6
1060	Dsp	42.5546	1.32904	0.472135	2.81496	0.00487827	0.0131376	2.51236	DSP
1061	Myom2	19.3785	3.14341	1.11713	2.81381	0.00489576	0.013182	8.83608	MYOM2
1062	Car5a	30.0781	1.17782	0.418794	2.81241	0.00491723	0.0132292	2.26235	CA5A
1063	Tppp	605.109	-1.35245	0.481098	-2.81117	0.00493616	0.0132694	-2.55345	TPPP
1064	Trim30b	25.4569	1.54832	0.552641	2.80168	0.0050838	0.0136224	2.92477
1065	Ptpn7	45.0871	1.19799	0.427629	2.80148	0.00508689	0.013628	2.2942	PTPN7
1066	Themis	23.9333	2.30622	0.824126	2.79838	0.0051359	0.0137372	4.94585	THEMIS
1067	Trpm1	24.3999	5.03367	1.80103	2.79488	0.00519193	0.0138732	32.7556	TRPM1
1068	Ttll8	29.6013	-1.49165	0.534031	-2.79319	0.00521909	0.0139318	-2.81211	TTLL8
1069	Nradd	21.8793	1.35919	0.486655	2.79292	0.00522345	0.0139407	2.56541
1070	Muc16	30.4475	4.17966	1.49817	2.78984	0.0052734	0.0140571	18.1219
1071	Slamf1	14.0574	2.48057	0.894074	2.77446	0.00552936	0.0146546	5.58118	SLAMF1
1072	Klhdc8a	66.7765	-1.14562	0.413623	-2.76972	0.00561052	0.0148461	-2.21241	KLHDC8A
1073	Ubap1l	48.4689	-1.19819	0.433099	-2.76654	0.00566539	0.0149706	-2.29451	UBAP1L
1074	Adh1	17.0373	1.96197	0.710651	2.76081	0.0057659	0.0152061	3.89593	ADH1C
1075	Egfl6	23.036	-1.81117	0.657113	-2.75624	0.00584692	0.0154045	-3.50926	EGFL6
1076	Ccdc60	29.0063	1.57635	0.572058	2.75557	0.00585892	0.0154276	2.98214	CCDC60
1077	Gm19410	101.756	-2.79427	1.01405	-2.75556	0.00585915	0.0154276	-6.9368
1078	Olfr1116	22.4809	4.73764	1.72041	2.75379	0.00589091	0.0155051	26.6791
1079	Dennd2d	21.7892	2.05227	0.745307	2.75359	0.00589456	0.0155117	4.14758	DENND2D
1080	D630023F18Rik	26.6167	-1.9229	0.702696	-2.73646	0.00621035	0.0162498	-3.79185
1081	Dnajc12	34.7257	1.1489	0.420511	2.73216	0.00629198	0.0164248	2.21746	DNAJC12
1082	Pctp	28.5183	1.18265	0.433933	2.72543	0.00642176	0.0167211	2.26994	PCTP
1083	Ush2a	38.6208	1.91179	0.706276	2.70686	0.00679225	0.0175727	3.76276	USH2A
1084	Pcdha7	27.6077	-1.20392	0.445378	-2.70315	0.00686861	0.0177325	-2.30365	PCDHA7
1085	Plpp4	20.9585	-1.58546	0.587775	-2.6974	0.00698839	0.0180057	-3.00104
1086	Dscc1	33.717	1.43745	0.534005	2.69184	0.00710595	0.0182676	2.70842	DSCC1
1087	Gm884	14.3325	5.38937	2.014	2.67596	0.00745166	0.0190463	41.9143
1088	Olfr1307	30.5177	4.74462	1.78037	2.66496	0.0076998	0.0196167	26.8085
1089	Pard6b	29.2371	1.13055	0.425717	2.65563	0.00791602	0.0200871	2.18942	PARD6B
1090	Eps8l2	25.9492	1.50438	0.567055	2.65297	0.0079787	0.0202308	2.83703	EPS8L2
1091	Adamtsl5	27.7788	1.74502	0.660123	2.64348	0.00820588	0.0207553	3.352	ADAMTSL5
1092	Gm10718	308.992	4.07624	1.54552	2.63746	0.00835293	0.0210677	16.8682
1093	Cdr1	17.6209	3.20846	1.21701	2.63634	0.00838058	0.0211215	9.24364
1094	Olfr635	16.1961	4.33292	1.64453	2.63475	0.00841985	0.0211885	20.153
1095	Ntsr1	48.678	-2.67519	1.01724	-2.62985	0.00854215	0.0214455	-6.38724	NTSR1
1096	Adrb3	19.7539	2.1731	0.826472	2.62937	0.00855433	0.0214662	4.50992	ADRB3
1097	Egfl8	30.8333	-1.70942	0.650391	-2.62829	0.00858142	0.021518	-3.27029	EGFL8
1098	Dnah7a	20.1404	2.40418	0.916022	2.62459	0.00867544	0.0217293	5.29334	DNAH7
1099	Pate2	20.1946	2.02104	0.770105	2.62437	0.00868106	0.0217393	4.05875	PATE2
1100	Zbp1	21.2663	2.22815	0.851743	2.61599	0.0088969	0.0222173	4.68533	ZBP1
1101	Eid3	24.2137	1.26617	0.484146	2.61528	0.00891552	0.0222596	2.40523	EID3
1102	Igfn1	22.6604	3.9766	1.52455	2.60838	0.00909726	0.0226499	15.7426	IGFN1
1103	Rnf128	37.0285	-1.04025	0.399041	-2.60688	0.00913713	0.0227237	-2.05659	RNF128
1104	Npas1	30.303	-1.89541	0.727214	-2.60639	0.00915011	0.0227433	-3.72027	NPAS1
1105	Igf2	3674.33	-1.40304	0.539996	-2.59825	0.00937003	0.0232337	-2.64459	IGF2
1106	Psrc1	61.6181	1.063	0.409408	2.59643	0.00941974	0.0233353	2.08927	PSRC1
1107	Xirp2	18.3592	5.3864	2.075	2.59586	0.00943543	0.0233568	41.8281	XIRP2
1108	Ccl12	13.9103	2.20624	0.850023	2.5955	0.00944523	0.0233768	4.61471	CCL2
1109	Rdm1	42.9084	1.06698	0.411258	2.59442	0.00947505	0.0234291	2.09504	RDM1
1110	Cacnb4	797.067	-1.11093	0.428951	-2.58989	0.00960074	0.0236695	-2.15985	CACNB4
1111	Spint1	24.6619	1.4673	0.566824	2.58864	0.00963556	0.0237446	2.76504	SPINT1
1112	Nkx2-1	26.194	-2.37055	0.918127	-2.58194	0.0098247	0.0241503	-5.17138	NKX2-1
1113	Chmp4c	19.711	2.44999	0.950792	2.57679	0.00997225	0.0244366	5.46412	CHMP4C
1114	Dnah1	45.8267	1.40976	0.548055	2.5723	0.0101025	0.0247149	2.65693	DNAH1
1115	Pcdhac1	44.8793	-1.06338	0.414444	-2.56579	0.0102942	0.0250965	-2.08982	PCDHAC1
1116	Slfn4	54.114	2.42048	0.944794	2.56191	0.0104099	0.0253369	5.35348	SLFN12L
1117	Has2	30.5358	1.48707	0.582478	2.553	0.0106799	0.0258998	2.80319	HAS2
1118	Slc12a3	22.6532	2.53903	0.999806	2.53953	0.0111002	0.0268363	5.812	SLC12A3
1119	Cldn6	25.9108	1.24373	0.490304	2.53664	0.0111921	0.0270241	2.3681	CLDN6
1120	Hscb	30.6426	1.15971	0.457173	2.53669	0.0111905	0.0270241	2.23412	HSCB
1121	Oasl1	33.4551	2.11768	0.837631	2.52817	0.0114658	0.0276102	4.33994	OASL
1122	Muc5b	18.3595	7.15106	2.82937	2.52744	0.0114897	0.0276627	142.129	MUC5B
1123	Otoa	36.6082	1.07826	0.426936	2.52559	0.0115505	0.027794	2.11149	OTOA
1124	Lmo1	22.4292	-1.52996	0.608515	-2.51424	0.0119288	0.0286064	-2.88777	LMO1
1125	Mfsd4a	66.4574	-1.54518	0.616581	-2.50605	0.0122088	0.029194	-2.91841
1126	Plscr1	26.7455	1.11282	0.444094	2.50582	0.0122169	0.0292081	2.16268	PLSCR1
1127	Arhgap15	52.8492	1.18036	0.471711	2.5023	0.0123388	0.0294679	2.26634	ARHGAP15
1128	Dkk2	39.0044	-1.52575	0.610388	-2.49965	0.0124317	0.029658	-2.87937	DKK2
1129	4921507P07Rik	28.9172	1.08669	0.437921	2.48148	0.013084	0.0310146	2.12386
1130	Fcgbp	21.0314	5.78504	2.33315	2.4795	0.0131567	0.0311659	55.1404	FCGBP
1131	Spag4	34.0002	1.08412	0.437629	2.47727	0.0132393	0.0313383	2.12009	SPAG4
1132	Glb1l2	30.8793	1.63556	0.661142	2.47384	0.0133669	0.0316067	3.10708	GLB1L2
1133	Esrp2	26.8227	1.07892	0.438824	2.45866	0.0139459	0.0327957	2.11245	ESRP2
1134	Ccdc7a	12.7432	3.39797	1.38292	2.4571	0.0140065	0.0329111	10.5412
1135	Pcdha3	34.3896	-1.2916	0.528014	-2.44615	0.014439	0.0337948	-2.448	PCDHA3
1136	Pkd1l1	20.2294	2.31065	0.949979	2.43232	0.0150026	0.0348816	4.96106	PKD1L1
1137	Pla2g4a	41.2699	1.06037	0.439262	2.41399	0.0157791	0.0364521	2.08547	PLA2G4A
1138	Cngb1	49.668	1.24631	0.517449	2.40856	0.0160157	0.0369093	2.37233
1139	Klhl14	40.517	-1.10008	0.456928	-2.40756	0.0160595	0.0370038	-2.14367	KLHL14
1140	Col14a1	32.092	1.24307	0.516614	2.40618	0.0161201	0.0371179	2.36701	COL14A1
1141	AF366264	21.1544	2.09621	0.871575	2.40509	0.0161687	0.0372234	4.27586
1142	Ydjc	53.2265	-1.10228	0.460468	-2.39383	0.0166736	0.0382276	-2.14694	YDJC
1143	Gpr141	17.0986	1.77789	0.744932	2.38665	0.0170028	0.0388489	3.42925	GPR141
1144	Cabp7	24.7247	-1.46041	0.612895	-2.3828	0.0171816	0.0392068	-2.75186	CABP7
1145	Ccdc40	36.6538	1.04936	0.440596	2.38167	0.0172343	0.0392973	2.0696	CCDC40
1146	Spag17	23.4576	2.18275	0.91894	2.37529	0.017535	0.0398741	4.54018	SPAG17
1147	Acpp	19.0761	2.35668	1.01051	2.33216	0.0196923	0.04403	5.12191	ACPP
1148	Scd1	1659.86	-1.0258	0.440899	-2.32662	0.0199855	0.0446108	-2.03609	SCD
1149	Hmcn2	58.1285	1.52766	0.658526	2.31981	0.0203512	0.0452757	2.88317	HMCN2
1150	Ifi206	22.7461	1.48412	0.63991	2.31926	0.0203811	0.0453347	2.79746
1151	Trp63	21.3862	2.49575	1.07754	2.31615	0.0205501	0.0456345	5.64023	TP63
1152	Xdh	53.7099	1.14142	0.493162	2.31449	0.020641	0.0457934	2.20598	XDH
1153	Scml4	77.9539	-1.09628	0.475066	-2.30763	0.0210199	0.0465077	-2.13802	SCML4
1154	Irf4	21.438	1.53465	0.666143	2.30378	0.0212351	0.0468812	2.89717	IRF4
1155	Upb1	14.9902	3.01545	1.31124	2.29969	0.0214658	0.0472673	8.08611	UPB1
1156	Ccdc158	14.8875	2.42233	1.05435	2.29746	0.0215923	0.0474909	5.36037	CCDC158
1157	Fgf10	24.4796	-1.44827	0.631855	-2.29209	0.0219006	0.0480502	-2.7288	FGF10
1158	Olfr539	13.9449	6.26296	2.73272	2.29184	0.0219149	0.048066	76.7959
1159	Rpl36a	24.935	1.10513	0.482745	2.28927	0.0220636	0.0483683	2.15119
1160	Myo15	22.2619	3.16601	1.38474	2.28636	0.0222334	0.0486606	8.97563	MYO15A
1161	Gm609	29.8279	-1.93217	0.84678	-2.28179	0.0225019	0.0491704	-3.81629

## Sheet: 1714 DEGs Chronic in vivo
Chronic Ccm3/Pdcd10ECKO in vivo NVUs only
	Chronic in vivo gene name	Chronic in vivo base mean	Chronic in vivo log2 fold change	Chronic in vivo lfcSE	Chronic in vivo stat	Chronic in vivo p-value	Chronic in vivo p-value, FDR corrected	Chronic in vivo fold change	Human homolog
1	Rhpn2	155.644	1.09977	0.28185	3.90196	9.54181e-05	0.000276862	2.1432	RHPN2
2	Afap1l2	847.544	1.56193	0.224877	6.94568	3.76629e-12	2.5158e-11	2.95248	AFAP1L2
3	Cxcr4	63.0197	2.65603	0.275131	9.65373	4.74017e-22	6.03723e-21	6.30298	CXCR4
4	Als2cl	537.897	1.00915	0.246128	4.1001	4.12978e-05	0.000127081	2.01272	ALS2CL
5	Mest	753.808	-2.37467	0.105782	-22.4486	1.3198e-111	2.43737e-109	-5.18616	MEST
6	Cd82	236.522	1.83332	0.26728	6.85916	6.92674e-12	4.52816e-11	3.56356	CD82
7	Cmklr1	98.6114	1.40428	0.278839	5.03618	4.74908e-07	1.88433e-06	2.64686	CMKLR1
8	Trf	350.369	2.65887	0.23998	11.0796	1.5766e-28	2.69374e-27	6.31538	TF
9	Scube3	130.895	-2.75967	0.449594	-6.13815	8.34859e-10	4.47659e-09	-6.77244	SCUBE3
10	Fat1	4574.96	2.06501	0.0977097	21.1341	3.86519e-99	5.51581e-97	4.18436	FAT1
11	Podxl	3120.82	1.25352	0.273974	4.57533	4.75469e-06	1.66182e-05	2.38423
12	Efemp1	114.913	2.32594	0.374351	6.21326	5.18969e-10	2.83974e-09	5.01392	EFEMP1
13	Ptprr	526.491	1.42885	0.140946	10.1375	3.76542e-24	5.30709e-23	2.69231	PTPRR
14	Ccdc88c	553.907	-1.71911	0.215545	-7.97565	1.51575e-15	1.30733e-14	-3.29233	CCDC88C
15	Cacnb3	676.187	-1.71279	0.10201	-16.7905	2.86514e-63	1.62074e-61	-3.27795	CACNB3
16	Ier5l	70.2209	-1.93129	0.296743	-6.50828	7.60158e-11	4.5371e-10	-3.81395	IER5L
17	Nlrc3	83.7267	1.00013	0.397617	2.51531	0.0118926	0.0230013	2.00018	NLRC3
18	Pacsin3	246.444	1.58855	0.168677	9.41773	4.60964e-21	5.55013e-20	3.00747	PACSIN3
19	Syk	174.303	1.77692	0.256395	6.9304	4.19652e-12	2.79279e-11	3.42694	SYK
20	Magix	35.8913	-2.06086	0.529338	-3.89327	9.89007e-05	0.000286438	-4.17234	MAGIX
21	Timp4	587.368	1.08225	0.208138	5.19968	1.99635e-07	8.24134e-07	2.11734	TIMP4
22	Kndc1	2856.03	2.61862	0.0687708	38.0775	0	0	6.14163	KNDC1
23	Kcnq5	1168.81	-5.72986	0.15767	-36.3408	3.67793e-289	9.23749e-286	-53.0712	KCNQ5
24	Ankrd33b	904.762	-3.03533	0.0983463	-30.8637	3.66959e-209	3.07218e-206	-8.19833	ANKRD33B
25	RP23-158M23.2	1262.33	-4.64361	0.155382	-29.8852	3.06348e-196	2.26301e-193	-24.9958
26	Arhgap32	4872.44	-2.98206	0.10227	-29.1586	6.50079e-187	4.08185e-184	-7.90113	ARHGAP32
27	Chn2	4233.4	3.11083	0.131812	23.6005	3.81159e-123	8.70291e-121	8.63878	CHN2
28	Lzts1	927.535	-4.21735	0.180946	-23.3073	3.74165e-120	8.10131e-118	-18.6015	LZTS1
29	Als2	1859.37	2.41438	0.106241	22.7255	2.50693e-114	4.99715e-112	5.33089	ALS2
30	Rps6ka1	739.087	2.87953	0.128919	22.3359	1.65451e-110	2.92638e-108	7.3591	RPS6KA1
31	RP23-37G19.2	382.449	-5.69121	0.258997	-21.974	5.10238e-107	8.77749e-105	-51.6685
32	Kctd1	497.085	-2.53362	0.116396	-21.7673	4.73314e-105	8.03227e-103	-5.79023	KCTD1
33	RP23-35L3.1	847.069	-2.37984	0.113405	-20.9852	8.95354e-98	1.23559e-95	-5.20477
34	Gpr83	402.798	-7.02342	0.340058	-20.6536	9.05938e-95	1.18508e-92	-130.095	GPR83
35	Kcnk10	1081.8	3.42245	0.166122	20.6019	2.63629e-94	3.41304e-92	10.7216	KCNK10
36	Mapk1	5446.17	-1.521	0.0755139	-20.1419	3.16853e-90	3.86314e-88	-2.86989	MAPK1
37	RP23-35N23.2	3412.42	-5.89635	0.299602	-19.6806	3.16251e-86	3.33737e-84	-59.5631
38	AC103620.3	1871.5	-4.6923	0.239096	-19.6252	9.4244e-86	9.70096e-84	-25.8537
39	Pdzd2	1977.75	-1.64483	0.0840253	-19.5754	2.50464e-85	2.51626e-83	-3.12712	PDZD2
40	Arpp19	3596.53	-2.72953	0.139983	-19.499	1.11965e-84	1.09848e-82	-6.6324	ARPP19
41	Grin2c	1622.08	2.48234	0.127975	19.397	8.18477e-84	7.78669e-82	5.58802	GRIN2C
42	Csrnp3	2022.34	-2.25498	0.117065	-19.2627	1.10566e-82	1.02095e-80	-4.77327	CSRNP3
43	Pde1b	2928.39	-4.26122	0.22178	-19.2137	2.84366e-82	2.56911e-80	-19.1758	PDE1B
44	Robo2	1540.17	-4.04133	0.210612	-19.1885	4.6144e-82	4.13912e-80	-16.465	ROBO2
45	Etl4	960.786	-2.86114	0.151274	-18.9136	8.82116e-80	7.24027e-78	-7.26588	KIAA1217
46	A2m	378.079	5.46871	0.289627	18.8819	1.60659e-79	1.3101e-77	44.2838	A2M
47	Ubxn2b	893.002	-1.85057	0.0980155	-18.8804	1.65265e-79	1.33896e-77	-3.60644	UBXN2B
48	Lurap1	1552.93	2.15761	0.115223	18.7254	3.07113e-78	2.39548e-76	4.46174	LURAP1
49	Lrrtm2	1261.45	-1.77317	0.0948242	-18.6995	4.99694e-78	3.87356e-76	-3.41803	LRRTM2
50	C4b	1090.97	4.96711	0.267169	18.5916	3.75594e-77	2.84139e-75	31.2788	C4B
51	Vwa7	183.777	4.11401	0.223019	18.4469	5.52281e-76	4.07973e-74	17.3157	VWA7
52	Plcb1	4231.32	-2.5632	0.139157	-18.4194	9.17318e-76	6.69749e-74	-5.91016	PLCB1
53	Cdk14	1510.21	-1.99065	0.108616	-18.3273	5.00785e-75	3.59364e-73	-3.97416	CDK14
54	Mkl2	3888.22	-2.15031	0.117426	-18.312	6.63548e-75	4.73456e-73	-4.43923	MKL2
55	Arhgap33	756.043	-3.26049	0.178081	-18.3091	7.00504e-75	4.97002e-73	-9.58311	ARHGAP33
56	Pde7b	1511.28	-3.33605	0.182312	-18.2986	8.4943e-75	5.98417e-73	-10.0983	PDE7B
57	Soga1	2336.07	2.65767	0.145646	18.2475	2.16575e-74	1.51097e-72	6.31014	SOGA1
58	Ank1	2100.35	2.71402	0.149095	18.2033	4.85975e-74	3.31678e-72	6.56146	ANK1
59	Fnbp1	3343.66	1.65054	0.0906902	18.1998	5.17923e-74	3.51571e-72	3.13952	FNBP1
60	Robo1	803.872	-1.97134	0.108687	-18.1377	1.60536e-73	1.07808e-71	-3.92133	ROBO1
61	Fgfr1	1234.44	1.73495	0.0960216	18.0683	5.6616e-73	3.72243e-71	3.32868	FGFR1
62	Inadl	924.743	2.96395	0.164372	18.032	1.09321e-72	7.1132e-71	7.80257
63	Gucy1a3	1584.37	-1.51143	0.0843364	-17.9215	8.01875e-72	5.13773e-70	-2.85093	GUCY1A3
64	Lingo1	699.283	-2.50917	0.141038	-17.7907	8.33772e-71	5.31498e-69	-5.69294	LINGO1
65	Cttnbp2	1408.9	-2.37328	0.133525	-17.7741	1.12276e-70	7.12103e-69	-5.18119	CTTNBP2
66	Atrnl1	1622.13	-1.88783	0.106293	-17.7606	1.42586e-70	8.99799e-69	-3.70079	ATRNL1
67	AC121838.2	1296.94	-4.23374	0.240395	-17.6116	2.00657e-69	1.24131e-67	-18.814
68	Ccnd2	893.739	-2.75814	0.15676	-17.5946	2.70735e-69	1.66661e-67	-6.76526	CCND2
69	Trim3	1112.95	1.40486	0.0805393	17.4432	3.87945e-68	2.36496e-66	2.64792	TRIM3
70	Gucy1a2	698.856	-1.5409	0.0884578	-17.4196	5.85506e-68	3.53499e-66	-2.90976	GUCY1A2
71	AC103635.1	1003.04	-3.56144	0.205588	-17.3232	3.14387e-67	1.8623e-65	-11.8059
72	Dcx	630.69	-3.12191	0.182867	-17.072	2.39675e-65	1.38066e-63	-8.70539	DCX
73	Kat2b	995.92	1.4698	0.087542	16.7897	2.90445e-63	1.63561e-61	2.76984	KAT2B
74	Abr	2845.73	-1.48566	0.0885029	-16.7866	3.0601e-63	1.71557e-61	-2.80045	ABR
75	Rap2b	609.237	-2.07149	0.123618	-16.7572	5.01676e-63	2.78763e-61	-4.2032	RAP2B
76	Ivns1abp	2976.86	-1.5204	0.0908105	-16.7426	6.41191e-63	3.54717e-61	-2.86872	IVNS1ABP
77	Sel1l3	1538.21	2.00724	0.120059	16.7187	9.57279e-63	5.24957e-61	4.02011	SEL1L3
78	Htr2a	442.05	-2.57442	0.154232	-16.6919	1.50215e-62	8.16622e-61	-5.95632	HTR2A
79	Rgl1	986.942	-1.54098	0.092871	-16.5927	7.86968e-62	4.1876e-60	-2.90992	RGL1
80	Abi2	4757.55	-1.47765	0.089164	-16.5723	1.10461e-61	5.82846e-60	-2.78496	ABI2
81	Rnf150	1647.83	-1.92942	0.116949	-16.4979	3.79611e-61	1.98632e-59	-3.80902	RNF150
82	Slc43a2	1411.64	1.42436	0.0866984	16.429	1.18691e-60	6.15919e-59	2.68396	SLC43A2
83	Galnt7	720.805	2.24748	0.13887	16.1841	6.53078e-59	3.29371e-57	4.74853	GALNT7
84	Trim62	761.832	2.41084	0.149159	16.1629	9.21957e-59	4.63117e-57	5.31783	TRIM62
85	Prune2	3228.19	1.67934	0.104171	16.121	1.81744e-58	9.05689e-57	3.20281	PRUNE2
86	Tmem266	360.469	4.04298	0.252307	16.0241	8.68008e-58	4.27469e-56	16.4839	C15orf27
87	Btbd3	3841.8	1.55879	0.097507	15.9864	1.58902e-57	7.76458e-56	2.94606	BTBD3
88	Zfp831	259.798	-5.0088	0.313987	-15.9523	2.74728e-57	1.33206e-55	-32.1958	ZNF831
89	mt-Nd5	45634.9	-2.41515	0.15145	-15.9469	2.99546e-57	1.44681e-55	-5.33376
90	Gabra4	1699.64	-2.99734	0.189438	-15.8223	2.18431e-56	1.02736e-54	-7.98525	GABRA4
91	Pglyrp1	670.814	3.42613	0.216791	15.8039	2.92676e-56	1.37143e-54	10.749	PGLYRP1
92	Tspan9	1922.8	2.48216	0.158397	15.6705	2.40713e-55	1.10324e-53	5.58733	TSPAN9
93	Ramp3	283.259	3.97026	0.25348	15.663	2.70648e-55	1.23593e-53	15.6736	RAMP3
94	Rgs4	4905.16	-3.45598	0.220793	-15.6526	3.19147e-55	1.45212e-53	-10.9737	RGS4
95	Cdc42bpg	322.695	2.80278	0.17931	15.6309	4.48394e-55	2.02551e-53	6.97782	CDC42BPG
96	Rbm24	188.828	-3.85819	0.24823	-15.5428	1.77991e-54	7.89825e-53	-14.5021	RBM24
97	Osbpl8	4060.32	-1.28933	0.0829632	-15.541	1.83202e-54	8.10086e-53	-2.44414	OSBPL8
98	RP24-134N2.1	246.719	-6.38583	0.414469	-15.4072	1.46346e-53	6.35924e-52	-83.6229
99	Etv1	3164.33	2.09375	0.136433	15.3463	3.74864e-53	1.62329e-51	4.26856	ETV1
100	Bmp1	1035.89	2.48513	0.161985	15.3417	4.02433e-53	1.73669e-51	5.59885	BMP1
101	Rtn3	6584.71	-1.02531	0.06714	-15.2713	1.18814e-52	5.05784e-51	-2.0354	RTN3
102	Magi3	737.275	-1.68189	0.110741	-15.1876	4.27291e-52	1.78864e-50	-3.20848	MAGI3
103	RP23-92G13.7	234.228	-2.72636	0.179641	-15.1767	5.04824e-52	2.10617e-50	-6.61783
104	Large	1330.7	-1.56632	0.103683	-15.1067	1.46198e-51	6.01952e-50	-2.96148
105	Man1a2	2246.47	-1.16357	0.0772228	-15.0677	2.64037e-51	1.07655e-49	-2.24011	MAN1A2
106	Kcnk2	627.373	-2.36453	0.157305	-15.0315	4.56291e-51	1.84248e-49	-5.14986	KCNK2
107	Mbp	46799.3	2.60647	0.174183	14.964	1.26189e-50	5.03072e-49	6.09013	MBP
108	Foxp1	3615.26	-2.30421	0.154124	-14.9504	1.54905e-50	6.15601e-49	-4.93896
109	Ehd1	631.767	1.9806	0.132563	14.9408	1.78835e-50	7.08457e-49	3.94658	EHD1
110	Plekhf1	224.61	3.13788	0.210987	14.8724	4.97975e-50	1.96036e-48	8.8023	PLEKHF1
111	Gfra1	543.689	-2.68673	0.18146	-14.8062	1.33638e-49	5.17972e-48	-6.43854	GFRA1
112	Cdk5r1	1836.16	-2.15578	0.145984	-14.7672	2.38346e-49	9.12544e-48	-4.45611	CDK5R1
113	Ppp1r9a	7109.16	-2.38287	0.162494	-14.6643	1.09088e-48	4.1263e-47	-5.21574	PPP1R9A
114	Dgkd	2404.85	1.54344	0.105472	14.6337	1.71215e-48	6.39915e-47	2.91489	DGKD
115	Ywhab	4347.23	-1.08183	0.0740048	-14.6183	2.14587e-48	7.99638e-47	-2.11672	YWHAB
116	Dgkh	4472.45	-2.3876	0.16371	-14.5843	3.53377e-48	1.30521e-46	-5.23286	DGKH
117	Pam	1608.22	-1.63375	0.112059	-14.5793	3.80335e-48	1.40066e-46	-3.10319	PAM
118	Flrt2	1345.88	-2.00555	0.138029	-14.53	7.82509e-48	2.87332e-46	-4.01542	FLRT2
119	Snx10	1173.29	-1.5202	0.105436	-14.4182	3.97638e-47	1.44322e-45	-2.8683	SNX10
120	Lmbrd2	2241.45	-1.08206	0.0753368	-14.363	8.82984e-47	3.16815e-45	-2.11706	LMBRD2
121	Rnf182	428.97	2.71032	0.188969	14.3426	1.18465e-46	4.22638e-45	6.54465	RNF182
122	Kcnj12	409.242	2.56936	0.179276	14.3318	1.38397e-46	4.92348e-45	5.93546	KCNJ12
123	Kif21b	704.233	-1.65275	0.115348	-14.3284	1.4553e-46	5.16263e-45	-3.14432	KIF21B
124	Arpp21	7702.7	-2.45556	0.171576	-14.3118	1.84747e-46	6.51701e-45	-5.48527	ARPP21
125	Csmd1	1929.81	-1.89701	0.132579	-14.3085	1.93532e-46	6.80776e-45	-3.72441	CSMD1
126	Yaf2	923.956	-1.47819	0.103983	-14.2156	7.32941e-46	2.52865e-44	-2.78599
127	Celf2	7860.03	-1.81244	0.127861	-14.1751	1.30714e-45	4.49728e-44	-3.51236	CELF2
128	Pcdh15	527.332	-1.84611	0.130414	-14.1558	1.71949e-45	5.86776e-44	-3.5953	PCDH15
129	Tob2	881.904	1.77427	0.125445	14.1438	2.03961e-45	6.92255e-44	3.42065	TOB2
130	R3hdm1	5795.46	-1.55815	0.110428	-14.1101	3.29279e-45	1.11458e-43	-2.94476	R3HDM1
131	Rasa3	1423.87	1.90816	0.135791	14.0522	7.46974e-45	2.48161e-43	3.75331	RASA3
132	Gria3	2064.62	-3.31709	0.236389	-14.0323	9.88581e-45	3.27562e-43	-9.96653	GRIA3
133	Plch2	1188.01	2.13078	0.15301	13.9258	4.41757e-44	1.44468e-42	4.37953	PLCH2
134	Tnfrsf12a	170.964	3.55588	0.255658	13.9087	5.60624e-44	1.82392e-42	11.7605	TNFRSF12A
135	Btg1	1307.32	2.42889	0.17591	13.8076	2.29462e-43	7.35097e-42	5.3848	BTG1
136	Rorc	139.501	4.79045	0.347181	13.7981	2.61565e-43	8.3581e-42	27.6739	RORC
137	Psg16	171.517	3.56644	0.258736	13.7841	3.17666e-43	1.0125e-41	11.8469
138	Snrk	2412.13	1.81966	0.132094	13.7756	3.57584e-43	1.13397e-41	3.52999	SNRK
139	Mark1	904.453	-1.56188	0.113579	-13.7514	4.99531e-43	1.58013e-41	-2.95238	MARK1
140	AC140321.1	1108.64	-2.84053	0.207521	-13.6879	1.19855e-42	3.77228e-41	-7.16283
141	Samd14	501.367	2.43722	0.178854	13.6269	2.77179e-42	8.63727e-41	5.41598	SAMD14
142	Zmat4	379.289	-2.91722	0.2143	-13.6128	3.36227e-42	1.04513e-40	-7.55389	ZMAT4
143	Tmem8b	629.777	-1.42822	0.104924	-13.612	3.39748e-42	1.05347e-40	-2.69115	TMEM8B
144	Cdh11	751.02	-2.16779	0.159436	-13.5966	4.19294e-42	1.29373e-40	-4.49336	CDH11
145	RP23-336M6.2	118.715	-6.24189	0.459669	-13.5791	5.3277e-42	1.63583e-40	-75.6825
146	Islr2	171.084	-3.39644	0.25145	-13.5074	1.41344e-41	4.25658e-40	-10.5301	ISLR2
147	Chd3	3518.78	-1.91654	0.141929	-13.5035	1.49049e-41	4.47788e-40	-3.77516	CHD3
148	Abhd16a	610.138	1.30569	0.0967897	13.49	1.79129e-41	5.35597e-40	2.47202	ABHD16A
149	Pappa	319.345	4.60543	0.341566	13.4833	1.96177e-41	5.85175e-40	24.3429	PAPPA
150	Tppp3	330.288	2.75323	0.204432	13.4677	2.42309e-41	7.18972e-40	6.74226	TPPP3
151	Rnf152	1544.63	2.00761	0.149144	13.4609	2.65682e-41	7.83201e-40	4.02115	RNF152
152	St6galnac4	715.58	1.99558	0.148854	13.4063	5.5557e-41	1.6299e-39	3.98776	ST6GALNAC4
153	Prkca	1811.58	-1.42169	0.106092	-13.4006	5.9994e-41	1.74809e-39	-2.679	PRKCA
154	Slc35d3	100.471	-6.26256	0.467335	-13.4006	5.99956e-41	1.74809e-39	-76.775	SLC35D3
155	RP24-399B3.5	76.8863	-5.1026	0.380986	-13.3931	6.63086e-41	1.92755e-39	-34.3587
156	Ggact	425.507	1.84191	0.138184	13.3294	1.56199e-40	4.46823e-39	3.58484	GGACT
157	Lpgat1	3544.45	-1.58748	0.119179	-13.3202	1.76715e-40	5.0436e-39	-3.00524	LPGAT1
158	Cdh15	147.618	4.93934	0.372981	13.2429	4.95992e-40	1.38415e-38	30.6825	CDH15
159	Alms1	1643.71	2.26582	0.171261	13.2303	5.86794e-40	1.6303e-38	4.80929	ALMS1
160	Mtpn	5078.25	-1.21207	0.0916585	-13.2237	6.40171e-40	1.77467e-38	-2.31669	MTPN
161	Adora2a	588.635	-3.79707	0.287264	-13.2181	6.9017e-40	1.90906e-38	-13.9005	ADORA2A
162	H3f3b	2160.57	1.45173	0.109977	13.2003	8.73585e-40	2.40581e-38	2.73535	H3F3A
163	Klhl29	598.157	-2.04936	0.156144	-13.1248	2.37518e-39	6.44223e-38	-4.13922	KLHL29
164	Ccdc148	267.238	-1.81165	0.138146	-13.114	2.73753e-39	7.40903e-38	-3.51044	CCDC148
165	Plxnb2	1532.68	1.59249	0.121753	13.0797	4.2996e-39	1.15868e-37	3.0157	PLXNB2
166	Zyx	616.6	1.39326	0.106918	13.0311	8.14411e-39	2.17604e-37	2.62671	ZYX
167	Deptor	490.128	-1.36348	0.104835	-13.006	1.13117e-38	3.01597e-37	-2.57305	DEPTOR
168	Ddit4	553.014	1.63325	0.125663	12.9971	1.27055e-38	3.38042e-37	3.10211	DDIT4
169	Slc16a11	233.954	2.99614	0.230792	12.982	1.54792e-38	4.10969e-37	7.97864	SLC16A11
170	RP24-317M4.6	168.874	-3.12177	0.240958	-12.9557	2.18248e-38	5.7579e-37	-8.70454
171	Fam212b	778.819	-1.75748	0.135797	-12.9419	2.61069e-38	6.87317e-37	-3.38106	FAM212B
172	Tiam2	540.356	-2.33758	0.181428	-12.8844	5.5137e-38	1.43654e-36	-5.05454	TIAM2
173	Rif1	2475.22	1.85847	0.144477	12.8634	7.23077e-38	1.87225e-36	3.62622	RIF1
174	RP23-339H11.2	271.246	-3.73191	0.290472	-12.8477	8.85704e-38	2.28392e-36	-13.2867
175	Mpped2	389.779	-2.14722	0.167146	-12.8464	9.01199e-38	2.31911e-36	-4.42974	MPPED2
176	RP23-95H5.1	333.105	-2.24421	0.175097	-12.817	1.31764e-37	3.37691e-36	-4.73778
177	Gpr68	310.304	2.81056	0.220476	12.7477	3.20951e-37	8.14244e-36	7.01558	GPR68
178	Slc14a1	398.04	2.25294	0.176761	12.7457	3.29389e-37	8.33965e-36	4.76655	SLC14A1
179	Arhgap20	1730.96	-2.3427	0.18391	-12.7383	3.6222e-37	9.11576e-36	-5.07251	ARHGAP20
180	Hdgfrp3	2316.67	-1.45078	0.113959	-12.7307	3.99431e-37	1.00321e-35	-2.73355	HDGFRP3
181	Pxylp1	349.753	2.32779	0.18297	12.7223	4.44785e-37	1.11489e-35	5.02035	ACPL2
182	Sstr2	75.2367	-4.44981	0.349802	-12.721	4.52305e-37	1.13148e-35	-21.8538	SSTR2
183	Fnbp1l	2495.35	-1.93517	0.152248	-12.7107	5.16001e-37	1.2857e-35	-3.82423
184	Cacna2d1	2850.17	-1.50235	0.11874	-12.6524	1.08529e-36	2.67236e-35	-2.83303	CACNA2D1
185	Camk2d	3189.03	1.41886	0.112474	12.6149	1.74678e-36	4.25943e-35	2.67373	CAMK2D
186	Asph	3117.35	1.37527	0.109106	12.6049	1.98317e-36	4.81713e-35	2.59417	ASPH
187	Sgtb	903.309	-2.1441	0.170641	-12.5649	3.29177e-36	7.96495e-35	-4.42015	SGTB
188	Ly6h	234.921	-2.56619	0.205931	-12.4614	1.21231e-35	2.88337e-34	-5.92241	LY6H
189	mt-Nd1	77413.4	-2.18391	0.175834	-12.4203	2.02884e-35	4.78913e-34	-4.54384
190	Epb41l4b	1175.67	1.58902	0.128	12.4142	2.18998e-35	5.1598e-34	3.00844	EPB41L4B
191	Dok6	205.444	-3.74189	0.301458	-12.4126	2.23183e-35	5.24857e-34	-13.3789	DOK6
192	Syne1	34560.8	1.54434	0.124626	12.3918	2.89475e-35	6.75693e-34	2.91671	SYNE1
193	Prkcb	6855.34	-1.91961	0.154997	-12.3848	3.15728e-35	7.34243e-34	-3.78321	PRKCB
194	Cd24a	732.643	3.05541	0.246787	12.3808	3.32223e-35	7.71175e-34	8.31322
195	Nlk	977.522	-1.54441	0.12506	-12.3494	4.90704e-35	1.13277e-33	-2.91685	NLK
196	Dbn1	616.793	-2.56377	0.207648	-12.3467	5.07675e-35	1.1698e-33	-5.91249	DBN1
197	Smarcd2	404.973	2.10805	0.171062	12.3233	6.78356e-35	1.55453e-33	4.31109	SMARCD2
198	Erc1	2313.16	1.65557	0.134363	12.3217	6.92427e-35	1.58388e-33	3.15048	ERC1
199	Adgrl2	1487.17	-1.50042	0.122136	-12.2849	1.09241e-34	2.48524e-33	-2.82925	LPHN2
200	Sema4c	332.822	1.77286	0.144335	12.283	1.11785e-34	2.53852e-33	3.41732	SEMA4C
201	Pou3f3	1152.15	-1.95108	0.158925	-12.2767	1.20808e-34	2.73845e-33	-3.86663	POU3F3
202	Smpd3	1215.56	-3.01762	0.245941	-12.2697	1.31781e-34	2.97645e-33	-8.09828	SMPD3
203	Ccdc120	296.698	2.25918	0.184492	12.2454	1.77843e-34	3.99527e-33	4.78719	CCDC120
204	Thsd7a	1400.18	-2.43875	0.199167	-12.2448	1.7917e-34	4.01789e-33	-5.42173	THSD7A
205	Gsn	1192.45	2.57939	0.211509	12.1952	3.29836e-34	7.37026e-33	5.97686	GSN
206	Creb5	559.759	1.71438	0.141092	12.1508	5.67798e-34	1.25979e-32	3.28156	CREB5
207	Ak4	903.12	2.4817	0.204367	12.1433	6.22309e-34	1.3783e-32	5.58556	AK4
208	March1	425.252	-2.00081	0.165108	-12.1182	8.46407e-34	1.85825e-32	-4.00224	MARCH1
209	Pgrmc1	1780.87	-1.03265	0.0852753	-12.1097	9.38926e-34	2.05777e-32	-2.04578	PGRMC1
210	Prox1	837.606	2.27004	0.187622	12.099	1.06871e-33	2.33813e-32	4.82337	PROX1
211	Gsg1l	436.476	-2.55486	0.211182	-12.0979	1.08299e-33	2.36525e-32	-5.87611	GSG1L
212	S100b	1856.45	1.93916	0.160311	12.0962	1.10555e-33	2.41033e-32	3.83482	S100B
213	Srr	953.185	-1.37328	0.113537	-12.0954	1.11667e-33	2.43035e-32	-2.59059	SRR
214	Traip	175.319	-3.22556	0.267102	-12.0761	1.41193e-33	3.06766e-32	-9.35383	TRAIP
215	Tub	1411.41	-1.15084	0.0954437	-12.0578	1.76368e-33	3.82527e-32	-2.22044	TUB
216	Jup	1045.49	1.78107	0.147735	12.0559	1.80637e-33	3.91111e-32	3.43682	JUP
217	Tmem229b	682.033	1.80231	0.149634	12.0448	2.06689e-33	4.45214e-32	3.48777	TMEM229B
218	Myt1	913.195	2.17182	0.1808	12.0123	3.0623e-33	6.56251e-32	4.50591	MYT1
219	Arl15	524.465	-1.32111	0.110044	-12.0054	3.33006e-33	7.12418e-32	-2.49859	ARL15
220	Ywhaz	2532.7	-1.43294	0.119405	-12.0007	3.52452e-33	7.51458e-32	-2.69996	YWHAZ
221	Lgi3	1147.92	1.54063	0.128394	11.9992	3.58771e-33	7.63634e-32	2.90921	LGI3
222	Znrf1	1328.17	-1.01395	0.0847061	-11.9702	5.09085e-33	1.07447e-31	-2.01943	ZNRF1
223	Pcbp4	866.739	1.17943	0.098606	11.961	5.68433e-33	1.19571e-31	2.26487	PCBP4
224	Ctnnal1	475.962	1.51251	0.126457	11.9607	5.71059e-33	1.19922e-31	2.85306	CTNNAL1
225	Dapk1	918.447	-1.74027	0.145774	-11.9381	7.4884e-33	1.56211e-31	-3.34098	DAPK1
226	Epop	88.6127	-3.29993	0.27667	-11.9273	8.52915e-33	1.77627e-31	-9.84867	C17orf96
227	Mchr1	92.6271	-3.84759	0.322622	-11.926	8.66179e-33	1.80091e-31	-14.3959	MCHR1
228	Fam53b	891.23	1.21645	0.102243	11.8976	1.21756e-32	2.52312e-31	2.32374	FAM53B
229	Parm1	484.187	-1.47488	0.123983	-11.8959	1.24362e-32	2.57288e-31	-2.77961	PARM1
230	Atp2b3	1573.72	1.76247	0.148189	11.8934	1.28013e-32	2.64405e-31	3.3928	ATP2B3
231	mt-Cytb	70731.4	-2.04664	0.17223	-11.8831	1.44807e-32	2.98112e-31	-4.13143
232	Cacna2d3	1459.04	-2.71887	0.229362	-11.8541	2.05023e-32	4.20013e-31	-6.58359	CACNA2D3
233	Slc29a4	220.817	3.06757	0.259618	11.8157	3.23879e-32	6.61344e-31	8.38359	SLC29A4
234	Hsph1	1262.74	-1.64781	0.13963	-11.8013	3.84479e-32	7.83812e-31	-3.13357	HSPH1
235	Tubgcp6	890.051	1.30036	0.110368	11.782	4.83512e-32	9.79346e-31	2.4629	TUBGCP6
236	Sorbs2	4890.42	-1.9166	0.162808	-11.7721	5.43279e-32	1.09686e-30	-3.77533	SORBS2
237	Igf2r	1286.23	1.25862	0.106951	11.7682	5.69566e-32	1.14625e-30	2.39266	IGF2R
238	Rbms3	927.444	-1.51455	0.128753	-11.7632	6.03667e-32	1.21294e-30	-2.85709	RBMS3
239	RP23-115A1.5	234.493	3.07516	0.261532	11.7583	6.40445e-32	1.28478e-30	8.42782
240	Ephb6	385.406	-2.66081	0.226776	-11.7332	8.60977e-32	1.72168e-30	-6.32389	EPHB6
241	Stk26	193.695	-4.69669	0.40035	-11.7315	8.79273e-32	1.75547e-30	-25.9324	MST4
242	Adam11	1152.39	1.36856	0.116703	11.7269	9.28277e-32	1.85036e-30	2.58212	ADAM11
243	Ptpn22	262.89	3.53766	0.302033	11.7128	1.09541e-31	2.18005e-30	11.6129	PTPN22
244	Nrep	4146.16	2.88071	0.24599	11.7107	1.12344e-31	2.2323e-30	7.36513	NREP
245	Atp1a1	5882.14	1.33339	0.113909	11.7058	1.19007e-31	2.36097e-30	2.51995	ATP1A1
246	Sub1	1709.85	-1.70269	0.14569	-11.6871	1.48374e-31	2.92968e-30	-3.25508	SUB1
247	Klhl33	317.222	2.96196	0.253466	11.6858	1.50637e-31	2.9697e-30	7.7918	KLHL33
248	Brpf1	512.147	1.25595	0.107683	11.6634	1.95978e-31	3.84545e-30	2.38825	BRPF1
249	Ociad2	295.971	-2.61027	0.224132	-11.6462	2.4005e-31	4.69555e-30	-6.10618	OCIAD2
250	Cntnap4	695.937	1.65413	0.142219	11.6309	2.87207e-31	5.60053e-30	3.14734	CNTNAP4
251	Dlgap4	1128.67	-1.49167	0.128356	-11.6214	3.2091e-31	6.23836e-30	-2.81215	DLGAP4
252	Hs3st1	331.384	1.6479	0.141969	11.6074	3.77888e-31	7.31205e-30	3.13376	HS3ST1
253	Nudt10	199.621	-1.94158	0.167752	-11.5741	5.57393e-31	1.06703e-29	-3.84127	NUDT11
254	Rin1	457.057	-2.23788	0.193929	-11.5397	8.31964e-31	1.58781e-29	-4.71705	RIN1
255	Neb	366.474	3.38528	0.293452	11.5361	8.68108e-31	1.65428e-29	10.4489	NEB
256	Wnk3	1024.23	-1.70059	0.147557	-11.525	9.86935e-31	1.87787e-29	-3.25035	WNK3
257	Appl2	2704.53	2.18526	0.189816	11.5125	1.14082e-30	2.16739e-29	4.5481	APPL2
258	Lzts3	1659.01	-2.04725	0.177974	-11.5031	1.27284e-30	2.41455e-29	-4.13317	LZTS3
259	Gm10837	82.5672	5.59716	0.487513	11.481	1.64288e-30	3.10713e-29	48.4075
260	Gpr6	125.895	-7.14195	0.62234	-11.476	1.74238e-30	3.29035e-29	-141.234	GPR6
261	Kcnc1	3804.79	1.68507	0.146892	11.4715	1.83512e-30	3.46027e-29	3.21557	KCNC1
262	Sphkap	5078.04	2.32384	0.202683	11.4654	1.96835e-30	3.70038e-29	5.00663	SPHKAP
263	Klk6	139.63	5.27289	0.460856	11.4415	2.59306e-30	4.86751e-29	38.6633	KLK6
264	Cdc42se2	1344.73	-1.0028	0.0878536	-11.4144	3.543e-30	6.58181e-29	-2.00388	CDC42SE2
265	Csmd3	1614.49	-1.4705	0.129119	-11.3888	4.75709e-30	8.78522e-29	-2.77118	CSMD3
266	Cd4	184.798	-5.00864	0.440539	-11.3693	5.94296e-30	1.09431e-28	-32.1922	CD4
267	Ppfia4	1895.69	2.1307	0.187831	11.3437	7.97305e-30	1.46382e-28	4.37929
268	Snx30	1377.77	1.51554	0.133923	11.3165	1.08765e-29	1.98527e-28	2.85905	SNX30
269	Zc3h12b	581.976	-1.16104	0.102622	-11.3138	1.12135e-29	2.04086e-28	-2.23619	ZC3H12B
270	Cysltr1	129.491	2.63551	0.233026	11.3099	1.17159e-29	2.1292e-28	6.21394	CYSLTR1
271	Zmiz1	3070.39	1.07447	0.095059	11.3032	1.26547e-29	2.29318e-28	2.10595	ZMIZ1
272	Hs6st2	607.035	-2.29388	0.203239	-11.2866	1.52752e-29	2.74822e-28	-4.90374	HS6ST2
273	Plcb4	2461.21	1.47801	0.131018	11.2809	1.63004e-29	2.92012e-28	2.78564	PLCB4
274	Lamp5	235.846	-5.12493	0.454671	-11.2717	1.80987e-29	3.23766e-28	-34.8945	LAMP5
275	Tmem108	302.148	1.7872	0.158716	11.2604	2.05911e-29	3.67306e-28	3.45145	TMEM108
276	Syt12	661.111	1.58841	0.141079	11.259	2.09038e-29	3.72354e-28	3.00718	SYT12
277	Asap1	1273.96	-1.50388	0.133997	-11.2232	3.13741e-29	5.57279e-28	-2.83604	ASAP1
278	Gli3	335.71	-1.44865	0.129226	-11.2103	3.63153e-29	6.43227e-28	-2.72953	GLI3
279	Aspg	115.17	4.50669	0.403076	11.1808	5.06563e-29	8.92205e-28	22.7326	ASPG
280	B4galt2	369.383	-1.63717	0.146547	-11.1717	5.6125e-29	9.85758e-28	-3.11055	B4GALT2
281	Tubb4a	2613.35	1.37864	0.123496	11.1634	6.15957e-29	1.07883e-27	2.60023	TUBB4A
282	Ppp1r1a	271.071	-2.0731	0.185816	-11.1567	6.64185e-29	1.15684e-27	-4.20788	PPP1R1A
283	Kif26b	1153.41	1.83389	0.164649	11.1382	8.17628e-29	1.4182e-27	3.56498	KIF26B
284	Sh2d5	540.254	-2.8342	0.254484	-11.137	8.28178e-29	1.43452e-27	-7.13149	SH2D5
285	Mn1	581.858	-3.17919	0.285834	-11.1225	9.75214e-29	1.68688e-27	-9.05796	MN1
286	Plppr3	137.003	-2.45478	0.221284	-11.0933	1.35141e-28	2.32161e-27	-5.48231	LPPR3
287	Nckap1	6704.16	-1.08746	0.0980622	-11.0895	1.41081e-28	2.42035e-27	-2.125	NCKAP1
288	Cdkn1a	421.562	2.63277	0.237472	11.0866	1.45662e-28	2.49552e-27	6.20214	CDKN1A
289	Rgs14	108.653	-4.35449	0.392878	-11.0836	1.50752e-28	2.57921e-27	-20.4566	RGS14
290	Nova2	1247.4	-1.22902	0.111121	-11.0602	1.95709e-28	3.33475e-27	-2.34407	NOVA2
291	Ephx4	260.106	-1.68573	0.15253	-11.0518	2.14818e-28	3.6554e-27	-3.21703	EPHX4
292	St8sia4	1753.3	-2.42218	0.219297	-11.0452	2.31241e-28	3.92954e-27	-5.35978	ST8SIA4
293	Stau2	1521.56	-1.87277	0.16966	-11.0384	2.49497e-28	4.22831e-27	-3.66234	STAU2
294	Tcf20	4294.08	-1.46765	0.133042	-11.0314	2.69532e-28	4.56171e-27	-2.7657	TCF20
295	Hif1a	2443.91	1.13794	0.103349	11.0107	3.39502e-28	5.72278e-27	2.20067	HIF1A
296	Lrrc55	152.522	-3.35757	0.30542	-10.9933	4.11587e-28	6.91003e-27	-10.2501	LRRC55
297	Npas3	537.381	1.40208	0.127873	10.9646	5.65345e-28	9.46613e-27	2.64282	NPAS3
298	Fxyd5	453.408	2.48711	0.227391	10.9376	7.61952e-28	1.26736e-26	5.60654	FXYD5
299	Dach1	853.67	-2.44985	0.224009	-10.9364	7.72096e-28	1.28254e-26	-5.4636	DACH1
300	Tomm70a	3332.3	-1.7754	0.162359	-10.935	7.83946e-28	1.29879e-26	-3.42333	TOMM70A
301	Otof	110.995	-2.88631	0.264439	-10.9148	9.79308e-28	1.61818e-26	-7.39375	OTOF
302	Man1a	1128.19	-1.32443	0.121586	-10.8929	1.24562e-27	2.04211e-26	-2.50433	MAN1A1
303	Tmem191c	136.292	-2.77497	0.254867	-10.8879	1.31602e-27	2.1519e-26	-6.84464
304	Klhl13	995.248	-2.69783	0.248043	-10.8764	1.49268e-27	2.43443e-26	-6.48824	KLHL13
305	Foxn3	2565.4	1.12268	0.103576	10.8392	2.24367e-27	3.62159e-26	2.17751
306	Drd	1094.01	-8.17928	0.754611	-10.8391	2.24744e-27	3.62303e-26	-289.874
307	Klf12	1163.91	-1.18126	0.109711	-10.767	4.92599e-27	7.90046e-26	-2.26775	KLF12
308	Gfra4	161.964	-2.63134	0.244681	-10.7542	5.6643e-27	9.07299e-26	-6.19602	GFRA4
309	Zbtb7b	302.014	1.87347	0.17451	10.7356	6.92835e-27	1.10836e-25	3.66413	ZBTB7B
310	Dbi	974.709	2.06622	0.192482	10.7346	6.99886e-27	1.11679e-25	4.18788	DBI
311	Ppfia1	989.389	1.03001	0.0959646	10.7332	7.10992e-27	1.13308e-25	2.04203	PPFIA1
312	Rhobtb2	1000.59	-1.76185	0.164319	-10.7221	8.01395e-27	1.27391e-25	-3.39133	RHOBTB2
313	Crispld1	98.3284	-4.37519	0.408312	-10.7153	8.62838e-27	1.36985e-25	-20.7521	CRISPLD1
314	Arhgap6	217.753	-2.32485	0.217077	-10.7098	9.15696e-27	1.45193e-25	-5.01013	ARHGAP6
315	Kcnk3	497.818	2.43941	0.227906	10.7036	9.79034e-27	1.5465e-25	5.4242	KCNK3
316	Pxn	1086.9	1.85894	0.173754	10.6987	1.03213e-26	1.62425e-25	3.62741	PXN
317	Mmp17	856.18	-2.35153	0.220367	-10.671	1.39144e-26	2.18694e-25	-5.10366	MMP17
318	Snn	1552	-1.24609	0.116874	-10.6619	1.53482e-26	2.40627e-25	-2.37198	SNN
319	Arhgef7	3001.9	1.16311	0.109107	10.6603	1.56058e-26	2.44361e-25	2.2394	ARHGEF7
320	Ephb2	492.584	2.38798	0.225037	10.6115	2.63417e-26	4.1093e-25	5.23425	EPHB2
321	Hrasls	194.255	-2.74344	0.258795	-10.6008	2.95406e-26	4.60262e-25	-6.69665	HRASLS
322	Trpc6	142.449	-2.86822	0.271067	-10.5812	3.64225e-26	5.66784e-25	-7.30163	TRPC6
323	Strip2	1065.41	-1.9412	0.183839	-10.5592	4.60491e-26	7.14814e-25	-3.84024	STRIP2
324	Wdr47	893.446	-1.10549	0.104714	-10.5572	4.7043e-26	7.2934e-25	-2.15171	WDR47
325	Trib2	950.958	-1.02398	0.0971533	-10.5399	5.65694e-26	8.73798e-25	-2.03353	TRIB2
326	Ttpal	847.41	-1.11812	0.106129	-10.5354	5.93053e-26	9.14934e-25	-2.17064	TTPAL
327	Fam184a	488.047	1.0191	0.096762	10.5321	6.14638e-26	9.47071e-25	2.02666	FAM184A
328	Itgb2	125.777	2.35457	0.223996	10.5117	7.63245e-26	1.17174e-24	5.11443	ITGB2
329	Aff3	841.473	-1.87365	0.178645	-10.4881	9.79546e-26	1.50014e-24	-3.66459	AFF3
330	Rcn1	277.129	-1.87163	0.178952	-10.4589	1.33454e-25	2.03358e-24	-3.65945	RCN1
331	Rnase4	472.486	1.32848	0.12702	10.4589	1.33439e-25	2.03358e-24	2.51139	RNASE4
332	Sox1	252.704	-2.08446	0.199302	-10.4588	1.33596e-25	2.03358e-24	-4.24115	SOX1
333	RP23-391I5.5	903.67	-1.77307	0.169622	-10.453	1.41899e-25	2.15474e-24	-3.41781
334	Ppp1r9b	4437.68	-1.26662	0.121247	-10.4466	1.51952e-25	2.30182e-24	-2.40597	PPP1R9B
335	Gsk3b	4943.83	-1.07542	0.103045	-10.4364	1.69097e-25	2.55231e-24	-2.10734	GSK3B
336	Rab37	124.25	3.84357	0.368541	10.4292	1.82498e-25	2.75127e-24	14.3559	RAB37
337	Pbx1	2702.94	-1.05504	0.101336	-10.4113	2.20137e-25	3.30679e-24	-2.07778	PBX1
338	Crtc3	675.426	1.0916	0.104851	10.411	2.20839e-25	3.31338e-24	2.13111	CRTC3
339	Plk2	1171.56	-2.24862	0.216062	-10.4073	2.29582e-25	3.44045e-24	-4.7523	PLK2
340	Skil	2859.18	-1.0338	0.0993376	-10.407	2.30466e-25	3.44957e-24	-2.04741	SKIL
341	Cxxc5	895.391	1.25004	0.120136	10.4052	2.34858e-25	3.51112e-24	2.37847	CXXC5
342	Cadm3	5177.04	1.55447	0.149447	10.4015	2.44157e-25	3.6458e-24	2.93726	CADM3
343	Ikzf2	354.173	1.39173	0.134461	10.3504	4.16639e-25	6.17e-24	2.62394	IKZF2
344	Cckbr	113.421	-3.39661	0.328739	-10.3322	5.03701e-25	7.42427e-24	-10.5313	CCKBR
345	RP24-171J16.5	293.192	2.63439	0.255075	10.3279	5.26968e-25	7.7581e-24	6.20914
346	RP23-83N17.1	2985.23	1.04703	0.101607	10.3048	6.70559e-25	9.86051e-24	2.06628
347	Tmbim1	1002.69	1.56041	0.1515	10.2997	7.06698e-25	1.03676e-23	2.94937	TMBIM1
348	St8sia5	780.06	1.96907	0.191192	10.2989	7.1253e-25	1.0441e-23	3.91516	ST8SIA5
349	Ccndbp1	487.868	1.01097	0.0984978	10.2639	1.02483e-24	1.49823e-23	2.01527	CCNDBP1
350	Erich3	335.541	-1.6725	0.16307	-10.2563	1.10841e-24	1.61854e-23	-3.18766	ERICH3
351	Usp11	574.58	-1.25814	0.122699	-10.2539	1.1366e-24	1.65777e-23	-2.39187	USP11
352	Tmem62	514.197	1.21414	0.11846	10.2494	1.1912e-24	1.73338e-23	2.32002	TMEM62
353	Arhgef17	1739.28	-1.15894	0.113114	-10.2458	1.23576e-24	1.792e-23	-2.23294	ARHGEF17
354	Pja2	5679.65	-1.31822	0.128847	-10.2309	1.44126e-24	2.08518e-23	-2.49359	PJA2
355	Dynlt3	1709.24	-1.06898	0.104507	-10.2289	1.47237e-24	2.12529e-23	-2.09795	DYNLT3
356	Pcdhgc5	404.111	-1.82189	0.178239	-10.2216	1.58673e-24	2.28773e-23	-3.53545	PCDHGC5
357	Ap1s1	627.855	-1.77484	0.173718	-10.2168	1.66798e-24	2.39937e-23	-3.422	AP1S1
358	RP23-284L6.7	352.925	1.69222	0.165651	10.2155	1.68949e-24	2.42753e-23	3.23153
359	Car10	1566.29	1.41525	0.138809	10.1957	2.07326e-24	2.96876e-23	2.66706	CA10
360	Inhba	198.154	-3.24956	0.318795	-10.1933	2.12487e-24	3.03574e-23	-9.51078	INHBA
361	Atp2b1	10215.9	-1.86758	0.18365	-10.1693	2.71978e-24	3.87245e-23	-3.6492	ATP2B1
362	Sgk1	2167.98	1.79508	0.17655	10.1676	2.76734e-24	3.9357e-23	3.47035	SGK1
363	Dlg3	1070.68	-1.31765	0.129627	-10.165	2.84145e-24	4.03653e-23	-2.4926	DLG3
364	Trim37	4569.26	-1.4075	0.138469	-10.1647	2.84953e-24	4.04343e-23	-2.65277	TRIM37
365	Foxo3	3213.42	1.16464	0.114752	10.1492	3.34168e-24	4.72577e-23	2.24177	FOXO3
366	Plp1	52467.8	1.72198	0.169761	10.1435	3.5414e-24	4.99695e-23	3.29888	PLP1
367	Bcr	1870.18	-1.7056	0.168331	-10.1324	3.96624e-24	5.58387e-23	-3.26165	BCR
368	Sesn3	4710.29	-1.12445	0.11107	-10.1238	4.3311e-24	6.09069e-23	-2.18018	SESN3
369	Slmap	2487.55	-1.07871	0.106724	-10.1075	5.11938e-24	7.17513e-23	-2.11214	SLMAP
370	Zmat3	2132.83	-1.0837	0.107252	-10.1042	5.29011e-24	7.40615e-23	-2.11947	ZMAT3
371	Kcnb2	563.135	-1.68876	0.167386	-10.089	6.17777e-24	8.63925e-23	-3.2238	KCNB2
372	Specc1	2307.57	1.26038	0.124935	10.0882	6.22763e-24	8.69929e-23	2.39559	SPECC1
373	Gcnt1	409.654	2.21297	0.219563	10.079	6.84348e-24	9.53834e-23	4.6363	GCNT1
374	Ppp4r4	493.248	-2.72066	0.270142	-10.0712	7.40434e-24	1.03086e-22	-6.59176	PPP4R4
375	Scn5a	64.1267	-5.20246	0.517023	-10.0623	8.10551e-24	1.12723e-22	-36.821	SCN5A
376	Arel1	2114.19	-1.31721	0.131014	-10.0539	8.82608e-24	1.22608e-22	-2.49184	AREL1
377	Baiap2	1341.77	-1.63086	0.162353	-10.0452	9.6494e-24	1.3375e-22	-3.09697	BAIAP2
378	Dock5	445.921	1.59339	0.158655	10.0431	9.85052e-24	1.36387e-22	3.01757	DOCK5
379	Spin1	1972.57	-1.02127	0.101691	-10.0428	9.8836e-24	1.36694e-22	-2.0297	SPIN1
380	Hpcal1	418.431	1.76107	0.175548	10.0318	1.10459e-23	1.52266e-22	3.3895	HPCAL1
381	Tle4	970.55	-1.69469	0.168943	-10.0311	1.11218e-23	1.53144e-22	-3.23707	TLE4
382	E2f3	377.788	-1.13102	0.11285	-10.0223	1.21604e-23	1.66896e-22	-2.19014	E2F3
383	Mvp	320.245	2.4476	0.244226	10.0219	1.22149e-23	1.67279e-22	5.45509	MVP
384	Sfxn1	542.909	-1.11148	0.111	-10.0133	1.33219e-23	1.8224e-22	-2.16067	SFXN1
385	Grip1	206.203	-2.81173	0.281625	-9.98395	1.79182e-23	2.44317e-22	-7.02128	GRIP1
386	Trabd	330.704	1.36887	0.137422	9.96109	2.25573e-23	3.06243e-22	2.58268	TRABD
387	Tspo	83.4915	2.64847	0.26588	9.96115	2.25442e-23	3.06243e-22	6.27003	TSPO
388	Igsf10	266.512	1.96278	0.197117	9.95747	2.3393e-23	3.16903e-22	3.89814	IGSF10
389	Ar	338.44	-3.20231	0.322336	-9.93469	2.94075e-23	3.97096e-22	-9.20433	AR
390	Gjc2	185.404	1.94541	0.195914	9.92992	3.0849e-23	4.15667e-22	3.85148	GJC2
391	Golm1	675.807	1.36715	0.137706	9.92803	3.14394e-23	4.23168e-22	2.5796	GOLM1
392	Dkk3	1153.08	-1.9453	0.196282	-9.91075	3.7383e-23	5.02091e-22	-3.85118	DKK3
393	Zfp687	654.131	1.3456	0.136134	9.88442	4.86387e-23	6.51873e-22	2.54136	ZNF687
394	Cd300a	113.249	2.9888	0.302423	9.88283	4.94165e-23	6.61591e-22	7.93812	CD300A
395	RP23-253N17.1	1225.94	1.34612	0.136262	9.87893	5.13798e-23	6.87144e-22	2.54228
396	Lrrn1	1192.79	1.62509	0.164691	9.86751	5.75736e-23	7.67526e-22	3.08462	LRRN1
397	Dao	72.444	6.42511	0.651702	9.85897	6.26888e-23	8.34831e-22	85.9315	DAO
398	Frmpd3	233.604	-2.13791	0.216964	-9.85374	6.60424e-23	8.7856e-22	-4.40123
399	Mgat5b	463.242	-2.27054	0.230453	-9.85249	6.68686e-23	8.88609e-22	-4.82502	MGAT5B
400	C2cd2l	916.052	-1.43263	0.145696	-9.83304	8.11288e-23	1.0747e-21	-2.69939	C2CD2L
401	H2-D1	618.152	1.67149	0.170368	9.81103	1.00936e-22	1.33287e-21	3.18542	HLA-A
402	Slc39a10	3144.72	-1.75944	0.179332	-9.81105	1.00918e-22	1.33287e-21	-3.38566	SLC39A10
403	Rab26	108.537	-3.02316	0.308371	-9.80367	1.08564e-22	1.43208e-21	-8.12949	RAB26
404	Gpsm1	770.48	1.46251	0.149223	9.80081	1.11687e-22	1.47174e-21	2.75587	GPSM1
405	Kif13a	1009.63	1.11337	0.113633	9.79796	1.14881e-22	1.51224e-21	2.1635	KIF13A
406	Triqk	196.708	-2.15857	0.220327	-9.79712	1.15843e-22	1.52331e-21	-4.46473	TRIQK
407	Flnb	3612.67	1.35868	0.138795	9.78909	1.25423e-22	1.64411e-21	2.5645	FLNB
408	Sh3bgr	46.4023	4.21176	0.43066	9.77979	1.37495e-22	1.80048e-21	18.5297
409	Adamts4	451.987	1.65234	0.169678	9.73809	2.07426e-22	2.69653e-21	3.14344	ADAMTS4
410	Cnp	4354.04	1.57579	0.161858	9.73566	2.12434e-22	2.75879e-21	2.98099	CNP
411	Rtl6	390.238	-1.27951	0.131462	-9.73295	2.18179e-22	2.83046e-21	-2.42757
412	RP23-231E23.4	967.204	-1.78378	0.183523	-9.71966	2.48611e-22	3.2153e-21	-3.44328
413	Mtch2	1697.45	1.019	0.104882	9.71567	2.58532e-22	3.33331e-21	2.02651	MTCH2
414	Htr1f	61.7854	-5.61856	0.578377	-9.71435	2.61904e-22	3.37332e-21	-49.131	HTR1F
415	Rab11fip2	1230.6	-1.17513	0.121041	-9.70854	2.77277e-22	3.56766e-21	-2.25813	RAB11FIP2
416	Tanc1	1349.69	1.53007	0.157915	9.68919	3.3519e-22	4.29522e-21	2.88799	TANC1
417	Mrgprf	81.7603	4.50777	0.465275	9.68841	3.37736e-22	4.32344e-21	22.7497	MRGPRF
418	Dsel	550.589	-1.4864	0.153721	-9.66943	4.06646e-22	5.19498e-21	-2.80188	DSEL
419	Bmpr2	10827.5	-1.0637	0.110059	-9.66483	4.2531e-22	5.42789e-21	-2.09028	BMPR2
420	Nos1ap	461.85	-1.84576	0.191146	-9.65627	4.62387e-22	5.89508e-21	-3.59441
421	Satb1	1187.97	-1.35064	0.139993	-9.64788	5.01825e-22	6.38493e-21	-2.55025	SATB1
422	Odf2	1196.69	1.05277	0.109375	9.6253	6.25222e-22	7.93085e-21	2.0745	ODF2
423	Slc43a3	133.217	3.68991	0.385096	9.58178	9.53855e-22	1.20387e-20	12.9054	SLC43A3
424	Ola1	626.133	-1.07222	0.111919	-9.58038	9.66862e-22	1.21906e-20	-2.10267	OLA1
425	Gria2	9026.61	-1.62935	0.170093	-9.57915	9.78466e-22	1.23246e-20	-3.09373	GRIA2
426	Adgra1	348.146	-1.95842	0.204467	-9.57816	9.87881e-22	1.24307e-20	-3.88636	GPR123
427	Cacna1a	4590.92	1.39758	0.146077	9.56743	1.096e-21	1.37773e-20	2.63459	CACNA1A
428	Plpp6	574.162	-1.20693	0.126254	-9.55957	1.18249e-21	1.48201e-20	-2.30846	PPAPDC2
429	Pacs2	2711.54	1.30929	0.137032	9.55464	1.24012e-21	1.54959e-20	2.4782	PACS2
430	Sh3bp5	477.718	1.19102	0.1247	9.55111	1.28314e-21	1.60176e-20	2.28314	SH3BP5
431	Ugt8a	2401.52	1.48643	0.155705	9.54645	1.34222e-21	1.67218e-20	2.80195	UGT8
432	Lmo2	377.355	-1.80426	0.189026	-9.54504	1.36056e-21	1.69335e-20	-3.4925	LMO2
433	Adgrb2	1983.22	-1.52913	0.160243	-9.54257	1.39339e-21	1.73249e-20	-2.88612	BAI2
434	Htra3	137.307	2.34602	0.246065	9.53417	1.5109e-21	1.87674e-20	5.08421	HTRA3
435	Btbd1	560.158	-1.06539	0.11182	-9.52769	1.60816e-21	1.99558e-20	-2.09273	BTBD1
436	Smarcd1	1013.3	-1.26962	0.13362	-9.5017	2.065e-21	2.54738e-20	-2.41098	SMARCD1
437	Six6os1	108.297	-3.59782	0.378673	-9.50111	2.07659e-21	2.55915e-20	-12.1074
438	Ifitm10	184.748	1.99998	0.210528	9.4998	2.1029e-21	2.58904e-20	3.99994
439	Tmem145	232.323	2.33366	0.24591	9.48992	2.31213e-21	2.84107e-20	5.04084	TMEM145
440	Pbx3	533.708	-1.3655	0.144158	-9.4722	2.74008e-21	3.34727e-20	-2.57665	PBX3
441	Sort1	4561.92	-1.18136	0.12474	-9.47055	2.7837e-21	3.39726e-20	-2.26791	SORT1
442	Sh3rf2	227.735	-7.29809	0.770907	-9.46689	2.88287e-21	3.51486e-20	-157.378	SH3RF2
443	Ankrd34c	101.323	-4.81866	0.509188	-9.46342	2.98028e-21	3.63011e-20	-28.2202	ANKRD34C
444	AC168051.1	539.198	1.97008	0.208261	9.45969	3.08846e-21	3.75823e-20	3.91791
445	Slit2	361.609	-3.72408	0.393773	-9.45743	3.15595e-21	3.83664e-20	-13.2148	SLIT2
446	Tle2	327.096	1.61454	0.170782	9.45385	3.26592e-21	3.96648e-20	3.06215	TLE2
447	Ctgf	662.022	2.05415	0.217423	9.4477	3.4636e-21	4.2025e-20	4.15298	CTGF
448	Tnfaip8l3	64.7059	-4.42349	0.468878	-9.4342	3.94001e-21	4.76673e-20	-21.4587	TNFAIP8L3
449	Cdh18	604.284	1.22371	0.129883	9.4216	4.44283e-21	5.35956e-20	2.33546	CDH18
450	Fibcd1	87.4765	-4.51591	0.479484	-9.41827	4.58586e-21	5.5268e-20	-22.8783	FIBCD1
451	Lmtk2	2746.35	-1.365	0.144963	-9.41615	4.67931e-21	5.62861e-20	-2.57576	LMTK2
452	Fam171a1	745.396	-1.16147	0.123444	-9.40884	5.01647e-21	6.02264e-20	-2.23685	FAM171A1
453	Tcaf1	3104.16	-1.10636	0.117658	-9.4032	5.2928e-21	6.34833e-20	-2.15302	FAM115A
454	Pik3ip1	665.025	1.48419	0.157996	9.39387	5.78349e-21	6.93025e-20	2.7976	PIK3IP1
455	Cep19	342.591	-1.68592	0.179767	-9.37839	6.69898e-21	8.00436e-20	-3.21745	CEP19
456	Klf16	334.876	-2.07321	0.221561	-9.35726	8.18325e-21	9.72235e-20	-4.20821
457	Lin7a	1395.1	1.37853	0.147458	9.34859	8.88279e-21	1.05435e-19	2.60003	LIN7A
458	Arsg	390.97	1.43751	0.153783	9.34759	8.96644e-21	1.06327e-19	2.70852	ARSG
459	RP24-171J12.1	88.6414	6.9865	0.747853	9.34208	9.44608e-21	1.11909e-19	126.808
460	Smg1	8512.73	1.36219	0.145872	9.33827	9.79179e-21	1.15896e-19	2.57075	SMG1
461	Phldb1	1853.59	1.26596	0.135633	9.33374	1.02196e-20	1.20845e-19	2.40488	PHLDB1
462	Dazl	95.0971	-4.43098	0.475163	-9.32518	1.10792e-20	1.30763e-19	-21.5704	DAZ2
463	Slc35b4	916.35	-1.15262	0.123635	-9.32274	1.13372e-20	1.33683e-19	-2.22318	SLC35B4
464	Zxdb	507.272	-1.10838	0.118949	-9.31813	1.18409e-20	1.39491e-19	-2.15603	ZXDB
465	Abca2	4755.27	1.34836	0.144761	9.31436	1.22687e-20	1.44395e-19	2.54622	ABCA2
466	Syt9	328.195	2.09359	0.224859	9.3107	1.26994e-20	1.49185e-19	4.26809	SYT9
467	Oscp1	237.62	-1.77102	0.19038	-9.30257	1.37097e-20	1.60603e-19	-3.41296	OSCP1
468	Gcnt2	839.453	-1.60459	0.172663	-9.29319	1.49739e-20	1.74922e-19	-3.04109	GCNT2
469	Sepn1	434.839	1.19952	0.129116	9.29025	1.53931e-20	1.79486e-19	2.29663
470	Macrod2	643.744	-1.44925	0.156129	-9.28239	1.65723e-20	1.92878e-19	-2.73066	MACROD2
471	Grn	626.791	1.40859	0.151772	9.28095	1.67971e-20	1.95313e-19	2.65478	GRN
472	Dpy19l3	657.1	-1.64886	0.177708	-9.27846	1.7195e-20	1.99755e-19	-3.13585	DPY19L3
473	Zbtb16	1000.91	1.2836	0.138501	9.2678	1.90023e-20	2.20343e-19	2.43445	ZBTB16
474	Pdp1	1712.97	-1.97713	0.213396	-9.26506	1.9496e-20	2.2565e-19	-3.93708	PDP1
475	Gjb1	206.257	2.88839	0.31178	9.26417	1.96593e-20	2.27121e-19	7.40443	GJB1
476	Ppp2r1b	473.359	1.81427	0.195836	9.26422	1.965e-20	2.27121e-19	3.51682	PPP2R1B
477	Vipr1	181.713	-1.78554	0.192795	-9.26132	2.01917e-20	2.32844e-19	-3.44747	VIPR1
478	Homer1	4399.32	-2.07507	0.224424	-9.24618	2.32656e-20	2.66658e-19	-4.21363	HOMER1
479	Ttl	586.295	-1.39389	0.150849	-9.24034	2.45708e-20	2.81021e-19	-2.62787	TTL
480	Nts	67.9469	-4.31677	0.46843	-9.21539	3.10151e-20	3.53464e-19	-19.9286	NTS
481	Mreg	117.22	2.86548	0.310998	9.21381	3.14758e-20	3.58362e-19	7.28777	MREG
482	Apod	2554.05	2.61368	0.283734	9.21172	3.20942e-20	3.64741e-19	6.12063	APOD
483	Fads6	586.904	1.54611	0.167855	9.21101	3.2306e-20	3.66485e-19	2.92029	FADS6
484	Tnfrsf21	736.517	-1.21451	0.131854	-9.21105	3.22953e-20	3.66485e-19	-2.32063	TNFRSF21
485	Brinp2	613.699	-1.43404	0.155697	-9.21043	3.2481e-20	3.68137e-19	-2.70202	BRINP2
486	Mzt1	882.633	-1.11195	0.120964	-9.19237	3.84271e-20	4.34355e-19	-2.16137	MZT1
487	Bcl2l1	1490.74	1.02496	0.111559	9.18758	4.01767e-20	4.53722e-19	2.0349	BCL2L1
488	Agbl2	90.1868	2.62996	0.286594	9.17661	4.44867e-20	5.01044e-19	6.19009	AGBL2
489	Epha3	356.836	1.86697	0.203637	9.16813	4.81299e-20	5.41591e-19	3.64766	EPHA3
490	Tox3	65.5589	-2.98689	0.326243	-9.1554	5.41553e-20	6.08303e-19	-7.92762	TOX3
491	Dpysl4	656.009	1.99898	0.218523	9.14767	5.81727e-20	6.52261e-19	3.99716	DPYSL4
492	Ppp3cb	3830.82	-1.04599	0.114349	-9.14738	5.83293e-20	6.53434e-19	-2.06478	PPP3CB
493	Rerg	98.3091	-3.06795	0.335434	-9.14623	5.89536e-20	6.59839e-19	-8.38584	RERG
494	Plat	874.904	1.38138	0.151164	9.13832	6.34281e-20	7.09287e-19	2.60518	PLAT
495	L3mbtl3	352.905	-1.2211	0.133717	-9.13198	6.72561e-20	7.50091e-19	-2.33125	L3MBTL3
496	Egfem1	93.5012	-3.20395	0.350886	-9.13103	6.785e-20	7.56043e-19	-9.21479
497	Irs1	821.897	1.02357	0.112206	9.12221	7.36087e-20	8.18759e-19	2.03294	IRS1
498	Map3k6	211.813	2.41616	0.265491	9.10071	8.97454e-20	9.94724e-19	5.33747	MAP3K6
499	RP24-179D17.1	740.412	1.63904	0.180228	9.09427	9.52239e-20	1.05359e-18	3.11458
500	Gprc5b	1829.26	1.16845	0.128734	9.07647	1.12155e-19	1.23874e-18	2.2477	GPRC5B
501	RP23-356J2.6	65.7881	5.20055	0.573543	9.06741	1.21883e-19	1.34264e-18	36.7723
502	Cyth1	1064	1.02024	0.112761	9.04774	1.45958e-19	1.60503e-18	2.02825	CYTH1
503	Serpini1	1485.98	-1.59632	0.176518	-9.04335	1.51938e-19	1.66933e-18	-3.02371	SERPINI1
504	Ankdd1b	63.2755	5.36259	0.593058	9.04227	1.5345e-19	1.68446e-18	41.1434	ANKDD1B
505	Rgs7bp	6918.66	-2.11089	0.234019	-9.02015	1.87825e-19	2.05642e-18	-4.31956	RGS7BP
506	Gltp	554.043	1.5872	0.176035	9.01637	1.94417e-19	2.12673e-18	3.00466	GLTP
507	Rtn1	4012.54	-1.10941	0.123056	-9.01555	1.95893e-19	2.14101e-18	-2.15758	RTN1
508	Hrh2	69.0576	-3.22671	0.358218	-9.00767	2.10477e-19	2.29045e-18	-9.36129	HRH2
509	RP23-243J5.1	133.891	-1.68248	0.186832	-9.00533	2.15016e-19	2.33781e-18	-3.2098
510	Eps8	1529.19	1.28724	0.14306	8.99793	2.30017e-19	2.49659e-18	2.44061	EPS8
511	Kif17	118.731	-3.26619	0.363063	-8.99623	2.33612e-19	2.53167e-18	-9.62104	KIF17
512	Selm	539.436	1.83033	0.203599	8.98984	2.47598e-19	2.67585e-18	3.55617
513	Atxn7l3	1410.03	-1.12165	0.124773	-8.98955	2.48256e-19	2.68065e-18	-2.17596	ATXN7L3
514	Ubqln2	1382.82	-1.04552	0.116314	-8.98877	2.50015e-19	2.69732e-18	-2.06411	UBQLN2
515	Plcxd3	445.055	1.62909	0.181506	8.97539	2.82341e-19	3.03565e-18	3.09317	PLCXD3
516	Hapln2	403.262	2.40356	0.268345	8.95699	3.33668e-19	3.57832e-18	5.29109	HAPLN2
517	Klf5	147.014	-2.84618	0.318326	-8.94111	3.85279e-19	4.12827e-18	-7.19096	KLF5
518	mt-Co1	130557	-1.34877	0.151022	-8.93094	4.22397e-19	4.52214e-18	-2.54695
519	Litaf	665.955	1.93482	0.216676	8.92955	4.27756e-19	4.57171e-18	3.82331	LITAF
520	Frmd4a	1413.35	-1.04403	0.116943	-8.92772	4.34882e-19	4.64391e-18	-2.06198	FRMD4A
521	Ano2	98.8644	-4.19019	0.469457	-8.9256	4.43301e-19	4.7298e-18	-18.2546	ANO2
522	Rnf123	744.541	1.03801	0.116462	8.91288	4.9725e-19	5.29192e-18	2.05339	RNF123
523	Rbp4	39.9519	-5.64578	0.633458	-8.91264	4.98317e-19	5.29879e-18	-50.0668	RBP4
524	Pou3f4	107.457	-2.71764	0.30494	-8.91207	5.00884e-19	5.32157e-18	-6.57798	POU3F4
525	Amz1	151.733	-1.9356	0.217451	-8.9013	5.51979e-19	5.85452e-18	-3.82536	AMZ1
526	Lrrc10b	517.234	-6.1044	0.686301	-8.89464	5.86102e-19	6.20074e-18	-68.803	LRRC10B
527	Gpr35	56.0591	3.58922	0.403703	8.89075	6.06982e-19	6.40545e-18	12.0355	GPR35
528	Nol4	708.299	-1.56091	0.175884	-8.87469	7.01283e-19	7.38818e-18	-2.95041	NOL4
529	Kcnk12	110.375	2.95291	0.332925	8.8696	7.3409e-19	7.71439e-18	7.74309	KCNK12
530	Atoh7	70.0042	3.31886	0.374868	8.85341	8.4883e-19	8.91272e-18	9.97878	ATOH7
531	Rhoc	301.093	2.05372	0.232138	8.84698	8.99229e-19	9.42614e-18	4.15174	RHOC
532	Itm2a	1581.2	-2.91932	0.330232	-8.84022	9.55308e-19	1.00056e-17	-7.5649	ITM2A
533	Coa5	1233.44	-1.04697	0.118476	-8.83699	9.83347e-19	1.02907e-17	-2.06619	COA5
534	Hr	654.385	1.60137	0.181436	8.82607	1.0842e-18	1.13368e-17	3.03431	HR
535	Pxdn	778.343	-1.22791	0.139378	-8.80988	1.25279e-18	1.30538e-17	-2.34227	PXDN
536	Rhbdd2	480.319	-1.03378	0.117349	-8.80944	1.25775e-18	1.3086e-17	-2.04738	RHBDD2
537	Map4k4	2784.28	1.07973	0.122624	8.80515	1.3068e-18	1.35851e-17	2.11363	MAP4K4
538	Wscd2	2027.22	1.88349	0.214091	8.79764	1.39718e-18	1.44887e-17	3.68967	WSCD2
539	Zfp219	481.023	1.32991	0.151378	8.78532	1.55916e-18	1.61152e-17	2.51387	ZNF219
540	Ogfod1	1058.19	-1.09212	0.124441	-8.77614	1.69181e-18	1.74718e-17	-2.13186	OGFOD1
541	Dyrk2	666.118	-1.49442	0.170325	-8.77397	1.72477e-18	1.77976e-17	-2.81751	DYRK2
542	RP23-306I3.1	70.3098	-3.59754	0.410174	-8.77077	1.77448e-18	1.82955e-17	-12.1051
543	Rab11fip4	3068.42	-1.06178	0.121101	-8.76772	1.82328e-18	1.87679e-17	-2.0875	RAB11FIP4
544	Tbc1d30	837.983	-1.4313	0.163294	-8.76521	1.86436e-18	1.9175e-17	-2.6969	TBC1D30
545	Hdac9	528.32	-1.15191	0.131428	-8.76459	1.87465e-18	1.9265e-17	-2.22209	HDAC9
546	Arhgef37	80.9373	3.32027	0.37904	8.75968	1.95809e-18	2.01061e-17	9.98849	ARHGEF37
547	Rasgef1b	780.939	-1.66058	0.189576	-8.75946	1.9618e-18	2.01277e-17	-3.16144	RASGEF1B
548	Btbd8	1199.94	-1.08044	0.123433	-8.75328	2.07242e-18	2.12279e-17	-2.11469	BTBD8
549	Fam8a1	1388.54	-1.2125	0.138744	-8.73909	2.35002e-18	2.40323e-17	-2.31739	FAM8A1
550	RP23-284F8.1	1149.58	-1.13453	0.129904	-8.73358	2.4674e-18	2.5212e-17	-2.19546
551	C030005K15Rik	38.8838	-5.83566	0.669683	-8.71406	2.93177e-18	2.99327e-17	-57.1095
552	Prickle1	685.811	-1.67232	0.191973	-8.71122	3.00621e-18	3.06678e-17	-3.18726	PRICKLE1
553	Tmem44	954.228	-1.59311	0.182917	-8.70947	3.053e-18	3.10745e-17	-3.01698	TMEM44
554	Unc79	1850.39	-1.28932	0.148037	-8.70945	3.0535e-18	3.10745e-17	-2.44413	UNC79
555	Dock3	4247.66	-1.02783	0.118057	-8.70619	3.14249e-18	3.19283e-17	-2.03895	DOCK3
556	Fgd4	1649.53	1.04659	0.120256	8.70302	3.23165e-18	3.28076e-17	2.06565	FGD4
557	Khnyn	1251.9	1.85708	0.213633	8.69286	3.53432e-18	3.58224e-17	3.62273	KHNYN
558	Peak1	2154.56	1.01871	0.117217	8.69079	3.59939e-18	3.64526e-17	2.02611	PEAK1
559	Socs5	1581.91	-1.22231	0.140796	-8.6814	3.90919e-18	3.95263e-17	-2.3332	SOCS5
560	Gtdc1	481.05	-1.18433	0.136571	-8.67188	4.25053e-18	4.2874e-17	-2.27258	GTDC1
561	Pim3	411.965	1.41172	0.162867	8.66796	4.39933e-18	4.43038e-17	2.66055	PIM3
562	Pitpnm2	1813.94	-1.15031	0.132798	-8.66213	4.6304e-18	4.65934e-17	-2.21962	PITPNM2
563	Adra1a	251.438	-1.75797	0.203115	-8.65506	4.9265e-18	4.94936e-17	-3.38222	ADRA1A
564	Bcas1	1548.95	1.6982	0.196494	8.64249	5.50029e-18	5.51258e-17	3.24496	BCAS1
565	P2ry13	166.44	-2.42087	0.280172	-8.64065	5.58962e-18	5.59318e-17	-5.35493	P2RY13
566	Gpnmb	414.648	6.10755	0.709241	8.6114	7.21761e-18	7.18215e-17	68.9535	GPNMB
567	Mmp16	732.645	-1.17381	0.136397	-8.60584	7.5759e-18	7.53271e-17	-2.25607	MMP16
568	Cyba	120.039	2.07658	0.241924	8.58361	9.19392e-18	9.11265e-17	4.21806	CYBA
569	Oprl1	275.29	-1.52335	0.177536	-8.58055	9.44234e-18	9.34412e-17	-2.87458	OPRL1
570	Faap20	178.754	1.3926	0.162385	8.57587	9.83403e-18	9.72408e-17	2.62551	C1orf86
571	Smyd5	183.206	-1.55382	0.181348	-8.56818	1.05136e-17	1.03472e-16	-2.93593	SMYD5
572	Prr13	205.455	1.32568	0.155004	8.55258	1.20364e-17	1.18274e-16	2.50651
573	Ttc19	1172.23	-1.10648	0.129706	-8.53073	1.45431e-17	1.42546e-16	-2.1532	TTC19
574	Ilvbl	212.774	1.54665	0.181513	8.52088	1.58346e-17	1.54627e-16	2.92138	ILVBL
575	Wsb2	1312.95	-1.0183	0.119613	-8.51322	1.69164e-17	1.64424e-16	-2.02553	WSB2
576	Tmem63a	552.561	1.49308	0.175535	8.50589	1.80204e-17	1.75019e-16	2.8149	TMEM63A
577	H1f0	1300.42	1.0254	0.120625	8.5007	1.88449e-17	1.82886e-16	2.03552	H1F0
578	Scube1	199.19	-2.25137	0.264944	-8.49754	1.93657e-17	1.8765e-16	-4.76135	SCUBE1
579	Cd9	478.973	1.76028	0.207198	8.49561	1.96895e-17	1.90641e-16	3.38763	CD9
580	Cyld	3483.61	-1.53629	0.181072	-8.48441	2.16812e-17	2.09602e-16	-2.90048	CYLD
581	Arhgap8	38.6055	4.21595	0.49777	8.46969	2.4605e-17	2.37685e-16	18.5835	PRR5-ARHGAP8
582	Hs6st3	172.516	-2.50532	0.295845	-8.46835	2.48893e-17	2.40246e-16	-5.67776	HS6ST3
583	Aqp1	76.2335	4.01676	0.475736	8.44325	3.08631e-17	2.96314e-16	16.1869	AQP1
584	Tnik	4123.39	-1.00857	0.119511	-8.43919	3.1955e-17	3.06329e-16	-2.01192	TNIK
585	Kif13b	1558.24	1.01509	0.12029	8.43872	3.20844e-17	3.07335e-16	2.02103	KIF13B
586	Tspyl3	121.899	-1.70397	0.202027	-8.43435	3.33058e-17	3.18792e-16	-3.25796
587	Lzts2	406.518	1.35082	0.160227	8.43067	3.43689e-17	3.28717e-16	2.55057	LZTS2
588	S1pr5	251.952	2.01336	0.238994	8.42432	3.6284e-17	3.46242e-16	4.03722	S1PR5
589	Cotl1	429.654	1.33329	0.158275	8.42392	3.64085e-17	3.47167e-16	2.51977	COTL1
590	Tunar	262.142	1.97539	0.234541	8.42235	3.68996e-17	3.51049e-16	3.93233
591	Bcap29	465.083	-1.03922	0.123392	-8.4221	3.69796e-17	3.51544e-16	-2.05511	BCAP29
592	Plekhh3	224.426	2.10894	0.250908	8.40521	4.2708e-17	4.05081e-16	4.31373	PLEKHH3
593	Cit	1413.92	-1.42155	0.169236	-8.39981	4.47185e-17	4.2383e-16	-2.67873	CIT
594	Adcy3	437.556	-1.23262	0.146924	-8.38949	4.88243e-17	4.61351e-16	-2.34993	ADCY3
595	RP23-32L15.2	203.13	-1.84471	0.220338	-8.37219	5.65584e-17	5.33629e-16	-3.59182
596	Rps6ka2	276.91	-1.62927	0.194607	-8.37209	5.66056e-17	5.33674e-16	-3.09356	RPS6KA2
597	Emcn	456.194	-1.62629	0.195042	-8.33815	7.54629e-17	7.07211e-16	-3.08719	EMCN
598	Ppp3ca	15314.6	-1.59848	0.19174	-8.33669	7.63976e-17	7.14904e-16	-3.02824	PPP3CA
599	Ucma	40.4468	4.97963	0.598803	8.31598	9.09973e-17	8.49624e-16	31.5514	UCMA
600	Chil5	44.203	4.91367	0.59162	8.30546	9.94364e-17	9.2704e-16	30.1414
601	Muc3a	60.5639	-2.34928	0.283084	-8.29888	1.05098e-16	9.78368e-16	-5.09571	MUC3A
602	Unc13d	57.9553	3.04969	0.36751	8.29826	1.05643e-16	9.82717e-16	8.28035	UNC13D
603	Abca7	629.451	1.9124	0.230522	8.29594	1.07728e-16	1.00137e-15	3.76434	ABCA7
604	Pla2g7	1285	1.5543	0.187406	8.29378	1.09709e-16	1.01903e-15	2.93692	PLA2G7
605	Fbxl21	100.101	-2.72352	0.328624	-8.28765	1.15509e-16	1.07211e-15	-6.60483	FBXL21
606	Dennd6b	716.709	1.05792	0.127739	8.28188	1.21242e-16	1.12283e-15	2.08193	DENND6B
607	RP23-349D13.3	270.497	-1.28208	0.154804	-8.28195	1.21173e-16	1.12283e-15	-2.43189
608	Dusp6	649.76	-1.09325	0.132052	-8.27893	1.24289e-16	1.14935e-15	-2.13355	DUSP6
609	Eif5a2	1034.45	-1.13891	0.13778	-8.26617	1.38328e-16	1.27824e-15	-2.20215	EIF5A2
610	Fam13a	654.427	1.01799	0.123205	8.26259	1.42545e-16	1.31624e-15	2.0251
611	Ap1ar	1018.54	-1.2738	0.154181	-8.26172	1.43589e-16	1.3249e-15	-2.41798	AP1AR
612	Rftn1	243.252	1.43498	0.173852	8.25404	1.53123e-16	1.41184e-15	2.70378	RFTN1
613	Kitl	2233.78	-1.59893	0.193938	-8.24452	1.65818e-16	1.52776e-15	-3.02918	KITLG
614	Dbndd2	1073.76	1.19628	0.145153	8.24152	1.70037e-16	1.56549e-15	2.29149	DBNDD2
615	Mt2	1546.1	2.14431	0.260196	8.24114	1.70574e-16	1.56928e-15	4.42081
616	AC166328.1	553.884	-1.45016	0.176042	-8.23759	1.7572e-16	1.61544e-15	-2.73239
617	Morn4	161.608	-1.67858	0.203935	-8.23097	1.8571e-16	1.70229e-15	-3.20113	MORN4
618	Rprd1a	631.382	-1.03413	0.125689	-8.2277	1.90838e-16	1.74548e-15	-2.04788	RPRD1A
619	Atg4d	365.42	1.36238	0.165881	8.21303	2.15682e-16	1.96271e-15	2.5711	ATG4D
620	Sh3rf1	437.061	-1.41741	0.172811	-8.20209	2.36243e-16	2.1467e-15	-2.67105	SH3RF1
621	Myh14	429.982	1.69521	0.206773	8.19838	2.43652e-16	2.21082e-15	3.23823	MYH14
622	RP24-160I20.1	87.9798	3.57486	0.436395	8.19179	2.57374e-16	2.32861e-15	11.9162
623	Otud7b	1623.77	1.23839	0.151422	8.17842	2.87592e-16	2.59639e-15	2.35935	OTUD7B
624	Ubash3b	656.52	1.40624	0.172109	8.17067	3.06687e-16	2.76282e-15	2.65046	UBASH3B
625	Lrrc8a	620.084	1.55711	0.1907	8.1652	3.20907e-16	2.88679e-15	2.94263	LRRC8A
626	Ccl28	57.5485	-2.41877	0.296269	-8.16411	3.23817e-16	2.91087e-15	-5.34715	CCL28
627	Crtac1	80.1913	-2.09997	0.257377	-8.15911	3.37513e-16	3.02966e-15	-4.287	CRTAC1
628	Zfp239	306.685	-1.11896	0.137171	-8.15736	3.42429e-16	3.07159e-15	-2.1719	ZNF239
629	Tmem215	45.3589	-4.78657	0.587399	-8.14875	3.67707e-16	3.28893e-15	-27.5994	TMEM215
630	Hmcn1	1509.36	-2.57406	0.316006	-8.1456	3.77416e-16	3.37338e-15	-5.95483	HMCN1
631	Abcc8	338.346	1.23886	0.152099	8.14509	3.79004e-16	3.38516e-15	2.36012	ABCC8
632	Ppp1r15a	168.094	1.65192	0.203071	8.13472	4.12893e-16	3.68522e-15	3.14252	PPP1R15A
633	Ldlrap1	686.461	2.19411	0.270304	8.11719	4.77107e-16	4.23728e-15	4.57608	LDLRAP1
634	RP24-318I24.1	33.0821	-4.67447	0.576238	-8.11205	4.9772e-16	4.41099e-15	-25.5362
635	Maff	102.718	2.87543	0.354498	8.11126	5.00971e-16	4.43667e-15	7.33821	MAFF
636	Sdk2	345.743	-1.77428	0.218807	-8.10888	5.109e-16	4.51823e-15	-3.42067	SDK2
637	Clic1	278.635	1.99535	0.246229	8.10364	5.33374e-16	4.71035e-15	3.98713	CLIC1
638	Ccdc136	397.142	1.11767	0.138405	8.07535	6.72831e-16	5.92941e-15	2.16996	CCDC136
639	Ypel1	117.657	-1.98859	0.246744	-8.0593	7.67305e-16	6.7525e-15	-3.96848	YPEL1
640	Dusp1	577.519	1.42615	0.177074	8.05398	8.01417e-16	7.04775e-15	2.68729	DUSP1
641	Lama3	146.688	-3.07778	0.38248	-8.0469	8.49164e-16	7.45199e-15	-8.44311	LAMA3
642	Frmd8	415.689	1.29529	0.161154	8.03763	9.15934e-16	8.01554e-15	2.45427	FRMD8
643	Carhsp1	972.208	1.15893	0.144243	8.03456	9.3916e-16	8.21307e-15	2.23292	CARHSP1
644	Fkbp4	599.255	1.17716	0.146553	8.03235	9.56244e-16	8.34504e-15	2.26132	FKBP4
645	Crispld2	76.322	2.61049	0.325042	8.03126	9.64793e-16	8.4089e-15	6.10713	CRISPLD2
646	Ppm1d	520.413	1.30587	0.162599	8.03124	9.649e-16	8.4089e-15	2.47233	PPM1D
647	D3Ertd751e	295.251	-1.10032	0.137075	-8.0271	9.98061e-16	8.68583e-15	-2.14402	C4orf33
648	RP24-78F21.4	624.813	-1.86129	0.232916	-7.99124	1.33588e-15	1.15697e-14	-3.63332
649	Cpox	482.342	1.15767	0.144936	7.98743	1.37779e-15	1.19079e-14	2.23096	CPOX
650	Agbl4	110.218	-2.74415	0.343878	-7.98001	1.4632e-15	1.26288e-14	-6.69995	AGBL4
651	Mapk12	290.277	2.16998	0.272112	7.97461	1.52859e-15	1.3175e-14	4.50019	MAPK12
652	Sez6	1605.13	-1.85025	0.232237	-7.96706	1.62496e-15	1.39769e-14	-3.60562	SEZ6
653	Cdh4	250.635	-1.4943	0.187903	-7.95253	1.82745e-15	1.56864e-14	-2.81728	CDH4
654	Pip5k1b	287.028	1.34244	0.168899	7.94814	1.89328e-15	1.62293e-14	2.53579	PIP5K1B
655	AC132242.1	194.651	-2.35145	0.296135	-7.94046	2.01439e-15	1.72556e-14	-5.10336
656	Ric8b	1086.65	-1.3062	0.164755	-7.92812	2.2248e-15	1.90191e-14	-2.47289	RIC8B
657	Tiam1	2682.58	1.03137	0.130143	7.92486	2.2841e-15	1.94994e-14	2.04396	TIAM1
658	Tspyl5	587.913	-1.32007	0.166603	-7.92348	2.30951e-15	1.96954e-14	-2.49679	TSPYL5
659	Necap2	379.599	1.3826	0.17475	7.91184	2.53608e-15	2.15773e-14	2.60737	NECAP2
660	Tmem132c	152.433	1.46697	0.185427	7.91133	2.54662e-15	2.16523e-14	2.76441	TMEM132C
661	Prss35	144.283	2.76922	0.350624	7.89798	2.83451e-15	2.40512e-14	6.81739	PRSS35
662	Sox5	670.212	-1.03304	0.130919	-7.89068	3.00555e-15	2.54681e-14	-2.04633	SOX5
663	Lrrc8b	2685.38	-1.02998	0.130617	-7.88548	3.13329e-15	2.64969e-14	-2.04199	LRRC8B
664	Fhdc1	101.486	1.73556	0.220302	7.87812	3.32336e-15	2.80476e-14	3.33009	FHDC1
665	Dnajc15	578.084	-1.09159	0.138676	-7.87153	3.50339e-15	2.95471e-14	-2.13109	DNAJC15
666	Idh3a	1411.67	-1.06488	0.135354	-7.86739	3.62105e-15	3.05189e-14	-2.092	IDH3A
667	Cap1	1916.9	-1.02142	0.13004	-7.85466	4.00868e-15	3.3718e-14	-2.02991	CAP1
668	RP23-114B10.4	267.871	-1.13605	0.144713	-7.85037	4.14804e-15	3.48668e-14	-2.19778
669	Myl4	61.0591	-3.70347	0.472173	-7.84347	4.38262e-15	3.67648e-14	-13.0274	MYL4
670	Dph6	353.705	-1.23991	0.15811	-7.84206	4.43208e-15	3.71549e-14	-2.36183	DPH6
671	Sema6b	551.148	-1.24368	0.158813	-7.83112	4.83538e-15	4.04818e-14	-2.36802	SEMA6B
672	Vip	53.7226	-7.30598	0.93437	-7.81915	5.31812e-15	4.44344e-14	-158.241	VIP
673	Samd12	1609.33	-1.11522	0.142636	-7.81862	5.3407e-15	4.45934e-14	-2.16628	SAMD12
674	RP23-183D11.6	370.076	1.33381	0.170772	7.81048	5.69692e-15	4.7473e-14	2.52068
675	Sdc4	1720.96	1.65097	0.211529	7.80494	5.95316e-15	4.95098e-14	3.14045	SDC4
676	Cyp2j12	53.3754	2.68564	0.344218	7.80214	6.08637e-15	5.05842e-14	6.43365
677	Lpcat4	351.296	-1.5321	0.196499	-7.79696	6.34177e-15	5.26719e-14	-2.89206	LPCAT4
678	Lrrc23	32.2856	3.47918	0.446268	7.79617	6.38129e-15	5.29301e-14	11.1516	LRRC23
679	Usp3	1111.1	1.42553	0.182927	7.79287	6.55047e-15	5.42618e-14	2.68613	USP3
680	Slc4a2	452.802	1.09292	0.140269	7.79162	6.61561e-15	5.47291e-14	2.13305	SLC4A2
681	Mif4gd	180.53	1.38076	0.17729	7.78815	6.79969e-15	5.62149e-14	2.60405	MIF4GD
682	Robo3	81.2699	-3.91329	0.50275	-7.78376	7.03997e-15	5.81249e-14	-15.0667	ROBO3
683	Rspo3	43.2301	-2.39442	0.307789	-7.77941	7.28644e-15	6.00414e-14	-5.25765	RSPO3
684	Slc26a11	99.2183	1.52022	0.195433	7.77875	7.32467e-15	6.03169e-14	2.86836	SLC26A11
685	Smarcd3	422.044	-1.21478	0.156407	-7.76679	8.04974e-15	6.61142e-14	-2.32106	SMARCD3
686	Chml	408.337	-1.07569	0.13869	-7.75607	8.75988e-15	7.18528e-14	-2.10773	CHML
687	RP23-161B9.10	308.138	-1.47319	0.190009	-7.75326	8.95601e-15	7.34136e-14	-2.77635
688	Ido1	65.548	-7.58509	0.978904	-7.74855	9.2945e-15	7.60889e-14	-192.017	IDO1
689	Cdkn1b	1377.56	1.05648	0.136776	7.72419	1.12565e-14	9.18513e-14	2.07985	CDKN1B
690	Susd6	1381.54	1.05692	0.136832	7.72426	1.12503e-14	9.18513e-14	2.08049	KIAA0247
691	Txnip	1031.59	1.71285	0.222055	7.71364	1.22276e-14	9.95168e-14	3.27808	TXNIP
692	Nos1	1480.83	1.3037	0.16902	7.71325	1.22655e-14	9.97607e-14	2.4686	NOS1
693	Pknox2	526.973	-1.35963	0.176463	-7.70491	1.30933e-14	1.06356e-13	-2.56619	PKNOX2
694	Raver2	226.697	-1.7153	0.222827	-7.69789	1.38332e-14	1.12221e-13	-3.28365	RAVER2
695	Mmp19	50.101	3.35188	0.436505	7.67891	1.60448e-14	1.29576e-13	10.2098	MMP19
696	Plekhh1	1135.82	1.46295	0.190528	7.67841	1.61078e-14	1.30001e-13	2.75672	PLEKHH1
697	Fez1	1517.9	1.04645	0.136386	7.67271	1.68402e-14	1.35738e-13	2.06544	FEZ1
698	Micall1	1136.34	1.2362	0.161125	7.67233	1.68906e-14	1.36056e-13	2.35577	MICALL1
699	Atp6v0e	426.799	1.02505	0.133893	7.65574	1.92206e-14	1.53936e-13	2.03503	ATP6V0E1
700	Crocc	383.967	-1.07941	0.141252	-7.64176	2.14273e-14	1.71391e-13	-2.11317	CROCC
701	B3glct	230.906	-1.17531	0.153836	-7.64001	2.17205e-14	1.73516e-13	-2.25841	B3GALTL
702	Trim67	229.371	2.48363	0.325161	7.63816	2.20346e-14	1.75912e-13	5.59303	TRIM67
703	Fam234a	318.907	1.21056	0.1586	7.63281	2.29689e-14	1.83138e-13	2.31428	ITFG3
704	Fam3c	691.616	-1.00408	0.13157	-7.63153	2.31977e-14	1.84846e-13	-2.00566	FAM3C
705	Plscr3	189.115	1.20706	0.158297	7.62528	2.43514e-14	1.93793e-13	2.30867	PLSCR3
706	Crtam	484.974	7.80804	1.0248	7.61905	2.55548e-14	2.02984e-13	224.106	CRTAM
707	Homer3	202.548	1.781	0.233834	7.61649	2.60669e-14	2.0692e-13	3.43664	HOMER3
708	Cdh10	603.507	-1.51182	0.198528	-7.61513	2.63424e-14	2.08976e-13	-2.85169	CDH10
709	Slco2a1	96.6019	2.31037	0.303428	7.6142	2.6532e-14	2.10347e-13	4.96009	SLCO2A1
710	RP23-466M3.1	51.2101	-2.85639	0.375334	-7.61028	2.73501e-14	2.16422e-13	-7.24203
711	Card19	121.377	1.68567	0.221635	7.60562	2.83534e-14	2.24079e-13	3.2169	C9orf89
712	Asb11	34.57	-4.16214	0.547861	-7.59707	3.02918e-14	2.38498e-13	-17.9031	ASB11
713	Cyr61	207.655	2.73291	0.35995	7.59247	3.13862e-14	2.46805e-13	6.64796	CYR61
714	Pkd2l1	40.058	4.96528	0.653982	7.59238	3.1408e-14	2.46822e-13	31.2391	PKD2L1
715	Pik3r3	1561.72	1.05419	0.138922	7.58833	3.24047e-14	2.54337e-13	2.07655	PIK3R3
716	Efhd2	618.095	-1.05732	0.139387	-7.58546	3.31311e-14	2.59713e-13	-2.08106	EFHD2
717	Clic4	2721.87	1.11176	0.146593	7.58402	3.3501e-14	2.62285e-13	2.1611	CLIC4
718	Pmp22	572.839	1.52841	0.202142	7.56107	3.99778e-14	3.11827e-13	2.88467	PMP22
719	Zfp141	165.174	-1.48116	0.196355	-7.54326	4.58366e-14	3.55978e-13	-2.79173
720	Ryr1	470.864	-3.01341	0.399778	-7.53772	4.78265e-14	3.70744e-13	-8.07472	RYR1
721	Gmppa	221.487	1.12793	0.149837	7.52768	5.16483e-14	3.9963e-13	2.18545	GMPPA
722	Eya2	39.3045	3.33277	0.44279	7.52675	5.2018e-14	4.02243e-13	10.0755	EYA2
723	Maml3	575.216	1.30656	0.173999	7.50905	5.95591e-14	4.59143e-13	2.47352	MAML3
724	Mxra8	190.198	1.89723	0.252848	7.50346	6.21541e-14	4.78854e-13	3.72498	MXRA8
725	Zfp950	1306.97	-1.08531	0.144679	-7.50154	6.30709e-14	4.85024e-13	-2.12184
726	Zfp523	416.959	-1.26304	0.168382	-7.50107	6.3299e-14	4.8648e-13	-2.40001	ZNF76
727	Cmpk2	256.202	-1.3166	0.175587	-7.49832	6.46424e-14	4.96501e-13	-2.49079	CMPK2
728	Tmem117	225.006	1.41591	0.189098	7.48772	7.00825e-14	5.37299e-13	2.66828	TMEM117
729	Cdon	429.175	1.12199	0.149881	7.48587	7.10736e-14	5.44565e-13	2.17647	CDON
730	Tmem267	129.115	-1.80317	0.241212	-7.47547	7.69255e-14	5.86896e-13	-3.48986	C5orf28
731	Tmem240	550.613	1.27753	0.171079	7.46748	8.17433e-14	6.21764e-13	2.42424	TMEM240
732	Ctbp2	506.096	1.42555	0.191127	7.45865	8.74127e-14	6.64083e-13	2.68617	CTBP2
733	Rcan3	1127.05	1.25914	0.168826	7.45818	8.77241e-14	6.66046e-13	2.39352	RCAN3
734	Cyfip2	7060.86	-1.08746	0.145876	-7.45467	9.00903e-14	6.81949e-13	-2.12499	CYFIP2
735	Susd1	111.579	-2.63217	0.353288	-7.4505	9.29885e-14	7.03463e-13	-6.19957	SUSD1
736	Zfp462	1048.21	-1.0237	0.137461	-7.44726	9.5301e-14	7.20524e-13	-2.03313	ZNF462
737	Extl1	250.654	-2.54547	0.342092	-7.4409	1.00003e-13	7.5426e-13	-5.838	EXTL1
738	Eef2k	866.576	1.08075	0.14534	7.43597	1.03806e-13	7.81998e-13	2.11513	EEF2K
739	Tmtc4	386.755	1.14567	0.154093	7.43488	1.04662e-13	7.8798e-13	2.21248	TMTC4
740	Sparc	7540.41	1.25271	0.168573	7.43125	1.07574e-13	8.08931e-13	2.38288	SPARC
741	Plcxd1	85.197	-3.61584	0.48663	-7.43038	1.08287e-13	8.13807e-13	-12.2596
742	Dnajc2	230.726	-1.0074	0.135677	-7.42496	1.12813e-13	8.47313e-13	-2.01028	DNAJC2
743	Aldh1l2	224.882	2.2186	0.298838	7.4241	1.13551e-13	8.51838e-13	4.65443	ALDH1L2
744	Mpp4	69.7812	2.92988	0.394786	7.42143	1.15863e-13	8.68662e-13	7.62047	MPP4
745	Lrig1	890.792	1.28258	0.172851	7.42018	1.1696e-13	8.75316e-13	2.43274	LRIG1
746	Slfn2	67.9511	2.67396	0.362119	7.3842	1.53367e-13	1.13964e-12	6.3818
747	Lhfp	1036.04	1.69319	0.229331	7.38316	1.54573e-13	1.14792e-12	3.23371	LHFP
748	Panx1	113.093	-1.64944	0.223525	-7.37924	1.59195e-13	1.18084e-12	-3.13713	PANX1
749	Filip1	273.944	-1.23487	0.167372	-7.37796	1.60734e-13	1.19085e-12	-2.3536	FILIP1
750	RP23-467K15.2	77.2951	-1.703	0.230929	-7.37458	1.64868e-13	1.22076e-12	-3.25577
751	RP23-47P18.9	255.954	1.45163	0.197161	7.36268	1.80251e-13	1.33153e-12	2.73518
752	Cmtm5	357.025	1.42741	0.194059	7.35552	1.90178e-13	1.39828e-12	2.68963	CMTM5
753	Mt1	3469.86	1.71665	0.23438	7.32419	2.40355e-13	1.75589e-12	3.28671
754	Rnf165	487.164	-1.89429	0.258788	-7.31988	2.48196e-13	1.81212e-12	-3.7174	RNF165
755	Slc26a10	119.268	-2.61442	0.357243	-7.31833	2.51084e-13	1.83214e-12	-6.12377
756	Cnn3	858.789	1.51482	0.206997	7.31805	2.51597e-13	1.83482e-12	2.85762	CNN3
757	Cerk	1190.7	1.32225	0.180915	7.30868	2.69783e-13	1.96402e-12	2.50056	CERK
758	Echdc2	93.0137	1.95052	0.266894	7.30822	2.70712e-13	1.96964e-12	3.86515	ECHDC2
759	Lurap1l	74.9289	-1.6898	0.231619	-7.2956	2.97338e-13	2.16211e-12	-3.22612	LURAP1L
760	Wnt2	30.3612	-4.28774	0.588008	-7.29198	3.05442e-13	2.21719e-12	-19.5316	WNT2
761	Dact1	274.653	1.4412	0.197715	7.28929	3.11597e-13	2.26056e-12	2.71547	DACT1
762	Fndc9	32.3077	-4.20444	0.576847	-7.28866	3.13064e-13	2.26989e-12	-18.4358	FNDC9
763	Tmem14a	147.131	-1.33952	0.183887	-7.28446	3.22955e-13	2.33891e-12	-2.53067	TMEM14A
764	Itgax	37.9274	4.54988	0.624705	7.28325	3.25866e-13	2.35727e-12	23.4235	ITGAX
765	Enpp6	431.19	1.68289	0.231085	7.28257	3.27526e-13	2.36791e-12	3.21071	ENPP6
766	Lancl1	956.505	-1.0028	0.137707	-7.2821	3.28674e-13	2.37485e-12	-2.00388	LANCL1
767	Ctla2a	328.915	2.34877	0.322939	7.2731	3.51322e-13	2.53266e-12	5.09389
768	Plk5	129.035	1.71079	0.235458	7.26581	3.70802e-13	2.67156e-12	3.27341	PLK5
769	Nudt19	405.376	-1.13761	0.156637	-7.26271	3.79398e-13	2.73193e-12	-2.20017	NUDT19
770	Zfp286	142.536	-1.33975	0.184496	-7.26167	3.82329e-13	2.75145e-12	-2.53108	ZNF286A
771	Gpx3	231.105	2.71717	0.374206	7.26115	3.83807e-13	2.76051e-12	6.57581	GPX3
772	RP23-67E6.2	61.7313	-2.1013	0.289392	-7.26106	3.84061e-13	2.76075e-12	-4.29095
773	Strn	4179.11	-1.14529	0.158027	-7.24744	4.24717e-13	3.05126e-12	-2.21191	STRN
774	Adamts10	982.074	1.80384	0.249304	7.23552	4.63757e-13	3.32602e-12	3.49149	ADAMTS10
775	Fam107b	485.094	1.39632	0.193089	7.2315	4.77687e-13	3.42201e-12	2.6323	FAM107B
776	RP23-117O14.2	52.1735	-2.09238	0.289564	-7.22595	4.97621e-13	3.55873e-12	-4.2645
777	Fam189b	178.31	-1.07963	0.149592	-7.21714	5.30924e-13	3.79258e-12	-2.11349	FAM189B
778	Pcdhb19	436.202	-1.01218	0.140494	-7.20447	5.82721e-13	4.15077e-12	-2.01696	PCDHB12
779	Prmt8	416.709	-2.29431	0.318562	-7.20208	5.93026e-13	4.22178e-12	-4.9052	PRMT8
780	Man1c1	675.039	1.16656	0.161989	7.20146	5.95727e-13	4.23861e-12	2.24475	MAN1C1
781	Myoc	46.6253	8.09699	1.12579	7.19224	6.37352e-13	4.52964e-12	273.802	MYOC
782	Cnnm4	302.04	1.40535	0.195527	7.1875	6.59907e-13	4.68728e-12	2.64882	CNNM4
783	Armcx5	288.048	-1.23737	0.172272	-7.18263	6.83821e-13	4.85165e-12	-2.35768	ARMCX5
784	Onecut2	384.889	-1.85035	0.257702	-7.18017	6.96228e-13	4.93132e-12	-3.60587	ONECUT2
785	Rhag	33.8855	5.29394	0.738587	7.16767	7.62877e-13	5.38819e-12	39.2315	RHAG
786	Nup85	256.992	1.00516	0.140263	7.16629	7.70547e-13	5.43931e-12	2.00717	NUP85
787	R3hdm4	1075.83	-1.04667	0.146085	-7.16483	7.78813e-13	5.49148e-12	-2.06576	R3HDM4
788	Synpo	808.754	-1.17226	0.163675	-7.16211	7.94474e-13	5.59563e-12	-2.25364	SYNPO
789	Oplah	234.572	1.2622	0.17624	7.16181	7.96164e-13	5.60439e-12	2.39861	OPLAH
790	Cd36	106.522	2.58391	0.360971	7.15821	8.17393e-13	5.74738e-12	5.99561	CD36
791	Hemgn	59.9014	4.97138	0.694653	7.15663	8.26831e-13	5.80724e-12	31.3714	HEMGN
792	Ackr1	349.055	1.31623	0.18402	7.15264	8.51221e-13	5.97186e-12	2.49014	DARC
793	Slc46a3	278.614	1.45811	0.204145	7.1425	9.16471e-13	6.41888e-12	2.74747	SLC46A3
794	Fxyd1	207.343	2.09136	0.29288	7.14069	9.28618e-13	6.50033e-12	4.2615	FXYD1
795	Mtm1	456.242	1.02708	0.144171	7.12404	1.04811e-12	7.32042e-12	2.0379	MTM1
796	Ttyh2	1515.77	1.4122	0.198543	7.1128	1.13708e-12	7.93306e-12	2.66142	TTYH2
797	Tspan15	430.602	1.23354	0.173572	7.10682	1.18743e-12	8.26138e-12	2.35144	TSPAN15
798	Trhde	1052.73	1.25153	0.176105	7.1067	1.18852e-12	8.26437e-12	2.38093	TRHDE
799	Npy2r	52.704	-3.75143	0.529301	-7.08752	1.36533e-12	9.45713e-12	-13.4677	NPY2R
800	Celf3	592.918	-1.45714	0.2059	-7.07694	1.47367e-12	1.01963e-11	-2.74564	CELF3
801	Adam15	1187.71	1.08964	0.154045	7.07347	1.51111e-12	1.04439e-11	2.1282	ADAM15
802	Xkr6	1056.54	1.24261	0.17567	7.0735	1.51075e-12	1.04439e-11	2.36625	XKR6
803	Rcan2	2243.91	-1.03939	0.146993	-7.07102	1.53803e-12	1.06241e-11	-2.05536	RCAN2
804	Nptn	5657.23	-1.00563	0.142302	-7.06686	1.58476e-12	1.09349e-11	-2.00782
805	Lcat	265.699	2.30206	0.325886	7.064	1.61775e-12	1.11502e-11	4.93162	LCAT
806	Gabpb2	1397.2	1.0574	0.149729	7.06208	1.64031e-12	1.12933e-11	2.08117	GABPB2
807	Nin	1010.3	-1.0835	0.153503	-7.05854	1.68264e-12	1.15721e-11	-2.11918	NIN
808	Tmem132a	1573.52	1.17917	0.167204	7.05225	1.76051e-12	1.20943e-11	2.26446	TMEM132A
809	Pde3b	645.821	1.15889	0.164377	7.05021	1.78654e-12	1.22531e-11	2.23286	PDE3B
810	Nptx1	3496.41	1.60227	0.22756	7.04108	1.90756e-12	1.3076e-11	3.0362	NPTX1
811	Car1	36.5309	7.73705	1.09967	7.03581	1.98107e-12	1.35651e-11	213.345	CA1
812	Usp29	1245.53	-1.53093	0.217641	-7.03419	2.00423e-12	1.37162e-11	-2.88972	USP29
813	Pole4	229.698	-1.07535	0.153105	-7.02359	2.1624e-12	1.47664e-11	-2.10723	POLE4
814	Meox1	74.3891	2.07446	0.29547	7.02088	2.20482e-12	1.50397e-11	4.21185	MEOX1
815	Tmem91	82.3174	-3.13439	0.447288	-7.00755	2.42528e-12	1.64809e-11	-8.78104	TMEM91
816	C1qa	382.337	1.48573	0.212153	7.00312	2.50319e-12	1.69736e-11	2.80059	C1QA
817	AC116475.2	45.8746	-3.42437	0.489219	-6.99966	2.56584e-12	1.73515e-11	-10.7359
818	Gldc	145.117	-1.53182	0.218927	-6.99693	2.6163e-12	1.76636e-11	-2.8915	GLDC
819	AC104325.1	320.343	-1.45261	0.207666	-6.99495	2.65354e-12	1.78964e-11	-2.73703
820	Ccdc149	362.561	-1.10776	0.158477	-6.99004	2.74808e-12	1.85141e-11	-2.15511	CCDC149
821	Shank2	1501.05	-1.63589	0.234361	-6.98021	2.94746e-12	1.98255e-11	-3.10778	SHANK2
822	Ablim2	1278.26	-1.50294	0.215477	-6.97495	3.05969e-12	2.05364e-11	-2.8342	ABLIM2
823	Cd63	147.09	1.48361	0.213538	6.94774	3.71177e-12	2.4807e-11	2.79647	CD63
824	Zdhhc15	156.982	-1.35156	0.194626	-6.94442	3.8002e-12	2.53576e-11	-2.55188	ZDHHC15
825	Kcnd1	84.1561	-1.90144	0.273921	-6.94158	3.87749e-12	2.58595e-11	-3.73586	KCND1
826	Fn1	8535.01	1.91809	0.276917	6.92661	4.31036e-12	2.86551e-11	3.77924	FN1
827	Smox	524.02	1.10486	0.159626	6.92153	4.46787e-12	2.96551e-11	2.15078	SMOX
828	Arg2	26.904	-5.28611	0.763829	-6.92054	4.49923e-12	2.98475e-11	-39.0191	ARG2
829	Nrg2	156.642	1.67922	0.242651	6.9203	4.50677e-12	2.9866e-11	3.20254	NRG2
830	Zfp618	128.202	-1.46069	0.211352	-6.91115	4.80726e-12	3.18237e-11	-2.75239	ZNF618
831	Cd52	57.0777	2.29274	0.331826	6.90945	4.86529e-12	3.21909e-11	4.89985
832	RP23-121N17.2	154.221	-1.73627	0.251385	-6.9068	4.95715e-12	3.27814e-11	-3.33172
833	Polg2	101.691	1.58096	0.228971	6.90464	5.03326e-12	3.32497e-11	2.99169	POLG2
834	Bcar1	512.123	1.00404	0.145474	6.90183	5.13354e-12	3.38765e-11	2.00561	BCAR1
835	Unc5b	1097.71	1.63691	0.237652	6.88787	5.66346e-12	3.7256e-11	3.11	UNC5B
836	Gnb4	947.31	-1.04821	0.152219	-6.88621	5.72971e-12	3.76524e-11	-2.06797	GNB4
837	Lmnb2	231.278	1.40743	0.204762	6.87351	6.26424e-12	4.11005e-11	2.65265	LMNB2
838	Grik4	138.261	-1.71772	0.250005	-6.87072	6.38785e-12	4.18896e-11	-3.28915	GRIK4
839	Rgs10	211.363	-1.23593	0.179905	-6.86991	6.42427e-12	4.21065e-11	-2.35534	RGS10
840	Slc35b2	248.118	1.05755	0.154016	6.8665	6.5796e-12	4.30571e-11	2.0814	SLC35B2
841	Fam210b	244.583	-1.02286	0.149205	-6.85541	7.11095e-12	4.63893e-11	-2.03194	FAM210B
842	Abcb9	284.562	-1.35228	0.197547	-6.84539	7.62699e-12	4.95241e-11	-2.55316	ABCB9
843	S100a8	185.736	5.6501	0.82606	6.83982	7.92927e-12	5.14338e-11	50.2169	S100A8
844	Armc4	32.0793	3.85992	0.564849	6.83354	8.28459e-12	5.36554e-11	14.5195	ARMC4
845	Nexn	115.76	-2.78965	0.408256	-6.83308	8.31092e-12	5.37982e-11	-6.91461	NEXN
846	Tmem63c	533.06	1.23611	0.180934	6.8318	8.3854e-12	5.42524e-11	2.35562	TMEM63C
847	Telo2	257.69	1.18718	0.17392	6.82601	8.73081e-12	5.6429e-11	2.27707	TELO2
848	Errfi1	609.437	1.46606	0.215162	6.81376	9.50823e-12	6.13274e-11	2.76266	ERRFI1
849	Lilr4b	39.6561	4.749	0.69701	6.81339	9.5328e-12	6.14542e-11	26.89	LILRB4
850	Jund	613.598	1.13064	0.165949	6.81315	9.54837e-12	6.15231e-11	2.18955	JUND
851	Zfp212	183.722	1.12145	0.164621	6.81228	9.60663e-12	6.18667e-11	2.17565	ZNF212
852	Acvr1c	1242.3	-2.39696	0.352206	-6.80555	1.00662e-11	6.46934e-11	-5.26691	ACVR1C
853	Plin2	159.45	1.72857	0.254121	6.80216	1.0306e-11	6.61335e-11	3.314	PLIN2
854	Schip1	345.031	1.33948	0.197181	6.79311	1.09739e-11	7.03114e-11	2.53059	SCHIP1
855	Mmab	135.786	-1.20091	0.176791	-6.79285	1.09943e-11	7.0406e-11	-2.29885	MMAB
856	Serpinb1a	104.472	1.96661	0.289699	6.78845	1.13343e-11	7.25464e-11	3.90848	SERPINB1
857	Sec14l5	564.425	1.6786	0.247424	6.78432	1.16636e-11	7.454e-11	3.20117	SEC14L5
858	Myo1b	1473.83	-1.20674	0.177997	-6.77951	1.20581e-11	7.69441e-11	-2.30815	MYO1B
859	Tnfsf10	255.731	-3.19036	0.470857	-6.77563	1.23863e-11	7.89978e-11	-9.12836	TNFSF10
860	Amer3	447.765	1.3695	0.202223	6.77222	1.26824e-11	8.08041e-11	2.58381	AMER3
861	Fzd1	274.196	1.314	0.194136	6.76846	1.30163e-11	8.28476e-11	2.4863	FZD1
862	Vegfa	1357.25	2.14597	0.317293	6.76337	1.34816e-11	8.56794e-11	4.42589	VEGFA
863	Sidt1	470.05	1.12173	0.165896	6.76167	1.36414e-11	8.65634e-11	2.17608	SIDT1
864	Plekhb1	2527.13	1.35797	0.2009	6.75944	1.38524e-11	8.78577e-11	2.56324	PLEKHB1
865	Pde4a	566.972	-1.18714	0.17563	-6.75933	1.38627e-11	8.7879e-11	-2.27701	PDE4A
866	Lpin3	66.4208	2.70593	0.400759	6.75201	1.45813e-11	9.22945e-11	6.52478	LPIN3
867	Lin28b	165.061	-1.98266	0.293814	-6.74803	1.49867e-11	9.47647e-11	-3.95222	LIN28B
868	Khdrbs2	173.454	-2.16863	0.321454	-6.74631	1.51657e-11	9.58483e-11	-4.49595	KHDRBS2
869	Thrsp	185.232	1.59262	0.236254	6.74111	1.57184e-11	9.92915e-11	3.01596	THRSP
870	Emilin3	32.7194	5.84284	0.866877	6.7401	1.58274e-11	9.98799e-11	57.3944	EMILIN3
871	Atpaf1	203.929	-1.11385	0.165668	-6.72338	1.77553e-11	1.11765e-10	-2.16423	ATPAF1
872	Fgd3	150.809	1.28905	0.19186	6.71868	1.83375e-11	1.15256e-10	2.44367	FGD3
873	Fst	32.669	-3.81936	0.568593	-6.71721	1.85242e-11	1.16313e-10	-14.117	FST
874	Ms4a6d	37.7385	2.84377	0.424325	6.70186	2.05779e-11	1.28822e-10	7.17893	MS4A6A
875	Scarb1	431.858	-1.22652	0.183092	-6.69893	2.09947e-11	1.3117e-10	-2.34002	SCARB1
876	Gpr153	253.467	-1.01784	0.151943	-6.69883	2.10092e-11	1.31195e-10	-2.02489	GPR153
877	Pdk2	556.16	1.02707	0.153472	6.69228	2.19722e-11	1.36993e-10	2.03789	PDK2
878	Pigz	105.784	1.7169	0.256628	6.69023	2.22819e-11	1.38729e-10	3.2873	PIGZ
879	Siglec1	66.241	2.96994	0.444395	6.68311	2.33922e-11	1.4557e-10	7.83504	SIGLEC1
880	Ltk	57.6004	-1.95813	0.293259	-6.67713	2.43664e-11	1.51482e-10	-3.88557	LTK
881	Bsg	8270.86	1.0287	0.154066	6.67701	2.4387e-11	1.51535e-10	2.04019	BSG
882	Naaladl2	196.549	1.38545	0.207531	6.67584	2.45824e-11	1.52598e-10	2.61253	NAALADL2
883	Ephx2	84.5789	-1.56184	0.234127	-6.6709	2.54233e-11	1.57585e-10	-2.9523	EPHX2
884	Dnase2a	94.3638	1.58153	0.237451	6.66046	2.72975e-11	1.68619e-10	2.99288	DNASE2
885	Fam105a	166.362	-1.35032	0.202765	-6.65955	2.74674e-11	1.69585e-10	-2.54969	FAM105A
886	Nrbp2	1546.61	1.17811	0.176915	6.65919	2.75345e-11	1.69916e-10	2.2628
887	Saal1	250.279	1.22337	0.183904	6.65219	2.88766e-11	1.77935e-10	2.33491	SAAL1
888	Cnmd	45.8548	4.14285	0.623272	6.64694	2.99259e-11	1.8431e-10	17.6653	LECT1
889	Hif3a	314.057	1.91023	0.287648	6.64086	3.11857e-11	1.91882e-10	3.7587	HIF3A
890	Vamp8	134.45	1.44767	0.218177	6.63531	3.23829e-11	1.99052e-10	2.72768	VAMP8
891	Haus3	196.698	1.29642	0.195582	6.62851	3.39098e-11	2.08031e-10	2.45618	HAUS3
892	Cdc42ep2	164.06	1.12455	0.169715	6.62611	3.44643e-11	2.11226e-10	2.18034	CDC42EP2
893	Fmn1	482.835	-1.1677	0.176327	-6.6224	3.53415e-11	2.16497e-10	-2.24654	FMN1
894	Mzf1	99.8345	-1.66954	0.252776	-6.60482	3.98001e-11	2.43098e-10	-3.18113	MZF1
895	Myrf	774.763	1.52817	0.231541	6.60003	4.11072e-11	2.50594e-10	2.88421	MYRF
896	Tpcn2	224.319	1.72347	0.261186	6.59865	4.14908e-11	2.52609e-10	3.30231	TPCN2
897	Mus81	190.095	1.09821	0.166482	6.59656	4.20811e-11	2.5591e-10	2.14089	MUS81
898	Cacng4	551.019	-1.37726	0.208897	-6.593	4.31029e-11	2.61871e-10	-2.59774	CACNG4
899	Zbtb46	739.897	1.55116	0.235402	6.58941	4.41567e-11	2.68013e-10	2.93053	ZBTB46
900	Lynx1	2528.9	-1.08353	0.164532	-6.58553	4.53274e-11	2.74986e-10	-2.11922	LYNX1
901	Krt12	29.1517	-7.75749	1.17886	-6.58052	4.68801e-11	2.84269e-10	-216.391	KRT12
902	Ngp	69.806	9.40532	1.43007	6.5768	4.8067e-11	2.91325e-10	678.083
903	Ramp1	282.711	-1.38433	0.210508	-6.57612	4.82885e-11	2.92526e-10	-2.6105	RAMP1
904	Csgalnact1	255.45	-1.05871	0.160997	-6.57597	4.83364e-11	2.92675e-10	-2.08307	CSGALNACT1
905	Ybx3	526.98	1.19427	0.182007	6.5617	5.31992e-11	3.21809e-10	2.28829	YBX3
906	Ahnak	12607.4	1.6668	0.254213	6.5567	5.50118e-11	3.32614e-10	3.17509	AHNAK
907	Plpp2	53.6497	1.79598	0.274255	6.54858	5.80862e-11	3.50695e-10	3.47251	PPAP2C
908	Abhd4	988.6	1.01816	0.1555	6.54762	5.84608e-11	3.52787e-10	2.02533	ABHD4
909	Nfe2	28.0428	6.03864	0.922278	6.54753	5.84979e-11	3.52842e-10	65.7374	NFE2
910	Lrrk2	1496.13	-1.24614	0.19034	-6.54692	5.87371e-11	3.53945e-10	-2.37206	LRRK2
911	Cd48	36.2929	2.44769	0.374402	6.5376	6.25136e-11	3.758e-10	5.45542	CD48
912	Asic2	256.134	-1.39037	0.213159	-6.5227	6.90543e-11	4.14128e-10	-2.62146	ASIC2
913	Klhl4	610.722	1.49176	0.228886	6.51749	7.14937e-11	4.2794e-10	2.81232	KLHL4
914	Nup93	476.287	-1.21153	0.185909	-6.5168	7.18246e-11	4.29716e-10	-2.31583	NUP93
915	Klhdc7a	112.956	-2.15613	0.330975	-6.51447	7.29446e-11	4.36001e-10	-4.45717	KLHDC7A
916	Cdr2l	456.729	1.21823	0.187136	6.50984	7.52287e-11	4.4944e-10	2.3266	CDR2L
917	Endod1	1803.53	1.34132	0.206076	6.50888	7.57116e-11	4.52109e-10	2.53383	ENDOD1
918	Ldoc1	30.0144	3.43521	0.528142	6.50432	7.8043e-11	4.65589e-10	10.8169	LDOC1
919	Fndc1	195.302	1.41527	0.217714	6.50061	7.99972e-11	4.76116e-10	2.6671
920	Dusp16	627.465	1.0776	0.165791	6.49975	8.04539e-11	4.78607e-10	2.11052	DUSP16
921	Calm2	5269.25	-1.14099	0.175693	-6.49421	8.34721e-11	4.96092e-10	-2.20532
922	Dock9	5439.24	1.03649	0.15976	6.48776	8.71205e-11	5.17286e-10	2.05123	DOCK9
923	Ms4a6c	52.2295	3.08392	0.47535	6.48768	8.7167e-11	5.17317e-10	8.47913
924	Iffo2	445.916	1.08322	0.167181	6.47933	9.21286e-11	5.46247e-10	2.11877	IFFO2
925	Sbno2	563.62	1.1548	0.178446	6.4714	9.71016e-11	5.74918e-10	2.22653	SBNO2
926	Egr1	1158.38	-1.69341	0.261859	-6.46687	1.00053e-10	5.92112e-10	-3.2342	EGR1
927	Agpat4	370.648	1.41406	0.218715	6.4653	1.01095e-10	5.98e-10	2.66486	AGPAT4
928	Tmem28	120.147	-1.23307	0.190755	-6.46414	1.01876e-10	6.02054e-10	-2.35066	FAM155B
929	Cdh23	109.913	1.95969	0.303232	6.46266	1.02878e-10	6.07687e-10	3.88978	CDH23
930	RP23-142A14.4	27.9866	3.10997	0.481319	6.46134	1.03777e-10	6.1242e-10	8.63365
931	Srgn	587.183	1.17587	0.181995	6.46098	1.04026e-10	6.13603e-10	2.25929
932	RP23-321M22.3	61.7596	-1.96471	0.30417	-6.45925	1.05226e-10	6.20096e-10	-3.90333
933	Gprc5c	858.451	2.0537	0.318061	6.45693	1.0685e-10	6.28784e-10	4.15168	GPRC5C
934	Hmgcl	234.799	1.26454	0.195992	6.45203	1.10361e-10	6.4853e-10	2.40251	HMGCL
935	Igfbp5	3071.39	1.59358	0.24701	6.45147	1.10769e-10	6.50322e-10	3.01797	IGFBP5
936	Lxn	346.553	1.10913	0.172205	6.44073	1.18902e-10	6.95791e-10	2.15715	LXN
937	Ankrd34b	257.081	-1.40199	0.217826	-6.43629	1.22425e-10	7.1541e-10	-2.64266	ANKRD34B
938	Pdzd4	905.258	-1.04933	0.163097	-6.43376	1.24482e-10	7.26416e-10	-2.06957	PDZD4
939	Col4a2	2623.42	1.38609	0.215654	6.42739	1.29812e-10	7.56112e-10	2.6137	COL4A2
940	Socs2	257.55	-1.20906	0.188183	-6.42491	1.31946e-10	7.67475e-10	-2.31187	SOCS2
941	Lrrc20	189.24	-1.30871	0.203766	-6.42264	1.33934e-10	7.77955e-10	-2.4772	LRRC20
942	Fam136a	147.187	-1.23637	0.192748	-6.41445	1.41333e-10	8.20173e-10	-2.35605	FAM136A
943	Cep126	353.74	-1.43264	0.223352	-6.41429	1.41484e-10	8.20675e-10	-2.6994	KIAA1377
944	Dnah6	145.991	2.62213	0.409037	6.41049	1.45049e-10	8.40186e-10	6.15659	DNAH6
945	Plekho1	250.51	1.45985	0.228016	6.40243	1.52925e-10	8.84581e-10	2.7508	PLEKHO1
946	Slc2a1	6697.52	1.19622	0.187043	6.39545	1.60079e-10	9.24263e-10	2.29139	SLC2A1
947	Rasgef1c	105.803	-2.20212	0.344412	-6.39385	1.61758e-10	9.3353e-10	-4.60154	RASGEF1C
948	Urod	208.799	1.07445	0.168135	6.39036	1.65494e-10	9.54211e-10	2.10591	UROD
949	Fam216b	36.5915	7.74791	1.21372	6.38358	1.72995e-10	9.95633e-10	214.958	FAM216B
950	Frmd3	101.004	-1.63112	0.25568	-6.37953	1.77635e-10	1.02187e-09	-3.09752	FRMD3
951	Rnf225	46.5787	3.01983	0.473824	6.37332	1.84974e-10	1.06263e-09	8.11073	LOC646862
952	Ctsd	1970.78	1.44829	0.22744	6.3678	1.91764e-10	1.09962e-09	2.72885	CTSD
953	Srgap1	626.862	-1.01439	0.159309	-6.3674	1.92259e-10	1.10196e-09	-2.02004	SRGAP1
954	Rpgr	368.468	-1.0716	0.168407	-6.36315	1.9766e-10	1.1324e-09	-2.10176	RPGR
955	Slc12a2	4373.49	1.1718	0.184225	6.3607	2.00834e-10	1.15006e-09	2.25293	SLC12A2
956	Cx3cr1	702.681	-1.00127	0.157417	-6.36062	2.00938e-10	1.15012e-09	-2.00176	CX3CR1
957	Arntl2	90.858	-1.59178	0.25029	-6.35974	2.021e-10	1.15625e-09	-3.01421	ARNTL2
958	Pms1	426.14	1.17813	0.185387	6.35497	2.08467e-10	1.19105e-09	2.26283	PMS1
959	Zfp934	57.771	-1.69279	0.266523	-6.3514	2.13365e-10	1.21738e-09	-3.23282
960	Lyrm7	96.6857	-1.26143	0.198703	-6.34833	2.17664e-10	1.24021e-09	-2.39734	LYRM7
961	Elavl2	717.768	-1.54628	0.243593	-6.34777	2.18452e-10	1.24414e-09	-2.92062	ELAVL2
962	Triobp	476.111	1.94203	0.306096	6.34451	2.2313e-10	1.2702e-09	3.84246	TRIOBP
963	Scx	31.6543	3.19199	0.503851	6.33518	2.37071e-10	1.34651e-09	9.13869	SCXB
964	Col4a1	4262.29	1.48343	0.234273	6.33206	2.41902e-10	1.37271e-09	2.79613	COL4A1
965	Tmem88b	1262.6	1.14449	0.180858	6.32811	2.48184e-10	1.40645e-09	2.21068	TMEM88B
966	Cd74	131.239	2.92188	0.461799	6.32717	2.49695e-10	1.41437e-09	7.57835	CD74
967	Hmgcs2	205.189	-1.29711	0.205157	-6.3225	2.57357e-10	1.4545e-09	-2.45735	HMGCS2
968	Galk1	52.853	1.67193	0.264538	6.32018	2.61259e-10	1.47522e-09	3.1864	GALK1
969	RP23-173N16.6	107.671	-1.22442	0.193783	-6.31848	2.64153e-10	1.48955e-09	-2.33661
970	Pcsk6	300.401	1.35357	0.214247	6.31778	2.65344e-10	1.4956e-09	2.55543	PCSK6
971	Hhipl1	49.7848	-1.8792	0.297492	-6.31679	2.67049e-10	1.50453e-09	-3.6787	HHIPL1
972	Sap30	94.3947	1.93632	0.306576	6.31597	2.68478e-10	1.51123e-09	3.82729	SAP30
973	Rundc3b	465.479	-1.20193	0.19031	-6.31566	2.69016e-10	1.5129e-09	-2.30048	RUNDC3B
974	Chst11	808.759	-1.12703	0.178498	-6.31395	2.71999e-10	1.5283e-09	-2.18408	CHST11
975	Tcp11l2	328.847	1.09847	0.17404	6.3116	2.76163e-10	1.55032e-09	2.14128	TCP11L2
976	Gabrd	675.187	1.45505	0.230604	6.30976	2.79471e-10	1.56679e-09	2.74167	GABRD
977	Tmem201	921.143	1.00154	0.15874	6.30932	2.80256e-10	1.57048e-09	2.00214	TMEM201
978	Plin3	213.054	1.95652	0.310218	6.30693	2.84633e-10	1.59359e-09	3.88126	PLIN3
979	Aloxe3	62.5586	2.60077	0.412388	6.30661	2.85212e-10	1.59612e-09	6.0661	ALOXE3
980	Plaur	65.2945	3.36798	0.534367	6.30275	2.92411e-10	1.63568e-09	10.3243	PLAUR
981	Lmbr1l	214.259	1.18361	0.187804	6.30237	2.93131e-10	1.63898e-09	2.27144	LMBR1L
982	Ccdc30	133.205	-1.22051	0.193679	-6.30172	2.94368e-10	1.64516e-09	-2.33029
983	Igsf9b	4126.02	1.14587	0.181909	6.29915	2.99276e-10	1.67185e-09	2.2128	IGSF9B
984	Klf1	27.2933	7.31455	1.16167	6.29655	3.04339e-10	1.69937e-09	159.183	KLF1
985	Pcdh20	239.131	-1.30481	0.207399	-6.29134	3.14746e-10	1.75436e-09	-2.47052	PCDH20
986	Sall1	280.51	-1.24907	0.198772	-6.28392	3.30132e-10	1.83849e-09	-2.37688	SALL1
987	Qsox1	364.156	1.10364	0.175664	6.28264	3.32881e-10	1.85298e-09	2.14896	QSOX1
988	Polk	498.774	-1.03374	0.165068	-6.26248	3.78903e-10	2.10264e-09	-2.04732	POLK
989	Jarid2	1381.75	1.12253	0.179286	6.26111	3.82252e-10	2.11934e-09	2.17728	JARID2
990	Sntb1	208.904	-1.93322	0.308778	-6.26086	3.82858e-10	2.12177e-09	-3.81906	SNTB1
991	Ulk4	150.792	-1.64103	0.26223	-6.25799	3.89978e-10	2.16028e-09	-3.11889	ULK4
992	Esr1	234.379	-1.36133	0.217597	-6.25619	3.94488e-10	2.18141e-09	-2.56922	ESR1
993	Fstl4	214.234	-1.56796	0.25087	-6.25008	4.10246e-10	2.26257e-09	-2.96484	FSTL4
994	Adipor2	1839.12	1.16499	0.186474	6.24747	4.17147e-10	2.29962e-09	2.24232	ADIPOR2
995	Arhgap18	271.361	-1.25481	0.201252	-6.23502	4.51706e-10	2.48468e-09	-2.38636	ARHGAP18
996	Ccdc3	238.584	2.28379	0.366293	6.23487	4.52162e-10	2.4861e-09	4.86955	CCDC3
997	Chchd7	331.475	1.05732	0.169732	6.22934	4.68408e-10	2.57317e-09	2.08106	CHCHD7
998	RP23-245M18.4	282.738	-1.45413	0.233458	-6.22867	4.70414e-10	2.58193e-09	-2.73991
999	Tmem212	22.5931	7.77686	1.24928	6.22509	4.81284e-10	2.63698e-09	219.316	TMEM212
1000	Fam84b	290.918	-1.7785	0.286271	-6.21266	5.2096e-10	2.84816e-09	-3.4307	FAM84B
1001	Fat4	788.064	-1.35148	0.217699	-6.20803	5.36523e-10	2.93069e-09	-2.55174	FAT4
1002	Rnaseh2c	67.9652	1.4319	0.230885	6.20177	5.58329e-10	3.04715e-09	2.69801	RNASEH2C
1003	Anxa5	611.044	1.12777	0.1819	6.19993	5.64874e-10	3.08153e-09	2.1852	ANXA5
1004	Vti1b	827.29	-1.06244	0.17158	-6.19211	5.93625e-10	3.23556e-09	-2.08846	VTI1B
1005	Prom1	1346.89	-1.1364	0.183591	-6.18986	6.02176e-10	3.28075e-09	-2.19832	PROM1
1006	Gpr139	100.621	-3.67581	0.594686	-6.1811	6.36563e-10	3.45909e-09	-12.78	GPR139
1007	Casp3	184.614	1.01844	0.16484	6.17835	6.47761e-10	3.5169e-09	2.02572	CASP3
1008	Bmx	44.2212	-3.21282	0.5205	-6.17255	6.71955e-10	3.64039e-09	-9.27159	BMX
1009	Fancb	48.837	-1.92976	0.312754	-6.17022	6.81966e-10	3.69255e-09	-3.80992	FANCB
1010	Kel	29.4583	5.09148	0.825511	6.16767	6.93022e-10	3.74967e-09	34.0948	KEL
1011	Tbc1d17	325.066	1.0483	0.169981	6.16717	6.95244e-10	3.76006e-09	2.06809	TBC1D17
1012	Serpina9	100.813	-5.61077	0.910286	-6.16375	7.10439e-10	3.83399e-09	-48.8663	SERPINA9
1013	Ston1	156.629	2.02954	0.329394	6.16144	7.20847e-10	3.88849e-09	4.08275	STON1
1014	C1qb	419.309	1.1456	0.186105	6.15566	7.47657e-10	4.02965e-09	2.21238	C1QB
1015	Abat	3970.13	-1.03613	0.168333	-6.15527	7.49487e-10	4.03778e-09	-2.05072	ABAT
1016	Agfg2	253.866	-1.1858	0.192652	-6.15513	7.50179e-10	4.03977e-09	-2.27489	AGFG2
1017	St8sia6	233.702	-1.79851	0.292244	-6.15416	7.54779e-10	4.0628e-09	-3.47861	ST8SIA6
1018	Ltf	41.8924	5.84858	0.951307	6.14793	7.84989e-10	4.2218e-09	57.6231	LTF
1019	Marveld2	122.515	2.58576	0.420896	6.14347	8.07356e-10	4.33281e-09	6.00333	MARVELD2
1020	Sema3a	427.058	-1.26337	0.205837	-6.13771	8.37191e-10	4.48717e-09	-2.40056	SEMA3A
1021	Fbxo32	542.698	-1.08904	0.177495	-6.13563	8.48224e-10	4.54437e-09	-2.12733	FBXO32
1022	A3galt2	40.0674	3.42445	0.558474	6.1318	8.68904e-10	4.64525e-09	10.7365	A3GALT2
1023	Lpl	418.48	-1.67743	0.27358	-6.13143	8.70911e-10	4.654e-09	-3.19859	LPL
1024	Rtn2	418.246	-1.23106	0.200858	-6.12899	8.84381e-10	4.72397e-09	-2.34739	RTN2
1025	Phactr4	388.987	1.06005	0.173034	6.12624	8.99823e-10	4.80033e-09	2.085	PHACTR4
1026	Klf2	851.077	1.94967	0.31827	6.12583	9.02097e-10	4.80838e-09	3.86286	KLF2
1027	Lrrc75a	106.607	-1.68738	0.275615	-6.12223	9.22753e-10	4.91639e-09	-3.22072	FAM211A
1028	Cyyr1	750.083	-1.6085	0.262936	-6.11746	9.50796e-10	5.05294e-09	-3.04935	CYYR1
1029	Nme7	177.543	-1.08426	0.177256	-6.11696	9.53781e-10	5.06666e-09	-2.12029	NME7
1030	Riox2	111.127	-1.15918	0.189519	-6.1164	9.57127e-10	5.08229e-09	-2.2333	MINA
1031	Kcnab3	143.416	-1.68603	0.275906	-6.11091	9.90651e-10	5.25585e-09	-3.21771	KCNAB3
1032	Sdc1	50.4117	2.78753	0.456436	6.10716	1.01421e-09	5.37857e-09	6.90446	SDC1
1033	Fcgr4	36.761	4.23931	0.694348	6.10545	1.02513e-09	5.43188e-09	18.8868	FCGR3A
1034	RP23-440B15.1	83.3202	-3.693	0.605245	-6.10167	1.04968e-09	5.55494e-09	-12.9332
1035	Tceal6	62.7066	-2.37596	0.389949	-6.093	1.10817e-09	5.86199e-09	-5.1908	TCEAL6
1036	Chrnb1	61.9484	1.82081	0.299128	6.08705	1.15012e-09	6.06857e-09	3.53279	CHRNB1
1037	Gal3st1	125.17	1.32546	0.217875	6.08356	1.17542e-09	6.19688e-09	2.50612	GAL3ST1
1038	Jun	543.724	1.00456	0.165234	6.07959	1.2049e-09	6.34959e-09	2.00633	JUN
1039	Rhog	192.002	1.37768	0.226762	6.07545	1.23638e-09	6.51277e-09	2.5985	RHOG
1040	Aqp6	45.6812	4.81008	0.791905	6.07406	1.24713e-09	6.56664e-09	28.053	AQP6
1041	Lrrc6	34.3609	-2.63721	0.434585	-6.06834	1.2924e-09	6.7936e-09	-6.22127	LRRC6
1042	Igfbp4	310.284	-1.51454	0.24965	-6.06667	1.30589e-09	6.86168e-09	-2.85708	IGFBP4
1043	Spsb1	291.815	1.31536	0.216861	6.06543	1.31601e-09	6.91195e-09	2.48864	SPSB1
1044	Slc9a2	57.8418	-2.88223	0.475495	-6.06154	1.34826e-09	7.07541e-09	-7.37289	SLC9A2
1045	Gp1bb	55.2917	-1.85004	0.305634	-6.05314	1.42052e-09	7.44838e-09	-3.60511	GP1BB
1046	Eif4ebp1	59.5778	1.67515	0.276745	6.05306	1.42121e-09	7.4489e-09	3.19353	EIF4EBP1
1047	Ptprm	1222.43	-1.02377	0.169183	-6.05125	1.43725e-09	7.52355e-09	-2.03322	PTPRM
1048	H2-Aa	93.8422	2.93586	0.485459	6.04758	1.47035e-09	7.68721e-09	7.6521	HLA-DQA1
1049	Rbm3	365.593	1.0833	0.179132	6.04749	1.47122e-09	7.68856e-09	2.11888	RBM3
1050	Tle3	996.755	1.86497	0.309263	6.03037	1.63589e-09	8.51718e-09	3.64261	TLE3
1051	Sertad4	222.167	-1.28909	0.21398	-6.02433	1.69812e-09	8.82291e-09	-2.44373	SERTAD4
1052	Ephb3	86.067	-1.61879	0.268759	-6.02318	1.7102e-09	8.87834e-09	-3.07117	EPHB3
1053	Tmem176b	187.226	1.25157	0.208174	6.01215	1.83084e-09	9.48109e-09	2.38101	TMEM176B
1054	Gad1	2696.91	-1.9018	0.316439	-6.00999	1.85534e-09	9.59612e-09	-3.73679	GAD1
1055	Rasl11b	124.16	-1.46608	0.243953	-6.00967	1.85903e-09	9.60728e-09	-2.7627	RASL11B
1056	Bcl7c	257.096	1.43093	0.23823	6.00649	1.89585e-09	9.79354e-09	2.6962	BCL7C
1057	Rhoj	501.671	1.54365	0.257094	6.00424	1.92229e-09	9.92601e-09	2.91531	RHOJ
1058	Ust	560.973	1.01837	0.16963	6.00345	1.93167e-09	9.9663e-09	2.02562	UST
1059	Fxyd6	613.06	1.12292	0.187267	5.99633	2.01821e-09	1.03999e-08	2.17787	FXYD6
1060	Kank2	797.041	1.55022	0.258591	5.99487	2.03644e-09	1.04896e-08	2.92862	KANK2
1061	Ctss	942.694	1.24661	0.207984	5.99377	2.05033e-09	1.05568e-08	2.37283	CTSS
1062	RP23-216C6.2	115.461	-1.16093	0.193698	-5.99349	2.05387e-09	1.05707e-08	-2.23601
1063	Bmf	261.176	1.53575	0.256239	5.99341	2.05483e-09	1.05713e-08	2.89938	BMF
1064	Tmem120b	130.12	1.40081	0.233882	5.98938	2.10646e-09	1.08192e-08	2.6405	TMEM120B
1065	Mtfr1	228.389	1.26649	0.211674	5.98318	2.1882e-09	1.12299e-08	2.40575	MTFR1
1066	Fam63a	729.529	1.20204	0.201464	5.96653	2.42355e-09	1.2382e-08	2.30064	FAM63A
1067	Zfp503	82.9914	-1.45315	0.243599	-5.96536	2.44102e-09	1.24611e-08	-2.73806	ZNF503
1068	Gimap4	63.3711	2.04376	0.342649	5.96458	2.4526e-09	1.25101e-08	4.12318	GIMAP4
1069	Ddc	152.355	-2.14191	0.359138	-5.96404	2.46076e-09	1.25466e-08	-4.41347	DDC
1070	Ccdc153	33.9668	5.36922	0.902223	5.9511	2.66346e-09	1.35252e-08	41.3329	CCDC153
1071	Bbc3	77.3534	2.04401	0.343501	5.95053	2.6728e-09	1.35671e-08	4.12392	BBC3
1072	Rgag4	160.147	-1.57257	0.264306	-5.9498	2.68474e-09	1.36222e-08	-2.97433	RGAG4
1073	Cfp	107.594	1.43632	0.241553	5.94619	2.74462e-09	1.39092e-08	2.70629	CFP
1074	Sgcd	103.634	-1.46819	0.247003	-5.94402	2.78111e-09	1.40884e-08	-2.76675	SGCD
1075	Tyrobp	201.76	1.45351	0.245163	5.92875	3.0524e-09	1.54503e-08	2.73874	TYROBP
1076	Sntg2	46.4018	-2.71217	0.458123	-5.92019	3.21564e-09	1.62634e-08	-6.55309	SNTG2
1077	Ccdc28b	227.819	1.05518	0.178502	5.91129	3.39434e-09	1.71327e-08	2.07797	CCDC28B
1078	Btnl10	35.2987	4.43969	0.751188	5.91022	3.4165e-09	1.72376e-08	21.701
1079	Inf2	1616.88	-1.18574	0.200732	-5.90707	3.48252e-09	1.75425e-08	-2.27479	INF2
1080	Rasa4	137.334	2.20688	0.373858	5.90297	3.57014e-09	1.79479e-08	4.61674	RASA4
1081	Stat2	533.339	1.37201	0.232517	5.90067	3.62039e-09	1.81932e-08	2.58831	STAT2
1082	Il1r1	474.787	2.00639	0.340058	5.90014	3.63188e-09	1.82437e-08	4.01776	IL1R1
1083	Cd300d	43.7993	1.71311	0.290636	5.89437	3.76112e-09	1.88777e-08	3.27868
1084	Mkx	108.379	-1.43808	0.244052	-5.89253	3.80329e-09	1.90818e-08	-2.7096	MKX
1085	Car12	180.76	-5.10742	0.866931	-5.89138	3.82993e-09	1.91925e-08	-34.4735	CA12
1086	Angptl4	142.734	2.48721	0.422388	5.88844	3.89866e-09	1.95291e-08	5.60692	ANGPTL4
1087	Foxo1	1000.34	-1.03927	0.176535	-5.88708	3.93084e-09	1.96824e-08	-2.05519	FOXO1
1088	Ttll1	138.985	-1.28827	0.218869	-5.88605	3.95544e-09	1.97819e-08	-2.44235	TTLL1
1089	Zdhhc22	183.488	-1.80293	0.306353	-5.88513	3.97733e-09	1.98835e-08	-3.48927	ZDHHC22
1090	Capn1	151.51	1.33035	0.226265	5.87962	4.11221e-09	2.05251e-08	2.51464	CAPN1
1091	Tmem238	33.4601	2.25823	0.384342	5.87558	4.21362e-09	2.10229e-08	4.78405	TMEM238
1092	Kdr	1217.06	-1.46891	0.250606	-5.86144	4.58881e-09	2.28042e-08	-2.76813	KDR
1093	Pllp	760.305	1.2746	0.217672	5.8556	4.75289e-09	2.35916e-08	2.41932	PLLP
1094	Umad1	319.844	-1.0022	0.171319	-5.84989	4.91907e-09	2.44068e-08	-2.00305
1095	Atg16l2	423.154	1.13806	0.19457	5.84913	4.94156e-09	2.45088e-08	2.20085	ATG16L2
1096	Pde4c	69.2349	-2.19371	0.37586	-5.83651	5.33055e-09	2.63963e-08	-4.5748	PDE4C
1097	Cers2	1003.91	1.0857	0.186393	5.82477	5.7192e-09	2.8254e-08	2.1224	CERS2
1098	Cbr3	39.4711	-2.28078	0.391598	-5.82428	5.73607e-09	2.83262e-08	-4.85939	CBR3
1099	Hapln4	368.093	-1.18464	0.203501	-5.8213	5.8391e-09	2.88237e-08	-2.27307	HAPLN4
1100	Fam57b	433.622	1.11054	0.190867	5.81843	5.94014e-09	2.92994e-08	2.15927	FAM57B
1101	Tigar	184.858	-1.02385	0.1761	-5.81404	6.09828e-09	3.00558e-08	-2.03334	C12orf5
1102	Elmo3	43.3974	1.80766	0.310917	5.81395	6.10162e-09	3.00605e-08	3.50074	ELMO3
1103	Cercam	100.214	1.31176	0.225783	5.80984	6.25342e-09	3.0748e-08	2.48244	CERCAM
1104	Klf4	535.137	1.90636	0.328236	5.80789	6.32663e-09	3.10958e-08	3.74861	KLF4
1105	Rhd	32.3622	6.82684	1.17546	5.80779	6.33017e-09	3.1101e-08	113.523	RHCE
1106	Fam20a	187.994	1.21948	0.210212	5.80121	6.58384e-09	3.22968e-08	2.32863	FAM20A
1107	Fam13c	1089.13	-1.22722	0.211569	-5.80059	6.60835e-09	3.24044e-08	-2.34116	FAM13C
1108	Prkg1	183.846	-1.14529	0.197468	-5.79989	6.6357e-09	3.25131e-08	-2.21191	PRKG1
1109	Wnt9a	65.2915	-1.73977	0.300425	-5.79103	6.99573e-09	3.41971e-08	-3.33982	WNT9A
1110	Cdh8	896.65	-1.1464	0.198053	-5.78837	7.10744e-09	3.47162e-08	-2.21361	CDH8
1111	Hgf	85.2194	-2.16048	0.373241	-5.78843	7.10474e-09	3.47162e-08	-4.47063	HGF
1112	Kcnk9	2017.14	1.24523	0.215155	5.78757	7.14138e-09	3.48548e-08	2.37056	KCNK9
1113	Ngdn	120.634	1.04163	0.180053	5.78513	7.24573e-09	3.53366e-08	2.05855	NGDN
1114	Kdm2b	264.588	1.02533	0.177323	5.78226	7.37053e-09	3.58756e-08	2.03542	KDM2B
1115	Slc13a5	64.5311	-2.06441	0.357201	-5.7794	7.49682e-09	3.64479e-08	-4.18263	SLC13A5
1116	C3ar1	169.322	1.76864	0.306317	5.77389	7.74624e-09	3.76314e-08	3.40733	C3AR1
1117	Tubb6	118.702	2.921	0.506273	5.76962	7.94514e-09	3.85679e-08	7.57373	TUBB6
1118	Carns1	181.725	1.87441	0.324912	5.76899	7.97464e-09	3.86812e-08	3.66652	CARNS1
1119	Hrsp12	398.425	1.25322	0.217239	5.76883	7.98235e-09	3.87036e-08	2.38372
1120	Fkbp14	189.525	1.01632	0.176274	5.7656	8.13682e-09	3.94221e-08	2.02276	FKBP14
1121	Ppp1r14a	102.313	1.80478	0.313125	5.76378	8.22516e-09	3.98348e-08	3.49376	PPP1R14A
1122	Ubxn10	45.5475	2.38465	0.414114	5.75845	8.48917e-09	4.105e-08	5.22217	UBXN10
1123	Asphd2	626.675	-1.27367	0.221201	-5.75798	8.51261e-09	4.11475e-08	-2.41776	ASPHD2
1124	Adck1	194.677	-1.0436	0.181366	-5.75412	8.70967e-09	4.20839e-08	-2.06137	ADCK1
1125	Atp6ap1l	35.7166	-3.34296	0.581078	-5.75304	8.76532e-09	4.23365e-08	-10.1469
1126	Palld	175.413	1.40324	0.243981	5.75142	8.84963e-09	4.27273e-08	2.64494	PALLD
1127	H6pd	361.288	1.04576	0.182075	5.74355	9.27144e-09	4.46266e-08	2.06445	H6PD
1128	Nudt11	368.092	-1.17559	0.20485	-5.73881	9.53425e-09	4.5874e-08	-2.25886	NUDT11
1129	Itgb3	165.462	1.77162	0.308985	5.73368	9.82749e-09	4.71764e-08	3.41437	ITGB3
1130	Klk8	36.9023	2.96118	0.516892	5.72881	1.01138e-08	4.85138e-08	7.78759	KLK8
1131	Dedd2	310.912	1.00067	0.175105	5.71468	1.09909e-08	5.24807e-08	2.00093	DEDD2
1132	Ch25h	64.1501	3.34888	0.586077	5.71406	1.10312e-08	5.2653e-08	10.1886	CH25H
1133	Ccdc63	46.7133	4.01777	0.703733	5.70923	1.13489e-08	5.40279e-08	16.1983	CCDC63
1134	Leng1	71.1841	1.44693	0.253437	5.70922	1.13494e-08	5.40279e-08	2.72626	LENG1
1135	Runx2	88.1728	-1.95744	0.343051	-5.70598	1.15675e-08	5.50037e-08	-3.88373	RUNX2
1136	Upp2	272.767	-1.10353	0.193548	-5.70161	1.18681e-08	5.63689e-08	-2.1488	UPP2
1137	Rhebl1	67.7709	1.49383	0.262005	5.70153	1.18738e-08	5.63745e-08	2.81636	RHEBL1
1138	C1qc	410.689	1.16817	0.205149	5.69423	1.23931e-08	5.87072e-08	2.24726	C1QC
1139	Prrg3	444.717	-1.01511	0.178557	-5.68506	1.30765e-08	6.1735e-08	-2.02105	PRRG3
1140	Syne4	49.7251	1.73855	0.305963	5.68222	1.32955e-08	6.27216e-08	3.33699	SYNE4
1141	Nme1	298.045	-1.13741	0.200392	-5.67591	1.37954e-08	6.49334e-08	-2.19985	NME1
1142	Irak1bp1	158.549	-1.18038	0.208144	-5.67099	1.41975e-08	6.67509e-08	-2.26637	IRAK1BP1
1143	Slc32a1	492.717	-1.96983	0.347426	-5.66979	1.42975e-08	6.71711e-08	-3.91722	SLC32A1
1144	Mapk7	231.152	1.12042	0.197752	5.66576	1.46375e-08	6.87171e-08	2.1741	MAPK7
1145	Arrdc2	151.389	1.54214	0.272384	5.66165	1.49926e-08	7.03051e-08	2.91227	ARRDC2
1146	Ubtd1	91.4607	1.62748	0.287629	5.65825	1.52924e-08	7.16306e-08	3.08972	UBTD1
1147	Klf6	1576.55	1.01444	0.179353	5.65609	1.54859e-08	7.25099e-08	2.02012	KLF6
1148	Plcd4	185.948	1.26888	0.224367	5.65539	1.55492e-08	7.27521e-08	2.40975	PLCD4
1149	Pdlim2	217.379	1.67132	0.296145	5.64357	1.66563e-08	7.7614e-08	3.18505	PDLIM2
1150	Ushbp1	312.324	-1.57215	0.278653	-5.64197	1.68119e-08	7.831e-08	-2.97347	USHBP1
1151	B4galnt1	413.597	-1.06645	0.189055	-5.64096	1.69106e-08	7.87112e-08	-2.09428	B4GALNT1
1152	Vwf	2037.38	1.41325	0.250866	5.63348	1.76606e-08	8.20504e-08	2.66336	VWF
1153	Snx7	170.131	-1.42355	0.253513	-5.6153	1.96223e-08	9.06612e-08	-2.68245	SNX7
1154	Gsap	263.282	1.32917	0.236881	5.61111	2.01028e-08	9.28e-08	2.51258	GSAP
1155	Srrm4	857.636	1.85243	0.330169	5.61056	2.01676e-08	9.30437e-08	3.61108	SRRM4
1156	Sema5b	155.483	-1.31051	0.233679	-5.60819	2.04459e-08	9.42584e-08	-2.4803	SEMA5B
1157	Lcmt2	91.949	1.18241	0.210918	5.60602	2.07027e-08	9.53723e-08	2.26956	LCMT2
1158	Dot1l	1303.21	1.1633	0.207535	5.60535	2.0784e-08	9.56765e-08	2.2397	DOT1L
1159	Tspan4	360.956	1.7595	0.313896	5.60535	2.07833e-08	9.56765e-08	3.3858	TSPAN4
1160	Cpeb1	303.42	-1.00466	0.179263	-5.60439	2.08992e-08	9.61717e-08	-2.00647	CPEB1
1161	H2-Eb1	40.3896	2.85015	0.509173	5.59761	2.1733e-08	9.99718e-08	7.21076	HLA-DRB5
1162	Cd300ld	29.0151	3.35479	0.600519	5.58649	2.31711e-08	1.06237e-07	10.2304	CD300LD
1163	Tspan2	5161.09	1.02952	0.184607	5.57683	2.44937e-08	1.11955e-07	2.04135	TSPAN2
1164	Dnah12	80.2837	3.87586	0.695207	5.57512	2.47363e-08	1.13e-07	14.6808	DNAH12
1165	Slco5a1	114.559	-2.34523	0.420707	-5.57449	2.48251e-08	1.13365e-07	-5.08141	SLCO5A1
1166	Cfh	858.603	1.29065	0.231655	5.57145	2.52627e-08	1.1528e-07	2.44639	CFH
1167	Ppp1r16b	3102.73	-1.01315	0.181861	-5.57101	2.5327e-08	1.15531e-07	-2.01831	PPP1R16B
1168	Mei4	35.0088	-3.18688	0.572198	-5.56954	2.55417e-08	1.16383e-07	-9.10637	MEI4
1169	Gpr135	131.493	-1.23043	0.220928	-5.56939	2.55638e-08	1.16442e-07	-2.34637	GPR135
1170	Cldn5	1352.5	1.10595	0.198768	5.56399	2.63677e-08	1.1993e-07	2.1524	CLDN5
1171	Pou3f2	564.058	-1.43721	0.258481	-5.56019	2.69483e-08	1.22349e-07	-2.70796	POU3F2
1172	Slc25a34	131.57	1.35276	0.244023	5.54359	2.96339e-08	1.34057e-07	2.55401	SLC25A34
1173	Cep95	218.523	1.22911	0.222163	5.53247	3.15757e-08	1.42482e-07	2.34422	CEP95
1174	RP24-459E13.2	32.9339	-2.53469	0.458228	-5.53151	3.17493e-08	1.43214e-07	-5.79453
1175	Plod2	304.605	1.69476	0.306518	5.52907	3.21926e-08	1.45005e-07	3.23723	PLOD2
1176	Ankrd9	83.7048	1.56422	0.28305	5.52628	3.27084e-08	1.47276e-07	2.95717	ANKRD9
1177	Gpd1	870.367	1.29522	0.234504	5.52324	3.32798e-08	1.49795e-07	2.45415	GPD1
1178	Apoe	7036.52	1.17748	0.213858	5.50588	3.6733e-08	1.64865e-07	2.26181	APOE
1179	Slc24a4	315.705	-3.21787	0.584552	-5.50484	3.69494e-08	1.65718e-07	-9.30409	SLC24A4
1180	Amica1	34.1419	2.58634	0.470428	5.49785	3.8444e-08	1.72114e-07	6.00574
1181	Lhpp	62.7987	-1.65612	0.301403	-5.49469	3.9139e-08	1.75101e-07	-3.15168	LHPP
1182	Tes	128.856	1.61168	0.293507	5.49109	3.99454e-08	1.78581e-07	3.05607	TES
1183	Alad	162.071	1.25139	0.228227	5.48309	4.1797e-08	1.86461e-07	2.38071	ALAD
1184	Fcgr2b	205.848	2.15899	0.393859	5.48162	4.21445e-08	1.87878e-07	4.46601	FCGR2B
1185	Rgs12	804.73	-1.12512	0.205385	-5.47811	4.29893e-08	1.91508e-07	-2.1812	RGS12
1186	Zfp697	298.542	-1.06152	0.193909	-5.47434	4.39133e-08	1.95416e-07	-2.08714	ZNF697
1187	Rara	259.472	2.1091	0.385382	5.47274	4.43126e-08	1.96983e-07	4.31422	RARA
1188	Sat2	64.1948	1.31572	0.240675	5.4668	4.58223e-08	2.0355e-07	2.48927	SAT2
1189	Gss	125.652	1.08701	0.198856	5.4663	4.59537e-08	2.04062e-07	2.12433	GSS
1190	Gramd2	43.0242	-2.32278	0.425661	-5.45688	4.84573e-08	2.14799e-07	-5.00296	GRAMD2
1191	RP24-490H13.2	179.273	-7.58496	1.39116	-5.45226	4.9734e-08	2.20148e-07	-191.999
1192	Tmem125	129.683	1.53223	0.281208	5.44876	5.07236e-08	2.24054e-07	2.89233	TMEM125
1193	Rph3al	42.1839	1.61497	0.29655	5.44586	5.15568e-08	2.27575e-07	3.06305	RPH3AL
1194	Sepw1	1158.88	-1.0511	0.193443	-5.43367	5.5207e-08	2.43345e-07	-2.07212
1195	Car9	128.928	4.95026	0.911407	5.43145	5.5899e-08	2.46136e-07	30.9155	CA9
1196	Eda	48.4276	-1.58164	0.291299	-5.4296	5.64805e-08	2.48609e-07	-2.9931
1197	Arhgef10	1059.25	1.00714	0.185657	5.42475	5.80361e-08	2.5492e-07	2.00993	ARHGEF10
1198	Hkdc1	32.5527	-2.36823	0.43666	-5.42352	5.84365e-08	2.56589e-07	-5.16309	HKDC1
1199	Hras	628.3	-1.36325	0.25156	-5.41918	5.98739e-08	2.62442e-07	-2.57264	HRAS
1200	Egln3	142.402	2.29372	0.423652	5.41417	6.15732e-08	2.69608e-07	4.9032	EGLN3
1201	Cryab	656.146	1.03576	0.191884	5.39782	6.74551e-08	2.94439e-07	2.05019	CRYAB
1202	Arvcf	348.165	1.14412	0.212015	5.3964	6.79902e-08	2.96465e-07	2.21011	ARVCF
1203	Lrp4	580.507	-1.05394	0.195442	-5.39263	6.94331e-08	3.02337e-07	-2.0762	LRP4
1204	Atp2b2	10620.4	-1.21281	0.224989	-5.39053	7.02495e-08	3.05786e-07	-2.31789	ATP2B2
1205	Nde1	367.204	1.10859	0.205689	5.38963	7.06039e-08	3.07222e-07	2.15635	NDE1
1206	Prkcdbp	148.793	1.45368	0.26978	5.38838	7.10944e-08	3.0925e-07	2.73906	PRKCDBP
1207	Mmp23	31.6487	2.57363	0.477844	5.38592	7.20751e-08	3.13298e-07	5.95304	MMP23B
1208	Gdpd2	72.099	1.57007	0.291876	5.37922	7.48103e-08	3.24963e-07	2.96919	GDPD2
1209	Cyp4f16	66.6925	1.33765	0.248696	5.37866	7.50443e-08	3.25867e-07	2.5274
1210	Plekhg1	1007.93	1.03422	0.192303	5.37808	7.52853e-08	3.26759e-07	2.048	PLEKHG1
1211	S100a9	135.682	5.19757	0.967158	5.37406	7.69814e-08	3.33816e-07	36.6965	S100A9
1212	Adcy8	386.875	1.26147	0.234842	5.37154	7.8068e-08	3.38061e-07	2.39739	ADCY8
1213	Heatr5a	781.664	1.04434	0.194467	5.37029	7.86121e-08	3.40183e-07	2.06243	HEATR5A
1214	Sertad1	96.7901	1.38254	0.25754	5.36824	7.95106e-08	3.43716e-07	2.60726	SERTAD1
1215	Casc5	72.7195	2.10711	0.393451	5.35546	8.53398e-08	3.68534e-07	4.30827
1216	Fah	110.242	1.23426	0.23048	5.35516	8.54824e-08	3.68896e-07	2.3526	FAH
1217	Hps6	57.6887	1.56407	0.292074	5.35502	8.55449e-08	3.69039e-07	2.95686	HPS6
1218	Tnfaip6	187.124	1.90792	0.35663	5.34985	8.80263e-08	3.79483e-07	3.75267	TNFAIP6
1219	AC131992.1	575.855	-1.24257	0.232309	-5.34879	8.85451e-08	3.81458e-07	-2.3662
1220	Serpina3n	376.09	3.79626	0.710269	5.34483	9.05042e-08	3.89363e-07	13.8928	SERPINA3
1221	Nxn	306.917	1.06992	0.200297	5.34168	9.20895e-08	3.95506e-07	2.09932	NXN
1222	H2-K1	386.131	1.20007	0.224738	5.33985	9.30245e-08	3.99385e-07	2.2975	HLA-A
1223	Kcnh4	113.879	-5.50362	1.03657	-5.30946	1.0995e-07	4.68847e-07	-45.3687	KCNH4
1224	Gpr63	137.731	-1.48321	0.279816	-5.30066	1.15386e-07	4.91524e-07	-2.7957	GPR63
1225	Procr	74.6609	2.24187	0.423236	5.29698	1.17732e-07	5.01009e-07	4.7301	PROCR
1226	Mthfd1l	262.339	1.32064	0.249351	5.2963	1.18173e-07	5.02715e-07	2.49776	MTHFD1L
1227	Lmntd1	63.5318	-2.7848	0.526471	-5.28956	1.22613e-07	5.20896e-07	-6.8914	IFLTD1
1228	Tfpi	464.241	1.51663	0.286763	5.2888	1.23122e-07	5.22883e-07	2.86122	TFPI
1229	Mcm6	132.97	1.04582	0.19779	5.2875	1.24002e-07	5.26444e-07	2.06453	MCM6
1230	Cdhr3	29.1828	3.48005	0.658796	5.28244	1.27477e-07	5.41013e-07	11.1583	CDHR3
1231	Dusp14	194.72	-1.24886	0.236601	-5.27832	1.30372e-07	5.52554e-07	-2.37653	DUSP14
1232	Cmtm3	122.34	1.28553	0.243883	5.2711	1.35606e-07	5.7338e-07	2.43772	CMTM3
1233	Plxnb3	441.085	1.05896	0.201068	5.26666	1.3893e-07	5.87237e-07	2.08342	PLXNB3
1234	Hyal2	129.371	1.4314	0.271812	5.26614	1.39325e-07	5.88709e-07	2.69709	HYAL2
1235	Pced1b	47.1656	-1.4898	0.282946	-5.26533	1.3994e-07	5.91109e-07	-2.8085	PCED1B
1236	Galns	51.292	1.74963	0.332424	5.26324	1.41536e-07	5.97649e-07	3.36272	GALNS
1237	Apoc1	29.4869	2.78529	0.529488	5.26035	1.43784e-07	6.06734e-07	6.89376
1238	Ttc21a	38.4606	4.02205	0.764967	5.25781	1.45782e-07	6.14947e-07	16.2464	TTC21A
1239	Ptchd2	118.355	-1.18821	0.226079	-5.25574	1.47428e-07	6.21484e-07	-2.27871
1240	Npnt	296.064	1.16663	0.222109	5.25252	1.5003e-07	6.3203e-07	2.24487	NPNT
1241	Adgrl4	4552.86	1.13825	0.217132	5.24223	1.58644e-07	6.66752e-07	2.20115	ELTD1
1242	Slc16a2	536.684	-1.45257	0.277124	-5.24157	1.59214e-07	6.68699e-07	-2.73695	SLC16A2
1243	Ccdc187	371.873	-1.43504	0.273811	-5.24097	1.59737e-07	6.70224e-07	-2.70389	MGC50722
1244	Zap70	43.6308	1.99859	0.381406	5.24007	1.60515e-07	6.73261e-07	3.9961	ZAP70
1245	H2-T23	110.423	1.32539	0.252938	5.23997	1.60605e-07	6.73413e-07	2.506	HLA-E
1246	Ormdl2	68.1317	1.65521	0.316011	5.23784	1.62466e-07	6.80535e-07	3.1497	ORMDL2
1247	Pqlc2	157.18	1.32948	0.253996	5.23424	1.65664e-07	6.93701e-07	2.51312	PQLC2
1248	Rspo2	46.864	-3.59313	0.68752	-5.22622	1.73013e-07	7.22787e-07	-12.0681	RSPO2
1249	Lsp1	68.7284	1.81887	0.348315	5.2219	1.77098e-07	7.38381e-07	3.52804	LSP1
1250	Clec2d	505.314	-1.47802	0.283175	-5.21948	1.79428e-07	7.47847e-07	-2.78567
1251	Ogfod3	40.1458	1.8416	0.352857	5.2191	1.79799e-07	7.49142e-07	3.58406	OGFOD3
1252	Klc4	138.228	1.22917	0.235566	5.21794	1.80927e-07	7.53343e-07	2.34432	KLC4
1253	Fam101b	676.851	1.22691	0.235145	5.21767	1.8119e-07	7.54186e-07	2.34065
1254	Mkrn3	44.1257	1.83969	0.352737	5.21548	1.83343e-07	7.61888e-07	3.57934	MKRN3
1255	Pxdc1	178.593	1.57875	0.302861	5.21279	1.86026e-07	7.72015e-07	2.9871	PXDC1
1256	Mast1	541.178	1.02498	0.196815	5.20785	1.91044e-07	7.91794e-07	2.03493	MAST1
1257	Msn	1486.98	1.12776	0.216707	5.2041	1.9494e-07	8.07673e-07	2.1852	MSN
1258	Mthfd2l	196	-1.15197	0.221408	-5.20294	1.96156e-07	8.12128e-07	-2.22217	MTHFD2L
1259	Kctd12b	345.396	-1.27606	0.245327	-5.20147	1.97714e-07	8.17547e-07	-2.42177
1260	RP23-149L10.1	83.0403	-1.23314	0.237167	-5.19948	1.99849e-07	8.24748e-07	-2.35079
1261	Tspan12	491.324	-1.01864	0.196011	-5.19687	2.02674e-07	8.35582e-07	-2.02601	TSPAN12
1262	Ap1g2	87.6496	1.73676	0.334579	5.19089	2.09293e-07	8.62021e-07	3.33286	AP1G2
1263	Ankrd42	114.062	-1.00492	0.19389	-5.18295	2.184e-07	8.97764e-07	-2.00684	ANKRD42
1264	Phlda3	166.189	1.1122	0.214702	5.18023	2.21617e-07	9.10688e-07	2.16175	PHLDA3
1265	Nipsnap1	257.421	-1.14383	0.221122	-5.17282	2.30583e-07	9.46296e-07	-2.20966	NIPSNAP1
1266	Ptchd1	408.388	1.05671	0.204408	5.1696	2.3459e-07	9.62423e-07	2.08018	PTCHD1
1267	Fam228a	63.9737	-1.24147	0.24019	-5.16869	2.35747e-07	9.66538e-07	-2.36439	FAM228A
1268	Ldha	1263.53	1.04628	0.202914	5.15626	2.51928e-07	1.02985e-06	2.0652	LDHA
1269	Drc1	63.8885	-2.03821	0.395587	-5.15238	2.57198e-07	1.05106e-06	-4.10737	DRC1
1270	Tbx3	262.813	-1.43585	0.278975	-5.14687	2.6487e-07	1.0803e-06	-2.70541	TBX3
1271	Bag3	118.662	1.09372	0.212702	5.14205	2.71752e-07	1.10693e-06	2.13424	BAG3
1272	Ifi207	36.4639	2.52915	0.491999	5.14056	2.73914e-07	1.11429e-06	5.77233	IFI16
1273	Atp7b	85.9546	1.58679	0.308781	5.13887	2.76393e-07	1.12365e-06	3.00379	ATP7B
1274	Nt5c1a	37.0845	1.83377	0.3571	5.13516	2.81904e-07	1.14494e-06	3.56467	NT5C1A
1275	Cdc25a	133.266	1.05422	0.20531	5.13475	2.82516e-07	1.14705e-06	2.07659	CDC25A
1276	Adamts9	670.524	3.03566	0.592852	5.12043	3.04838e-07	1.2337e-06	8.2002	ADAMTS9
1277	Efcc1	46.7441	-2.02471	0.395753	-5.11611	3.11901e-07	1.26065e-06	-4.06911	EFCC1
1278	Rab34	112.056	-1.03615	0.202582	-5.11471	3.14226e-07	1.26923e-06	-2.05075	RAB34
1279	Jpt2	136.28	1.07579	0.210455	5.11173	3.19224e-07	1.2886e-06	2.10787
1280	Bmp5	158.302	1.33299	0.261197	5.10338	3.33638e-07	1.34634e-06	2.51924	BMP5
1281	Dhdh	180.582	-1.02802	0.20145	-5.10312	3.34093e-07	1.34775e-06	-2.03923	DHDH
1282	Pi15	33.0933	3.40049	0.666965	5.09846	3.42431e-07	1.37873e-06	10.5597	PI15
1283	Ppt2	112.091	1.19281	0.234101	5.09528	3.4823e-07	1.40073e-06	2.28597	PPT2
1284	Mapkapk3	82.4979	1.62212	0.318418	5.09432	3.49997e-07	1.40693e-06	3.07827	MAPKAPK3
1285	Frmpd2	46.4786	3.31809	0.653153	5.08011	3.77216e-07	1.51296e-06	9.97342	FRMPD2
1286	Pqlc3	45.5187	2.51991	0.496298	5.07741	3.82614e-07	1.53363e-06	5.73547	PQLC3
1287	Mast3	1364.88	-1.07629	0.211986	-5.07719	3.83062e-07	1.53494e-06	-2.10861	MAST3
1288	Ecscr	127.921	1.35618	0.267118	5.07706	3.83321e-07	1.53548e-06	2.56006	ECSCR
1289	RP23-359F12.1	72.7539	-1.56128	0.308039	-5.06846	4.01038e-07	1.6039e-06	-2.95116
1290	Vipr2	48.2297	2.67613	0.528486	5.06377	4.11052e-07	1.64081e-06	6.39139	VIPR2
1291	Pdzrn4	46.6884	-1.93802	0.382981	-5.06037	4.18452e-07	1.66982e-06	-3.8318	PDZRN4
1292	Kif27	82.2403	-1.78279	0.352328	-5.06001	4.19233e-07	1.67241e-06	-3.4409	KIF27
1293	Cdk20	100.089	1.15094	0.227728	5.054	4.32644e-07	1.72317e-06	2.22058	CDK20
1294	Fzd9	46.9894	1.53127	0.30312	5.05171	4.37882e-07	1.74307e-06	2.89041	FZD9
1295	Gjb6	611.893	1.13724	0.225121	5.05169	4.3792e-07	1.74307e-06	2.1996	GJB6
1296	Fcer1g	185.869	1.18715	0.235151	5.04847	4.45363e-07	1.77158e-06	2.27703	FCER1G
1297	Fhl2	99.3739	-1.45399	0.288234	-5.04446	4.5481e-07	1.80744e-06	-2.73964	FHL2
1298	Ikbke	50.0687	1.54466	0.306247	5.04383	4.56296e-07	1.81277e-06	2.91735	IKBKE
1299	Lamc2	54.4587	-1.39743	0.277131	-5.04248	4.5953e-07	1.82446e-06	-2.63431	LAMC2
1300	RP23-220F20.2	44.7091	-1.8376	0.365095	-5.03322	4.82304e-07	1.91066e-06	-3.57415
1301	Ano1	298.278	-1.53882	0.305882	-5.03077	4.88516e-07	1.93404e-06	-2.90557	ANO1
1302	Adssl1	149.3	1.39354	0.277449	5.02268	5.09557e-07	2.01164e-06	2.62722	ADSSL1
1303	Lyrm1	244.615	-1.09033	0.21805	-5.00036	5.72224e-07	2.25055e-06	-2.12923	LYRM1
1304	Mcub	39.1308	1.73649	0.347681	4.99449	5.89923e-07	2.31798e-06	3.33223	CCDC109B
1305	Rasl11a	31.1715	2.35123	0.47104	4.99158	5.98867e-07	2.35018e-06	5.1026	RASL11A
1306	Polr1d	238.505	1.0216	0.204926	4.98521	6.18946e-07	2.42595e-06	2.03017	POLR1D
1307	Pradc1	91.3928	-1.23467	0.247854	-4.98142	6.31186e-07	2.4716e-06	-2.35327	PRADC1
1308	Spp1	1020.4	3.89715	0.78312	4.97644	6.47633e-07	2.53285e-06	14.8991	SPP1
1309	Tnni1	45.7068	1.90697	0.383398	4.97387	6.56296e-07	2.56513e-06	3.75021	TNNI1
1310	Tesk1	417.521	-1.19363	0.240058	-4.97226	6.61785e-07	2.58497e-06	-2.28727	TESK1
1311	Pdlim1	77.7124	1.81693	0.365493	4.97116	6.65528e-07	2.59556e-06	3.52329	PDLIM1
1312	Prdx4	120.894	1.01717	0.204626	4.97087	6.66521e-07	2.59862e-06	2.02394	PRDX4
1313	Rhbdf2	111.865	1.13436	0.22821	4.97069	6.67162e-07	2.60032e-06	2.19522	RHBDF2
1314	Gpr161	144.135	-1.19164	0.239907	-4.96708	6.79672e-07	2.64825e-06	-2.28412	GPR161
1315	Ptpn21	295.469	1.06907	0.215431	4.9625	6.9592e-07	2.7082e-06	2.09809	PTPN21
1316	RP23-26N21.1	63.057	-1.3318	0.268386	-4.96224	6.96832e-07	2.71091e-06	-2.51716
1317	Hs3st5	153.507	-1.34755	0.271651	-4.96059	7.02778e-07	2.7332e-06	-2.5448	HS3ST5
1318	Slc25a29	95.6962	1.60042	0.322637	4.96042	7.03419e-07	2.73484e-06	3.03231	SLC25A29
1319	Apln	1334.01	2.84456	0.573681	4.95844	7.10615e-07	2.76026e-06	7.18289	APLN
1320	Crocc2	27.7553	3.99443	0.80728	4.94801	7.49747e-07	2.90596e-06	15.9384	LOC728763
1321	Rhou	635.899	1.3297	0.268785	4.94708	7.53354e-07	2.91904e-06	2.51351	RHOU
1322	Praf2	184.089	-1.03514	0.209489	-4.94126	7.76209e-07	3.00297e-06	-2.04931	PRAF2
1323	Myo3b	67.0395	-5.4002	1.09332	-4.93926	7.84195e-07	3.032e-06	-42.23	MYO3B
1324	Leo1	226.881	1.10665	0.224112	4.93794	7.89532e-07	3.05075e-06	2.15345	LEO1
1325	Ifrd2	97.6604	1.05566	0.213803	4.93752	7.91237e-07	3.0564e-06	2.07866	IFRD2
1326	Cebpd	204.879	2.13153	0.432365	4.92994	8.22557e-07	3.1657e-06	4.38183	CEBPD
1327	Ebp	174.664	1.06347	0.215851	4.92687	8.35559e-07	3.21475e-06	2.08995	EBP
1328	Itpr1	11464.5	-1.51339	0.307213	-4.92618	8.38519e-07	3.22416e-06	-2.85479	ITPR1
1329	Tlr4	163.803	1.40955	0.286379	4.92199	8.56703e-07	3.29308e-06	2.65655	TLR4
1330	Fam109a	118.313	1.44351	0.29361	4.91643	8.81365e-07	3.38373e-06	2.71982	FAM109A
1331	Hunk	202.95	-1.12478	0.22903	-4.91108	9.05743e-07	3.4752e-06	-2.18069	HUNK
1332	Asap3	143.142	1.18886	0.242363	4.90528	9.32931e-07	3.57188e-06	2.27972	ASAP3
1333	Trp53i13	31.661	1.73752	0.354991	4.89454	9.85354e-07	3.76112e-06	3.33461	TP53I13
1334	Slc45a3	61.3944	2.64377	0.540865	4.88803	1.01847e-06	3.87459e-06	6.24962	SLC45A3
1335	Myo1f	97.5429	1.20327	0.246228	4.88682	1.02477e-06	3.89536e-06	2.30262	MYO1F
1336	Ptprc	452.811	1.13615	0.232527	4.88608	1.02864e-06	3.90852e-06	2.19793	PTPRC
1337	Ndufa4l2	176.088	1.71325	0.350664	4.88572	1.0305e-06	3.9144e-06	3.27898	NDUFA4L2
1338	Trim17	59.0371	-1.52098	0.311616	-4.88093	1.05585e-06	4.00949e-06	-2.86985	TRIM17
1339	Prrt4	97.1608	1.60515	0.32888	4.88065	1.05737e-06	4.01281e-06	3.04227	PRRT4
1340	Col4a5	281.41	1.81725	0.373308	4.86797	1.12749e-06	4.26347e-06	3.52409	COL4A5
1341	Tagln2	293.288	1.37158	0.281768	4.86775	1.12875e-06	4.26696e-06	2.58753	TAGLN2
1342	Pld5	648.78	1.36458	0.28043	4.86603	1.13862e-06	4.3004e-06	2.57502	PLD5
1343	Bend5	48.7178	-1.71017	0.35199	-4.85857	1.18236e-06	4.46291e-06	-3.27199	BEND5
1344	RP23-192C21.1	46.8155	-1.82995	0.377406	-4.84876	1.24237e-06	4.67397e-06	-3.55525
1345	Rac2	53.5882	1.36896	0.282468	4.84642	1.25711e-06	4.72375e-06	2.58284	RAC2
1346	Nuak2	53.8863	1.65122	0.341094	4.84096	1.29212e-06	4.84516e-06	3.141	NUAK2
1347	Sema6c	203.09	1.32908	0.274926	4.83433	1.33594e-06	5.0005e-06	2.51243	SEMA6C
1348	Ccbl1	119.324	1.49757	0.310038	4.83028	1.36339e-06	5.10024e-06	2.82367
1349	Dctd	47.0981	-1.65371	0.342858	-4.82331	1.41193e-06	5.27239e-06	-3.14642	DCTD
1350	Pard6a	149.005	1.42109	0.294667	4.82272	1.41617e-06	5.28663e-06	2.67789	PARD6A
1351	Tmem74	185.228	-1.33436	0.276816	-4.82038	1.43284e-06	5.3441e-06	-2.52163	TMEM74
1352	Cep112	153.982	-1.18224	0.245338	-4.81882	1.44407e-06	5.37801e-06	-2.26929	CEP112
1353	Gys1	249.113	1.25554	0.260549	4.81882	1.44407e-06	5.37801e-06	2.38756	GYS1
1354	Mall	86.7077	2.04034	0.423524	4.81754	1.4534e-06	5.41114e-06	4.11343	MALL
1355	Col20a1	65.1647	1.27979	0.266225	4.80717	1.53078e-06	5.68408e-06	2.42804	COL20A1
1356	Cdc7	236.657	1.07804	0.224278	4.80674	1.53413e-06	5.69481e-06	2.11117	CDC7
1357	Il2rg	38.0736	2.18728	0.457075	4.78539	1.7066e-06	6.30893e-06	4.55446	IL2RG
1358	Tpbg	206.314	-1.03184	0.215885	-4.77959	1.75649e-06	6.48955e-06	-2.04463	TPBG
1359	Lmna	339.636	1.02441	0.2147	4.77136	1.8299e-06	6.74887e-06	2.03413	LMNA
1360	RP23-297K24.1	98.5612	-1.03754	0.217511	-4.77007	1.84159e-06	6.78599e-06	-2.05273
1361	Bbox1	72.3347	3.49311	0.733955	4.75929	1.94273e-06	7.13147e-06	11.2598	BBOX1
1362	Id4	1906.32	-1.12172	0.235835	-4.75635	1.97122e-06	7.23183e-06	-2.17606	ID4
1363	Fabp4	30.5309	2.60122	0.546965	4.75574	1.97724e-06	7.24969e-06	6.06801	FABP4
1364	Dusp18	261.893	-1.17942	0.248651	-4.74325	2.10313e-06	7.70002e-06	-2.26485	DUSP18
1365	Chgb	1811.43	1.45898	0.307766	4.74056	2.13125e-06	7.79845e-06	2.74914	CHGB
1366	Csf1	475.964	1.45222	0.306533	4.73757	2.16298e-06	7.90993e-06	2.73629	CSF1
1367	Adamtsl2	118.076	-2.0956	0.442681	-4.73389	2.20257e-06	8.04535e-06	-4.27405	ADAMTSL2
1368	Psen2	130.048	1.09311	0.231129	4.72942	2.25158e-06	8.21479e-06	2.13333	PSEN2
1369	Rnf32	112.157	-1.07584	0.227827	-4.72217	2.33338e-06	8.50089e-06	-2.10795	RNF32
1370	Akap12	1126.57	1.18944	0.252421	4.71213	2.45143e-06	8.91805e-06	2.28065	AKAP12
1371	Elovl1	295.817	1.15004	0.244175	4.70992	2.47813e-06	9.00994e-06	2.21921	ELOVL1
1372	Cxcl16	44.5667	2.12187	0.450585	4.70915	2.48758e-06	9.04168e-06	4.35258	CXCL16
1373	Zbed5	45.83	-1.66751	0.354137	-4.70867	2.49336e-06	9.06009e-06	-3.17667	ZBED5
1374	Nrg1	396.541	-1.03696	0.220429	-4.70429	2.54751e-06	9.24882e-06	-2.0519
1375	Atp13a4	282.573	1.09047	0.232493	4.69032	2.72774e-06	9.85755e-06	2.12943	ATP13A4
1376	Slco4c1	47.1181	-2.35489	0.502829	-4.68329	2.82302e-06	1.01901e-05	-5.11557	SLCO4C1
1377	St8sia2	53.2475	-1.83466	0.391853	-4.68201	2.84071e-06	1.02422e-05	-3.56688	ST8SIA2
1378	Papss2	217.265	-1.21429	0.260022	-4.66997	3.01242e-06	1.08179e-05	-2.32027	PAPSS2
1379	Fcgrt	407.534	1.02626	0.21984	4.6682	3.03845e-06	1.08964e-05	2.03674	FCGRT
1380	Slc25a35	68.4047	-1.22807	0.263429	-4.66187	3.13351e-06	1.12238e-05	-2.34254	SLC25A35
1381	Nos3	727.957	1.18135	0.253819	4.6543	3.25089e-06	1.16243e-05	2.26789	NOS3
1382	Hck	36.8597	1.97423	0.424333	4.65254	3.27872e-06	1.17172e-05	3.92917	HCK
1383	Rgs19	111.117	-1.02506	0.220455	-4.64977	3.32301e-06	1.18586e-05	-2.03505	RGS19
1384	Ppp1r3g	35.064	-2.22597	0.479532	-4.64195	3.45133e-06	1.22955e-05	-4.67824	PPP1R3G
1385	Ppbp	76.4323	2.20457	0.475093	4.6403	3.47909e-06	1.23909e-05	4.60938
1386	Plin4	153.075	4.54734	0.980656	4.63704	3.53432e-06	1.25734e-05	23.3823	PLIN4
1387	Gkn3	55.1487	-6.43973	1.39015	-4.63241	3.61435e-06	1.28362e-05	-86.8063
1388	Cyp4f15	66.7627	-1.9825	0.42799	-4.63211	3.61954e-06	1.28511e-05	-3.95176	CYP4F8
1389	Zfp568	246.509	1.14944	0.24826	4.62999	3.65688e-06	1.29726e-05	2.21828
1390	Synpo2	413.664	-1.23261	0.266595	-4.62353	3.77259e-06	1.33529e-05	-2.34992	SYNPO2
1391	Naglu	92.6115	1.14505	0.247814	4.6206	3.82629e-06	1.35163e-05	2.21154	NAGLU
1392	Sp9	66.4122	-5.65155	1.22774	-4.60322	4.16e-06	1.46498e-05	-50.2673	SP9
1393	Slc8b1	97.7387	1.16111	0.252506	4.59835	4.25841e-06	1.49838e-05	2.2363	SLC8B1
1394	Gng11	329.407	1.02937	0.223876	4.59794	4.26695e-06	1.50096e-05	2.04113	GNG11
1395	Olfml1	102.144	1.34381	0.292621	4.59232	4.3834e-06	1.5402e-05	2.53821	OLFML1
1396	Pdlim4	53.2686	1.37079	0.298554	4.59143	4.40225e-06	1.54639e-05	2.58612	PDLIM4
1397	Them6	129.823	-1.14767	0.249963	-4.59135	4.40378e-06	1.54649e-05	-2.21555	THEM6
1398	Fam43a	421.38	1.20076	0.262057	4.58203	4.60477e-06	1.61257e-05	2.2986	FAM43A
1399	Fmo2	44.4676	-1.96217	0.428514	-4.57901	4.67171e-06	1.63464e-05	-3.89648	FMO2
1400	Trip10	87.8363	1.1231	0.245716	4.57074	4.85994e-06	1.69672e-05	2.17815	TRIP10
1401	Foxj1	104.325	2.39956	0.525151	4.56927	4.89424e-06	1.70775e-05	5.27641	FOXJ1
1402	RP23-313J14.6	49.6273	1.26286	0.27693	4.56023	5.10987e-06	1.77755e-05	2.39971
1403	Spata33	63.2922	-1.2697	0.278476	-4.55947	5.12835e-06	1.78349e-05	-2.41112	SPATA33
1404	Tlr13	95.2559	1.35196	0.296545	4.55905	5.13852e-06	1.78653e-05	2.55259
1405	Fam129b	680.976	1.17268	0.257382	4.5562	5.20871e-06	1.81043e-05	2.25431	FAM129B
1406	Lilrb4a	43.433	3.53343	0.776569	4.55005	5.3633e-06	1.86159e-05	11.5789	LILRB4
1407	Piezo1	672.132	1.34783	0.296387	4.54754	5.42778e-06	1.88189e-05	2.54529	PIEZO1
1408	Lingo3	529.153	-1.03044	0.226688	-4.54563	5.47719e-06	1.89693e-05	-2.04264	LINGO3
1409	Hes5	74.1531	-1.44318	0.318103	-4.53681	5.71104e-06	1.97465e-05	-2.71919	HES5
1410	Mycl	80.8425	-1.52538	0.33715	-4.52435	6.05807e-06	2.08831e-05	-2.87863	MYCL
1411	Gpr62	129.006	1.32139	0.292315	4.52044	6.17121e-06	2.12556e-05	2.49907	GPR62
1412	Nfkb2	87.3691	1.16975	0.258788	4.5201	6.18113e-06	2.1284e-05	2.24972	NFKB2
1413	Stap2	127.864	1.09482	0.242382	4.51691	6.2748e-06	2.15887e-05	2.13586	STAP2
1414	Tube1	58.2463	1.30543	0.289397	4.51085	6.45673e-06	2.21843e-05	2.47157	TUBE1
1415	Arpc1b	409.976	1.20237	0.266643	4.5093	6.50412e-06	2.23288e-05	2.30118	ARPC1B
1416	RP23-145O4.4	54.1316	3.34298	0.741987	4.50544	6.62353e-06	2.27325e-05	10.147
1417	Tssc4	163.256	1.04086	0.23123	4.50141	6.75055e-06	2.31432e-05	2.05745	TSSC4
1418	Cep76	202.306	1.35674	0.302144	4.49038	7.10956e-06	2.42878e-05	2.56106	CEP76
1419	Pycr2	110.906	1.02118	0.227598	4.48677	7.23098e-06	2.46959e-05	2.02958	PYCR2
1420	Smco3	89.3006	1.28962	0.287905	4.47932	7.4881e-06	2.55462e-05	2.44463	SMCO3
1421	Phlda1	74.3305	-1.07697	0.240521	-4.47767	7.54629e-06	2.57377e-05	-2.10961	PHLDA1
1422	Hcls1	51.0167	1.62961	0.364358	4.47256	7.72885e-06	2.63246e-05	3.0943	HCLS1
1423	Nfkbiz	168.2	1.21572	0.271872	4.47168	7.76065e-06	2.64258e-05	2.32257	NFKBIZ
1424	Tnfrsf1b	214.414	1.46668	0.328546	4.46417	8.03804e-06	2.73407e-05	2.76386	TNFRSF1B
1425	Smim11	62.8537	1.38843	0.311135	4.46247	8.10202e-06	2.75434e-05	2.61794
1426	Myo1d	601.492	1.15204	0.259368	4.44174	8.92338e-06	3.02619e-05	2.22228	MYO1D
1427	Prr5l	587.682	1.26467	0.284851	4.43977	9.00561e-06	3.05325e-05	2.40273	PRR5L
1428	Podn	45.4779	2.04485	0.462069	4.42542	9.62553e-06	3.25377e-05	4.1263	PODN
1429	Vcam1	651.132	1.26624	0.286297	4.42283	9.74167e-06	3.29125e-05	2.40534	VCAM1
1430	Col18a1	252.097	1.94209	0.43924	4.42149	9.80238e-06	3.30909e-05	3.84263	COL18A1
1431	Tcerg1l	72.5547	-1.49617	0.33853	-4.41963	9.88718e-06	3.33682e-05	-2.82094	TCERG1L
1432	Col27a1	326.233	1.23476	0.279551	4.41692	1.00115e-05	3.37698e-05	2.35342	COL27A1
1433	Naip2	59.9468	1.87519	0.424725	4.41506	1.00983e-05	3.40349e-05	3.66849	NAIP
1434	Arhgap42	580.801	-1.14469	0.259288	-4.41475	1.01125e-05	3.40736e-05	-2.21099	ARHGAP42
1435	Ovgp1	86.7076	1.74359	0.395408	4.4096	1.0356e-05	3.48287e-05	3.34868	OVGP1
1436	Ccl27a	100.087	-1.09967	0.249974	-4.39913	1.08687e-05	3.64165e-05	-2.14305
1437	Itpkc	140.095	1.22217	0.278347	4.39082	1.12921e-05	3.77045e-05	2.33298	ITPKC
1438	Disp1	74.5293	-1.08639	0.247463	-4.3901	1.133e-05	3.7821e-05	-2.12342	DISP1
1439	Prps2	313.126	-1.08837	0.248023	-4.38818	1.14304e-05	3.81257e-05	-2.12634	PRPS2
1440	RP23-185A18.11	67.9251	-1.36978	0.312408	-4.38458	1.1621e-05	3.87406e-05	-2.58431
1441	Car8	728.319	2.52825	0.577168	4.38045	1.18436e-05	3.94202e-05	5.76873	CA8
1442	Ranbp3l	68.9846	-1.76726	0.404494	-4.36907	1.24777e-05	4.13333e-05	-3.40408	RANBP3L
1443	Smoc1	118.039	1.25025	0.286181	4.36875	1.24961e-05	4.13835e-05	2.37883	SMOC1
1444	Tep1	187.988	1.05265	0.241149	4.36514	1.27043e-05	4.19959e-05	2.07433	TEP1
1445	Arhgef19	69.943	-1.04344	0.239303	-4.36035	1.29855e-05	4.28461e-05	-2.06114	ARHGEF19
1446	Mum1l1	78.7942	-1.52114	0.349286	-4.355	1.33069e-05	4.38257e-05	-2.87018	MUM1L1
1447	Lama5	1451.39	1.2667	0.292072	4.33696	1.44469e-05	4.74684e-05	2.40611	LAMA5
1448	Cfap43	95.307	1.82438	0.420824	4.33526	1.45588e-05	4.77861e-05	3.54155	WDR96
1449	Cmtm8	69.3827	-1.64917	0.380526	-4.33392	1.4648e-05	4.80285e-05	-3.13652	CMTM8
1450	Ppargc1b	450.84	1.40355	0.323864	4.33374	1.46595e-05	4.80537e-05	2.64551	PPARGC1B
1451	Alox5ap	62.4263	1.43911	0.332143	4.33281	1.47217e-05	4.82325e-05	2.71154	ALOX5AP
1452	Lcn2	147.071	5.24659	1.21126	4.33153	1.48079e-05	4.85021e-05	37.9649	LCN2
1453	Apobec1	106.336	1.64347	0.380458	4.31972	1.56229e-05	5.10122e-05	3.12417	APOBEC1
1454	Col4a3	73.0011	-1.92168	0.445895	-4.30971	1.63471e-05	5.32799e-05	-3.78864	COL4A3
1455	Zfp52	154.032	1.16761	0.27113	4.30647	1.6588e-05	5.40368e-05	2.2464
1456	Mpeg1	772.789	1.25269	0.291975	4.29039	1.78359e-05	5.79216e-05	2.38285	MPEG1
1457	Fbxo16	67.7859	-1.35257	0.315632	-4.28527	1.82519e-05	5.91655e-05	-2.55367	FBXO16
1458	Pdk4	211.867	1.18094	0.275608	4.28484	1.82873e-05	5.92651e-05	2.26724	PDK4
1459	RP23-124N16.6	106.831	1.13882	0.265899	4.28289	1.84485e-05	5.97257e-05	2.202
1460	Clic6	92.9667	-2.54882	0.595143	-4.28271	1.84634e-05	5.97585e-05	-5.85156	CLIC6
1461	Trpm2	266.858	-1.27122	0.296872	-4.28203	1.85194e-05	5.98936e-05	-2.41365	TRPM2
1462	Csrnp1	138.145	1.0804	0.252845	4.27295	1.92903e-05	6.22424e-05	2.11462	CSRNP1
1463	Fkbp10	101.75	1.28573	0.301034	4.27105	1.94553e-05	6.27424e-05	2.43806	FKBP10
1464	RP23-156N21.2	35.9646	3.4679	0.812579	4.26777	1.9744e-05	6.35919e-05	11.0648
1465	Fosl2	872.082	1.27056	0.29788	4.26534	1.99598e-05	6.42212e-05	2.41255	FOSL2
1466	Adamts1	1048.81	2.30784	0.541524	4.26174	2.02837e-05	6.51798e-05	4.95141	ADAMTS1
1467	Wfdc1	368.298	1.15339	0.271244	4.25222	2.11658e-05	6.78755e-05	2.22436	WFDC1
1468	Rarres2	105.09	1.28492	0.302307	4.25039	2.13401e-05	6.84169e-05	2.43669	RARRES2
1469	Shb	134.656	-1.18012	0.278754	-4.23355	2.3003e-05	7.33735e-05	-2.26596	SHB
1470	Fzd6	941.846	-1.48578	0.351366	-4.22859	2.35163e-05	7.48846e-05	-2.80069	FZD6
1471	Slc11a1	65.2468	1.92449	0.455117	4.22857	2.35185e-05	7.48846e-05	3.79604	SLC11A1
1472	Lrrc2	50.7659	1.79492	0.424913	4.2242	2.39792e-05	7.62548e-05	3.46995	LRRC2
1473	Nqo1	60.9939	1.19213	0.282267	4.22342	2.40617e-05	7.64787e-05	2.2849	NQO1
1474	Dbp	612.379	-1.14952	0.272279	-4.22185	2.42303e-05	7.69559e-05	-2.2184	DBP
1475	Spag16	35.3456	2.39253	0.567395	4.21669	2.47913e-05	7.86978e-05	5.25077	SPAG16
1476	Mustn1	40.0075	2.02495	0.482243	4.19902	2.68068e-05	8.46714e-05	4.06978	MUSTN1
1477	Mmp14	195.301	1.14362	0.272426	4.1979	2.69399e-05	8.50463e-05	2.20935	MMP14
1478	Cd68	147.997	1.23914	0.295402	4.19477	2.73154e-05	8.61875e-05	2.36058	CD68
1479	Ang	44.4105	1.44019	0.344412	4.1816	2.89469e-05	9.11981e-05	2.71357	ANG
1480	Pou6f2	43.3504	-3.16288	0.758486	-4.16999	3.04613e-05	9.57531e-05	-8.95616
1481	RP23-330D3.9	148.353	-1.20207	0.288954	-4.16006	3.18163e-05	9.97626e-05	-2.30069
1482	Shc2	271.637	-1.08664	0.261371	-4.15747	3.21787e-05	0.000100874	-2.12379	SHC2
1483	Lars2	1320.79	-2.62063	0.631079	-4.15261	3.28698e-05	0.00010286	-6.15017	LARS2
1484	Endog	48.1785	1.42868	0.344645	4.14538	3.3925e-05	0.000105899	2.69201	ENDOG
1485	Mgst1	165.689	1.10284	0.266384	4.14003	3.47264e-05	0.000108293	2.14777	MGST1
1486	Zfp747	52.2588	1.04483	0.252978	4.13012	3.6258e-05	0.000112705	2.06312
1487	Fam189a2	170.634	1.00534	0.243538	4.12808	3.65808e-05	0.000113652	2.00742	FAM189A2
1488	Fam174b	141.084	-1.59729	0.387154	-4.12573	3.69566e-05	0.000114678	-3.02574	FAM174B
1489	Glyctk	40.7168	-1.61892	0.392675	-4.1228	3.74295e-05	0.000116031	-3.07145	GLYCTK
1490	Cytip	45.9196	1.45307	0.353314	4.11268	3.91096e-05	0.000120851	2.73789	CYTIP
1491	Emid1	110.133	1.09707	0.267106	4.10723	4.00435e-05	0.000123494	2.13919	EMID1
1492	Lcp1	289.872	1.06102	0.258536	4.10396	4.06145e-05	0.000125162	2.0864	LCP1
1493	Rgs22	44.2011	2.04432	0.498167	4.10368	4.06629e-05	0.000125281	4.12478	RGS22
1494	Cyp2s1	42.5148	-2.11305	0.515428	-4.09961	4.13847e-05	0.000127317	-4.32606	CYP2S1
1495	Tchp	139.728	1.04691	0.255482	4.09779	4.17115e-05	0.00012826	2.0661	TCHP
1496	Pvr	264.665	1.49158	0.364584	4.0912	4.29153e-05	0.000131768	2.81197
1497	S100a13	119.679	1.15217	0.282238	4.08228	4.45966e-05	0.000136596	2.22248	S100A13
1498	Gstt1	71.42	1.06492	0.26089	4.08188	4.46726e-05	0.000136796	2.09206
1499	Kcnq1	113.42	1.79527	0.440374	4.0767	4.56784e-05	0.000139771	3.47082	KCNQ1
1500	Pafah1b3	40.9984	1.59482	0.391209	4.07665	4.56888e-05	0.000139771	3.02058	PAFAH1B3
1501	3110021N24Rik	54.6816	1.21108	0.297138	4.07582	4.58522e-05	0.000140237	2.31511
1502	Mfap5	44.1213	2.41426	0.593021	4.07113	4.67861e-05	0.000142954	5.33047	MFAP5
1503	Hpgds	196.899	-1.19043	0.292508	-4.06972	4.70703e-05	0.000143787	-2.2822	HPGDS
1504	Plvap	51.3661	1.59522	0.392375	4.06556	4.7917e-05	0.000146231	3.02142	PLVAP
1505	Zfp7	123.568	1.00439	0.247149	4.0639	4.82601e-05	0.000147171	2.00609	ZNF7
1506	Nipal4	88.804	1.31922	0.324745	4.06233	4.85856e-05	0.000148092	2.49531	NIPAL4
1507	Degs2	143.511	-1.9866	0.489856	-4.05547	5.00338e-05	0.000152284	-3.96301	DEGS2
1508	Spata1	88.0192	-1.20647	0.297997	-4.04861	5.15231e-05	0.000156552	-2.30773	SPATA1
1509	Ak7	44.1012	3.14567	0.777668	4.04501	5.23219e-05	0.000158786	8.84995	AK7
1510	Fam26e	43.7028	-1.70814	0.422449	-4.04344	5.26731e-05	0.000159659	-3.2674	FAM26E
1511	Ppp1r17	61.7256	4.97284	1.235	4.02659	5.65907e-05	0.000170464	31.4031	PPP1R17
1512	Parp3	87.933	1.30942	0.325255	4.02581	5.67794e-05	0.000170951	2.47841	PARP3
1513	Taf4b	112.042	-1.08198	0.268774	-4.02561	5.68286e-05	0.000171017	-2.11694	TAF4B
1514	Pcdh18	334.631	-1.43832	0.357452	-4.0238	5.72657e-05	0.00017225	-2.71005	PCDH18
1515	Siva1	58.3568	1.22097	0.303523	4.02267	5.75413e-05	0.000173037	2.33104	SIVA1
1516	Fgf2	335.282	1.06056	0.265536	3.99406	6.49521e-05	0.00019393	2.08575	FGF2
1517	H2afz	59.522	1.07761	0.269843	3.99349	6.51089e-05	0.000194305	2.11054	H2AFZ
1518	Adamts17	60.2094	-1.3289	0.33393	-3.97958	6.90372e-05	0.000205443	-2.51211	ADAMTS17
1519	Haus7	41.7169	1.12355	0.282392	3.97871	6.92914e-05	0.000206053	2.17883	HAUS7
1520	Runx1	162.303	1.1754	0.296643	3.96234	7.42184e-05	0.000219457	2.25856	RUNX1
1521	Zfp820	51.2007	-1.10534	0.279082	-3.96064	7.47499e-05	0.000220821	-2.1515
1522	Ccs	82.9396	1.0049	0.254079	3.95508	7.65081e-05	0.000225537	2.00681	CCS
1523	Exoc3l	56.1873	2.42057	0.612511	3.95188	7.75394e-05	0.000228309	5.35383	EXOC3L1
1524	Clec14a	325.156	-1.00193	0.253637	-3.95026	7.80669e-05	0.000229755	-2.00268	CLEC14A
1525	Ccl11	38.6826	3.39042	0.859019	3.94685	7.91848e-05	0.000232827	10.4862	CCL11
1526	Il34	283.097	-1.00417	0.254728	-3.94215	8.07553e-05	0.000237056	-2.0058	IL34
1527	Samd15	31.645	-2.24719	0.570141	-3.94147	8.09832e-05	0.000237669	-4.74758	SAMD15
1528	Adam1a	123.42	1.02005	0.258854	3.94062	8.12715e-05	0.000238404	2.02798
1529	RP23-387F9.3	75.1933	1.21033	0.307289	3.93875	8.19082e-05	0.000240103	2.31391
1530	Ntf3	55.2481	4.8534	1.24047	3.91254	9.13309e-05	0.000265617	28.9081	NTF3
1531	Ier2	109.919	1.16631	0.298315	3.90966	9.24272e-05	0.000268619	2.24437	IER2
1532	Dock6	1162.79	-1.11371	0.286235	-3.89089	9.98783e-05	0.000289203	-2.16401	DOCK6
1533	RP24-406I15.3	58.783	1.12931	0.290638	3.88561	0.000102072	0.000295106	2.18753
1534	Prlr	91.4161	-2.69742	0.695762	-3.87693	0.000105783	0.000304823	-6.4864	PRLR
1535	Arid3a	263.051	1.019	0.263076	3.87339	0.000107331	0.000308646	2.02651	ARID3A
1536	Fam198b	232.445	-1.05514	0.272443	-3.87291	0.000107545	0.000309193	-2.07793	FAM198B
1537	Fam83h	47.8638	1.17781	0.305341	3.85736	0.000114618	0.000328399	2.26233	FAM83H
1538	Itga8	109.107	-1.34874	0.350562	-3.84736	0.000119396	0.000340999	-2.54689	ITGA8
1539	Plcd1	79.861	1.05828	0.275311	3.84396	0.000121066	0.000344905	2.08245	PLCD1
1540	Tnfrsf25	53.9564	-1.34671	0.352155	-3.8242	0.0001312	0.000372089	-2.54332	TNFRSF25
1541	Bambi	60.7753	1.27149	0.333001	3.81829	0.000134381	0.000380251	2.41411	BAMBI
1542	Has3	40.5082	-1.74828	0.457879	-3.81822	0.000134418	0.000380271	-3.35959	HAS3
1543	Cd84	125.779	1.2247	0.320916	3.81626	0.000135487	0.000382951	2.33707	CD84
1544	Csf2rb	45.2274	1.56962	0.412187	3.80804	0.000140073	0.000394846	2.96827	CSF2RB
1545	Frat2	58.3934	1.65221	0.434026	3.80672	0.000140824	0.000396695	3.14316	FRAT2
1546	Nt5e	144.779	-1.1432	0.300777	-3.80083	0.00014421	0.000405505	-2.20871	NT5E
1547	Slc1a6	61.2964	1.73312	0.45833	3.78139	0.000155953	0.000435726	3.32447	SLC1A6
1548	Dnase1l2	57.3579	1.25515	0.332131	3.77907	0.000157415	0.000439488	2.38692	DNASE1L2
1549	Piezo2	63.6478	1.78745	0.474017	3.77086	0.000162687	0.000452698	3.45204	PIEZO2
1550	Mid1	65.4225	-1.5759	0.418147	-3.76876	0.000164061	0.000456217	-2.98121	MID1
1551	Igf1	204.562	1.27477	0.338276	3.76843	0.00016428	0.000456522	2.4196	IGF1
1552	Gramd1c	48.1356	1.24775	0.331333	3.76584	0.000165993	0.000460874	2.3747
1553	Trmt61a	88.8166	-1.19896	0.318602	-3.7632	0.000167755	0.000465049	-2.29574	TRMT61A
1554	Pcdhb6	69.4135	-1.46018	0.388776	-3.75583	0.000172769	0.000477893	-2.75142
1555	Layn	101.805	-1.55811	0.414899	-3.7554	0.000173064	0.000478604	-2.94468	LAYN
1556	Ctsh	501.449	1.12041	0.29873	3.75057	0.000176435	0.000486641	2.17408	CTSH
1557	Trpc7	36.582	-1.72958	0.461244	-3.74981	0.000176968	0.000487895	-3.31631	TRPC7
1558	Lef1	800.129	-1.02942	0.274558	-3.74939	0.000177266	0.00048861	-2.04121	LEF1
1559	Prelp	485.293	1.43741	0.384027	3.74299	0.000181843	0.000500129	2.70834	PRELP
1560	AC161108.3	51.5132	1.52383	0.408858	3.72705	0.000193733	0.00053039	2.87554
1561	Ghdc	61.6144	1.01583	0.272735	3.72458	0.000195638	0.000535023	2.02206	GHDC
1562	Apex1	117.366	-1.08709	0.29218	-3.72061	0.000198743	0.000542687	-2.12445	APEX1
1563	Ramp2	524.789	1.07862	0.289982	3.71959	0.000199546	0.000544168	2.11201	RAMP2
1564	Zscan18	142.394	-1.25706	0.338534	-3.71325	0.000204612	0.000557138	-2.39009	ZSCAN18
1565	Fos	242.729	1.45413	0.392006	3.70944	0.000207715	0.000565219	2.7399	FOS
1566	Tmem51	108.024	1.09803	0.296363	3.70501	0.00021138	0.000574569	2.14062	TMEM51
1567	Metrnl	39.7887	1.19921	0.32412	3.6999	0.000215681	0.000585374	2.29615	METRNL
1568	Cyp27a1	66.4283	1.74599	0.472045	3.69878	0.000216641	0.00058747	3.35425	CYP27A1
1569	Snai2	33.2763	-1.71148	0.46312	-3.69554	0.00021942	0.00059398	-3.27496	SNAI2
1570	Ankfn1	66.3856	-1.80174	0.487658	-3.69469	0.000220157	0.00059572	-3.48641	ANKFN1
1571	Ms4a7	37.2659	2.4764	0.671601	3.6873	0.000226643	0.000611951	5.56505	MS4A7
1572	Bcam	543.104	1.09282	0.296685	3.68343	0.000230121	0.000620233	2.1329	BCAM
1573	Fabp7	283.691	1.08275	0.293956	3.68339	0.000230155	0.000620233	2.11807	FABP7
1574	Tcf7	181.098	-1.04889	0.28508	-3.67928	0.000233891	0.000629492	-2.06894
1575	Nek3	38.5562	1.23043	0.334809	3.67503	0.000237823	0.000639526	2.34637	NEK3
1576	A530084C06Rik	111.231	1.21308	0.331456	3.65986	0.000252355	0.000675998	2.31832
1577	Rpp25l	66.0819	1.22685	0.335687	3.65474	0.000257443	0.000688599	2.34055	RPP25L
1578	Efcab6	39.9285	-1.93522	0.531668	-3.63991	0.000272737	0.000726413	-3.82436	EFCAB6
1579	Lat2	45.2601	1.29712	0.356765	3.63579	0.000277132	0.00073718	2.45738	LAT2
1580	Mthfd2	80.1193	1.01686	0.279835	3.6338	0.000279275	0.000742251	2.02352	MTHFD2
1581	Phyhd1	58.0257	1.54174	0.424857	3.62884	0.000284703	0.000754759	2.91145	PHYHD1
1582	Tgfb2	407.043	-1.26892	0.349704	-3.62855	0.000285013	0.000755423	-2.40981	TGFB2
1583	Itga1	2466.82	-1.06072	0.294526	-3.60147	0.000316424	0.000832178	-2.08598	ITGA1
1584	Hspg2	1954.23	1.00714	0.28033	3.59271	0.000327252	0.000858139	2.00993	HSPG2
1585	Blvrb	93.1417	1.26662	0.352617	3.59205	0.000328091	0.000860161	2.40597	BLVRB
1586	Bnip3	678.006	1.09396	0.30552	3.58065	0.000342747	0.000895405	2.13459	BNIP3
1587	Tbxa2r	50.3643	-1.4475	0.404386	-3.57951	0.000344243	0.000898567	-2.72736	TBXA2R
1588	Tfeb	216.949	1.04823	0.293715	3.56886	0.000358536	0.000932967	2.06799	TFEB
1589	Nkx6-2	86.3996	1.45517	0.407817	3.5682	0.000359439	0.000935123	2.74189	NKX6-2
1590	Epha2	155.606	1.2934	0.363033	3.56276	0.000366974	0.000953539	2.45105	EPHA2
1591	Ankub1	59.0907	1.36741	0.384745	3.55406	0.000379327	0.0009834	2.58007	ANKUB1
1592	Fdxr	85.4054	1.11954	0.315109	3.55286	0.000381061	0.000987691	2.17277	FDXR
1593	RP23-143D11.2	47.9239	-1.07653	0.303229	-3.55022	0.000384905	0.000997242	-2.10896
1594	Nab2	377.028	1.13696	0.320386	3.54872	0.000387111	0.00100255	2.19917	NAB2
1595	AC107707.3	46.3555	-1.53293	0.433764	-3.53401	0.000409304	0.00105697	-2.89372
1596	Arhgap30	96.1935	1.1512	0.326708	3.52364	0.000425667	0.00109674	2.22099	ARHGAP30
1597	Padi2	364.077	1.04676	0.297088	3.52339	0.000426056	0.00109752	2.06588	PADI2
1598	Ccnjl	70.4068	1.24553	0.35355	3.52291	0.000426838	0.00109931	2.37105
1599	Pcdhb12	70.5387	-1.0679	0.30491	-3.50235	0.000461175	0.00118072	-2.09638
1600	B3gnt9	66.5397	1.01686	0.291136	3.49274	0.000478087	0.00122103	2.02352	B3GNT9
1601	Cage1	37.4756	-1.40529	0.402418	-3.49211	0.000479223	0.00122369	-2.64871	CAGE1
1602	Tdgf1	45.1355	2.63024	0.753591	3.49028	0.000482523	0.00123186	6.19129	TDGF1
1603	Atp8b1	168.509	1.08755	0.311835	3.48757	0.00048743	0.00124312	2.12512	ATP8B1
1604	RP23-159L13.1	85.5368	-3.48774	1.00213	-3.48034	0.000500775	0.00127535	-11.218
1605	RP23-347F4.1	70.855	-1.44656	0.418052	-3.46024	0.000539697	0.00136837	-2.72557
1606	Ctsk	46.9784	1.37448	0.398096	3.45264	0.000555129	0.00140551	2.59275	CTSK
1607	Fgd2	49.6638	-1.0021	0.290264	-3.45238	0.000555662	0.00140657	-2.00292	FGD2
1608	Frk	57.7975	-1.44689	0.419158	-3.45191	0.000556637	0.00140847	-2.7262	FRK
1609	Trip6	54.4288	1.22284	0.354629	3.44821	0.000564308	0.00142731	2.33405	TRIP6
1610	Rfx2	45.6064	1.17744	0.342129	3.44152	0.000578453	0.00145985	2.26176	RFX2
1611	Col11a1	122.407	-1.1946	0.347356	-3.43912	0.000583604	0.00147107	-2.28881	COL11A1
1612	Ccdc13	40.8152	1.00629	0.292882	3.43582	0.000590773	0.00148748	2.00874	CCDC13
1613	Ppl	28.9897	2.09632	0.611114	3.43033	0.000602853	0.00151564	4.27617	PPL
1614	Tspan18	98.2308	1.11975	0.326567	3.42886	0.000606126	0.00152357	2.1731	TSPAN18
1615	Cfap44	114.068	1.47716	0.431949	3.41976	0.000626774	0.0015695	2.784	WDR52
1616	Slc41a3	46.1807	1.22127	0.357747	3.41378	0.00064069	0.00160115	2.33152	SLC41A3
1617	Serpinh1	685.283	1.09059	0.319792	3.41032	0.000648875	0.00161967	2.12962	SERPINH1
1618	Ahnak2	53.1743	1.90484	0.560562	3.3981	0.000678563	0.00169042	3.74469	AHNAK2
1619	Cnn2	295.41	1.16569	0.34308	3.39771	0.000679524	0.00169248	2.2434	CNN2
1620	Dna2	43.986	1.17687	0.346555	3.39592	0.000683979	0.0017029	2.26086	DNA2
1621	Nr1h3	79.269	1.06528	0.314097	3.39157	0.000694931	0.00172845	2.09258	NR1H3
1622	Mcam	547.754	1.01428	0.299626	3.38516	0.00071136	0.00176512	2.0199	MCAM
1623	RP24-214P19.2	46.3885	-1.09234	0.32482	-3.36292	0.000771216	0.00190087	-2.1322
1624	Col6a4	41.6409	-2.04645	0.611601	-3.34606	0.000819697	0.00201089	-4.13089
1625	Fyb	97.7948	1.02216	0.305659	3.34411	0.000825474	0.00202427	2.03095	FYB
1626	Ifitm2	43.2107	1.32394	0.396139	3.3421	0.000831459	0.00203815	2.50348	IFITM2
1627	Scn7a	77.8568	1.74994	0.524656	3.33541	0.000851743	0.00208422	3.36345	SCN7A
1628	Trpm6	126.66	1.17338	0.351958	3.33386	0.000856503	0.00209494	2.25539	TRPM6
1629	Spi1	46.7458	1.01688	0.305217	3.33166	0.000863305	0.0021084	2.02354	SPI1
1630	Hhatl	51.7603	1.6447	0.494023	3.32921	0.000870941	0.00212622	3.12684	HHATL
1631	Casc1	54.2033	1.11268	0.334229	3.32909	0.00087129	0.00212666	2.16247	CASC1
1632	Wnt5a	160.887	-1.07094	0.321812	-3.32784	0.00087521	0.00213581	-2.1008	WNT5A
1633	Saa3	61.7081	-2.6499	0.79875	-3.31755	0.000908097	0.00220792	-6.27622
1634	Acot1	45.4855	1.11082	0.335171	3.3142	0.000919062	0.00223198	2.15969
1635	Apold1	1425.49	1.68469	0.509015	3.3097	0.000933945	0.0022665	3.21471	APOLD1
1636	Iqcg	55.0111	1.13127	0.34279	3.30017	0.000966273	0.0023403	2.19051	IQCG
1637	Tusc5	28.8416	3.02892	0.926425	3.26947	0.00107748	0.00259116	8.162	TUSC5
1638	RP23-464P12.1	45.4461	1.02158	0.313302	3.26069	0.00111142	0.0026671	2.03014
1639	Cetn4	46.8348	-1.06397	0.32781	-3.2457	0.00117163	0.0028004	-2.09068
1640	Rbm11	49.5182	-1.06055	0.326856	-3.24471	0.00117571	0.00280962	-2.08573	RBM11
1641	Htr4	62.4811	-4.12876	1.274	-3.24079	0.00119199	0.00284528	-17.4937	HTR4
1642	Trmo	40.9336	1.01186	0.312885	3.23397	0.00122084	0.00290697	2.01651	C9orf156
1643	Tbx2	125.745	-1.2443	0.385965	-3.22387	0.00126473	0.00300122	-2.36903	TBX2
1644	Abcc6	182.645	-1.27894	0.398484	-3.20951	0.00132959	0.00314267	-2.42661	ABCC6
1645	Pvalb	328.207	1.2528	0.391016	3.20396	0.00135552	0.00319915	2.38303	PVALB
1646	Moxd1	57.9251	-1.00929	0.31522	-3.20185	0.00136549	0.00321963	-2.01292	MOXD1
1647	Nek10	67.5639	-1.71846	0.537289	-3.19838	0.00138202	0.00325434	-3.29084
1648	Ccdc51	35.309	1.27803	0.400659	3.18981	0.00142368	0.00334616	2.42507	CCDC51
1649	Mrpl23	70.5785	1.03419	0.327009	3.16257	0.00156384	0.00364354	2.04796	LOC102724828
1650	Nmnat3	45.16	-1.57137	0.497152	-3.16074	0.0015737	0.00366177	-2.97186
1651	Sox17	434.318	-1.02759	0.325148	-3.16038	0.00157564	0.00366355	-2.03862	SOX17
1652	Tmem154	34.5663	1.32316	0.421283	3.14079	0.00168494	0.00389534	2.50214	TMEM154
1653	Ecm1	140.275	1.17242	0.373471	3.13926	0.00169375	0.00391427	2.2539	ECM1
1654	Eps8l1	123.165	1.24207	0.395721	3.13876	0.00169665	0.00392024	2.36538	EPS8L1
1655	Cfap65	55.7325	1.75737	0.561317	3.1308	0.0017433	0.00401622	3.38082	CCDC108
1656	Nol3	65.9883	-1.04096	0.332613	-3.12965	0.00175016	0.0040282	-2.0576	NOL3
1657	Kcng4	90.4646	1.58567	0.506798	3.1288	0.00175522	0.00403701	3.00147	KCNG4
1658	Pappa2	38.6934	-1.74506	0.561283	-3.10906	0.00187683	0.00429157	-3.35209	PAPPA2
1659	Igsf6	40.303	1.54473	0.497037	3.10787	0.00188443	0.00430737	2.91749	IGSF6
1660	Hmbs	130.481	1.16794	0.377385	3.09483	0.00196928	0.00448012	2.24691	HMBS
1661	Inhbb	109.498	1.71039	0.553473	3.09029	0.00199963	0.0045393	3.27249	INHBB
1662	Rps6ka6	104.01	-1.00557	0.328072	-3.06507	0.00217616	0.00489983	-2.00773	RPS6KA6
1663	Siah3	56.0919	-1.07081	0.351006	-3.05069	0.00228317	0.00512001	-2.10061	SIAH3
1664	Egr2	43.19	-1.5743	0.517967	-3.03938	0.00237062	0.00530191	-2.97791	EGR2
1665	Col8a1	147.022	1.46677	0.483585	3.03312	0.00242037	0.00540067	2.76403	COL8A1
1666	Pygl	54.8041	1.00576	0.332528	3.02457	0.00248985	0.00554389	2.00799	PYGL
1667	Krt10	70.1927	-1.05425	0.34961	-3.0155	0.00256553	0.00570128	-2.07664
1668	Naprt	42.2237	1.1095	0.368948	3.00719	0.00263677	0.00584821	2.1577	NAPRT1
1669	Thbs3	100.268	-1.05336	0.351146	-2.99977	0.00270187	0.00597782	-2.07535	THBS3
1670	Calcr	32.3407	-4.45907	1.49008	-2.99251	0.00276694	0.00611102	-21.9945	CALCR
1671	Lrrc3b	213.885	1.05084	0.353232	2.97492	0.00293068	0.00643868	2.07173	LRRC3B
1672	Mmp3	84.7281	-2.9564	0.999927	-2.95662	0.0031103	0.00680043	-7.76187	MMP3
1673	Isg15	27.404	1.97178	0.669197	2.94649	0.00321404	0.00701336	3.92252	ISG15
1674	Cxcl5	82.2845	-2.82806	0.959948	-2.94606	0.00321851	0.00701945	-7.1012	CXCL6
1675	Nid1	2017.63	1.2519	0.425006	2.9456	0.00322325	0.00702857	2.38155	NID1
1676	Efna1	71.8635	1.02249	0.347465	2.94272	0.00325344	0.00708228	2.03142	EFNA1
1677	Obscn	71.0137	-1.48957	0.507741	-2.93372	0.00334925	0.00727177	-2.80805	OBSCN
1678	Rsph4a	61.6749	1.79087	0.610861	2.93171	0.00337106	0.00731153	3.46023	RSPH4A
1679	Fignl2	60.7168	1.01209	0.345573	2.92874	0.00340336	0.00736887	2.01684	FIGNL2
1680	Kcp	187.087	-1.14749	0.392136	-2.92625	0.0034307	0.00742038	-2.21528	KCP
1681	Icam2	100.694	1.08472	0.372478	2.91216	0.00358934	0.00774483	2.12096	ICAM2
1682	Tmem106a	36.9192	1.59552	0.548087	2.91108	0.00360185	0.0077665	3.02204	TMEM106A
1683	Kif6	47.5106	1.16487	0.400433	2.90902	0.00362558	0.00781363	2.24213	KIF6
1684	RP23-113I19.2	40.2692	1.86917	0.645949	2.89368	0.0038076	0.00817505	3.65322
1685	Tnfrsf14	43.8855	1.15075	0.40045	2.87365	0.00405764	0.00866947	2.22029	TNFRSF14
1686	Stox1	46.2617	-1.12997	0.393609	-2.8708	0.0040943	0.0087398	-2.18855	STOX1
1687	Hgh1	48.6477	1.19312	0.417883	2.85514	0.00430172	0.00913752	2.28646	FAM203A
1688	Crhbp	46.9325	-4.7804	1.69096	-2.82704	0.00469806	0.00989903	-27.4817	CRHBP
1689	Ccne1	48.469	-1.14811	0.407521	-2.81731	0.00484284	0.0101717	-2.21624	CCNE1
1690	B3gnt5	45.6702	1.10296	0.392628	2.80918	0.00496675	0.0104023	2.14796	B3GNT5
1691	Mamdc4	39.4829	1.16606	0.419724	2.77816	0.00546672	0.011368	2.24398	MAMDC4
1692	Lama1	297.284	1.68967	0.610531	2.76754	0.00564806	0.011714	3.22583	LAMA1
1693	Jchain	27.751	1.75129	0.634287	2.76103	0.00576187	0.0119322	3.36659	IGJ
1694	Lrguk	96.6254	-1.10679	0.404555	-2.73582	0.00622242	0.0127932	-2.15366	LRGUK
1695	Ccl6	68.3307	1.24815	0.457561	2.72783	0.00637523	0.0130732	2.37537
1696	Snx22	58.3886	1.13225	0.415933	2.72218	0.00648525	0.0132814	2.192	SNX22
1697	Rasgrp4	52.7295	-1.47943	0.544299	-2.71805	0.0065668	0.01342	-2.78839	RASGRP4
1698	Dnah9	114.178	1.22753	0.453914	2.70433	0.0068443	0.0139369	2.34166	DNAH9
1699	Lrrc32	311.681	1.77755	0.662095	2.68474	0.00725873	0.0146859	3.42843	LRRC32
1700	Il15ra	100.346	-1.07485	0.410201	-2.6203	0.00878513	0.0174646	-2.10651	IL15RA
1701	Cthrc1	70.6224	-1.17516	0.449584	-2.61389	0.00895167	0.0177731	-2.25819	CTHRC1
1702	Pgam1	38.3276	1.1054	0.424513	2.60392	0.00921643	0.0182411	2.15158	PGAM1
1703	Gabrq	59.2865	-4.52232	1.7404	-2.59843	0.00936502	0.0185119	-22.9802	GABRQ
1704	Eya4	61.8355	-1.15302	0.445041	-2.59082	0.00957477	0.0188849	-2.22379	EYA4
1705	Bloc1s1	44.8531	1.02225	0.395275	2.58617	0.00970501	0.0191177	2.03108	BLOC1S1
1706	C2cd4c	76.0903	-1.0555	0.420087	-2.51256	0.0119858	0.0231641	-2.07843	C2CD4C
1707	Cebpb	62.6005	1.09451	0.440087	2.48704	0.012881	0.0246924	2.13541	CEBPB
1708	Dnah5	118.532	1.02055	0.416173	2.45222	0.0141976	0.0269041	2.02869	DNAH5
1709	Spint2	76.0266	1.06273	0.433628	2.45078	0.0142546	0.027008	2.08888	SPINT2
1710	Pcdhb10	49.5794	-1.0424	0.432905	-2.40791	0.0160441	0.0300763	-2.05965	PCDHB5
1711	Spag6	69.018	-1.15031	0.477778	-2.40762	0.0160568	0.0300868	-2.21961
1712	Shisa2	35.3406	-1.89605	0.824083	-2.3008	0.0214027	0.0390038	-3.72193	SHISA2
1713	Chdh	92.1661	1.07858	0.469866	2.29551	0.0217039	0.0394726	2.11196	CHDH
1714	Islr	77.3742	1.08923	0.479968	2.26937	0.0232457	0.0419907	2.1276	ISLR

## Sheet: 54 DEGs in vitro only 
Ccm3/Pdcd10ECKO in vitro brain microvascular endothelial cells (BMECs) only
	In vitro only gene name	In vitro only base Mean	In vitro only log2 fold change	In vitro only lfcSE	In vitro only stat	In vitro only p-value	In vitro only p-value, FDR corrected	In vitro only fold change	Human homolog
1	Eln	280.686	3.08481	0.458117	6.73367	1.65437e-11	2.6555e-08	8.48438
2	Pdcd10	775.49	-1.79393	0.26571	-6.75146	1.46361e-11	2.6555e-08	-3.46758	PDCD10
3	Slc39a4	432.293	-1.36927	0.210258	-6.51233	7.39954e-11	9.65185e-08	-2.5834	SLC39A4
4	Abcb1b	3718.3	1.33426	0.211693	6.30278	2.92355e-10	2.36703e-07	2.52145
5	Lcp2	2396.16	-1.51553	0.26119	-5.80242	6.53657e-09	3.86552e-06	-2.85905	LCP2
6	Cftr	342.929	-1.26753	0.228069	-5.55768	2.73387e-08	1.33555e-05	-2.40749	CFTR
7	Tnfrsf8	553.668	-1.06047	0.201277	-5.2687	1.37397e-07	4.2883e-05	-2.0856	TNFRSF8
8	Fscn1	7972.92	-1.15006	0.225478	-5.10053	3.387e-07	8.10968e-05	-2.21923	FSCN1
9	F2rl2	134.973	-2.2756	0.453388	-5.0191	5.19153e-07	0.000121525	-4.84198	F2RL2
10	Zfp28	279.723	-1.18302	0.236999	-4.99165	5.98643e-07	0.000137273	-2.27051	ZFP28
11	Sox4	1864.65	-1.20244	0.243386	-4.94046	7.7937e-07	0.000165226	-2.30128	SOX4
12	Dapk2	1252.23	-1.50287	0.305151	-4.925	8.43606e-07	0.000172341	-2.83405	DAPK2
13	Fads2	473.562	-1.48851	0.30459	-4.88695	1.02411e-06	0.000198396	-2.806	FADS2
14	Nos2	959.414	-1.31665	0.274156	-4.80256	1.56647e-06	0.000283886	-2.49088	NOS2
15	Ptprj	1252.68	1.02416	0.217041	4.71875	2.37293e-06	0.000397944	2.03378	PTPRJ
16	Gng5	1724.3	-1.04908	0.227409	-4.61319	3.96544e-06	0.000594075	-2.06921	GNG5
17	Sncg	288.14	2.42542	0.5267	4.60494	4.12592e-06	0.000602062	5.37185	SNCG
18	Marcksl1	1821.52	-1.02973	0.22459	-4.58491	4.54183e-06	0.00064191	-2.04164	MARCKSL1
19	Six1	80.482	-1.67365	0.378272	-4.42447	9.66804e-06	0.00115152	-3.19021	SIX1
20	Mafb	195.725	-1.57473	0.368709	-4.27093	1.94658e-05	0.00188549	-2.9788	MAFB
21	Dhh	457.294	1.09001	0.257782	4.22843	2.35324e-05	0.0021673	2.12876	DHH
22	Fas	241.676	1.31778	0.318407	4.13867	3.49318e-05	0.00274199	2.49283	FAS
23	Rassf2	2493.65	-1.1596	0.29041	-3.99298	6.52471e-05	0.00452541	-2.23396	RASSF2
24	Lsr	1848.12	1.29516	0.324669	3.98918	6.63024e-05	0.00456848	2.45405	LSR
25	Pitpnm3	129.56	1.8408	0.464014	3.96712	7.27477e-05	0.00480318	3.58208	PITPNM3
26	Enpp2	2529.72	-1.60387	0.411055	-3.90184	9.54634e-05	0.00595904	-3.03958	ENPP2
27	Cd247	161.557	-1.09281	0.280724	-3.89283	9.90805e-05	0.00609887	-2.13289	CD247
28	Neurl2	309.818	2.07026	0.534588	3.87264	0.000107664	0.00646907	4.19964	NEURL2
29	Gm525	68.7327	-1.35566	0.353459	-3.8354	0.000125359	0.00718641	-2.55914
30	Rnf144a	973.863	-1.21409	0.322673	-3.7626	0.000168158	0.0089546	-2.31994	RNF144A
31	Slc38a5	55.7779	3.32843	0.887453	3.75055	0.00017645	0.00922136	10.0452	SLC38A5
32	Pycard	79.671	1.44777	0.393279	3.68127	0.000232077	0.01082	2.72785	PYCARD
33	Car7	53.961	1.91152	0.519864	3.67696	0.00023603	0.0108899	3.76205	CA7
34	9330182L06Rik	63.7629	-1.44613	0.396248	-3.64956	0.000262694	0.0116003	-2.72476
35	Chac1	460.723	-1.02999	0.284271	-3.62326	0.000290911	0.0123814	-2.04201	CHAC1
36	Il7	95.3115	1.51283	0.421924	3.58556	0.000336358	0.0137416	2.8537	IL7
37	Inpp4b	55.504	-1.39583	0.390085	-3.57826	0.000345885	0.0139797	-2.63139	INPP4B
38	S100a7a	43.7948	1.76391	0.49448	3.5672	0.000360815	0.0143763	3.39617
39	Car2	159.311	-1.21627	0.343703	-3.53873	0.00040205	0.0153133	-2.32346	CA2
40	Col7a1	150.73	1.15662	0.327454	3.53217	0.000412166	0.0155929	2.22935	COL7A1
41	Entpd1	2544.02	1.16404	0.332664	3.49917	0.000466717	0.0170536	2.24085	ENTPD1
42	Irf8	198.911	-1.14593	0.33179	-3.45379	0.00055277	0.0195312	-2.21289	IRF8
43	F8a	268.218	-1.1054	0.322647	-3.42605	0.000612435	0.0211733	-2.15159	F8A2
44	Hyal1	684.59	1.2613	0.371028	3.39946	0.000675184	0.0229195	2.39711	HYAL1
45	Srms	99.0938	1.4415	0.425757	3.38572	0.000709908	0.0238105	2.71602	SRMS
46	Slc9a3r2	10650.6	1.04707	0.311599	3.36031	0.000778557	0.0255786	2.06633	SLC9A3R2
47	Selenbp1	107.684	1.45893	0.436358	3.34344	0.000827474	0.0266404	2.74905	SELENBP1
48	St14	50.7284	2.30542	0.689977	3.3413	0.000833875	0.0267237	4.94311	ST14
49	Endou	92.7722	1.97531	0.592824	3.33204	0.00086212	0.02721	3.93214	ENDOU
50	Iqgap2	374.957	-1.00554	0.307034	-3.275	0.00105661	0.0312423	-2.00769	IQGAP2
51	Mmp25	334.112	-1.07263	0.33906	-3.16353	0.00155867	0.039005	-2.10326	MMP25
52	Ralgps2	184.469	1.03885	0.333688	3.11323	0.00185051	0.0435899	2.05459	RALGPS2
53	Spry1	223.35	-1.14291	0.371762	-3.07431	0.00210991	0.0468517	-2.20826	SPRY1
54	Rtp3	93.9376	1.8266	0.600308	3.04277	0.00234412	0.0499782	3.547

## Sheet: 23 DEGs common to all
Common DEGs to all three models
	In vitro gene name	In vitro base Mean	In vitro log2 fold change	In vitro lfcSE	In vitro stat	In vitro p-value	In vitro p-value, FDR corrected	In vitro fold change	Chronic in vivo gene name	Chronic in vivo base mean	Chronic in vivo log2 fold change	Chronic in vivo lfcSE	Chronic in vivo stat	Chronic in vivo p-value	Chronic in vivo p-value FDR corrected	Chronic in vivo fold change	Acute in vivo gene name	Acute in vivo base mean	Acute in vivo log2 fold change	Acute in vivo lfcSE	Acute in vivo stat	Acute in vivo p-value	Acute in vivo p-value FDR corrected	Acute in vivo fold change	Human homolog
1	S100a10	3332.14	1.09023	0.147958	7.36851	1.72542e-13	9.69342e-10	2.12908	S100a10	262.341	1.84561	0.138984	13.2793	3.05232e-40	8.57518e-39	3.59406	S100a10	197.395	1.14418	0.310256	3.68787	0.000226138	0.000841948	2.21021	S100A10
2	Atp2b4	426.551	2.13885	0.335407	6.37688	1.80726e-10	1.84604e-07	4.40412	Atp2b4	1820.56	-1.41902	0.179846	-7.89018	3.01758e-15	2.55527e-14	-2.67403	Atp2b4	1197.66	-1.62689	0.136035	-11.9594	5.79998e-33	4.07678e-31	-3.08846	ATP2B4
3	Tgfbi	86.0323	-2.39611	0.42438	-5.64616	1.64075e-08	8.7788e-06	-5.26383	Tgfbi	152.027	1.40064	0.22991	6.09212	1.11426e-09	5.89174e-09	2.64019	Tgfbi	112.482	1.57974	0.364365	4.3356	1.45364e-05	6.77367e-05	2.98916	TGFBI
4	Vstm5	104.104	1.90985	0.373657	5.11125	3.20036e-07	7.99095e-05	3.75771	Vstm5	45.6273	-2.43272	0.47368	-5.13578	2.8097e-07	1.14188e-06	-5.3991	Vstm5	38.8684	-1.24793	0.290526	-4.29542	1.74365e-05	7.97137e-05	-2.375	VSTM5
5	Cand2	177.986	-1.02524	0.201018	-5.10024	3.39227e-07	8.10968e-05	-2.03529	Cand2	73.3511	1.18074	0.269967	4.37364	1.22194e-05	4.05635e-05	2.26692	Cand2	136.783	1.14077	0.265014	4.30458	1.67305e-05	7.69107e-05	2.20499	CAND2
6	Cd38	1648.51	-1.01894	0.20609	-4.94415	7.64752e-07	0.000165226	-2.02643	Cd38	604.833	1.72369	0.188875	9.1261	7.10087e-20	7.90538e-19	3.3028	Cd38	303.821	-1.04251	0.176469	-5.90759	3.47146e-09	2.82003e-08	-2.0598	CD38
7	Tnfaip2	2156.94	1.29318	0.275337	4.6967	2.64403e-06	0.000430555	2.45067	Tnfaip2	73.5779	3.59679	0.496376	7.2461	4.28947e-13	3.07988e-12	12.0988	Tnfaip2	114.719	1.64853	0.309778	5.32166	1.02823e-07	6.7347e-07	3.13515	TNFAIP2
8	Gng2	688.975	-1.26649	0.2719	-4.65794	3.19396e-06	0.000498436	-2.40576	Gng2	1708.6	-1.29023	0.149605	-8.62425	6.4516e-18	6.4352e-17	-2.44567	Gng2	2525.12	-1.38385	0.152429	-9.07864	1.09938e-19	2.82894e-18	-2.60963	GNG2
9	Tspan7	286.157	1.66826	0.360635	4.6259	3.72975e-06	0.000566318	3.17832	Tspan7	5344.24	-1.76455	0.138506	-12.7399	3.54917e-37	8.9499e-36	-3.39767	Tspan7	1575.81	-1.82642	0.196445	-9.29736	1.43981e-20	4.05668e-19	-3.54656	TSPAN7
10	Map2	80.0356	1.57161	0.373094	4.21236	2.52713e-05	0.00220233	2.97236	Map2	17585.5	-1.66792	0.107802	-15.4721	5.35624e-54	2.35188e-52	-3.17756	Map2	9301.16	-1.44621	0.148308	-9.75136	1.82006e-22	6.13809e-21	-2.72491	MAP2
11	Olfm2	249.781	-1.27405	0.305031	-4.17677	2.95672e-05	0.00239005	-2.41839	Olfm2	167.181	-1.62595	0.205121	-7.92676	2.24937e-15	1.9216e-14	-3.08644	Olfm2	187.622	-2.55369	0.168262	-15.1769	5.03211e-52	1.1017e-49	-5.87135	OLFM2
12	Fam107a	4590.09	1.33551	0.322942	4.13544	3.54268e-05	0.00274199	2.52364	Fam107a	4272.43	-1.11861	0.149088	-7.50307	6.23416e-14	4.7971e-13	-2.17138	Fam107a	466.177	-1.74062	0.222821	-7.81173	5.64078e-15	9.32335e-14	-3.34179	FAM107A
13	Mgp	4974.43	2.47347	0.602053	4.10839	3.98422e-05	0.00296468	5.55379	Mgp	484.835	2.64723	0.37771	7.00863	2.40671e-12	1.63635e-11	6.26464	Mgp	89.7405	-1.78534	0.468475	-3.81097	0.000138425	0.000536001	-3.447	MGP
14	Tmem158	111.948	-1.80773	0.501481	-3.60479	0.000312409	0.0130045	-3.50092	Tmem158	451.743	-4.41624	0.301726	-14.6366	1.64057e-48	6.14993e-47	-21.3512	Tmem158	115.705	-1.48933	0.263845	-5.64472	1.65454e-08	1.23306e-07	-2.80759	TMEM158
15	Kcnj2	629.905	-1.45367	0.438219	-3.31723	0.000909159	0.0283759	-2.73904	Kcnj2	573.183	-2.51077	0.214867	-11.6853	1.5163e-31	2.9846e-30	-5.69925	Kcnj2	526.879	-2.0575	0.196865	-10.4513	1.44478e-25	6.18432e-24	-4.16265	KCNJ2
16	Chrd	140.797	2.22154	0.671652	3.30758	0.000941072	0.0290491	4.66391	Chrd	221.221	1.70403	0.230422	7.39523	1.41164e-13	1.05269e-12	3.25809	Chrd	134.838	1.81142	0.285098	6.35366	2.10254e-10	2.06011e-09	3.50987	CHRD
17	Sned1	2725.92	1.06572	0.332959	3.20076	0.00137064	0.0364078	2.09322	Sned1	838.136	1.81802	0.31336	5.80172	6.56377e-09	3.2211e-08	3.52598	Sned1	1219.27	3.16436	0.118632	26.6736	9.52562e-157	3.18037e-153	8.96534	SNED1
18	Ltbp2	600.544	-2.48607	0.783099	-3.17466	0.00150012	0.0383526	-5.6025	Ltbp2	329.536	5.61051	0.272441	20.5935	3.14112e-94	4.02512e-92	48.8576	Ltbp2	158.848	4.82617	0.607823	7.94008	2.02046e-15	3.47723e-14	28.3675	LTBP2
19	Vil1	121.03	1.53982	0.485655	3.17059	0.00152128	0.0384981	2.90757	Vil1	69.4033	1.55199	0.44112	3.51829	0.000434335	0.00111724	2.93221	Vil1	79.0978	1.5443	0.295327	5.22913	1.70306e-07	1.08306e-06	2.91663	VIL1
20	Crip1	1230.66	1.11536	0.35602	3.13285	0.00173117	0.0418311	2.16648	Crip1	130.089	1.36212	0.331261	4.11191	3.92397e-05	0.000121193	2.57062	Crip1	105.95	1.57754	0.276324	5.70902	1.13626e-08	8.622e-08	2.9846	CRIP1
21	Mal	5910.82	1.19457	0.382123	3.12613	0.00177122	0.0424338	2.28876	Mal	7085.56	1.4004	0.150163	9.32591	1.10032e-20	1.29989e-19	2.63975	Mal	167.125	-1.45408	0.224946	-6.46415	1.0187e-10	1.03458e-09	-2.73982	MAL
22	Samd5	284.77	1.51411	0.487303	3.10713	0.00188914	0.0435999	2.85623	Samd5	713.251	-2.2084	0.172887	-12.7736	2.30125e-37	5.8619e-36	-4.62162	Samd5	795.079	-1.08826	0.149411	-7.28365	3.24902e-13	4.44576e-12	-2.12617	SAMD5
23	Syne3	582.26	1.37678	0.449454	3.06323	0.00218963	0.0482405	2.59688	Syne3	86.4762	2.57826	0.335786	7.67828	1.61238e-14	1.30046e-13	5.97219	Syne3	42.0404	1.33372	0.353045	3.77776	0.000158244	0.000604505	2.52052	SYNE3

## Sheet: 67 DEGs common vivo and vitro
Common DEGs between in vivo and in vitro
	In vitro only gene name	In vitro only base Mean	In vitro only log2 fold change	In vitro only lfcSE	In vitro only stat	In vitro only p-value	In vitro only p-value, FDR corrected	In vitro only fold change	Chronic in vivo gene name	Chronic in vivo base mean	Chronic in vivo log2 fold change	Chronic in vivo lfcSE	Chronic in vivo stat	Chronic in vivo p-value	Chronic in vivo p-value FDR corrected	Chronic in vivo fold change	Acute in vivo gene name	Acute in vivo base mean	Acute in vivo log2 fold change	Acute in vivo lfcSE	Acute in vivo stat	Acute in vivo p-value	Acute in vivo p-value FDR corrected	Acute in vivo fold change	Human homolog
1	Mgll	3707.43	1.38241	0.221207	6.24938	4.12076e-10	3.08672e-07	2.60703									Mgll	1160.53	-1.14815	0.126496	-9.0766	1.12022e-19	2.86601e-18	-2.21629	MGLL
2	Cdkn2b	594.5	-1.06558	0.203504	-5.23615	1.63959e-07	4.68264e-05	-2.09301									Cdkn2b	30.1905	-2.10947	0.619901	-3.40291	0.000666713	0.00222655	-4.31533	CDKN2B
3	Kcnq4	812.295	-1.45897	0.303215	-4.81167	1.49675e-06	0.000275831	-2.74912									Kcnq4	115.805	-1.18829	0.235887	-5.03754	4.71542e-07	2.82017e-06	-2.27883	KCNQ4
4	Sod3	61.5657	-2.06097	0.428337	-4.81157	1.49748e-06	0.000275831	-4.17267									Sod3	212.295	-1.90669	0.167075	-11.4122	3.63518e-30	2.11999e-28	-3.74948	SOD3
5	Kit	11505.6	-1.67927	0.364331	-4.60918	4.04261e-06	0.000597668	-3.20265									Kit	943.018	1.43671	0.115968	12.3889	3.00226e-35	2.53767e-33	2.70702	KIT
6	Cdca7l	268.203	-1.00134	0.219836	-4.55491	5.24071e-06	0.000726971	-2.00185									Cdca7l	49.4604	1.88796	0.326847	5.77629	7.6368e-09	5.93307e-08	3.70112	CDCA7L
7	Ccl2	4227.43	-1.43559	0.320144	-4.48419	7.31906e-06	0.000924521	-2.70493									Ccl2	23.0479	2.29235	0.597242	3.83823	0.000123924	0.000483639	4.89854	CCL13
8	Gbp4	1541.22	1.57632	0.364171	4.32853	1.50109e-05	0.00157629	2.98209									Gbp4	131.274	2.10777	0.490299	4.29894	1.71613e-05	7.86782e-05	4.31024	GBP6
9	Acot11	47.8159	1.98941	0.507468	3.92027	8.84482e-05	0.00567888	3.97075									Acot11	105.661	-1.68639	0.3903	-4.32076	1.55495e-05	7.20554e-05	-3.2185	ACOT11
10	Hecw2	425.046	1.48199	0.381192	3.88777	0.000101167	0.00614442	2.79334									Hecw2	1001.47	-1.02808	0.102683	-10.0122	1.34739e-23	4.92999e-22	-2.03931	HECW2
11	Tinagl1	20454.6	1.1756	0.314628	3.73647	0.00018662	0.00953122	2.25886									Tinagl1	277.176	1.4036	0.158026	8.88208	6.56243e-19	1.55945e-17	2.64561	TINAGL1
12	Rasgrp2	1091.99	1.75688	0.470442	3.73452	0.000188072	0.0095619	3.37966									Rasgrp2	699.237	-1.09254	0.135442	-8.06648	7.23553e-16	1.30582e-14	-2.13249	RASGRP2
13	Frzb	5393	-1.08586	0.303694	-3.57549	0.000349568	0.0140446	-2.12263									Frzb	53.9433	1.45813	0.366853	3.9747	7.04694e-05	0.000288068	2.74752	FRZB
14	Six4	745.492	-1.20201	0.341041	-3.52453	0.000424232	0.0158889	-2.3006									Six4	37.2104	1.9607	0.52413	3.74087	0.000183388	0.000693024	3.89251	SIX4
15	Nkd2	86.3322	1.21939	0.34842	3.49978	0.000465643	0.0170536	2.32849									Nkd2	158.321	-1.32648	0.196384	-6.75453	1.43303e-11	1.62325e-10	-2.5079	NKD2
16	Ptpn18	61.1243	-1.91561	0.54765	-3.49787	0.00046899	0.0170536	-3.77273									Ptpn18	40.7263	1.63921	0.432004	3.79444	0.000147976	0.000569186	3.11496	PTPN18
17	Lonrf2	85.7843	-1.97958	0.601667	-3.29016	0.00100131	0.0304075	-3.94378									Lonrf2	1218.2	-1.31856	0.164809	-8.00054	1.23873e-15	2.17388e-14	-2.49418	LONRF2
18	Serpinb8	249.909	1.59374	0.487538	3.26896	0.00107945	0.0318339	3.01831									Serpinb8	30.8229	2.41328	0.43542	5.54242	2.98318e-08	2.13392e-07	5.32685	SERPINB8
19	Aplnr	33.4175	5.22958	1.63096	3.20645	0.00134385	0.0361232	37.5197									Aplnr	2273.58	1.91344	0.139569	13.7096	8.89306e-43	1.13111e-40	3.76706	APLNR
20	L1cam	242.28	1.65359	0.524068	3.1553	0.00160335	0.0397687	3.14616									L1cam	1306.52	-1.32735	0.134816	-9.84564	7.15794e-23	2.50247e-21	-2.50942	L1CAM
21	Ska1	81.5614	1.60525	0.518276	3.09728	0.00195305	0.0442495	3.04248									Ska1	35.3578	2.21116	0.390753	5.65871	1.52516e-08	1.14203e-07	4.63047	SKA1
22	Tnxb	48.1457	2.19432	0.711546	3.08387	0.00204326	0.0457332	4.57673									Tnxb	420.926	2.2705	0.174335	13.0238	8.96301e-39	8.86674e-37	4.8249	TNXB
23	Timp1	820.556	1.28302	0.421122	3.04667	0.00231395	0.0497771	2.43347									Timp1	28.169	1.52775	0.413824	3.69178	0.000222686	0.000830023	2.88336	TIMP1
24	S100a10	3332.14	1.09023	0.147958	7.36851	1.72542e-13	9.69342e-10	2.12908	S100a10	262.341	1.84561	0.138984	13.2793	3.05232e-40	8.57518e-39	3.59406	S100a10	197.395	1.14418	0.310256	3.68787	0.000226138	0.000841948	2.21021	S100A10
25	Atp2b4	426.551	2.13885	0.335407	6.37688	1.80726e-10	1.84604e-07	4.40412	Atp2b4	1820.56	-1.41902	0.179846	-7.89018	3.01758e-15	2.55527e-14	-2.67403	Atp2b4	1197.66	-1.62689	0.136035	-11.9594	5.79998e-33	4.07678e-31	-3.08846	ATP2B4
26	Tgfbi	86.0323	-2.39611	0.42438	-5.64616	1.64075e-08	8.7788e-06	-5.26383	Tgfbi	152.027	1.40064	0.22991	6.09212	1.11426e-09	5.89174e-09	2.64019	Tgfbi	112.482	1.57974	0.364365	4.3356	1.45364e-05	6.77367e-05	2.98916	TGFBI
27	Vstm5	104.104	1.90985	0.373657	5.11125	3.20036e-07	7.99095e-05	3.75771	Vstm5	45.6273	-2.43272	0.47368	-5.13578	2.8097e-07	1.14188e-06	-5.3991	Vstm5	38.8684	-1.24793	0.290526	-4.29542	1.74365e-05	7.97137e-05	-2.375	VSTM5
28	Cand2	177.986	-1.02524	0.201018	-5.10024	3.39227e-07	8.10968e-05	-2.03529	Cand2	73.3511	1.18074	0.269967	4.37364	1.22194e-05	4.05635e-05	2.26692	Cand2	136.783	1.14077	0.265014	4.30458	1.67305e-05	7.69107e-05	2.20499	CAND2
29	Cd38	1648.51	-1.01894	0.20609	-4.94415	7.64752e-07	0.000165226	-2.02643	Cd38	604.833	1.72369	0.188875	9.1261	7.10087e-20	7.90538e-19	3.3028	Cd38	303.821	-1.04251	0.176469	-5.90759	3.47146e-09	2.82003e-08	-2.0598	CD38
30	Tnfaip2	2156.94	1.29318	0.275337	4.6967	2.64403e-06	0.000430555	2.45067	Tnfaip2	73.5779	3.59679	0.496376	7.2461	4.28947e-13	3.07988e-12	12.0988	Tnfaip2	114.719	1.64853	0.309778	5.32166	1.02823e-07	6.7347e-07	3.13515	TNFAIP2
31	Gng2	688.975	-1.26649	0.2719	-4.65794	3.19396e-06	0.000498436	-2.40576	Gng2	1708.6	-1.29023	0.149605	-8.62425	6.4516e-18	6.4352e-17	-2.44567	Gng2	2525.12	-1.38385	0.152429	-9.07864	1.09938e-19	2.82894e-18	-2.60963	GNG2
32	Tspan7	286.157	1.66826	0.360635	4.6259	3.72975e-06	0.000566318	3.17832	Tspan7	5344.24	-1.76455	0.138506	-12.7399	3.54917e-37	8.9499e-36	-3.39767	Tspan7	1575.81	-1.82642	0.196445	-9.29736	1.43981e-20	4.05668e-19	-3.54656	TSPAN7
33	Map2	80.0356	1.57161	0.373094	4.21236	2.52713e-05	0.00220233	2.97236	Map2	17585.5	-1.66792	0.107802	-15.4721	5.35624e-54	2.35188e-52	-3.17756	Map2	9301.16	-1.44621	0.148308	-9.75136	1.82006e-22	6.13809e-21	-2.72491	MAP2
34	Olfm2	249.781	-1.27405	0.305031	-4.17677	2.95672e-05	0.00239005	-2.41839	Olfm2	167.181	-1.62595	0.205121	-7.92676	2.24937e-15	1.9216e-14	-3.08644	Olfm2	187.622	-2.55369	0.168262	-15.1769	5.03211e-52	1.1017e-49	-5.87135	OLFM2
35	Fam107a	4590.09	1.33551	0.322942	4.13544	3.54268e-05	0.00274199	2.52364	Fam107a	4272.43	-1.11861	0.149088	-7.50307	6.23416e-14	4.7971e-13	-2.17138	Fam107a	466.177	-1.74062	0.222821	-7.81173	5.64078e-15	9.32335e-14	-3.34179	FAM107A
36	Mgp	4974.43	2.47347	0.602053	4.10839	3.98422e-05	0.00296468	5.55379	Mgp	484.835	2.64723	0.37771	7.00863	2.40671e-12	1.63635e-11	6.26464	Mgp	89.7405	-1.78534	0.468475	-3.81097	0.000138425	0.000536001	-3.447	MGP
37	Tmem158	111.948	-1.80773	0.501481	-3.60479	0.000312409	0.0130045	-3.50092	Tmem158	451.743	-4.41624	0.301726	-14.6366	1.64057e-48	6.14993e-47	-21.3512	Tmem158	115.705	-1.48933	0.263845	-5.64472	1.65454e-08	1.23306e-07	-2.80759	TMEM158
38	Kcnj2	629.905	-1.45367	0.438219	-3.31723	0.000909159	0.0283759	-2.73904	Kcnj2	573.183	-2.51077	0.214867	-11.6853	1.5163e-31	2.9846e-30	-5.69925	Kcnj2	526.879	-2.0575	0.196865	-10.4513	1.44478e-25	6.18432e-24	-4.16265	KCNJ2
39	Chrd	140.797	2.22154	0.671652	3.30758	0.000941072	0.0290491	4.66391	Chrd	221.221	1.70403	0.230422	7.39523	1.41164e-13	1.05269e-12	3.25809	Chrd	134.838	1.81142	0.285098	6.35366	2.10254e-10	2.06011e-09	3.50987	CHRD
40	Sned1	2725.92	1.06572	0.332959	3.20076	0.00137064	0.0364078	2.09322	Sned1	838.136	1.81802	0.31336	5.80172	6.56377e-09	3.2211e-08	3.52598	Sned1	1219.27	3.16436	0.118632	26.6736	9.52562e-157	3.18037e-153	8.96534	SNED1
41	Ltbp2	600.544	-2.48607	0.783099	-3.17466	0.00150012	0.0383526	-5.6025	Ltbp2	329.536	5.61051	0.272441	20.5935	3.14112e-94	4.02512e-92	48.8576	Ltbp2	158.848	4.82617	0.607823	7.94008	2.02046e-15	3.47723e-14	28.3675	LTBP2
42	Vil1	121.03	1.53982	0.485655	3.17059	0.00152128	0.0384981	2.90757	Vil1	69.4033	1.55199	0.44112	3.51829	0.000434335	0.00111724	2.93221	Vil1	79.0978	1.5443	0.295327	5.22913	1.70306e-07	1.08306e-06	2.91663	VIL1
43	Crip1	1230.66	1.11536	0.35602	3.13285	0.00173117	0.0418311	2.16648	Crip1	130.089	1.36212	0.331261	4.11191	3.92397e-05	0.000121193	2.57062	Crip1	105.95	1.57754	0.276324	5.70902	1.13626e-08	8.622e-08	2.9846	CRIP1
44	Mal	5910.82	1.19457	0.382123	3.12613	0.00177122	0.0424338	2.28876	Mal	7085.56	1.4004	0.150163	9.32591	1.10032e-20	1.29989e-19	2.63975	Mal	167.125	-1.45408	0.224946	-6.46415	1.0187e-10	1.03458e-09	-2.73982	MAL
45	Samd5	284.77	1.51411	0.487303	3.10713	0.00188914	0.0435999	2.85623	Samd5	713.251	-2.2084	0.172887	-12.7736	2.30125e-37	5.8619e-36	-4.62162	Samd5	795.079	-1.08826	0.149411	-7.28365	3.24902e-13	4.44576e-12	-2.12617	SAMD5
46	Syne3	582.26	1.37678	0.449454	3.06323	0.00218963	0.0482405	2.59688	Syne3	86.4762	2.57826	0.335786	7.67828	1.61238e-14	1.30046e-13	5.97219	Syne3	42.0404	1.33372	0.353045	3.77776	0.000158244	0.000604505	2.52052	SYNE3
47	Rhpn2	149.687	1.8514	0.262045	7.06521	1.60373e-12	4.50487e-09	3.60851	Rhpn2	155.644	1.09977	0.28185	3.90196	9.54181e-05	0.000276862	2.1432									RHPN2
48	Afap1l2	784.098	1.46744	0.27119	5.4111	6.26403e-08	2.33677e-05	2.7653	Afap1l2	847.544	1.56193	0.224877	6.94568	3.76629e-12	2.5158e-11	2.95248									AFAP1L2
49	Cxcr4	2287.39	-1.86998	0.348419	-5.36705	8.00331e-08	2.72501e-05	-3.65528	Cxcr4	63.0197	2.65603	0.275131	9.65373	4.74017e-22	6.03723e-21	6.30298									CXCR4
50	Als2cl	3500.39	1.20575	0.245899	4.90344	9.41724e-07	0.00018895	2.30657	Als2cl	537.897	1.00915	0.246128	4.1001	4.12978e-05	0.000127081	2.01272									ALS2CL
51	Mest	746.158	-1.37343	0.286936	-4.78652	1.69696e-06	0.000298045	-2.59085	Mest	753.808	-2.37467	0.105782	-22.4486	1.3198e-111	2.43737e-109	-5.18616									MEST
52	Cd82	3953.54	-1.01929	0.230454	-4.42295	9.73609e-06	0.00115152	-2.02692	Cd82	236.522	1.83332	0.26728	6.85916	6.92674e-12	4.52816e-11	3.56356									CD82
53	Cmklr1	152.938	1.93515	0.471762	4.10197	4.09655e-05	0.00302821	3.82418	Cmklr1	98.6114	1.40428	0.278839	5.03618	4.74908e-07	1.88433e-06	2.64686									CMKLR1
54	Trf	65.9452	-1.61505	0.396557	-4.07269	4.64732e-05	0.00339073	-3.06323	Trf	350.369	2.65887	0.23998	11.0796	1.5766e-28	2.69374e-27	6.31538									TF
55	Scube3	187.804	-1.70505	0.426724	-3.99567	6.45107e-05	0.00450213	-3.2604	Scube3	130.895	-2.75967	0.449594	-6.13815	8.34859e-10	4.47659e-09	-6.77244									SCUBE3
56	Fat1	2624.06	1.19748	0.301057	3.97759	6.96169e-05	0.0047407	2.29339	Fat1	4574.96	2.06501	0.0977097	21.1341	3.86519e-99	5.51581e-97	4.18436									FAT1
57	Podxl	28123.9	1.17364	0.297354	3.94695	7.91517e-05	0.00514074	2.2558	Podxl	3120.82	1.25352	0.273974	4.57533	4.75469e-06	1.66182e-05	2.38423
58	Efemp1	707.461	1.6177	0.413393	3.91322	9.10732e-05	0.00578135	3.06885	Efemp1	114.913	2.32594	0.374351	6.21326	5.18969e-10	2.83974e-09	5.01392									EFEMP1
59	Ptprr	256.004	2.52305	0.657738	3.83595	0.000125081	0.00718641	5.74796	Ptprr	526.491	1.42885	0.140946	10.1375	3.76542e-24	5.30709e-23	2.69231									PTPRR
60	Ccdc88c	865.912	1.08439	0.295941	3.66421	0.000248104	0.0112407	2.12048	Ccdc88c	553.907	-1.71911	0.215545	-7.97565	1.51575e-15	1.30733e-14	-3.29233									CCDC88C
61	Cacnb3	179.826	1.18994	0.327278	3.63588	0.000277033	0.011979	2.28144	Cacnb3	676.187	-1.71279	0.10201	-16.7905	2.86514e-63	1.62074e-61	-3.27795									CACNB3
62	Ier5l	825.876	-1.03952	0.309731	-3.35621	0.000790187	0.0257349	-2.05555	Ier5l	70.2209	-1.93129	0.296743	-6.50828	7.60158e-11	4.5371e-10	-3.81395									IER5L
63	Nlrc3	137.089	1.20404	0.365326	3.29579	0.000981442	0.029966	2.30384	Nlrc3	83.7267	1.00013	0.397617	2.51531	0.0118926	0.0230013	2.00018									NLRC3
64	Pacsin3	80.9214	1.01441	0.310737	3.26452	0.00109648	0.0321672	2.02008	Pacsin3	246.444	1.58855	0.168677	9.41773	4.60964e-21	5.55013e-20	3.00747									PACSIN3
65	Syk	3053.02	1.02557	0.319665	3.20828	0.0013353	0.036066	2.03577	Syk	174.303	1.77692	0.256395	6.9304	4.19652e-12	2.79279e-11	3.42694									SYK
66	Magix	70.2974	1.71232	0.539902	3.17154	0.00151634	0.0384596	3.27687	Magix	35.8913	-2.06086	0.529338	-3.89327	9.89007e-05	0.000286438	-4.17234									MAGIX
67	Timp4	244.133	1.24267	0.39696	3.13046	0.0017453	0.0419919	2.36636	Timp4	587.368	1.08225	0.208138	5.19968	1.99635e-07	8.24134e-07	2.11734									TIMP4

## Sheet: 1225 DEGs NVU-BMEC
DEGs of lesional NVUs excluding BMECs
	Chronic in vivo gene name	Chronic in vivo base mean	Chronic in vivo log2 fold change	Chronic in vivo lfcSE	Chronic in vivo stat	Chronic in vivo p-value	Chronic in vivo p-value FDR corrected	Chronic in vivo fold change	Acute in vivo gene name	Acute in vivo base mean	Acute in vivo log2 fold change	Acute in vivo lfcSE	Acute in vivo stat	Acute in vivo p-value	Acute in vivo p-value, FDR corrected	Acute in vivo fold change	Human homolog
1	Cbln1	2271.38	7.38386	0.193447	38.17	0	0	167.018	Cbln1	470.217	2.41503	0.431246	5.60012	2.14199e-08	1.57437e-07	5.33331	CBLN1
2	Grin2b	12323.6	-5.78743	0.141323	-40.9518	0	0	-55.2319	Grin2b	5385.41	-2.01776	0.182425	-11.0607	1.94502e-28	1.00681e-26	-4.04954	GRIN2B
3	Lrrc7	2879.08	-6.31798	0.152209	-41.5086	0	0	-79.7815	Lrrc7	1039.15	-1.86729	0.142699	-13.0856	3.98196e-39	4.0907e-37	-3.64847	LRRC7
4	Cbln3	5518.3	10.4102	0.291509	35.7114	2.63335e-279	5.5116e-276	1360.75	Cbln3	156.611	4.59018	0.758108	6.05479	1.40604e-09	1.22013e-08	24.087	CBLN3
5	Camk2a	7996.21	-7.89268	0.221675	-35.6047	1.1847e-277	2.12536e-274	-237.647	Camk2a	1249.4	-5.54495	0.374918	-14.7898	1.7049e-49	3.25271e-47	-46.6872	CAMK2A
6	Neurod1	1705.93	6.37257	0.180391	35.3265	2.30326e-273	3.61554e-270	82.8583	Neurod1	804.152	6.04632	0.440542	13.7247	7.22141e-43	9.27326e-41	66.088	NEUROD1
7	Fat2	11662	11.66	0.331646	35.1578	8.82264e-271	1.23105e-267	3235.9	Fat2	1840	8.61749	0.536693	16.0567	5.13518e-58	1.37161e-55	392.755	FAT2
8	Mmd	1499.71	-3.86753	0.113492	-34.0774	1.59352e-254	2.00114e-251	-14.5963	Mmd	710.248	-1.79027	0.186587	-9.59484	8.40434e-22	2.61632e-20	-3.4588	MMD
9	Akap5	2335.98	-5.52273	0.16961	-32.5615	1.4415e-232	1.64566e-229	-45.9736	Akap5	563.445	-2.14027	0.227505	-9.40758	5.07681e-21	1.46755e-19	-4.40844	AKAP5
10	Kalrn	3227.2	-3.95837	0.124934	-31.6836	2.61093e-220	2.73234e-217	-15.5449	Kalrn	1601.57	-1.76576	0.0905399	-19.5025	1.04483e-84	5.36681e-82	-3.40052	KALRN
11	Grm5	4615.27	-5.64599	0.180978	-31.197	1.16887e-213	1.12913e-210	-50.074	Grm5	2109.25	-2.56314	0.206021	-12.4412	1.56212e-35	1.37251e-33	-5.90993	GRM5
12	Slc1a2	69585.6	-2.54435	0.0817762	-31.1136	1.57846e-212	1.41588e-209	-5.83345	Slc1a2	17943.6	-2.64087	0.259493	-10.177	2.51092e-24	9.71981e-23	-6.23706	SLC1A2
13	Tanc2	3349.49	-2.84076	0.0948411	-29.9529	4.03649e-197	3.16814e-194	-7.164	Tanc2	2504.39	-1.21655	0.128154	-9.49283	2.24846e-21	6.67294e-20	-2.3239	TANC2
14	Creg2	740.695	-3.46699	0.116603	-29.7333	2.84966e-194	1.98812e-191	-11.0578	Creg2	229.476	-3.13959	0.393759	-7.9734	1.54366e-15	2.69133e-14	-8.81277	CREG2
15	Ctxn1	552.243	-5.43327	0.184627	-29.4284	2.38187e-190	1.57429e-187	-43.2094	Ctxn1	307.535	-1.62573	0.142336	-11.4218	3.25382e-30	1.90591e-28	-3.08599	CTXN1
16	Basp1	1664.8	-3.70869	0.12736	-29.1197	2.01912e-186	1.20743e-183	-13.0745	Basp1	2299.95	-1.60592	0.19272	-8.3329	7.8886e-17	1.57242e-15	-3.04389	BASP1
17	Ptk2b	1601.87	-4.74026	0.164551	-28.8073	1.73669e-182	9.91332e-180	-26.7277	Ptk2b	279.518	-2.15682	0.22796	-9.46142	3.03803e-21	8.91142e-20	-4.45932	PTK2B
18	St6gal2	846.171	-4.92993	0.171659	-28.7193	2.19104e-181	1.19631e-178	-30.4829	St6gal2	622.038	-1.68849	0.185895	-9.08303	1.05595e-19	2.72243e-18	-3.2232	ST6GAL2
19	Megf11	1383.39	3.63773	0.127861	28.4507	4.78149e-178	2.50191e-175	12.4471	Megf11	565.306	2.84134	0.217044	13.0911	3.70288e-39	3.86343e-37	7.16687	MEGF11
20	Rimbp2	714.732	-4.55999	0.162459	-28.0685	2.37454e-173	1.19278e-170	-23.5882	Rimbp2	316.024	-3.28573	0.234373	-14.0192	1.18926e-44	1.7078e-42	-9.75219	RIMBP2
21	Phf24	2449.78	-3.5151	0.125455	-28.0188	9.58286e-173	4.62852e-170	-11.4327	Phf24	929.35	-2.90637	0.207504	-14.0063	1.42605e-44	2.02605e-42	-7.4973	KIAA1045
22	Reps2	3509.74	-2.6144	0.0938036	-27.871	5.9906e-171	2.7863e-168	-6.1237	Reps2	644.71	-1.90557	0.204951	-9.29769	1.43533e-20	4.0526e-19	-3.74656	REPS2
23	Chrm1	726.989	-6.88074	0.247483	-27.8029	4.00195e-170	1.79487e-167	-117.845	Chrm1	247.885	-4.54152	0.626774	-7.24587	4.2966e-13	5.80781e-12	-23.2882	CHRM1
24	Chn1	4534.56	-4.90014	0.17651	-27.7612	1.27521e-169	5.52212e-167	-29.86	Chn1	634.495	-2.33554	0.201755	-11.5761	5.44548e-31	3.38253e-29	-5.04741	CHN1
25	Fam81a	989.6	-3.66516	0.133625	-27.4287	1.24816e-165	5.2248e-163	-12.6859	Fam81a	395.603	-4.14403	0.452495	-9.15818	5.27795e-20	1.39303e-18	-17.6798	FAM81A
26	Baalc	1315.57	-2.52634	0.0927707	-27.2321	2.70567e-163	1.09606e-160	-5.7611	Baalc	67.495	-3.53177	0.417842	-8.45241	2.85349e-17	5.91746e-16	-11.5657	BAALC
27	Neto1	906.116	-5.79404	0.213074	-27.1926	7.93449e-163	3.11379e-160	-55.4857	Neto1	426.469	-4.39098	0.197766	-22.2029	3.21979e-109	3.58336e-106	-20.9805	NETO1
28	Camkv	1425.9	-6.60142	0.242996	-27.1668	1.60409e-162	6.10428e-160	-97.1012	Camkv	563.772	-4.13608	0.175721	-23.5378	1.67375e-122	3.72548e-119	-17.5827	CAMKV
29	Shc3	816.037	-3.3048	0.122547	-26.9677	3.53715e-160	1.30646e-157	-9.882	Shc3	293.771	-1.4939	0.148609	-10.0526	8.94805e-24	3.30114e-22	-2.8165	SHC3
30	Dgkb	4372.18	-4.58807	0.170505	-26.9087	1.73727e-159	6.23333e-157	-24.0517	Dgkb	393.999	-2.40385	0.177343	-13.5548	7.42139e-42	9.01024e-40	-5.29215	DGKB
31	Phactr1	4931.9	-3.11271	0.116474	-26.7246	2.43639e-157	8.49893e-155	-8.65008	Phactr1	1050.87	-1.69601	0.170527	-9.94568	2.63358e-23	9.50581e-22	-3.24003	PHACTR1
32	Zfp365	4281.28	-3.73119	0.14008	-26.6362	2.58746e-156	8.78198e-154	-13.2801	Zfp365	426.394	-2.5153	0.260117	-9.66989	4.04796e-22	1.31215e-20	-5.71717	ZNF365
33	Fam49a	2873.05	-2.48245	0.0953797	-26.027	2.44859e-149	8.09194e-147	-5.58846	Fam49a	1338.58	-1.5153	0.203769	-7.43637	1.03491e-13	1.49419e-12	-2.85859	FAM49A
34	Gabra3	570.727	-3.83231	0.147806	-25.928	3.22088e-148	1.03712e-145	-14.2443	Gabra3	311.873	-2.86264	0.23276	-12.2987	9.20763e-35	7.54404e-33	-7.27347	GABRA3
35	Shisa7	1028.07	-4.56599	0.176415	-25.882	1.06081e-147	3.33042e-145	-23.6865	Shisa7	503.265	-2.65651	0.139669	-19.02	1.16388e-80	5.18122e-78	-6.30504	SHISA7
36	Nrgn	1510.38	-6.61296	0.255543	-25.8781	1.17501e-147	3.59897e-145	-97.881	Nrgn	420.666	-4.4324	0.289319	-15.3201	5.6111e-53	1.24894e-50	-21.5916
37	Scn3a	912.164	-4.92198	0.196494	-25.049	1.78837e-138	5.34724e-136	-30.3155	Scn3a	864.309	-1.894	0.174322	-10.8649	1.69371e-27	8.19546e-26	-3.71664	SCN3A
38	Kcnt2	626.807	-4.08142	0.163284	-24.9958	6.78915e-138	1.98275e-135	-16.929	Kcnt2	242.794	-1.48315	0.273461	-5.42361	5.84057e-08	3.9837e-07	-2.79558	KCNT2
39	Plppr5	568.6	-4.04181	0.162368	-24.8929	8.88494e-137	2.53584e-134	-16.4704	Plppr5	297.082	-1.64269	0.355378	-4.62237	3.79387e-06	1.95928e-05	-3.12247	LPPR5
40	Erc2	1685.51	-3.35492	0.13592	-24.6831	1.62422e-134	4.53267e-132	-10.2313	Erc2	1171.18	-1.85617	0.15795	-11.7516	6.9263e-32	4.51223e-30	-3.62045	ERC2
41	Necab1	1631.19	-3.19599	0.131723	-24.263	4.82302e-130	1.31668e-127	-9.16409	Necab1	652.289	-4.02096	0.36091	-11.1412	7.90551e-29	4.22312e-27	-16.2342	NECAB1
42	Rasgrp1	4626.49	-4.68454	0.193768	-24.1761	3.9728e-129	1.0615e-126	-25.715	Rasgrp1	607.078	-2.93869	0.266907	-11.0102	3.41327e-28	1.73324e-26	-7.66717	RASGRP1
43	Sntg1	469.385	-3.756	0.155642	-24.1324	1.14378e-128	2.99241e-126	-13.5105	Sntg1	183.819	-1.94783	0.424714	-4.58621	4.51354e-06	2.29544e-05	-3.85794	SNTG1
44	Celf5	1103.82	-3.40413	0.141486	-24.0598	6.59294e-128	1.68968e-125	-10.5863	Celf5	769.111	-2.0001	0.109798	-18.2161	3.84391e-74	1.50987e-71	-4.00026	CELF5
45	Cnpy1	1550.92	9.34866	0.388613	24.0565	7.14052e-128	1.79341e-125	651.971	Cnpy1	695.015	8.31668	0.326606	25.464	4.94332e-143	1.32036e-139	318.837	CNPY1
46	Mef2c	4881.6	-3.09268	0.128884	-23.9959	3.07039e-127	7.56038e-125	-8.53079	Mef2c	3016.03	-1.98599	0.216229	-9.1847	4.12682e-20	1.09788e-18	-3.96135	MEF2C
47	Lmo3	1226.86	-6.93102	0.290243	-23.8801	4.93555e-126	1.19193e-123	-122.024	Lmo3	405.248	-4.74614	0.499717	-9.49764	2.14691e-21	6.38573e-20	-26.8367
48	Lrrtm4	553.494	-3.66024	0.1537	-23.8142	2.38256e-125	5.64533e-123	-12.6427	Lrrtm4	269.997	-1.81269	0.200708	-9.03149	1.69353e-19	4.2354e-18	-3.51296	LRRTM4
49	Kcnip2	921.885	-6.01022	0.253477	-23.7111	2.77234e-124	6.44722e-122	-64.4551	Kcnip2	208.802	-3.23891	0.262227	-12.3515	4.7789e-35	3.98889e-33	-9.44078	KCNIP2
50	Meis2	2062.85	-5.71887	0.243925	-23.4452	1.48071e-121	3.32049e-119	-52.6684	Meis2	703.028	-4.71293	0.618134	-7.62444	2.451e-14	3.80617e-13	-26.226	MEIS2
51	B3gat1	757.953	-2.64832	0.113278	-23.379	6.99273e-121	1.54061e-118	-6.26937	B3gat1	791.833	-1.95879	0.0932193	-21.0127	5.01964e-98	3.94337e-95	-3.88735	B3GAT1
52	Mal2	1569.04	-5.87493	0.252921	-23.2283	2.35666e-119	5.01608e-117	-58.6853	Mal2	245.989	-3.55343	0.494053	-7.1924	6.36612e-13	8.40113e-12	-11.7406	MAL2
53	Kcnb1	2841.51	-2.9144	0.12584	-23.1595	1.16549e-118	2.43937e-116	-7.53916	Kcnb1	627.084	-2.0362	0.195741	-10.4025	2.41462e-25	1.00773e-23	-4.10164	KCNB1
54	Ids	7008.24	-1.64796	0.0717687	-22.9622	1.11373e-116	2.29283e-114	-3.13391	Ids	2520.4	-1.68248	0.202063	-8.3265	8.32675e-17	1.64991e-15	-3.20978	IDS
55	Mpped1	626.466	-5.23774	0.229688	-22.8038	4.20859e-115	8.52444e-113	-37.7326	Mpped1	399.205	-4.13029	0.630068	-6.55531	5.55271e-11	5.85292e-10	-17.5122	MPPED1
56	Pak3	1743.07	-3.42539	0.151185	-22.6569	1.19281e-113	2.34051e-111	-10.7435	Pak3	1190.41	-2.31838	0.176751	-13.1167	2.64326e-39	2.82406e-37	-4.98772	PAK3
57	Fam163b	274.089	-3.90541	0.173022	-22.5718	8.19942e-113	1.58413e-110	-14.9847	Fam163b	120.073	-3.95156	0.925148	-4.27127	1.9436e-05	8.81683e-05	-15.4717	FAM163B
58	Rgs9	1344.79	-5.44298	0.241935	-22.4976	4.3769e-112	8.32805e-110	-43.501	Rgs9	304.728	-1.38739	0.1637	-8.4752	2.34679e-17	4.91244e-16	-2.61606	RGS9
59	Tbr1	443.504	-6.18518	0.27502	-22.49	5.2053e-112	9.75644e-110	-72.7653	Tbr1	246.265	-4.04497	0.673153	-6.009	1.86676e-09	1.58692e-08	-16.5066	TBR1
60	Hpcal4	4176.89	-5.20175	0.232467	-22.3763	6.69302e-111	1.21813e-108	-36.803	Hpcal4	844.207	-4.5029	0.25243	-17.8382	3.56992e-71	1.19191e-68	-22.6729	HPCAL4
61	Scn3b	814.523	-4.27394	0.191058	-22.3698	7.7487e-111	1.39012e-108	-19.3457	Scn3b	870.91	-1.75547	0.168366	-10.4265	1.87605e-25	7.92868e-24	-3.37637	SCN3B
62	Dnal1	1234.33	-1.64211	0.0740931	-22.1627	7.86252e-109	1.37136e-106	-3.12121	Dnal1	499.193	-1.55031	0.14088	-11.0045	3.63541e-28	1.83905e-26	-2.92881	DNAL1
63	Pcdh7	2597.32	-2.99956	0.137985	-21.7383	8.90526e-105	1.4911e-102	-7.99756	Pcdh7	1253.4	-1.64724	0.197429	-8.34345	7.21559e-17	1.44908e-15	-3.13233	PCDH7
64	Prkar2b	1012.4	-3.77732	0.173779	-21.7363	9.30937e-105	1.53825e-102	-13.7116	Prkar2b	709.146	-1.36888	0.147156	-9.30225	1.37501e-20	3.89877e-19	-2.5827	PRKAR2B
65	Ildr2	1168.83	-2.84352	0.131342	-21.6498	6.09866e-104	9.94635e-102	-7.17771	Ildr2	1151.39	-1.72695	0.205155	-8.41777	3.83718e-17	7.84772e-16	-3.31027	ILDR2
66	Bcl11b	1805.78	-7.15698	0.332952	-21.4955	1.71356e-102	2.75884e-100	-142.714	Bcl11b	526.452	-4.20995	0.3968	-10.6098	2.68465e-26	1.21127e-24	-18.5063	BCL11B
67	Exph5	1799.25	3.08635	0.144664	21.3347	5.41434e-101	8.5039e-99	8.49342	Exph5	77.6472	1.76586	0.306024	5.77035	7.91067e-09	6.13513e-08	3.40078	EXPH5
68	Wdr17	524.908	-3.93744	0.184556	-21.3346	5.41736e-101	8.5039e-99	-15.3211	Wdr17	144.736	-1.88739	0.293825	-6.4235	1.33175e-10	1.33725e-09	-3.69965	WDR17
69	Kcnh3	442.264	-4.58891	0.215167	-21.3272	6.35164e-101	9.8474e-99	-24.0658	Kcnh3	122.482	-3.01787	0.655411	-4.60455	4.1336e-06	2.12242e-05	-8.09972	KCNH3
70	Pnma2	466.279	-4.00157	0.188497	-21.2288	5.17235e-100	7.92126e-98	-16.0175	Pnma2	278.954	-2.19698	0.253735	-8.65858	4.77666e-18	1.0514e-16	-4.58519	PNMA2
71	Gfap	5774.55	5.60267	0.264114	21.213	7.23812e-100	1.09514e-97	48.5927	Gfap	3853.3	1.5428	0.458032	3.36832	0.000756269	0.00249298	2.9136	GFAP
72	Syngap1	1741.83	-2.46945	0.116423	-21.211	7.55284e-100	1.12915e-97	-5.53832	Syngap1	1200.82	-1.61845	0.0943033	-17.1622	5.09327e-66	1.58187e-63	-3.07046	SYNGAP1
73	Slc1a1	1150.42	-2.35907	0.111368	-21.1826	1.38256e-99	2.04261e-97	-5.1304	Slc1a1	493.062	-1.64747	0.181068	-9.09864	9.14711e-20	2.38128e-18	-3.13284	SLC1A1
74	Neurl1b	554.379	-4.17613	0.197365	-21.1595	2.25725e-99	3.29612e-97	-18.0776	Neurl1b	573.575	-1.06725	0.12447	-8.57431	9.96816e-18	2.14717e-16	-2.09543	NEURL1B
75	Dcun1d4	1127.37	-1.80173	0.0851951	-21.1483	2.86012e-99	4.12843e-97	-3.48639	Dcun1d4	492.472	-1.00929	0.17043	-5.92202	3.18017e-09	2.60879e-08	-2.01292	DCUN1D4
76	Epha5	837.145	-2.99789	0.141958	-21.1182	5.4108e-99	7.6347e-97	-7.98832	Epha5	680.267	-3.50795	0.373043	-9.40361	5.27224e-21	1.52075e-19	-11.3762	EPHA5
77	Pkib	582.385	3.62253	0.172401	21.0123	5.067e-98	7.07016e-96	12.3166	Pkib	112.072	2.47195	0.372069	6.64378	3.05745e-11	3.31431e-10	5.54792	PKIB
78	Fam171b	4061.19	-1.40008	0.0669891	-20.9001	5.34296e-97	7.29314e-95	-2.63916	Fam171b	1554.4	-1.9926	0.20353	-9.7902	1.24053e-22	4.23716e-21	-3.97953	FAM171B
79	Pcdh17	1653.88	-2.90566	0.139496	-20.8296	2.33424e-96	3.15198e-94	-7.49358	Pcdh17	1313.53	-2.34279	0.133147	-17.5955	2.66474e-69	8.67991e-67	-5.07282	PCDH17
80	Gng7	2967.77	-4.8989	0.23562	-20.7915	5.16238e-96	6.89672e-94	-29.8342	Gng7	645.139	-4.42818	0.161173	-27.4747	3.52229e-166	2.35201e-162	-21.5285	GNG7
81	Grm7	679.946	-3.45303	0.166714	-20.7123	2.68473e-95	3.54894e-93	-10.9513	Grm7	427.195	-1.51419	0.211461	-7.1606	8.03263e-13	1.04557e-11	-2.85638	GRM7
82	Pde1a	1119.16	-5.18349	0.251727	-20.5917	3.25877e-94	4.1337e-92	-36.3401	Pde1a	289.262	-2.88161	0.317736	-9.06919	1.19902e-19	3.04429e-18	-7.36973	PDE1A
83	Shisa9	642.677	-2.57305	0.125334	-20.5296	1.17216e-93	1.472e-91	-5.95064	Shisa9	385.042	-1.67134	0.224635	-7.44026	1.00486e-13	1.45552e-12	-3.18511	SHISA9
84	Cntn2	3379.51	2.17089	0.106849	20.3175	9.00644e-92	1.11983e-89	4.50303	Cntn2	833.816	1.98923	0.223725	8.89141	6.03374e-19	1.44151e-17	3.97025	CNTN2
85	Cspg5	1294.38	-2.28796	0.112824	-20.279	1.96978e-91	2.42515e-89	-4.88366	Cspg5	1188.58	-2.87679	0.105927	-27.1582	2.0281e-162	9.02842e-159	-7.34515	CSPG5
86	Lrrc4c	1487.98	-2.31582	0.115211	-20.1008	7.26766e-90	8.7757e-88	-4.97888	Lrrc4c	545.295	-1.92065	0.190198	-10.0981	5.63131e-24	2.11848e-22	-3.78592	LRRC4C
87	Dlgap2	500.53	-5.93545	0.295328	-20.0978	7.70622e-90	9.21664e-88	-61.1996	Dlgap2	160.325	-3.23046	0.570124	-5.66624	1.45965e-08	1.09699e-07	-9.38567	DLGAP2
88	Alcam	2358.26	-3.04671	0.152028	-20.0405	2.443e-89	2.89427e-87	-8.26326	Alcam	905.57	-2.09883	0.175809	-11.9381	7.49142e-33	5.21083e-31	-4.28362	ALCAM
89	Cx3cl1	2803.2	-3.21549	0.160615	-20.0199	3.69581e-89	4.33757e-87	-9.28881	Cx3cl1	655.125	-2.63578	0.221464	-11.9016	1.16047e-32	7.90715e-31	-6.21511	CX3CL1
90	Gabrg3	1079.4	-5.18143	0.259595	-19.9597	1.23418e-88	1.43508e-86	-36.2883	Gabrg3	444.109	-3.97213	0.468205	-8.48376	2.18036e-17	4.57123e-16	-15.6939	GABRG3
91	Gucy1b3	1404.6	-1.74843	0.0876736	-19.9425	1.74083e-88	2.00563e-86	-3.35993	Gucy1b3	921.629	-1.20665	0.134335	-8.98237	2.65001e-19	6.51766e-18	-2.30801	GUCY1B3
92	En2	596.305	7.25764	0.364098	19.9332	2.09544e-88	2.39223e-86	153.027	En2	202.729	8.65984	0.624394	13.8692	9.73696e-44	1.31351e-41	404.457	EN2
93	Pak6	283.888	-5.98148	0.300318	-19.9172	2.88906e-88	3.26854e-86	-63.1838	Pak6	388.412	-3.29249	0.221983	-14.8322	9.07212e-50	1.78174e-47	-9.79804	PAK6
94	Fam189a1	304.549	-4.1848	0.210721	-19.8594	9.1367e-88	1.02445e-85	-18.1866	Fam189a1	192.022	-2.22008	0.314143	-7.06711	1.58195e-12	1.98936e-11	-4.6592	FAM189A1
95	Cacnb2	826.792	-3.38773	0.170739	-19.8416	1.30335e-87	1.44845e-85	-10.4667	Cacnb2	296.938	-1.22757	0.198512	-6.18389	6.25397e-10	5.73245e-09	-2.34173	CACNB2
96	Lingo2	424.553	-3.48722	0.175779	-19.8387	1.38046e-87	1.52069e-85	-11.2139	Lingo2	268.973	-2.18462	0.234956	-9.298	1.43109e-20	4.04919e-19	-4.54608	LINGO2
97	Mdga2	1533.71	-2.29129	0.115768	-19.792	3.48681e-87	3.8076e-85	-4.89494	Mdga2	716.095	-1.45674	0.165519	-8.801	1.35599e-18	3.1169e-17	-2.74487	MDGA2
98	Crym	312.287	-6.76134	0.342742	-19.7272	1.25945e-86	1.36346e-84	-108.484	Crym	86.0843	-3.71764	0.79769	-4.66051	3.1543e-06	1.65134e-05	-13.1559	CRYM
99	Slc35f1	942.519	-3.02251	0.153406	-19.7028	2.0418e-86	2.19153e-84	-8.12583	Slc35f1	590.672	-2.26808	0.204047	-11.1154	1.05525e-28	5.54835e-27	-4.8168	SLC35F1
100	Slitrk5	690.014	-2.69826	0.137093	-19.6819	3.08042e-86	3.2783e-84	-6.49019	Slitrk5	381.15	-1.3843	0.121127	-11.4285	3.01252e-30	1.78019e-28	-2.61045	SLITRK5
101	Hpca	2928.05	-6.00823	0.305707	-19.6536	5.38677e-86	5.63725e-84	-64.3662	Hpca	364.529	-1.32371	0.228164	-5.80155	6.57028e-09	5.15244e-08	-2.50308	HPCA
102	Tprn	592.426	3.17574	0.161811	19.6263	9.22201e-86	9.57108e-84	9.03636	Tprn	276.619	2.16661	0.243893	8.88345	6.48192e-19	1.54307e-17	4.48967	TPRN
103	Hrh3	376.72	-4.81918	0.245701	-19.6141	1.17307e-85	1.19768e-83	-28.2305	Hrh3	52.1612	-2.7001	0.677058	-3.988	6.66338e-05	0.000273729	-6.49848	HRH3
104	Smim13	2498.1	-1.77063	0.0903398	-19.5997	1.55583e-85	1.57565e-83	-3.41204	Smim13	911.686	-1.22808	0.1874	-6.55325	5.62978e-11	5.92947e-10	-2.34255	SMIM13
105	Mybpc3	439.539	7.62	0.389514	19.5628	3.20687e-85	3.19618e-83	196.721	Mybpc3	124.567	6.2857	0.713264	8.81258	1.22293e-18	2.81591e-17	78.0161	MYBPC3
106	Pax6	604.736	3.7116	0.189818	19.5534	3.85847e-85	3.81533e-83	13.1009	Pax6	612.422	3.62551	0.201429	17.999	1.98406e-72	7.36031e-70	12.3421	PAX6
107	Gnal	4383.52	-3.80469	0.195617	-19.4497	2.93114e-84	2.85343e-82	-13.9742	Gnal	1663.84	-3.14127	0.151578	-20.7238	2.11313e-95	1.34385e-92	-8.82303	GNAL
108	Xkr4	1131.15	-2.01163	0.103473	-19.441	3.47184e-84	3.3538e-82	-4.03237	Xkr4	957.891	-1.53883	0.201292	-7.64477	2.09312e-14	3.27709e-13	-2.90559	XKR4
109	Map9	1219.17	-2.08992	0.107663	-19.4116	6.15506e-84	5.9004e-82	-4.25725	Map9	708.15	-2.04637	0.188753	-10.8416	2.18694e-27	1.0506e-25	-4.13067	MAP9
110	Fam65b	808.161	-3.53336	0.182848	-19.3241	3.3709e-83	3.18284e-81	-11.5784	Fam65b	401.003	-1.94813	0.227928	-8.5471	1.2622e-17	2.68848e-16	-3.85873	FAM65B
111	Elfn2	739.159	-3.8102	0.197316	-19.3102	4.41212e-83	4.13488e-81	-14.0277	Elfn2	212.537	-3.0124	0.647499	-4.65236	3.28158e-06	1.71126e-05	-8.06904	ELFN2
112	Syt16	613.328	-3.97071	0.206082	-19.2676	1.00508e-82	9.34949e-81	-15.6784	Syt16	258.713	-2.49924	0.270864	-9.22691	2.78549e-20	7.5152e-19	-5.65386	SYT16
113	Thrb	629.25	-2.98381	0.155009	-19.2493	1.43102e-82	1.31174e-80	-7.91075	Thrb	163.703	-1.92108	0.2914	-6.59259	4.32223e-11	4.59948e-10	-3.78706	THRB
114	Il16	1553.63	5.88385	0.305939	19.2321	1.99272e-82	1.81337e-80	59.0495	Il16	324.644	3.60992	0.243953	14.7976	1.51729e-49	2.93673e-47	12.2094	IL16
115	Ppm1e	1642.46	-2.34326	0.122195	-19.1764	5.83194e-82	5.19415e-80	-5.07447	Ppm1e	1065.32	-1.67319	0.145015	-11.538	8.48574e-31	5.19849e-29	-3.18919	PPM1E
116	Kcnj4	419.641	-7.74913	0.404324	-19.1656	7.16742e-82	6.33863e-80	-215.139	Kcnj4	63.5845	-3.04324	0.556526	-5.46828	4.54426e-08	3.15922e-07	-8.24341	KCNJ4
117	Rarb	589.671	-4.50504	0.235072	-19.1645	7.32588e-82	6.43346e-80	-22.7065	Rarb	98.3427	-2.30506	0.356355	-6.46845	9.90131e-11	1.0071e-09	-4.94189	RARB
118	Tenm3	1131.69	-3.38985	0.176899	-19.1626	7.59799e-82	6.62608e-80	-10.482	Tenm3	759.596	-3.1826	0.145926	-21.8097	1.87611e-105	1.67036e-102	-9.07945	TENM3
119	Zfp804a	317.13	-2.69419	0.140622	-19.1591	8.12397e-82	7.03592e-80	-6.47192	Zfp804a	243.87	-1.51597	0.156169	-9.70722	2.80888e-22	9.2853e-21	-2.85991	ZNF804A
120	Cnih3	284.999	-5.38834	0.281343	-19.1522	9.28083e-82	7.98279e-80	-41.8844	Cnih3	127.395	-3.24331	0.315905	-10.2667	9.95297e-25	4.00367e-23	-9.46965	CNIH3
121	Jakmip1	560.733	-3.39758	0.178611	-19.0223	1.11561e-80	9.53052e-79	-10.5384	Jakmip1	286.939	-1.97221	0.272515	-7.23707	4.58468e-13	6.15361e-12	-3.92368	JAKMIP1
122	Fam19a2	321.221	-4.02099	0.211423	-19.0187	1.19445e-80	1.01351e-78	-16.2345	Fam19a2	208.784	-3.60457	0.302207	-11.9275	8.5124e-33	5.89032e-31	-12.1642	FAM19A2
123	Kcnq3	4974.6	-2.48518	0.131243	-18.9357	5.79754e-80	4.88628e-78	-5.59903	Kcnq3	1622.2	-2.14339	0.240508	-8.91192	5.01579e-19	1.21132e-17	-4.41798	KCNQ3
124	Ppp2r2b	743.748	-2.29538	0.121253	-18.9305	6.39004e-80	5.34974e-78	-4.90882	Ppp2r2b	580.963	-1.9076	0.195029	-9.78114	1.3568e-22	4.61071e-21	-3.75185	PPP2R2B
125	Fam217b	586.009	-2.30133	0.121667	-18.915	8.58027e-80	7.13583e-78	-4.92911	Fam217b	250.182	-1.59729	0.137815	-11.59	4.62983e-31	2.88932e-29	-3.02573	FAM217B
126	Lrfn5	779.232	-4.07067	0.215216	-18.9143	8.68903e-80	7.17874e-78	-16.8032	Lrfn5	453.157	-3.24628	0.272434	-11.9158	9.78876e-33	6.7386e-31	-9.48916	LRFN5
127	Prickle2	2135.19	-2.57148	0.13645	-18.8456	3.19377e-79	2.57099e-77	-5.9442	Prickle2	1035.86	-1.47753	0.144908	-10.1964	2.05857e-24	8.06224e-23	-2.78472	PRICKLE2
128	Nsg2	2883.32	-3.52546	0.187836	-18.7688	1.3581e-78	1.08631e-76	-11.5152	Nsg2	1473.81	-1.52001	0.163658	-9.28774	1.57594e-20	4.41995e-19	-2.86793	HMP19
129	Fat3	4504.96	-3.10025	0.165288	-18.7567	1.70779e-78	1.35737e-76	-8.5757	Fat3	1898.11	-1.67101	0.113635	-14.705	5.98551e-49	1.11023e-46	-3.18438	FAT3
130	Tmem196	259.869	-3.92681	0.209366	-18.7557	1.7383e-78	1.37293e-76	-15.2086	Tmem196	37.0564	-1.2779	0.493006	-2.59206	0.00954031	0.023551	-2.42486	TMEM196
131	Cobl	687.24	-4.38331	0.233724	-18.7542	1.78885e-78	1.40402e-76	-20.8693	Cobl	256.666	-3.73776	0.358901	-10.4145	2.13013e-25	8.94587e-24	-13.3406	COBL
132	Pde8b	1122.94	-2.68103	0.143462	-18.6881	6.18597e-78	4.76586e-76	-6.41312	Pde8b	702.224	-1.1312	0.0874156	-12.9405	2.66e-38	2.59301e-36	-2.19041	PDE8B
133	Adcy5	4633.06	-3.93105	0.210584	-18.6674	9.12649e-78	6.98844e-76	-15.2533	Adcy5	833.066	-1.70818	0.113844	-15.0046	6.85074e-51	1.42956e-48	-3.26749	ADCY5
134	Pcdh10	3426.67	-2.65972	0.142632	-18.6474	1.32501e-77	1.00845e-75	-6.3191	Pcdh10	1748.64	-2.08406	0.148805	-14.0054	1.44524e-44	2.0317e-42	-4.24	PCDH10
135	Ankrd45	452.637	-3.03196	0.163664	-18.5255	1.28666e-76	9.6754e-75	-8.17918	Ankrd45	170.021	-2.28023	0.224549	-10.1547	3.15726e-24	1.21514e-22	-4.85755	ANKRD45
136	Enc1	2382.2	-4.09403	0.221104	-18.5163	1.52553e-76	1.14033e-74	-17.0776	Enc1	2058.98	-1.9989	0.0898367	-22.2504	1.1176e-109	1.35686e-106	-3.99696	ENC1
137	Thy1	1631.52	-3.00888	0.162572	-18.508	1.77965e-76	1.32242e-74	-8.04941	Thy1	413.996	-3.34745	0.274496	-12.1949	3.30945e-34	2.58466e-32	-10.1785	THY1
138	Kcnh7	2146.82	-5.74941	0.311918	-18.4325	7.21367e-76	5.29762e-74	-53.7955	Kcnh7	570.814	-1.85236	0.23384	-7.92147	2.34718e-15	4.01366e-14	-3.6109	KCNH7
139	Chd7	2889.28	3.38849	0.184381	18.3777	1.98321e-75	1.43961e-73	10.4722	Chd7	2540.37	1.99055	0.131615	15.124	1.12542e-51	2.4242e-49	3.97388	CHD7
140	Gabra5	284.893	-5.87757	0.32042	-18.3433	3.73397e-75	2.6949e-73	-58.7928	Gabra5	306.153	-5.65117	0.555027	-10.1818	2.39128e-24	9.33789e-23	-50.2542	GABRA5
141	Kif5a	16883.8	-2.02561	0.110699	-18.2983	8.52976e-75	5.98417e-73	-4.07163	Kif5a	3222.98	-1.72788	0.232877	-7.41969	1.17394e-13	1.6858e-12	-3.3124	KIF5A
142	Ankrd63	415.234	-8.07232	0.442494	-18.2428	2.36134e-74	1.63833e-72	-269.159	Ankrd63	56.2881	-3.31304	1.10012	-3.01152	0.0025994	0.00749461	-9.9386	ANKRD63
143	Snhg11	10799.7	-1.9849	0.108901	-18.2266	3.17336e-74	2.18962e-72	-3.95834	Snhg11	4128.46	-4.86171	0.207802	-23.3959	4.70975e-121	7.86234e-118	-29.075
144	Clip4	656.128	-3.16675	0.173859	-18.2145	3.96246e-74	2.71916e-72	-8.98024	Clip4	170.819	-1.15039	0.15866	-7.25068	4.14682e-13	5.61102e-12	-2.21974	CLIP4
145	Drd2	583.536	-8.57786	0.47271	-18.1461	1.37768e-73	9.30158e-72	-382.113	Drd2	59.2189	-4.53655	0.545401	-8.31782	8.95963e-17	1.77268e-15	-23.208	DRD2
146	Camk2n1	8845.27	-3.97154	0.219136	-18.1236	2.07502e-73	1.38607e-71	-15.6875	Camk2n1	1196.79	-1.73741	0.242644	-7.16033	8.04842e-13	1.04661e-11	-3.33436	CAMK2N1
147	Gabra6	2827.05	11.9894	0.662043	18.1096	2.67489e-73	1.77731e-71	4065.91	Gabra6	136.32	10.0497	1.13649	8.8428	9.33512e-19	2.17575e-17	1059.9	GABRA6
148	Slc22a4	360.618	3.80014	0.210157	18.0824	4.38409e-73	2.89765e-71	13.9301	Slc22a4	96.6641	2.26666	0.288747	7.84999	4.16064e-15	6.99815e-14	4.81207	SLC22A4
149	Boc	732.781	2.95874	0.16406	18.0345	1.0436e-72	6.82579e-71	7.77445	Boc	321.262	1.60463	0.212705	7.54392	4.5604e-14	6.8663e-13	3.04118	BOC
150	Slitrk3	511.851	-2.57492	0.143436	-17.9517	4.65398e-72	3.01261e-70	-5.95838	Slitrk3	241.208	-2.20833	0.173727	-12.7115	5.10383e-37	4.73344e-35	-4.62141	SLITRK3
151	Ppp3r1	6430.14	-2.32498	0.129518	-17.951	4.71696e-72	3.03772e-70	-5.01058	Ppp3r1	1334.44	-1.03713	0.217178	-4.7755	1.79261e-06	9.74374e-06	-2.05215	PPP3R1
152	Cecr6	321.734	-4.29969	0.243157	-17.6827	5.6953e-70	3.57608e-68	-19.6941	Cecr6	136.775	-1.56247	0.232265	-6.72708	1.73098e-11	1.9345e-10	-2.95359	CECR6
153	Kcnc2	645.256	-4.34858	0.246719	-17.6257	1.56551e-69	9.78095e-68	-20.3729	Kcnc2	216.474	-2.73825	0.256286	-10.6843	1.20523e-26	5.53122e-25	-6.67258	KCNC2
154	Lmo7	948.146	-3.82467	0.217127	-17.6149	1.89403e-69	1.17748e-67	-14.169	Lmo7	421.784	-1.57733	0.150336	-10.4921	9.39566e-26	4.08727e-24	-2.98417	LMO7
155	Kcnh5	333.849	-4.43989	0.252992	-17.5495	6.0003e-69	3.67569e-67	-21.704	Kcnh5	103.046	-2.41461	0.449101	-5.37653	7.59339e-08	5.09085e-07	-5.33175	KCNH5
156	Ldb2	296.324	-3.09476	0.177623	-17.4232	5.49966e-68	3.33646e-66	-8.54311	Ldb2	249.15	-1.53505	0.198713	-7.72497	1.11881e-14	1.81112e-13	-2.89799	LDB2
157	Rasgrf2	573.7	-4.42758	0.25421	-17.417	6.12933e-68	3.68288e-66	-21.5196	Rasgrf2	362.422	-4.00083	0.68359	-5.85268	4.83719e-09	3.8683e-08	-16.0092	RASGRF2
158	Dnah11	197.078	5.06252	0.291193	17.3855	1.06289e-67	6.35608e-66	33.4173	Dnah11	48.3533	2.79391	0.769304	3.63174	0.000281519	0.00102891	6.93508	DNAH11
159	Plppr4	2373.63	-3.09455	0.178227	-17.363	1.57299e-67	9.36188e-66	-8.54185	Plppr4	898.059	-1.31639	0.336056	-3.91717	8.95951e-05	0.000358891	-2.49042	LPPR4
160	Ajap1	267.193	-3.42083	0.198113	-17.2671	8.32514e-67	4.90832e-65	-10.7096	Ajap1	121.052	-2.75457	0.282771	-9.74136	2.00841e-22	6.73927e-21	-6.74853	AJAP1
161	St6galnac5	491.059	-3.96389	0.230245	-17.216	2.01523e-66	1.18258e-64	-15.6045	St6galnac5	312.106	-2.5833	0.321086	-8.04553	8.58733e-16	1.53938e-14	-5.99311	ST6GALNAC5
162	Rab27b	587.164	-3.4051	0.197905	-17.2057	2.40491e-66	1.40469e-64	-10.5935	Rab27b	207.759	-2.06227	0.229139	-9.00005	2.25624e-19	5.58e-18	-4.17642	RAB27B
163	Gabra2	661.789	-3.45336	0.201588	-17.1308	8.74844e-66	5.08625e-64	-10.9538	Gabra2	533.884	-1.73329	0.234912	-7.37845	1.60143e-13	2.26799e-12	-3.32485	GABRA2
164	Oprk1	288.123	-6.49743	0.379378	-17.1265	9.40986e-66	5.44558e-64	-90.3483	Oprk1	108.907	-3.08051	0.872802	-3.52945	0.00041642	0.00146658	-8.45916	OPRK1
165	B3galt1	851.068	-2.00165	0.117831	-16.9874	1.01823e-64	5.83879e-63	-4.00456	B3galt1	390.382	-1.06436	0.195217	-5.45219	4.97519e-08	3.43378e-07	-2.09124	B3GALT1
166	Kctd16	200.817	-4.67917	0.275677	-16.9734	1.29203e-64	7.37515e-63	-25.6196	Kctd16	65.5886	-2.98712	0.288021	-10.3712	3.35347e-25	1.38418e-23	-7.92889	KCTD16
167	Stk32c	316.064	-3.91663	0.232549	-16.8422	1.19763e-63	6.80533e-62	-15.1016	Stk32c	86.8352	-3.06459	0.34982	-8.76048	1.9442e-18	4.42331e-17	-8.36629	STK32C
168	Satb2	348.327	-5.87411	0.349952	-16.7855	3.11758e-63	1.74003e-61	-58.652	Satb2	361.825	-2.96831	0.25334	-11.7167	1.04673e-31	6.68857e-30	-7.82621	SATB2
169	Zfp521	1251.33	2.24012	0.133823	16.7394	6.76412e-63	3.72561e-61	4.72436	Zfp521	1676.64	1.59617	0.128179	12.4526	1.35392e-35	1.19745e-33	3.02339	ZNF521
170	Il20rb	303.498	5.65132	0.338325	16.7038	1.22901e-62	6.71042e-61	50.2595	Il20rb	105.797	1.24678	0.272215	4.58012	4.64717e-06	2.35712e-05	2.37311	IL20RB
171	Bcl2l15	302.839	7.18045	0.431101	16.6561	2.73385e-62	1.47982e-60	145.054	Bcl2l15	33.8532	3.53805	0.588784	6.00909	1.86572e-09	1.58692e-08	11.6161	BCL2L15
172	Grm4	2285.42	3.14161	0.18881	16.639	3.63706e-62	1.96027e-60	8.82507	Grm4	368.03	1.74969	0.320937	5.45181	4.98593e-08	3.43942e-07	3.36285	GRM4
173	St18	1369.17	3.45171	0.207541	16.6315	4.12416e-62	2.2133e-60	10.9413	St18	532.763	3.96366	0.202048	19.6174	1.09827e-85	5.86694e-83	15.602	ST18
174	Zic1	5247.86	2.88985	0.173868	16.621	4.91206e-62	2.62492e-60	7.41196	Zic1	3372.38	2.32451	0.192428	12.0799	1.34905e-33	9.95393e-32	5.00896	ZIC1
175	Fras1	647.235	-4.66363	0.281198	-16.5849	8.96848e-62	4.75216e-60	-25.345	Fras1	356.287	-1.22335	0.2495	-4.90322	9.4277e-07	5.37375e-06	-2.33489	FRAS1
176	Mab21l1	222.524	6.45812	0.390169	16.5521	1.54556e-61	8.12098e-60	87.9203	Mab21l1	145.477	4.43645	0.370125	11.9864	4.18911e-33	3.02408e-31	21.6523	MAB21L1
177	Fgf13	504.616	-3.22666	0.196192	-16.4464	8.89392e-61	4.63443e-59	-9.36096	Fgf13	534.694	-1.9342	0.2505	-7.72138	1.15075e-14	1.85832e-13	-3.82167	FGF13
178	Cadm2	6555.57	-1.96482	0.119827	-16.3971	2.00598e-60	1.03667e-58	-3.90363	Cadm2	1854.48	-2.07323	0.334436	-6.19919	5.6755e-10	5.24179e-09	-4.20827	CADM2
179	Kcng3	161.373	-5.62794	0.343678	-16.3756	2.85611e-60	1.46996e-58	-49.4513	Kcng3	29.144	-2.39952	0.755788	-3.17486	0.0014991	0.00459502	-5.27628	KCNG3
180	Actn2	200.997	-6.32043	0.386697	-16.3447	4.74752e-60	2.43344e-58	-79.9169	Actn2	54.4386	-2.4335	0.534148	-4.55587	5.21703e-06	2.62424e-05	-5.40204	ACTN2
181	Ccdc85a	826.178	-2.55146	0.156354	-16.3184	7.29805e-60	3.72556e-58	-5.86227	Ccdc85a	553.075	-1.81323	0.198027	-9.15647	5.36221e-20	1.41247e-18	-3.51428	CCDC85A
182	Dscam	568.102	-2.09938	0.12906	-16.2666	1.70338e-59	8.66032e-58	-4.28524	Dscam	667.637	-1.16741	0.179343	-6.50937	7.5469e-11	7.82522e-10	-2.24608	DSCAM
183	Cdk5rap2	898.722	2.01033	0.123621	16.262	1.83522e-59	9.29302e-58	4.02876	Cdk5rap2	1158	1.24864	0.135325	9.22696	2.78409e-20	7.5152e-19	2.37617	CDK5RAP2
184	Sh3rf3	302.537	-3.64336	0.2258	-16.1354	1.43978e-58	7.20348e-57	-12.4957	Sh3rf3	313.821	-2.23138	0.226564	-9.84877	6.9385e-23	2.43212e-21	-4.69583	SH3RF3
185	Arf3	5857.3	-2.22292	0.138056	-16.1016	2.48483e-58	1.23338e-56	-4.66837	Arf3	1844.34	-1.37394	0.138546	-9.91684	3.51722e-23	1.2526e-21	-2.59178	ARF3
186	Zfp536	869.815	1.83827	0.114665	16.0317	7.67836e-58	3.79625e-56	3.57581	Zfp536	434.86	2.08641	0.157332	13.2611	3.88976e-40	4.25801e-38	4.24689	ZNF536
187	Cpne4	279.84	-5.65668	0.353483	-16.0027	1.22402e-57	6.00439e-56	-50.4464	Cpne4	187.038	-4.69707	0.609408	-7.70759	1.28213e-14	2.05064e-13	-25.9393	CPNE4
188	Hlf	2389.84	-2.26965	0.142275	-15.9525	2.73555e-57	1.33151e-55	-4.82207	Hlf	359.387	-2.0317	0.310505	-6.5432	6.0217e-11	6.32232e-10	-4.08886	HLF
189	Cdkl5	3979.69	-1.55484	0.0975528	-15.9385	3.4263e-57	1.64856e-55	-2.93802	Cdkl5	1119.88	-1.48732	0.201942	-7.36509	1.77023e-13	2.49645e-12	-2.80368	CDKL5
190	F5	506.65	4.29883	0.269957	15.9242	4.30817e-57	2.06496e-55	19.6824	F5	350.047	2.69783	0.294075	9.17395	4.56011e-20	1.20834e-18	6.48825	F5
191	Nkain1	311.106	1.93831	0.121904	15.9003	6.30439e-57	3.01029e-55	3.83257	Nkain1	195.763	1.57425	0.175882	8.9506	3.53556e-19	8.64788e-18	2.9778	NKAIN1
192	Nrg3	642.163	-1.97659	0.124401	-15.8888	7.57471e-57	3.60315e-55	-3.93562	Nrg3	366.068	-1.92801	0.177224	-10.8789	1.45288e-27	7.08145e-26	-3.80529	NRG3
193	Vstm2a	957.468	-4.05996	0.256068	-15.855	1.29764e-56	6.14934e-55	-16.679	Vstm2a	423.943	-3.90453	0.258342	-15.1138	1.31402e-51	2.78551e-49	-14.9754	VSTM2A
194	Dclk3	239.91	-5.14969	0.325437	-15.8239	2.12773e-56	1.00451e-54	-35.4986	Dclk3	45.7856	-2.37396	0.427988	-5.54679	2.90957e-08	2.08574e-07	-5.18362	DCLK3
195	Ddit4l	185.768	-3.10561	0.196527	-15.8025	2.99207e-56	1.39682e-54	-8.60758	Ddit4l	138.629	-1.01139	0.230962	-4.37904	1.19204e-05	5.6353e-05	-2.01585	DDIT4L
196	Foxp2	744.235	-4.69479	0.297263	-15.7934	3.45504e-56	1.60698e-54	-25.8984	Foxp2	545.222	-1.92581	0.216276	-8.90438	5.36836e-19	1.28947e-17	-3.79949
197	Slc24a2	9574.99	-2.26314	0.143625	-15.7573	6.12171e-56	2.83677e-54	-4.80036	Slc24a2	821.468	-2.04614	0.337784	-6.05752	1.38234e-09	1.20111e-08	-4.12998	SLC24A2
198	Tmem132d	282.103	-3.92526	0.249785	-15.7146	1.20176e-55	5.54844e-54	-15.1922	Tmem132d	116.392	-2.43868	0.31626	-7.711	1.24834e-14	2.0038e-13	-5.42145	TMEM132D
199	Adgrb1	1405.09	-2.50425	0.159687	-15.6822	2.00158e-55	9.20728e-54	-5.67354	Adgrb1	819.442	-2.00485	0.0906783	-22.1095	2.56099e-108	2.443e-105	-4.01347	BAI1
200	Cpne6	148.602	-3.65329	0.234244	-15.5961	7.73561e-55	3.48186e-53	-12.582	Cpne6	155.248	-1.58129	0.176844	-8.94171	3.8318e-19	9.32125e-18	-2.99237	CPNE6
201	Astn2	1242.63	2.11806	0.136074	15.5655	1.24857e-54	5.59984e-53	4.34108	Astn2	829.901	1.76804	0.162011	10.9131	9.98273e-28	4.95611e-26	3.40591	ASTN2
202	Epha6	403.432	-4.55715	0.292891	-15.5592	1.37828e-54	6.1596e-53	-23.5418	Epha6	171.214	-3.20711	0.399799	-8.0218	1.04204e-15	1.84814e-14	-9.23497	EPHA6
203	Ano3	3684.03	-3.8871	0.24988	-15.5559	1.4515e-54	6.46379e-53	-14.7956	Ano3	157.612	-1.95392	0.367544	-5.31616	1.05977e-07	6.9243e-07	-3.87426	ANO3
204	Kcna4	889.862	-5.30982	0.342568	-15.5	3.4679e-54	1.52807e-52	-39.6656	Kcna4	184.017	-2.929	0.631231	-4.64014	3.48172e-06	1.80857e-05	-7.61582	KCNA4
205	Efnb2	611.219	-2.73549	0.176852	-15.4677	5.73608e-54	2.50988e-52	-6.65985	Efnb2	580.853	-1.1965	0.10848	-11.0297	2.74672e-28	1.41086e-26	-2.29184	EFNB2
206	Cnih2	648.497	-3.36323	0.217573	-15.4579	6.66879e-54	2.90787e-52	-10.2904	Cnih2	413.123	-2.32928	0.185637	-12.5475	4.10315e-36	3.67769e-34	-5.02556	CNIH2
207	Shank1	2952.62	-2.55428	0.166517	-15.3394	4.17048e-53	1.79359e-51	-5.87373	Shank1	1736.49	-2.19844	0.108544	-20.2539	3.27965e-91	1.9909e-88	-4.58983	SHANK1
208	Rapgef4	5731.46	-1.53911	0.1004	-15.3298	4.83144e-53	2.07076e-51	-2.90616	Rapgef4	1078.26	-1.19407	0.116077	-10.2869	8.07715e-25	3.25892e-23	-2.28797	RAPGEF4
209	Cacnb1	513.303	-2.58697	0.169107	-15.2978	7.90566e-53	3.37685e-51	-6.00835	Cacnb1	278.754	-1.14964	0.136413	-8.4277	3.52521e-17	7.22073e-16	-2.21859	CACNB1
210	Gm16485	203.257	-4.0286	0.264069	-15.2559	1.50501e-52	6.38512e-51	-16.3203	Gm16485	63.2969	-1.22385	0.453274	-2.70002	0.00693358	0.0178829	-2.33569
211	Mmp24	1449.91	2.83882	0.18654	15.2183	2.67483e-52	1.13099e-50	7.15435	Mmp24	684.414	1.11947	0.199952	5.59868	2.15985e-08	1.5866e-07	2.17267	MMP24
212	Susd4	567.848	-1.93807	0.12739	-15.2137	2.86965e-52	1.2093e-50	-3.83194	Susd4	270.154	-2.31571	0.240025	-9.64781	5.02174e-22	1.61215e-20	-4.9785	SUSD4
213	Fbxl16	5511.9	-2.71381	0.178663	-15.1895	4.14985e-52	1.74294e-50	-6.56051	Fbxl16	739.562	-1.60352	0.192552	-8.32774	8.24e-17	1.63514e-15	-3.03884	FBXL16
214	Cd44	575.802	4.00692	0.264827	15.1303	1.02175e-51	4.24873e-50	16.0769	Cd44	368.458	1.66766	0.147854	11.279	1.66546e-29	9.42468e-28	3.17698	CD44
215	Pgr	514.783	-3.68134	0.243344	-15.1281	1.05676e-51	4.37978e-50	-12.829	Pgr	151.489	-1.09364	0.339737	-3.21908	0.00128602	0.00401751	-2.13412	PGR
216	Gfra2	268.206	-3.18271	0.210391	-15.1276	1.06501e-51	4.39946e-50	-9.0801	Gfra2	171.001	-1.1776	0.199651	-5.89828	3.67319e-09	2.97486e-08	-2.262	GFRA2
217	Dio2	1297.88	-1.8283	0.121175	-15.0881	1.94065e-51	7.96429e-50	-3.55117	Dio2	457.587	-3.15466	0.301405	-10.4665	1.23092e-25	5.30287e-24	-8.90525	DIO2
218	Pitpnc1	1808.1	-1.51571	0.100498	-15.082	2.12613e-51	8.69704e-50	-2.85939	Pitpnc1	1374.04	-1.14559	0.094188	-12.1628	4.90354e-34	3.7421e-32	-2.21237
219	Cntnap5a	726.65	-4.2487	0.282019	-15.0653	2.7397e-51	1.11343e-49	-19.0102	Cntnap5a	365.111	-2.67501	0.296082	-9.03471	1.64434e-19	4.12786e-18	-6.38644	CNTNAP5
220	Foxg1	535.521	-9.93702	0.660327	-15.0486	3.52431e-51	1.42769e-49	-980.256	Foxg1	220.024	-5.65344	0.708526	-7.97916	1.47334e-15	2.57545e-14	-50.3333	FOXG1
221	Nrsn1	2505.17	-4.24243	0.282849	-14.9989	7.45962e-51	3.0025e-49	-18.9278	Nrsn1	336.048	-3.14399	0.322991	-9.73398	2.1597e-22	7.22876e-21	-8.83964	NRSN1
222	Elmod1	2006.39	-2.7115	0.180929	-14.9865	8.9908e-51	3.60724e-49	-6.55004	Elmod1	390.125	-2.4262	0.282114	-8.60007	7.96684e-18	1.73003e-16	-5.37477	ELMOD1
223	Sept5	1342.78	-2.47174	0.164989	-14.9812	9.74446e-51	3.89716e-49	-5.54712	Sept5	576.959	-1.54403	0.14615	-10.5647	4.34188e-26	1.91959e-24	-2.91608	SEPT5
224	Gpc5	287.428	-3.97957	0.266644	-14.9246	2.27894e-50	8.99968e-49	-15.775	Gpc5	157.973	-3.6717	0.769192	-4.77345	1.811e-06	9.83567e-06	-12.7436	GPC5
225	Chd5	1302.89	-3.0905	0.208047	-14.8548	6.47839e-50	2.54236e-48	-8.51789	Chd5	910.033	-2.73045	0.130882	-20.8619	1.18883e-96	8.35624e-94	-6.63664	CHD5
226	Grm3	1345.89	-2.14529	0.144646	-14.8313	9.19542e-50	3.59739e-48	-4.4238	Grm3	942.561	-2.36337	0.131784	-17.9336	6.44111e-72	2.32489e-69	-5.14572	GRM3
227	Uhmk1	5059.4	-1.17629	0.0793129	-14.831	9.23968e-50	3.60348e-48	-2.25994	Uhmk1	2383.26	-1.02838	0.128898	-7.97829	1.48373e-15	2.59022e-14	-2.03974	UHMK1
228	Apc	11033	-1.18022	0.0796975	-14.8087	1.28636e-49	5.00128e-48	-2.26611	Apc	14540.3	-1.65637	0.127973	-12.9431	2.57033e-38	2.52403e-36	-3.15222	APC
229	Npas2	406.96	-2.95574	0.199665	-14.8035	1.39151e-49	5.37681e-48	-7.75828	Npas2	126.683	-2.25652	0.276942	-8.14798	3.70039e-16	6.92138e-15	-4.77838	NPAS2
230	Tnr	3005.68	-1.34913	0.0912014	-14.7928	1.62962e-49	6.27754e-48	-2.54758	Tnr	1734.39	-1.73319	0.332692	-5.2096	1.89244e-07	1.19723e-06	-3.32462	TNR
231	Astn1	2286.46	-1.57758	0.106681	-14.7879	1.75466e-49	6.73854e-48	-2.98469	Astn1	1783.24	-1.29566	0.151081	-8.57591	9.83067e-18	2.12098e-16	-2.45489	ASTN1
232	Bcl11a	790.779	-4.0759	0.276897	-14.7199	4.80241e-49	1.83309e-47	-16.8642	Bcl11a	641.667	-1.67217	0.154814	-10.8011	3.40012e-27	1.60454e-25	-3.18693	BCL11A
233	Pnmal1	737.542	-2.08839	0.141907	-14.7166	5.0439e-49	1.91943e-47	-4.25273	Pnmal1	268.668	-1.41136	0.173478	-8.13568	4.09634e-16	7.61603e-15	-2.65988	PNMAL1
234	Epha4	2055.71	-2.79885	0.190633	-14.6819	8.42171e-49	3.19516e-47	-6.95886	Epha4	829.907	-1.55711	0.132874	-11.7187	1.02192e-31	6.56143e-30	-2.94264	EPHA4
235	Nsmf	1560.56	-2.14226	0.146255	-14.6474	1.39952e-48	5.27784e-47	-4.41453	Nsmf	1218.01	-1.33797	0.129661	-10.3189	5.78731e-25	2.36359e-23	-2.52795	NSMF
236	Mpp3	1283.71	2.48244	0.169575	14.6392	1.58019e-48	5.94132e-47	5.58842	Mpp3	447.576	2.13884	0.150903	14.1736	1.33517e-45	2.02628e-43	4.40408	MPP3
237	Sipa1l1	3731.23	-2.18679	0.149655	-14.6122	2.34741e-48	8.72152e-47	-4.55292	Sipa1l1	1044.88	-1.08634	0.099633	-10.9034	1.1098e-27	5.46912e-26	-2.12335	SIPA1L1
238	Sox11	431.525	-2.41173	0.16517	-14.6014	2.74979e-48	1.01864e-46	-5.3211	Sox11	3400.68	2.04934	0.163257	12.5528	3.83534e-36	3.48442e-34	4.13917	SOX11
239	Rorb	1293.9	-2.10122	0.144634	-14.5278	8.07652e-48	2.957e-46	-4.29071	Rorb	680.117	-1.7713	0.199993	-8.85681	8.23358e-19	1.93591e-17	-3.4136	RORB
240	Cyp46a1	398.023	-2.98435	0.205872	-14.4962	1.28129e-47	4.67744e-46	-7.91369	Cyp46a1	101.225	-1.66691	0.282078	-5.90942	3.43323e-09	2.79407e-08	-3.17535	CYP46A1
241	Itga7	517.695	2.38539	0.165092	14.4488	2.55011e-47	9.2824e-46	5.22484	Itga7	313.735	1.40017	0.185075	7.56538	3.8672e-14	5.88228e-13	2.63932	ITGA7
242	Khdrbs3	579.28	-2.74523	0.190904	-14.3801	6.89735e-47	2.49616e-45	-6.70496	Khdrbs3	264.494	-1.85867	0.191552	-9.7032	2.92176e-22	9.63459e-21	-3.62673	KHDRBS3
243	Rxrg	304.828	-6.496	0.452196	-14.3654	8.52589e-47	3.07667e-45	-90.2588	Rxrg	76.5417	-1.23998	0.35469	-3.49594	0.000472402	0.00164509	-2.36194	RXRG
244	Capg	175.307	3.37667	0.235077	14.3641	8.68951e-47	3.12673e-45	10.3868	Capg	215.3	1.30136	0.186185	6.98963	2.7562e-12	3.37698e-11	2.46462	CAPG
245	Fbxl2	329.313	-1.85295	0.129169	-14.3452	1.14202e-46	4.0859e-45	-3.61239	Fbxl2	195.991	-1.82213	0.168814	-10.7937	3.68705e-27	1.73382e-25	-3.53603	FBXL2
246	Nlgn1	1870.82	-1.88054	0.131271	-14.3257	1.51221e-46	5.34938e-45	-3.68214	Nlgn1	834.51	-1.37116	0.168868	-8.11968	4.67413e-16	8.63389e-15	-2.58678	NLGN1
247	Agap2	5030.17	-2.18655	0.152914	-14.2992	2.21261e-46	7.76143e-45	-4.55215	Agap2	1800.67	-2.50996	0.107409	-23.3683	8.97512e-121	1.33181e-117	-5.69604	AGAP2
248	Zyg11b	3991.51	-1.15047	0.0805544	-14.2819	2.83697e-46	9.92386e-45	-2.21986	Zyg11b	2652.16	-1.01916	0.118649	-8.5897	8.71962e-18	1.88431e-16	-2.02674	ZYG11B
249	Slc6a5	262.74	7.55951	0.529571	14.2748	3.14224e-46	1.09612e-44	188.642	Slc6a5	240.764	7.24276	0.417848	17.3335	2.63012e-67	8.36314e-65	151.456	SLC6A5
250	Chsy3	108.292	-4.6087	0.32333	-14.2539	4.24116e-46	1.47536e-44	-24.3982	Chsy3	64.3869	-1.94846	0.509838	-3.82173	0.000132516	0.000514762	-3.85964	CHSY3
251	Rab40b	170.914	-3.76362	0.264281	-14.241	5.10128e-46	1.76966e-44	-13.5819	Rab40b	34.0586	-1.36811	0.596046	-2.29531	0.0217155	0.0477306	-2.58132	RAB40B
252	Arhgef9	5409.07	-2.12202	0.149227	-14.22	6.8814e-46	2.38062e-44	-4.35303	Arhgef9	933.097	-1.11279	0.132	-8.43019	3.45092e-17	7.07943e-16	-2.16263	ARHGEF9
253	Ngef	1253.01	-4.47233	0.315677	-14.1674	1.45782e-45	5.00198e-44	-22.1975	Ngef	355.534	-3.27951	0.166831	-19.6576	4.97669e-86	2.76932e-83	-9.71025	NGEF
254	Gda	2476.72	-2.6215	0.185055	-14.1661	1.48541e-45	5.08276e-44	-6.1539	Gda	1025.52	-1.51352	0.476309	-3.17759	0.00148502	0.0045571	-2.85505	GDA
255	Rnf157	1629.51	-2.6395	0.18655	-14.149	1.89347e-45	6.44395e-44	-6.23114	Rnf157	808.282	-1.21678	0.14081	-8.64129	5.55817e-18	1.21687e-16	-2.32427	RNF157
256	Htr5a	129.086	-3.13116	0.221936	-14.1084	3.37006e-45	1.13767e-43	-8.76141	Htr5a	61.5939	-2.05237	0.512107	-4.00769	6.13154e-05	0.000253991	-4.14785	HTR5A
257	Fam169a	649.77	-2.64455	0.187477	-14.106	3.48879e-45	1.17459e-43	-6.25301	Fam169a	270.519	-1.96404	0.28648	-6.85578	7.09254e-12	8.38238e-11	-3.90153	FAM169A
258	Shisa8	138.801	4.20739	0.298391	14.1003	3.78298e-45	1.27023e-43	18.4736	Shisa8	38.1095	3.83436	0.554883	6.91022	4.83903e-12	5.78043e-11	14.2646	SHISA8
259	Tmem163	370.615	2.16548	0.153755	14.084	4.76455e-45	1.59555e-43	4.48615	Tmem163	116.147	-1.40401	0.470445	-2.98443	0.00284104	0.00809692	-2.64636	TMEM163
260	Begain	274.204	-3.19259	0.227004	-14.064	6.31667e-45	2.1097e-43	-9.14251	Begain	242.352	-2.39735	0.263865	-9.08552	1.032e-19	2.66583e-18	-5.26834	BEGAIN
261	Mobp	19973.4	2.49143	0.177245	14.0564	7.03432e-45	2.34315e-43	5.62335	Mobp	299.697	2.52648	1.10086	2.295	0.0217332	0.0477454	5.76165	MOBP
262	Galnt14	103.211	-3.63872	0.259951	-13.9977	1.61038e-44	5.3219e-43	-12.4556	Galnt14	61.3966	-1.10174	0.437492	-2.51831	0.011792	0.0283191	-2.14613	GALNT14
263	mt-Nd2	41614.1	-2.59746	0.18576	-13.9829	1.98138e-44	6.53075e-43	-6.05222	mt-Nd2	10412.7	-1.37795	0.17604	-7.82746	4.97813e-15	8.27931e-14	-2.59899
264	Myt1l	3313.07	-2.17631	0.155873	-13.9621	2.65605e-44	8.73161e-43	-4.51996	Myt1l	1443.88	-1.19232	0.147554	-8.08052	6.44934e-16	1.17345e-14	-2.28519	MYT1L
265	Slco1c1	2231.37	-4.569	0.327871	-13.9353	3.86347e-44	1.26677e-42	-23.7359	Slco1c1	4374.46	-2.27295	0.156347	-14.5379	6.97117e-48	1.19359e-45	-4.8331	SLCO1C1
266	Gng4	249.38	-3.93803	0.282797	-13.9253	4.44584e-44	1.45015e-42	-15.3273	Gng4	378.296	-5.12275	0.471612	-10.8622	1.74486e-27	8.41248e-26	-34.8418	GNG4
267	Plppr1	187.885	-3.28034	0.236339	-13.8798	8.39802e-44	2.72512e-42	-9.71583	Plppr1	152.259	-1.71865	0.186648	-9.20796	3.3238e-20	8.93146e-19	-3.29129	LPPR1
268	Kcnc3	1648.21	2.2369	0.161214	13.8754	8.92972e-44	2.89019e-42	4.71384	Kcnc3	397.516	1.32971	0.140626	9.45565	3.21029e-21	9.34062e-20	2.51352	KCNC3
269	Mfap3l	1405.43	-1.84203	0.132963	-13.8537	1.20742e-43	3.88223e-42	-3.58515	Mfap3l	365.119	-1.65801	0.196561	-8.43512	3.30849e-17	6.80815e-16	-3.15582	MFAP3L
270	Pdyn	267.154	-4.31621	0.311557	-13.8537	1.20875e-43	3.88223e-42	-19.9209	Pdyn	59.0928	-2.48309	0.65689	-3.78007	0.000156784	0.000599269	-5.59094	PDYN
271	Egr3	767.75	-4.49359	0.326012	-13.7835	3.20303e-43	1.01832e-41	-22.527	Egr3	27.8157	-1.96226	0.528802	-3.71076	0.000206637	0.000774961	-3.89672	EGR3
272	Opcml	3394.45	-1.39371	0.101558	-13.7233	7.36547e-43	2.32401e-41	-2.62753	Opcml	1576.85	-2.56614	0.327821	-7.82787	4.96187e-15	8.26256e-14	-5.92223	OPCML
273	Chst1	783.414	-2.87883	0.21057	-13.6716	1.50006e-42	4.70944e-41	-7.35552	Chst1	456.31	-1.08068	0.194466	-5.55719	2.74151e-08	1.97587e-07	-2.11504	CHST1
274	Shf	492.752	2.55017	0.186626	13.6646	1.65162e-42	5.17232e-41	5.85705	Shf	224.363	1.83952	0.176322	10.4328	1.75684e-25	7.47217e-24	3.57892	SHF
275	Epb41	5539.99	1.64386	0.120341	13.6601	1.75854e-42	5.49345e-41	3.12502	Epb41	3991.28	2.21274	0.180938	12.2293	2.16909e-34	1.73462e-32	4.63554	EPB41
276	Tmem132b	1868.14	-3.09172	0.227342	-13.5995	4.03444e-42	1.24789e-40	-8.52514	Tmem132b	544.422	-3.87936	0.276681	-14.0211	1.15848e-44	1.68168e-42	-14.7165	TMEM132B
277	Kcng1	104.061	-5.2355	0.385519	-13.5804	5.23618e-42	1.61167e-40	-37.674	Kcng1	83.7634	-2.96995	0.426655	-6.96101	3.3784e-12	4.08682e-11	-7.8351	KCNG1
278	Dpf3	218.256	2.41148	0.177599	13.5782	5.39272e-42	1.65175e-40	5.3202	Dpf3	202.044	1.72594	0.208898	8.26212	1.43108e-16	2.80648e-15	3.30795	DPF3
279	Smarca1	764.564	-2.20907	0.162814	-13.5681	6.19381e-42	1.89149e-40	-4.62377	Smarca1	350.575	-1.05235	0.143758	-7.32025	2.47503e-13	3.4324e-12	-2.0739	SMARCA1
280	Svep1	611.32	5.07375	0.373952	13.5679	6.20555e-42	1.89149e-40	33.6783	Svep1	218.881	1.3161	0.26357	4.99337	5.93343e-07	3.48925e-06	2.48992	SVEP1
281	mt-Nd4	32805	-2.31746	0.170996	-13.5527	7.63797e-42	2.32246e-40	-4.98455	mt-Nd4	11693.1	-1.17442	0.188579	-6.22771	4.7331e-10	4.40185e-09	-2.25702
282	Lbp	116.923	5.34914	0.394961	13.5435	8.6583e-42	2.62635e-40	40.7617	Lbp	54.0542	3.03081	0.411492	7.36543	1.76578e-13	2.49281e-12	8.1727	LBP
283	Calm1	28178.6	-1.58236	0.116852	-13.5416	8.87978e-42	2.68704e-40	-2.99459	Calm1	9808.15	-1.34295	0.184272	-7.28787	3.14899e-13	4.32218e-12	-2.53669
284	Gpr88	5058.01	-10.5583	0.781091	-13.5174	1.23536e-41	3.72924e-40	-1507.86	Gpr88	308.796	-5.30122	0.600557	-8.82717	1.0736e-18	2.48922e-17	-39.4299	GPR88
285	Mllt11	1261.53	-1.72197	0.127579	-13.4973	1.62122e-41	4.85901e-40	-3.29888	Mllt11	1065.97	-2.01587	0.218319	-9.23358	2.61729e-20	7.11893e-19	-4.04424	MLLT11
286	Dusp5	613.141	4.17202	0.309698	13.4712	2.30952e-41	6.87274e-40	18.0261	Dusp5	127.728	2.82253	0.654731	4.31098	1.62531e-05	7.4926e-05	7.07404	DUSP5
287	Chrna7	158.739	-2.9121	0.216231	-13.4676	2.42749e-41	7.18972e-40	-7.52714	Chrna7	73.7545	-1.61864	0.282374	-5.73225	9.91068e-09	7.598e-08	-3.07085	CHRNA7
288	Grin2a	4846.75	-1.48479	0.110275	-13.4645	2.52996e-41	7.4756e-40	-2.79877	Grin2a	671.927	-1.01482	0.375378	-2.70345	0.0068623	0.0177231	-2.02064	GRIN2A
289	Trpv4	173.131	3.28296	0.244713	13.4156	4.90231e-41	1.44176e-39	9.7335	Trpv4	75.5	1.40814	0.28095	5.01207	5.38471e-07	3.19471e-06	2.65395	TRPV4
290	Dlg2	6173.79	-1.91933	0.143168	-13.4061	5.56797e-41	1.6299e-39	-3.78247	Dlg2	2203.8	-1.73042	0.194713	-8.887	6.27785e-19	1.49715e-17	-3.31824	DLG2
291	Stx1a	369.992	-3.40549	0.254412	-13.3858	7.32426e-41	2.12421e-39	-10.5963	Stx1a	518.022	-1.32839	0.155383	-8.54914	1.24013e-17	2.65416e-16	-2.51122	STX1A
292	Ndst3	1744.78	2.10543	0.157365	13.3793	7.99245e-41	2.31265e-39	4.30325	Ndst3	950.564	1.1056	0.147817	7.47947	7.46244e-14	1.09397e-12	2.15188	NDST3
293	Wfs1	430.197	-2.25018	0.168528	-13.3519	1.15443e-40	3.33273e-39	-4.75741	Wfs1	160.719	-1.2971	0.179757	-7.21584	5.36016e-13	7.13708e-12	-2.45734	WFS1
294	Tmem178b	2604.18	-1.05283	0.0789057	-13.3429	1.30292e-40	3.75278e-39	-2.0746	Tmem178b	2105.49	-1.02456	0.123799	-8.276	1.27383e-16	2.50544e-15	-2.03434	TMEM178B
295	Adcy2	719.417	-2.5767	0.193194	-13.3374	1.40312e-40	4.03213e-39	-5.96572	Adcy2	355.593	-2.01049	0.167181	-12.0259	2.59847e-33	1.89632e-31	-4.0292	ADCY2
296	Dzip1	653.605	-1.62743	0.122041	-13.3352	1.44512e-40	4.14335e-39	-3.08963	Dzip1	726.513	-1.50649	0.131236	-11.4792	1.67752e-30	1.00916e-28	-2.84118	DZIP1
297	Garem1	487.673	-1.95686	0.146969	-13.3148	1.89964e-40	5.40945e-39	-3.88217	Garem1	227.541	-1.57057	0.224062	-7.00953	2.39114e-12	2.94863e-11	-2.97022	GAREM
298	Gcnt4	135.495	-3.45847	0.259974	-13.3031	2.2206e-40	6.30911e-39	-10.9926	Gcnt4	48.8512	-1.13063	0.446674	-2.53122	0.0113665	0.0274155	-2.18955	GCNT4
299	2900055J20Rik	108.263	-4.97783	0.374407	-13.2953	2.4663e-40	6.9757e-39	-31.512	2900055J20Rik	33.2167	-3.30762	0.472377	-7.00207	2.52208e-12	3.10436e-11	-9.9013
300	Dcaf12l1	434.313	-2.19541	0.165127	-13.2953	2.46632e-40	6.9757e-39	-4.58019	Dcaf12l1	106.461	-1.70295	0.322514	-5.28023	1.29024e-07	8.35248e-07	-3.25565
301	Syt5	302.67	-3.73908	0.281281	-13.2931	2.54003e-40	7.16802e-39	-13.3529	Syt5	138.841	-2.32546	0.244798	-9.49952	2.10865e-21	6.3e-20	-5.01226	SYT5
302	Ryr3	2153.97	-2.21064	0.16637	-13.2875	2.73648e-40	7.7051e-39	-4.62881	Ryr3	818.214	-1.02493	0.185991	-5.51063	3.57558e-08	2.52655e-07	-2.03486	RYR3
303	Baiap3	234.352	-4.81539	0.363083	-13.2625	3.81944e-40	1.07064e-38	-28.1564	Baiap3	140.942	-3.37632	0.717876	-4.70321	2.56109e-06	1.35889e-05	-10.3842	BAIAP3
304	Stk10	340.733	2.33526	0.176133	13.2585	4.02897e-40	1.12685e-38	5.04641	Stk10	217.201	1.07552	0.156758	6.861	6.83814e-12	8.09604e-11	2.10748	STK10
305	Mboat7	999.033	-1.52685	0.115365	-13.2349	5.51895e-40	1.53674e-38	-2.88155	Mboat7	563.742	-1.15836	0.0936309	-12.3716	3.72507e-35	3.12883e-33	-2.23204	MBOAT7
306	Spock3	2802.48	-3.17317	0.240324	-13.2037	8.35366e-40	2.30561e-38	-9.02024	Spock3	345.966	-1.84807	0.279902	-6.60255	4.04144e-11	4.31098e-10	-3.60017	SPOCK3
307	Gpr45	122.213	-3.00211	0.227555	-13.1929	9.63939e-40	2.64883e-38	-8.01171	Gpr45	78.5696	-1.13337	0.288503	-3.92844	8.55e-05	0.000343621	-2.1937	GPR45
308	Pld3	1264.09	-2.68908	0.203844	-13.1919	9.7691e-40	2.67861e-38	-6.44904	Pld3	456.952	-1.40505	0.152695	-9.20169	3.52351e-20	9.44908e-19	-2.64828	PLD3
309	Sprn	782.169	-2.41154	0.182891	-13.1857	1.06108e-39	2.90307e-38	-5.3204	Sprn	298.171	-3.01347	0.262253	-11.4907	1.46919e-30	8.87829e-29	-8.07503	SPRN
310	Grik5	1237.87	-1.71975	0.1308	-13.148	1.74845e-39	4.77327e-38	-3.2938	Grik5	866.895	-1.04775	0.103055	-10.1668	2.78789e-24	1.07608e-22	-2.0673	GRIK5
311	Cntn4	418.357	-1.95716	0.148913	-13.1429	1.86815e-39	5.08898e-38	-3.88296	Cntn4	162.216	-2.35349	0.425296	-5.53377	3.13418e-08	2.23237e-07	-5.11059	CNTN4
312	Kifc2	1283.18	-1.75665	0.134056	-13.1038	3.13041e-39	8.45412e-38	-3.37913	Kifc2	511.125	-1.95289	0.139255	-14.0238	1.11439e-44	1.63546e-42	-3.87149	KIFC2
313	Nov	209.52	-5.02188	0.384671	-13.055	5.94958e-39	1.59683e-37	-32.489	Nov	183.29	-3.34227	0.430932	-7.75591	8.77102e-15	1.43024e-13	-10.142	NOV
314	Rasd2	1987.66	-4.14522	0.31752	-13.055	5.95092e-39	1.59683e-37	-17.6944	Rasd2	103.452	-1.51617	0.317679	-4.77264	1.8183e-06	9.8633e-06	-2.8603	RASD2
315	Camk1d	1515.92	-2.0089	0.153937	-13.0501	6.34707e-39	1.6995e-37	-4.02474	Camk1d	577.749	-1.85176	0.174776	-10.595	3.14197e-26	1.41283e-24	-3.6094	CAMK1D
316	Syt6	749.504	-3.67626	0.283216	-12.9804	1.57995e-38	4.18587e-37	-12.784	Syt6	218.235	-1.2656	0.185656	-6.81693	9.30095e-12	1.08106e-10	-2.40427	SYT6
317	Ankrd6	317.664	-2.73793	0.211328	-12.9559	2.17648e-38	5.75415e-37	-6.67114	Ankrd6	193.317	-1.46102	0.163885	-8.91492	4.88178e-19	1.18109e-17	-2.75303	ANKRD6
318	Tmem179	319.189	-3.76329	0.291091	-12.9282	3.11911e-38	8.1945e-37	-13.5789	Tmem179	157.031	-2.68433	0.290263	-9.24792	2.28901e-20	6.27716e-19	-6.42781	TMEM179
319	Nlgn3	1148.36	-1.46969	0.113729	-12.9227	3.35194e-38	8.78782e-37	-2.76962	Nlgn3	628.387	-1.57929	0.140251	-11.2604	2.05717e-29	1.14952e-27	-2.98823	NLGN3
320	Tpgs2	545.433	-1.56342	0.121159	-12.9038	4.28223e-38	1.12034e-36	-2.95554	Tpgs2	392.937	-1.3684	0.135606	-10.0909	6.05897e-24	2.27296e-22	-2.58183	TPGS2
321	Wnt7b	134.844	-3.5841	0.277937	-12.8954	4.78074e-38	1.24816e-36	-11.9928	Wnt7b	122.294	-1.95528	0.315464	-6.19808	5.71545e-10	5.27504e-09	-3.8779	WNT7B
322	Acsl4	987.642	-1.41304	0.109678	-12.8836	5.57062e-38	1.44836e-36	-2.66298	Acsl4	566.246	-1.27168	0.192379	-6.61029	3.83572e-11	4.09808e-10	-2.41443	ACSL4
323	Cck	201.18	-4.71952	0.366555	-12.8754	6.19486e-38	1.60734e-36	-26.3462	Cck	63.8378	-4.57791	1.0232	-4.47412	7.67265e-06	3.73562e-05	-23.8829	CCK
324	Sgsm2	564.875	-1.70535	0.132657	-12.8554	8.02301e-38	2.07311e-36	-3.26109	Sgsm2	332.523	-1.19534	0.165779	-7.21043	5.57753e-13	7.40437e-12	-2.28999	SGSM2
325	Vstm2b	102.173	-3.49922	0.272456	-12.8432	9.38575e-38	2.41035e-36	-11.3076	Vstm2b	85.3515	-1.90422	0.286848	-6.63842	3.17065e-11	3.42035e-10	-3.74306	VSTM2B
326	Clvs2	268.496	-4.24259	0.331098	-12.8137	1.37409e-37	3.51444e-36	-18.9298	Clvs2	123.825	-2.19567	0.504531	-4.3519	1.3496e-05	6.31089e-05	-4.58103	CLVS2
327	Nav3	1709.56	-1.78428	0.139806	-12.7625	2.65441e-37	6.74779e-36	-3.44446	Nav3	1663.54	-1.41794	0.206834	-6.85547	7.1077e-12	8.38546e-11	-2.67205	NAV3
328	Tln2	1915.45	-1.33353	0.104666	-12.7408	3.50903e-37	8.86647e-36	-2.52019	Tln2	1107.54	-1.23337	0.109917	-11.2209	3.22003e-29	1.78438e-27	-2.35116	TLN2
329	Aqp4	9108.52	2.96845	0.233444	12.7159	4.82418e-37	1.20441e-35	7.82694	Aqp4	6563.36	1.24343	0.277193	4.48578	7.26481e-06	3.5539e-05	2.36761	AQP4
330	Pcdh19	874.171	-2.07876	0.163552	-12.71	5.20185e-37	1.29356e-35	-4.22443	Pcdh19	1300.14	-1.15448	0.103836	-11.1183	1.02176e-28	5.39354e-27	-2.22604	PCDH19
331	Zdbf2	1148.91	-2.51075	0.197595	-12.7066	5.43704e-37	1.34937e-35	-5.69916	Zdbf2	777.074	-2.57011	0.202319	-12.7033	5.67119e-37	5.22336e-35	-5.93855	ZDBF2
332	Kcnf1	408.298	-3.67222	0.289292	-12.6938	6.39958e-37	1.58513e-35	-12.7482	Kcnf1	145.543	-3.15526	0.415023	-7.60262	2.90188e-14	4.48549e-13	-8.90898	KCNF1
333	Snph	1824.7	-1.87475	0.147982	-12.6688	8.80578e-37	2.17683e-35	-3.66738	Snph	466.835	-2.07013	0.185228	-11.1761	5.33807e-29	2.89796e-27	-4.19923	SNPH
334	Grem2	160.468	-3.96831	0.313465	-12.6595	9.91001e-37	2.44499e-35	-15.6524	Grem2	75.7134	-3.04085	0.503775	-6.03612	1.57862e-09	1.35753e-08	-8.22975	GREM2
335	Arc	709.443	-3.01219	0.23823	-12.644	1.20682e-36	2.9658e-35	-8.06789	Arc	49.2962	-2.01663	0.503666	-4.00391	6.23043e-05	0.000257369	-4.04638	ARC
336	Kifap3	2109.45	-1.23456	0.0977319	-12.6321	1.40401e-36	3.44368e-35	-2.3531	Kifap3	1153.4	-1.29154	0.155967	-8.28091	1.22242e-16	2.40788e-15	-2.4479	KIFAP3
337	Zfpm2	683.793	1.83258	0.14508	12.6315	1.41546e-36	3.46498e-35	3.56174	Zfpm2	434.284	2.06036	0.167746	12.2826	1.12281e-34	9.14334e-33	4.1709	ZFPM2
338	Nfix	2270.36	1.26732	0.10043	12.619	1.66018e-36	4.05613e-35	2.40715	Nfix	2635.24	1.51909	0.123472	12.3032	8.70689e-35	7.17781e-33	2.86611	NFIX
339	Pcdh11x	736.436	-2.58163	0.204785	-12.6065	1.9432e-36	4.72921e-35	-5.98615	Pcdh11x	754.159	-2.93038	0.201717	-14.5271	8.15448e-48	1.36129e-45	-7.62309	PCDH11X
340	Lhx2	179.49	-8.35936	0.664106	-12.5874	2.47746e-36	6.00615e-35	-328.412	Lhx2	97.0935	-3.94762	0.792912	-4.97863	6.40351e-07	3.74754e-06	-15.4295	LHX2
341	Tusc3	1023.94	-1.84667	0.147197	-12.5456	4.20451e-36	1.01539e-34	-3.59669	Tusc3	468.235	-1.20277	0.180747	-6.65445	2.84366e-11	3.09764e-10	-2.30182	TUSC3
342	Anln	951.682	2.4861	0.198239	12.5409	4.46014e-36	1.07506e-34	5.6026	Anln	428.666	1.66108	0.227852	7.29017	3.09558e-13	4.26201e-12	3.16253	ANLN
343	P2ry12	599.1	-2.9443	0.234869	-12.5359	4.74731e-36	1.14208e-34	-7.69704	P2ry12	308.883	-1.19905	0.272855	-4.39447	1.11041e-05	5.288e-05	-2.29589	P2RY12
344	Wasf1	1273.77	-1.83351	0.146324	-12.5305	5.08618e-36	1.22127e-34	-3.56403	Wasf1	475.973	-1.29772	0.232242	-5.58781	2.29945e-08	1.68361e-07	-2.45841	WASF1
345	Chrdl1	138.132	-4.14011	0.330445	-12.5289	5.18772e-36	1.24327e-34	-17.6319	Chrdl1	54.294	-1.25759	0.491119	-2.56067	0.010447	0.0254087	-2.39097	CHRDL1
346	Cadps2	2683.1	2.02264	0.161713	12.5076	6.78774e-36	1.62363e-34	4.06327	Cadps2	1169.36	2.16447	0.24473	8.84432	9.20897e-19	2.1501e-17	4.48302	CADPS2
347	Tenm2	823.836	-2.40163	0.192103	-12.5018	7.30233e-36	1.7434e-34	-5.28399	Tenm2	774.596	-1.869	0.172868	-10.8117	3.02997e-27	1.43494e-25	-3.6528	TENM2
348	Cyb561	286.291	-1.98185	0.158612	-12.4949	7.95555e-36	1.89575e-34	-3.94999	Cyb561	135.605	-1.05407	0.214676	-4.91006	9.1049e-07	5.20531e-06	-2.07638	CYB561
349	Bcl6	587.922	2.09295	0.168045	12.4547	1.31797e-35	3.12875e-34	4.2662	Bcl6	123.23	-1.05884	0.265106	-3.99404	6.49579e-05	0.000267503	-2.08326	BCL6
350	Xpr1	3368.62	-1.05299	0.0846883	-12.4337	1.71498e-35	4.06353e-34	-2.07482	Xpr1	3001.78	-1.00676	0.101201	-9.94812	2.56998e-23	9.30138e-22	-2.0094	XPR1
351	Efna3	176.445	-3.26686	0.262986	-12.4222	1.9807e-35	4.68429e-34	-9.6255	Efna3	81.0651	-2.60582	0.32127	-8.11099	5.02074e-16	9.21043e-15	-6.08736	EFNA3
352	Cntn3	307.243	-2.36043	0.19017	-12.4122	2.24334e-35	5.26576e-34	-5.13525	Cntn3	166.454	-2.85025	0.377165	-7.55702	4.12394e-14	6.23728e-13	-7.21124	CNTN3
353	Cd109	323.581	5.97108	0.481113	12.411	2.27869e-35	5.33876e-34	62.7298	Cd109	290.75	2.75846	0.191402	14.4119	4.35773e-47	6.92828e-45	6.76672	CD109
354	Lrrn3	668.085	-1.97005	0.158935	-12.3954	2.76859e-35	6.47447e-34	-3.91783	Lrrn3	525.875	-1.19332	0.172732	-6.90852	4.89737e-12	5.8449e-11	-2.28678	LRRN3
355	Slc24a3	583.996	-1.7081	0.137888	-12.3876	3.052e-35	7.11076e-34	-3.26729	Slc24a3	504.836	-1.42027	0.166874	-8.51101	1.72418e-17	3.63766e-16	-2.67635	SLC24A3
356	Tenm4	1859.67	-2.11812	0.171168	-12.3745	3.58993e-35	8.31778e-34	-4.34128	Tenm4	923.422	-2.06725	0.153146	-13.4986	1.59394e-41	1.88381e-39	-4.19087	TENM4
357	Tspan13	1460.88	-1.53797	0.124478	-12.3553	4.56015e-35	1.05463e-33	-2.90385	Tspan13	1037.1	-1.03969	0.152853	-6.80191	1.03238e-11	1.1896e-10	-2.05579	TSPAN13
358	Lix1	384.274	-3.30469	0.267926	-12.3343	5.91652e-35	1.3608e-33	-9.88124	Lix1	97.0658	-3.17851	0.444347	-7.15322	8.47629e-13	1.10011e-11	-9.05374	LIX1
359	Rgl3	184.923	3.12927	0.253823	12.3286	6.35524e-35	1.45903e-33	8.74995	Rgl3	52.2409	1.09668	0.388727	2.82121	0.00478429	0.0129053	2.13862	RGL3
360	Chrm4	114.642	-4.90212	0.398488	-12.3018	8.85724e-35	2.02235e-33	-29.9009	Chrm4	23.9981	-2.27103	0.68436	-3.31846	0.000905139	0.00293472	-4.82666	CHRM4
361	Syt1	10805.7	-1.80458	0.146702	-12.301	8.94214e-35	2.03803e-33	-3.49328	Syt1	3266.52	-2.22789	0.316362	-7.0422	1.89232e-12	2.35526e-11	-4.68447	SYT1
362	Lrtm2	414.555	-2.57528	0.209842	-12.2725	1.27304e-34	2.8805e-33	-5.95986	Lrtm2	164.013	-2.55306	0.281236	-9.078	1.10586e-19	2.84016e-18	-5.86877	LRTM2
363	Adamts18	383.913	3.84625	0.313498	12.2688	1.33188e-34	3.00283e-33	14.3825	Adamts18	459.749	3.23835	0.270897	11.9542	6.17329e-33	4.31645e-31	9.43717	ADAMTS18
364	Ptprn2	1490.41	-1.77917	0.145414	-12.2352	2.01658e-34	4.51412e-33	-3.43229	Ptprn2	527.224	-2.15093	0.202486	-10.6226	2.3391e-26	1.06254e-24	-4.44115	PTPRN2
365	Plxna4	1449.21	-1.537	0.12606	-12.1926	3.40184e-34	7.58797e-33	-2.9019	Plxna4	1358.18	-2.08818	0.0912086	-22.8945	5.27089e-116	7.03928e-113	-4.2521	PLXNA4
366	Gad2	3339.26	-3.37161	0.277091	-12.1679	4.60853e-34	1.02613e-32	-10.3504	Gad2	1021.99	-2.26883	0.196321	-11.5567	6.82659e-31	4.20134e-29	-4.81932	GAD2
367	Rab9b	453.254	-1.95516	0.160847	-12.1554	5.36836e-34	1.1932e-32	-3.87758	Rab9b	182.316	-1.65511	0.218994	-7.55782	4.09877e-14	6.20625e-13	-3.14948	RAB9B
368	Elfn1	120.678	-4.61597	0.380374	-12.1353	6.86254e-34	1.51725e-32	-24.5215	Elfn1	120.267	-3.41251	0.469017	-7.27588	3.44177e-13	4.69029e-12	-10.648	ELFN1
369	Ltbp3	493.86	1.9563	0.16124	12.1328	7.07724e-34	1.56197e-32	3.88064	Ltbp3	406.418	1.32312	0.155185	8.52612	1.51335e-17	3.19791e-16	2.50207	LTBP3
370	Cap2	1480.57	-2.62567	0.216471	-12.1295	7.3733e-34	1.62445e-32	-6.17172	Cap2	263.773	-1.27285	0.194112	-6.5573	5.47912e-11	5.78448e-10	-2.41638	CAP2
371	Fzd7	444.336	2.72591	0.224905	12.1203	8.24747e-34	1.81386e-32	6.61576	Fzd7	130.589	1.81867	0.297322	6.11683	9.54578e-10	8.47632e-09	3.52755	FZD7
372	Sorcs2	462.405	-3.08172	0.255641	-12.0549	1.82773e-33	3.95054e-32	-8.46625	Sorcs2	328.78	-2.54326	0.242296	-10.4965	8.96473e-26	3.91255e-24	-5.82905	SORCS2
373	Emilin2	149.004	3.18887	0.264573	12.0529	1.8729e-33	4.04122e-32	9.11895	Emilin2	48.0525	1.62947	0.346955	4.69649	2.64675e-06	1.401e-05	3.09399	EMILIN2
374	Hapln1	327.676	-2.71858	0.225847	-12.0373	2.263e-33	4.86622e-32	-6.58227	Hapln1	208.092	-4.59361	1.00409	-4.57488	4.76486e-06	2.41406e-05	-24.1443	HAPLN1
375	Npy1r	129.629	-3.12966	0.26051	-12.0136	3.01399e-33	6.47004e-32	-8.75229	Npy1r	80.4793	-1.5946	0.296068	-5.38593	7.20717e-08	4.85385e-07	-3.0201	NPY1R
376	Cntn5	197.62	-4.48873	0.373963	-12.0031	3.42058e-33	7.30539e-32	-22.4513	Cntn5	146.156	-3.33253	0.330642	-10.079	6.84273e-24	2.55265e-22	-10.0738	CNTN5
377	Zkscan16	339.906	-3.35479	0.279658	-11.9961	3.72639e-33	7.9181e-32	-10.2304	Zkscan16	106.639	-2.281	0.256327	-8.89878	5.64659e-19	1.35144e-17	-4.86015	ZNF483
378	Nxph1	328.905	-2.29148	0.191097	-11.9912	3.95254e-33	8.38445e-32	-4.89558	Nxph1	241.264	-2.06195	0.225965	-9.12509	7.16762e-20	1.87326e-18	-4.1755	NXPH1
379	Rasgef1a	1879.43	-2.04947	0.170939	-11.9894	4.03632e-33	8.54774e-32	-4.13953	Rasgef1a	206.456	-2.97003	0.252717	-11.7524	6.86276e-32	4.49275e-30	-7.83553	RASGEF1A
380	Mgat4c	295.407	-3.19995	0.267114	-11.9797	4.53716e-33	9.59219e-32	-9.1893	Mgat4c	234.698	-1.3723	0.253236	-5.41905	5.99158e-08	4.08253e-07	-2.58883	MGAT4C
381	Slc4a8	1142.29	-1.14543	0.0957866	-11.9581	5.88767e-33	1.23435e-31	-2.21212	Slc4a8	562.016	-1.19764	0.155405	-7.70655	1.29261e-14	2.06493e-13	-2.29364	SLC4A8
382	Slc16a7	1215.21	-1.35459	0.113306	-11.9552	6.09999e-33	1.27673e-31	-2.55725	Slc16a7	727.999	-2.21225	0.349128	-6.33651	2.35028e-10	2.28943e-09	-4.63398	SLC16A7
383	Lmo4	772.343	-2.55468	0.213851	-11.9461	6.80616e-33	1.42216e-31	-5.87539	Lmo4	445.948	-1.31622	0.165611	-7.94766	1.90067e-15	3.27952e-14	-2.49012	LMO4
384	Grid1	573.577	-2.55323	0.214196	-11.9201	9.30208e-33	1.93084e-31	-5.86947	Grid1	349.975	-1.7587	0.258507	-6.80329	1.02259e-11	1.18035e-10	-3.38392	GRID1
385	Nr3c2	656.602	-1.60939	0.135381	-11.8879	1.36762e-32	2.82013e-31	-3.05124	Nr3c2	193.037	-1.94683	0.224846	-8.65853	4.77874e-18	1.0514e-16	-3.85528	NR3C2
386	Oprd1	162.455	-5.45654	0.459553	-11.8736	1.62384e-32	3.33752e-31	-43.9118	Oprd1	30.3242	-2.07802	0.78732	-2.63936	0.00830636	0.0209633	-4.22227	OPRD1
387	Prag1	723.11	2.31842	0.195326	11.8695	1.70556e-32	3.49974e-31	4.98786	Prag1	378.278	1.03097	0.144162	7.15152	8.58226e-13	1.1117e-11	2.0434	SGK223
388	Slc25a23	1786.99	-1.27655	0.107876	-11.8336	2.61809e-32	5.35471e-31	-2.4226	Slc25a23	936.349	-1.11943	0.119403	-9.37519	6.90535e-21	1.97899e-19	-2.17261	SLC25A23
389	Gabrb3	4402.49	-1.64474	0.139561	-11.7851	4.65863e-32	9.46651e-31	-3.12692	Gabrb3	1645.86	-1.41953	0.199583	-7.11247	1.13984e-12	1.45392e-11	-2.67498	GABRB3
390	Chrna4	160.102	-2.83544	0.240602	-11.7848	4.67718e-32	9.48885e-31	-7.1376	Chrna4	172.207	-3.25517	0.377193	-8.62998	6.13618e-18	1.34122e-16	-9.54783	CHRNA4
391	Tll1	290.795	3.31885	0.281806	11.7771	5.12325e-32	1.03604e-30	9.9787	Tll1	71.1318	1.63709	0.374722	4.3688	1.24929e-05	5.88303e-05	3.11037	TLL1
392	Nceh1	1324.6	-1.55794	0.132371	-11.7695	5.6079e-32	1.1304e-30	-2.94432	Nceh1	364.264	-1.54508	0.25004	-6.17932	6.43769e-10	5.88872e-09	-2.9182	NCEH1
393	Cpne5	695.415	-7.04124	0.598907	-11.7568	6.51499e-32	1.30487e-30	-131.711	Cpne5	222.805	-2.9479	0.53344	-5.52621	3.27218e-08	2.31953e-07	-7.71627	CPNE5
394	Zic2	1226.2	2.35255	0.20108	11.6996	1.28092e-31	2.53718e-30	5.10727	Zic2	783.886	1.69418	0.179066	9.46125	3.04276e-21	8.91142e-20	3.23594	ZIC2
395	Hecw1	1459.67	-2.06305	0.176672	-11.6773	1.6659e-31	3.27392e-30	-4.17867	Hecw1	909.784	-1.16553	0.184404	-6.32051	2.60704e-10	2.52664e-09	-2.24315	HECW1
396	Atxn1	3911.68	-1.50552	0.129266	-11.6467	2.38437e-31	4.67128e-30	-2.83927	Atxn1	1830.13	-1.18633	0.0955109	-12.4209	2.0132e-35	1.74586e-33	-2.27573	ATXN1
397	Gpr34	240.759	-1.95057	0.167592	-11.6388	2.6174e-31	5.11188e-30	-3.86526	Gpr34	101.992	-1.0261	0.341259	-3.00682	0.00263999	0.00760016	-2.03652	GPR34
398	Cdk5r2	524.605	-2.68023	0.230589	-11.6234	3.13449e-31	6.10278e-30	-6.40958	Cdk5r2	250.065	-3.25947	0.328139	-9.93319	2.98539e-23	1.07177e-21	-9.57633	CDK5R2
399	Cpe	11038	-1.57984	0.13602	-11.6148	3.46648e-31	6.72828e-30	-2.98938	Cpe	5468.88	-2.47698	0.183138	-13.5253	1.10959e-41	1.32309e-39	-5.56732	CPE
400	Cpne7	81.6773	-4.67033	0.402184	-11.6124	3.56462e-31	6.90811e-30	-25.463	Cpne7	116.331	-3.32751	0.683455	-4.86866	1.12359e-06	6.30752e-06	-10.0387	CPNE7
401	Gpr12	95.8905	-4.13147	0.356075	-11.6028	3.98786e-31	7.70455e-30	-17.5265	Gpr12	46.5594	-2.4533	0.472173	-5.19576	2.03882e-07	1.28376e-06	-5.47667	GPR12
402	Bend4	220.821	-2.34104	0.202147	-11.5809	5.15112e-31	9.92143e-30	-5.06667	Bend4	246.709	-1.13713	0.185667	-6.12454	9.09435e-10	8.09339e-09	-2.19943	BEND4
403	Slc4a10	2028.4	-1.31638	0.113681	-11.5796	5.22957e-31	1.00571e-29	-2.4904	Slc4a10	529.204	-1.39674	0.20494	-6.81537	9.40246e-12	1.09191e-10	-2.63307	SLC4A10
404	Cnksr3	665.789	3.18708	0.275257	11.5786	5.29091e-31	1.01595e-29	9.10769	Cnksr3	323.386	1.17379	0.142894	8.21441	2.13211e-16	4.09114e-15	2.25604	CNKSR3
405	Grhl1	88.094	-2.74653	0.237244	-11.5768	5.40303e-31	1.0359e-29	-6.711	Grhl1	52.4298	-1.6506	0.506099	-3.26141	0.00110858	0.00351832	-3.13964	GRHL1
406	Il1rapl1	706.434	-1.49824	0.129495	-11.5699	5.85802e-31	1.11971e-29	-2.82498	Il1rapl1	241.98	-1.06821	0.261493	-4.08505	4.40667e-05	0.000188022	-2.09684	IL1RAPL1
407	Hmox1	137.046	2.34636	0.204584	11.4689	1.88995e-30	3.55832e-29	5.0854	Hmox1	115.928	1.04571	0.29313	3.56739	0.000360553	0.00128611	2.06438	HMOX1
408	Arrdc3	1859.38	1.54576	0.13511	11.4408	2.61455e-30	4.90052e-29	2.91959	Arrdc3	556.109	1.01776	0.153945	6.61115	3.81339e-11	4.07749e-10	2.02477	ARRDC3
409	Cdh6	362.488	-2.70211	0.236207	-11.4396	2.65106e-30	4.96155e-29	-6.50753	Cdh6	88.7799	-1.59972	0.214443	-7.4599	8.65902e-14	1.26108e-12	-3.03084	CDH6
410	Grik3	968.281	-2.24517	0.196356	-11.4342	2.82248e-30	5.27452e-29	-4.74093	Grik3	761.564	-1.1299	0.110779	-10.1996	1.99096e-24	7.82037e-23	-2.18844	GRIK3
411	Lrrtm1	220.897	-3.17832	0.278014	-11.4323	2.88526e-30	5.38383e-29	-9.05254	Lrrtm1	117.487	-2.47468	0.309299	-8.00091	1.23498e-15	2.17016e-14	-5.55842	LRRTM1
412	Pfn2	3434.92	-1.53731	0.134605	-11.4209	3.28872e-30	6.11849e-29	-2.90254	Pfn2	1395.59	-1.26689	0.196637	-6.44279	1.17296e-10	1.18494e-09	-2.40643	PFN2
413	Syndig1l	490.564	-3.85528	0.337966	-11.4073	3.84502e-30	7.13232e-29	-14.4729	Syndig1l	63.8197	-2.36372	0.387333	-6.10255	1.04391e-09	9.21443e-09	-5.14696	SYNDIG1L
414	Galnt16	760.848	-1.37338	0.120446	-11.4024	4.06772e-30	7.53428e-29	-2.59076	Galnt16	351.88	-1.22849	0.156617	-7.84391	4.3674e-15	7.29995e-14	-2.34321	GALNT16
415	Slit1	160.391	-4.23627	0.371773	-11.3948	4.43913e-30	8.2101e-29	-18.8471	Slit1	213.107	-4.37336	0.64305	-6.80097	1.03917e-11	1.19529e-10	-20.7259	SLIT1
416	Neurod6	188.556	-5.08863	0.447266	-11.3772	5.43329e-30	1.00193e-28	-34.0275	Neurod6	172.926	-2.93351	0.281845	-10.4082	2.27379e-25	9.51927e-24	-7.63969	NEUROD6
417	Nr2e1	70.4456	-5.35382	0.470982	-11.3673	6.08095e-30	1.11808e-28	-40.894	Nr2e1	60.0652	-3.07907	1.01569	-3.03151	0.00243332	0.00707072	-8.45071	NR2E1
418	Rgs17	1864.83	-1.78607	0.157642	-11.3299	9.33288e-30	1.71098e-28	-3.44873	Rgs17	949.506	-1.58667	0.210864	-7.52463	5.28698e-14	7.88032e-13	-3.00356	RGS17
419	Impact	2905.68	-1.83377	0.161965	-11.322	1.02065e-29	1.86841e-28	-3.56468	Impact	660.882	-1.21814	0.17254	-7.06005	1.66445e-12	2.08721e-11	-2.32646	IMPACT
420	Prkacb	6758.15	-1.19884	0.10593	-11.3172	1.07835e-29	1.97116e-28	-2.29554	Prkacb	2446.42	-1.27431	0.137912	-9.24001	2.46465e-20	6.71744e-19	-2.41884	PRKACB
421	Ntn4	386.375	1.98428	0.17538	11.3142	1.11618e-29	2.0344e-28	3.95665	Ntn4	141.681	1.96689	0.324331	6.06446	1.32396e-09	1.15415e-08	3.90925	NTN4
422	Mki67	391.078	4.14778	0.3668	11.308	1.19749e-29	2.17314e-28	17.7258	Mki67	2498.25	1.78211	0.221424	8.04842	8.38726e-16	1.50554e-14	3.4393	MKI67
423	Ppp1r1b	1931.14	-3.00926	0.266248	-11.3025	1.27535e-29	2.30775e-28	-8.05154	Ppp1r1b	202.914	-3.44548	0.291881	-11.8044	3.70325e-32	2.4363e-30	-10.8942	PPP1R1B
424	Gpr26	2135.49	-4.8399	0.428348	-11.299	1.32714e-29	2.39801e-28	-28.6389	Gpr26	637.208	-3.67394	0.361964	-10.15	3.31294e-24	1.26774e-22	-12.7634	GPR26
425	Epn3	82.4892	4.75313	0.420778	11.2961	1.37246e-29	2.47635e-28	26.9671	Epn3	35.3744	1.99341	0.431961	4.61479	3.93486e-06	2.02661e-05	3.98177	EPN3
426	Fhod3	272.549	-3.1622	0.279981	-11.2944	1.39928e-29	2.52112e-28	-8.95197	Fhod3	195.969	-2.34316	0.183762	-12.7511	3.07504e-37	2.89205e-35	-5.07413	FHOD3
427	Stac2	279.505	-2.14058	0.189696	-11.2843	1.56922e-29	2.81518e-28	-4.40939	Stac2	39.122	-1.67943	0.434326	-3.86674	0.000110299	0.000433888	-3.203	STAC2
428	Fgf12	1830.84	-1.65015	0.146503	-11.2636	1.98467e-29	3.54531e-28	-3.13867	Fgf12	494.624	-1.92593	0.240003	-8.02459	1.01865e-15	1.80905e-14	-3.79981	FGF12
429	Mras	1213.22	-1.72827	0.153837	-11.2344	2.76289e-29	4.91451e-28	-3.31329	Mras	666.166	-1.08615	0.109382	-9.92987	3.08649e-23	1.1051e-21	-2.12306	MRAS
430	Itpk1	663.032	1.5186	0.135377	11.2176	3.34223e-29	5.9282e-28	2.86514	Itpk1	199.309	-1.279	0.15702	-8.14543	3.7793e-16	7.04924e-15	-2.4267	ITPK1
431	Ndrg4	8476.98	-2.22831	0.198916	-11.2023	3.97474e-29	7.03025e-28	-4.68584	Ndrg4	1917.59	-2.64005	0.212713	-12.4113	2.26885e-35	1.95487e-33	-6.23353	NDRG4
432	Car11	502.129	-2.10812	0.188483	-11.1846	4.84967e-29	8.56571e-28	-4.31128	Car11	134.124	-1.646	0.167386	-9.83358	8.0695e-23	2.81379e-21	-3.12965	CA11
433	Gabrg1	461.696	-2.14391	0.191701	-11.1836	4.90358e-29	8.64875e-28	-4.4196	Gabrg1	270.25	-2.41087	0.247717	-9.73237	2.19422e-22	7.32594e-21	-5.31797	GABRG1
434	Ddn	3739.2	-10.7235	0.959494	-11.1762	5.33356e-29	9.38079e-28	-1690.78	Ddn	412.005	-5.7228	0.760461	-7.52543	5.25451e-14	7.84067e-13	-52.8122	DDN
435	Cacna1h	580.052	-2.38015	0.213057	-11.1714	5.62683e-29	9.86895e-28	-5.20591	Cacna1h	537.966	-1.42043	0.185135	-7.67236	1.6886e-14	2.66563e-13	-2.67665	CACNA1H
436	Anxa2	634.617	2.97778	0.266793	11.1614	6.29909e-29	1.10173e-27	7.87774	Anxa2	1291.72	1.26549	0.168607	7.50554	6.11755e-14	9.02762e-13	2.40408	ANXA2
437	Zcchc12	323.278	-4.51967	0.404984	-11.1601	6.39171e-29	1.11637e-27	-22.938	Zcchc12	290.374	-4.74404	0.265443	-17.8722	1.94232e-71	6.65119e-69	-26.7977	ZCCHC12
438	Chrm3	259.824	-3.85045	0.345036	-11.1596	6.43113e-29	1.1217e-27	-14.4245	Chrm3	101.31	-1.85599	0.322576	-5.75364	8.73429e-09	6.72701e-08	-3.62	CHRM3
439	Dlx6	108.542	-5.96416	0.53472	-11.1538	6.86179e-29	1.1935e-27	-62.4295	Dlx6	29.859	-3.18481	0.755226	-4.21703	2.47545e-05	0.000110494	-9.09333	DLX6
440	Fam163a	95.0461	-3.07055	0.275604	-11.1411	7.91035e-29	1.37397e-27	-8.40091	Fam163a	72.2039	-3.34113	0.353165	-9.46054	3.06353e-21	8.9526e-20	-10.134	FAM163A
441	Tmem200a	91.9514	-3.5084	0.315885	-11.1065	1.16586e-28	2.01111e-27	-11.3797	Tmem200a	85.9561	-1.7992	0.393033	-4.57774	4.7003e-06	2.38226e-05	-3.48028	TMEM200A
442	Ak5	245.697	-3.24017	0.2918	-11.1041	1.19835e-28	2.06432e-27	-9.44904	Ak5	132.701	-2.93855	0.364153	-8.06953	7.05694e-16	1.27531e-14	-7.66638	AK5
443	Far2	379.58	-2.63578	0.237969	-11.0761	1.6377e-28	2.79433e-27	-6.21509	Far2	753.826	-1.37731	0.144065	-9.56031	1.1741e-21	3.61293e-20	-2.59783	FAR2
444	Dact2	112.003	-4.78901	0.433716	-11.0418	2.40204e-28	4.07632e-27	-27.6461	Dact2	26.0507	-2.57224	0.552801	-4.65311	3.26967e-06	1.70639e-05	-5.94733	DACT2
445	Barhl2	174.188	8.28794	0.752089	11.0199	3.064e-28	5.17869e-27	312.549	Barhl2	64.3788	3.27298	0.324701	10.08	6.77348e-24	2.53389e-22	9.6664	BARHL2
446	Wipf3	1391.06	-2.59453	0.235571	-11.0138	3.27876e-28	5.53423e-27	-6.03993	Wipf3	158.665	-1.2144	0.27009	-4.49628	6.91525e-06	3.39659e-05	-2.32044	WIPF3
447	Gabbr1	6739.32	-1.51904	0.138006	-11.0071	3.53319e-28	5.9477e-27	-2.866	Gabbr1	3302.5	-1.25398	0.121825	-10.2933	7.5535e-25	3.05688e-23	-2.38498	GABBR1
448	Slc5a7	125.595	-4.18972	0.381104	-10.9936	4.10146e-28	6.89506e-27	-18.2486	Slc5a7	85.0447	-1.72332	0.472454	-3.64758	0.000264718	0.000974183	-3.30194	SLC5A7
449	Efna5	210.833	-3.06443	0.279633	-10.9588	6.03205e-28	1.00775e-26	-8.3654	Efna5	161.534	-1.67127	0.23814	-7.01804	2.25006e-12	2.78236e-11	-3.18496	EFNA5
450	Syngr3	675.205	-1.94943	0.177888	-10.9587	6.03462e-28	1.00775e-26	-3.86221	Syngr3	373.282	-2.43737	0.213011	-11.4425	2.56446e-30	1.52215e-28	-5.41655	SYNGR3
451	Rasl10b	1741.89	-2.64257	0.241296	-10.9515	6.53301e-28	1.08953e-26	-6.24441	Rasl10b	575.467	-2.02651	0.185397	-10.9306	8.2293e-28	4.10083e-26	-4.07417	RASL10B
452	Cdkl2	339.477	-1.93499	0.176826	-10.9429	7.18604e-28	1.19685e-26	-3.82376	Cdkl2	299.217	-2.93052	0.303255	-9.66352	4.3079e-22	1.39303e-20	-7.62383	CDKL2
453	B3galt2	519.418	-3.3423	0.305623	-10.936	7.75218e-28	1.28602e-26	-10.1422	B3galt2	359.787	-1.05026	0.214791	-4.88969	1.00994e-06	5.71757e-06	-2.07091	B3GALT2
454	Ssbp2	1142.18	-1.20574	0.110407	-10.9209	9.15927e-28	1.51544e-26	-2.30655	Ssbp2	554.754	-1.31692	0.13787	-9.55191	1.27332e-21	3.90028e-20	-2.49134	SSBP2
455	Actr3b	404.639	-2.35631	0.215981	-10.9098	1.03469e-27	1.70745e-26	-5.12059	Actr3b	195.606	-3.16042	0.2771	-11.4054	3.93147e-30	2.28282e-28	-8.94093	ACTR3B
456	Tox	169.452	-3.6555	0.335163	-10.9066	1.07163e-27	1.76608e-26	-12.6013	Tox	139.672	-1.26615	0.295367	-4.28669	1.81354e-05	8.27461e-05	-2.40518	TOX
457	Gria1	2876.63	-2.45529	0.225302	-10.8978	1.18123e-27	1.94415e-26	-5.48422	Gria1	1211.52	-1.51423	0.169008	-8.95957	3.25954e-19	7.98738e-18	-2.85647	GRIA1
458	Mlip	284.013	-4.67021	0.428664	-10.8948	1.2205e-27	2.00616e-26	-25.4608	Mlip	62.7109	-1.39881	0.526108	-2.6588	0.00784203	0.0199335	-2.63685	MLIP
459	Reep1	1177.76	-1.43649	0.131864	-10.8937	1.23514e-27	2.02756e-26	-2.70661	Reep1	1223.09	-1.04743	0.120865	-8.66607	4.47288e-18	9.8736e-17	-2.06684	REEP1
460	Sertm1	70.4233	-4.14332	0.380392	-10.8922	1.25534e-27	2.05536e-26	-17.6711	Sertm1	82.1595	-2.85354	0.540214	-5.28224	1.27615e-07	8.26927e-07	-7.22771	SERTM1
461	Hrk	423.694	-1.80693	0.166108	-10.8781	1.46633e-27	2.39457e-26	-3.49897	Hrk	225.806	-1.38222	0.20753	-6.66034	2.73187e-11	2.98073e-10	-2.6067
462	Ptpn5	1372.45	-5.28885	0.486685	-10.8671	1.6537e-27	2.69353e-26	-39.0933	Ptpn5	400.732	-1.67062	0.178431	-9.36286	7.76065e-21	2.20988e-19	-3.18351	PTPN5
463	Tmtc1	1957.36	-1.42733	0.131415	-10.8613	1.76299e-27	2.86783e-26	-2.68949	Tmtc1	617.072	-1.18117	0.146893	-8.041	8.91058e-16	1.59305e-14	-2.26761	TMTC1
464	Dmtn	1226.31	-1.94919	0.179559	-10.8555	1.87858e-27	3.04796e-26	-3.86158	Dmtn	336.242	-2.49603	0.18496	-13.495	1.67357e-41	1.96057e-39	-5.6413	DMTN
465	Kcnab2	1182.14	-2.40873	0.22206	-10.8472	2.05606e-27	3.33162e-26	-5.31005	Kcnab2	184.222	-1.50488	0.240896	-6.24703	4.18336e-10	3.91787e-09	-2.83801	KCNAB2
466	Adcy1	20473.7	1.53802	0.141872	10.8409	2.20257e-27	3.56441e-26	2.90395	Adcy1	5619.3	-1.19461	0.332411	-3.59377	0.000325924	0.00117577	-2.28883	ADCY1
467	Nptx2	80.3902	-4.58305	0.423245	-10.8283	2.52674e-27	4.06804e-26	-23.9681	Nptx2	35.2465	-1.64589	0.337077	-4.88284	1.04568e-06	5.89741e-06	-3.12941	NPTX2
468	Dlg4	3323.39	-1.93289	0.178561	-10.8248	2.6271e-27	4.22422e-26	-3.81818	Dlg4	1147.95	-1.79102	0.149536	-11.9772	4.68051e-33	3.34269e-31	-3.46059	DLG4
469	Kcnn3	584.242	-1.48082	0.137939	-10.7353	6.94862e-27	1.11019e-25	-2.79108	Kcnn3	431.778	-1.2224	0.15654	-7.80888	5.76962e-15	9.52451e-14	-2.33335	KCNN3
470	Hspb8	262.732	1.79917	0.167666	10.7307	7.3076e-27	1.1631e-25	3.4802	Hspb8	133.481	1.03434	0.303465	3.40843	0.000653371	0.0021891	2.04818	HSPB8
471	Gpr165	123.916	-3.39134	0.31674	-10.707	9.43394e-27	1.49397e-25	-10.4929	Gpr165	71.5587	-2.10773	0.286051	-7.36837	1.72732e-13	2.44109e-12	-4.31012
472	Aldh5a1	1189.39	-1.29966	0.121429	-10.7031	9.84397e-27	1.55302e-25	-2.46171	Aldh5a1	645.52	-2.09529	0.136093	-15.396	1.74136e-53	4.00964e-51	-4.27312	ALDH5A1
473	Trim9	3163.63	-1.19529	0.111683	-10.7026	9.89999e-27	1.5599e-25	-2.28991	Trim9	1779.19	-2.67704	0.169832	-15.7628	5.6074e-56	1.44013e-53	-6.39541	TRIM9
474	Cntn6	469.149	1.66411	0.156016	10.6662	1.46438e-26	2.29871e-25	3.16917	Cntn6	161.694	-1.67016	0.254057	-6.57395	4.89969e-11	5.19741e-10	-3.1825	CNTN6
475	Irx2	71.4635	5.8221	0.546827	10.6471	1.7997e-26	2.81452e-25	56.5753	Irx2	68.1628	2.82397	0.279239	10.1131	4.83313e-24	1.82851e-22	7.08107	IRX2
476	Myo5a	8242.13	-1.26604	0.11902	-10.6373	1.99872e-26	3.12188e-25	-2.40501	Myo5a	2716.3	-1.22319	0.146259	-8.36317	6.10576e-17	1.23176e-15	-2.33463	MYO5A
477	Arx	58.8895	-5.87708	0.557061	-10.5502	5.07143e-26	7.85291e-25	-58.773	Arx	58.3839	-3.6895	1.08081	-3.41364	0.000641015	0.00215202	-12.9018	ARX
478	Fam196a	79.0207	-4.62964	0.439797	-10.5268	6.50334e-26	1.00085e-24	-24.7549	Fam196a	91.8015	-2.29464	0.386279	-5.94037	2.84373e-09	2.35741e-08	-4.90632	FAM196A
479	Angpt1	311.985	2.60187	0.247493	10.5129	7.53415e-26	1.15806e-24	6.07074	Angpt1	553.151	2.25289	0.181359	12.4223	1.97856e-35	1.72704e-33	4.76638	ANGPT1
480	Ncan	2461.82	-1.72748	0.164553	-10.498	8.82251e-26	1.35278e-24	-3.31148	Ncan	6001.93	-1.72677	0.213459	-8.08945	5.99346e-16	1.09199e-14	-3.30985	NCAN
481	Ncs1	1807	-1.75038	0.167118	-10.474	1.13788e-25	1.74051e-24	-3.36447	Ncs1	731.501	-1.50128	0.114693	-13.0895	3.78003e-39	3.91336e-37	-2.83093	NCS1
482	Fa2h	485.651	1.70158	0.162511	10.4705	1.17967e-25	1.80223e-24	3.25258	Fa2h	40.3219	1.31744	0.512598	2.57012	0.0101664	0.0248394	2.49223	FA2H
483	Mog	1560.18	1.7594	0.168425	10.4462	1.52467e-25	2.30685e-24	3.38558	Mog	25.7335	2.43756	0.764045	3.19033	0.00142108	0.00438709	5.41724	MOG
484	Pde10a	9226.64	-3.14359	0.301059	-10.4418	1.5982e-25	2.41519e-24	-8.83721	Pde10a	1312.24	-2.6012	0.135473	-19.2009	3.63735e-82	1.67506e-79	-6.06789	PDE10A
485	Unc5d	512.094	-3.67613	0.352682	-10.4234	1.93942e-25	2.9203e-24	-12.7828	Unc5d	389.155	-2.93443	0.277261	-10.5837	3.54812e-26	1.5795e-24	-7.64457	UNC5D
486	Rprm	77.0008	-2.63312	0.252698	-10.42	2.00932e-25	3.02193e-24	-6.20365	Rprm	81.6644	-2.6266	0.450875	-5.82556	5.69217e-09	4.49816e-08	-6.1757	RPRM
487	Zbtb18	4976.86	1.17221	0.112735	10.3979	2.53442e-25	3.77996e-24	2.25357	Zbtb18	2760.34	1.52129	0.197432	7.70537	1.30467e-14	2.07923e-13	2.87047	ZBTB18
488	Gabrg2	1848.76	-1.25397	0.120648	-10.3937	2.65003e-25	3.94769e-24	-2.38497	Gabrg2	538.891	-1.00117	0.25673	-3.89971	9.6309e-05	0.000382914	-2.00162	GABRG2
489	Sgip1	2576.92	-1.3127	0.126596	-10.3692	3.42446e-25	5.08927e-24	-2.48405	Sgip1	1061.1	-1.24519	0.175513	-7.09461	1.29719e-12	1.64364e-11	-2.37051	SGIP1
490	Doc2a	72.6734	-4.84741	0.468564	-10.3452	4.39783e-25	6.50506e-24	-28.7883	Doc2a	85.6177	-2.55338	0.276661	-9.22928	2.72445e-20	7.39532e-19	-5.87009	DOC2A
491	Slc39a8	261.314	-2.57157	0.248659	-10.3418	4.56061e-25	6.7379e-24	-5.94458	Slc39a8	1114.02	-1.1077	0.147478	-7.51095	5.86993e-14	8.70066e-13	-2.15501	SLC39A8
492	Nkain3	217.665	-2.71529	0.262594	-10.3403	4.63234e-25	6.83583e-24	-6.56727	Nkain3	215.59	-1.3608	0.193651	-7.02707	2.1092e-12	2.61302e-11	-2.56827	NKAIN3
493	Asic4	136.561	-4.8565	0.471482	-10.3005	7.01048e-25	1.02968e-23	-28.9702	Asic4	48.3237	-3.7681	0.979709	-3.84614	0.000119993	0.000468843	-13.6242	ASIC4
494	Pde3a	785.8	1.25279	0.121983	10.2702	9.60241e-25	1.40544e-23	2.38301	Pde3a	904.44	1.29697	0.108326	11.9729	4.93046e-33	3.50247e-31	2.45712	PDE3A
495	Rgs20	228.326	-1.78595	0.174233	-10.2504	1.17906e-24	1.71771e-23	-3.44846	Rgs20	127.685	-1.10686	0.257617	-4.29653	1.73492e-05	7.93487e-05	-2.15376	RGS20
496	Nrsn2	246.291	-3.455	0.3371	-10.2492	1.19315e-24	1.73421e-23	-10.9663	Nrsn2	68.6462	-2.78216	0.268262	-10.3711	3.3581e-25	1.38418e-23	-6.8788	NRSN2
497	St8sia3	2978.67	-2.13051	0.207902	-10.2477	1.21222e-24	1.7599e-23	-4.37872	St8sia3	692.573	-1.65919	0.212624	-7.80339	6.0268e-15	9.93678e-14	-3.15839	ST8SIA3
498	Iqsec3	1041	-2.22894	0.217631	-10.2418	1.288e-24	1.86559e-23	-4.68788	Iqsec3	420.777	-2.58053	0.241729	-10.6753	1.32836e-26	6.07541e-25	-5.98158	IQSEC3
499	Clstn2	655.308	-2.0319	0.198613	-10.2304	1.44864e-24	2.09345e-23	-4.08943	Clstn2	375.89	-1.96112	0.204273	-9.60052	7.954e-22	2.49943e-20	-3.89365	CLSTN2
500	Adam23	3645.62	-1.38992	0.135991	-10.2207	1.6016e-24	2.30653e-23	-2.62065	Adam23	1056.12	-1.61494	0.213907	-7.54973	4.36145e-14	6.57417e-13	-3.06299	ADAM23
501	Uncx	82.7894	6.61792	0.648891	10.1988	2.00711e-24	2.8806e-23	98.2184	Uncx	77.9196	5.59761	0.498808	11.222	3.18099e-29	1.77009e-27	48.4227	UNCX
502	Aifm3	607.169	1.50559	0.147693	10.194	2.10829e-24	3.01548e-23	2.8394	Aifm3	135.241	-1.2033	0.26931	-4.46807	7.89293e-06	3.83449e-05	-2.30265	AIFM3
503	Trpc4	236.728	-3.10373	0.30454	-10.1915	2.16339e-24	3.08726e-23	-8.59636	Trpc4	264.865	-1.6881	0.19099	-8.83871	9.68297e-19	2.25289e-17	-3.22232	TRPC4
504	Nwd2	246.09	-3.10035	0.304786	-10.1722	2.63853e-24	3.76103e-23	-8.57626	Nwd2	294.215	-3.97338	0.665233	-5.97292	2.33044e-09	1.95374e-08	-15.7075	KIAA1239
505	Kcnma1	4171.64	-2.58011	0.25399	-10.1583	3.04253e-24	4.31242e-23	-5.97986	Kcnma1	640.516	-2.29516	0.193054	-11.8887	1.35514e-32	9.09443e-31	-4.90809	KCNMA1
506	Sytl5	104.94	-3.39519	0.334258	-10.1574	3.07187e-24	4.34911e-23	-10.5209	Sytl5	30.842	-1.53689	0.645595	-2.38058	0.0172856	0.0393874	-2.90168	SYTL5
507	Tmem178	750.845	1.18738	0.117056	10.1436	3.53719e-24	4.99662e-23	2.27738	Tmem178	238.683	1.25637	0.227164	5.53068	3.18983e-08	2.26597e-07	2.38894	TMEM178A
508	Lin7b	70.4871	-3.25234	0.321312	-10.122	4.41129e-24	6.19653e-23	-9.52907	Lin7b	26.2181	-1.68673	0.541216	-3.11656	0.00182975	0.00549625	-3.21926	LIN7B
509	Cldn11	4521.63	1.87314	0.185121	10.1185	4.57574e-24	6.42035e-23	3.6633	Cldn11	156.644	1.79	0.707747	2.52916	0.0114336	0.0275574	3.45816	CLDN11
510	Serping1	197.446	3.17475	0.316135	10.0424	9.92296e-24	1.37087e-22	9.03018	Serping1	103.584	2.44544	0.20348	12.0181	2.855e-33	2.0722e-31	5.44691	SERPING1
511	Dcc	411.956	-3.4126	0.34008	-10.0347	1.07305e-23	1.48081e-22	-10.6486	Dcc	1199.92	2.29568	0.176017	13.0424	7.02324e-39	6.99965e-37	4.90987	DCC
512	Entpd3	56.0923	-4.07289	0.406076	-10.0299	1.1266e-23	1.54959e-22	-16.8291	Entpd3	32.2262	-1.63948	0.665584	-2.46322	0.0137693	0.0324435	-3.11554	ENTPD3
513	Tomm20	2890.59	-1.28637	0.128348	-10.0225	1.21371e-23	1.66758e-22	-2.43913	Tomm20	924.187	-1.04992	0.130413	-8.05078	8.22685e-16	1.47873e-14	-2.07042	TOMM20
514	Spock2	8895.14	-1.29886	0.129601	-10.022	1.21968e-23	1.67213e-22	-2.46035	Spock2	7333.67	-1.80064	0.105392	-17.0851	1.91502e-65	5.68335e-63	-3.48374	SPOCK2
515	Tpd52l1	147.271	-2.98202	0.298141	-10.0021	1.49262e-23	2.03964e-22	-7.90093	Tpd52l1	54.7379	-1.28353	0.248926	-5.15627	2.51916e-07	1.55757e-06	-2.43434	TPD52L1
516	Adamts3	306.511	-3.04903	0.305176	-9.99104	1.66816e-23	2.27704e-22	-8.27653	Adamts3	161.661	-1.68343	0.19885	-8.46581	2.54387e-17	5.30834e-16	-3.2119	ADAMTS3
517	Cdh12	344.513	-3.44958	0.345563	-9.98252	1.8179e-23	2.47606e-22	-10.9252	Cdh12	157.235	-2.33433	0.346516	-6.73659	1.62145e-11	1.82276e-10	-5.04318	CDH12
518	Oprm1	114.06	-4.49519	0.451271	-9.96117	2.25391e-23	3.06243e-22	-22.5521	Oprm1	75.9458	-2.35506	0.41686	-5.64951	1.60903e-08	1.20182e-07	-5.11615	OPRM1
519	Galntl6	314.403	-2.86652	0.287781	-9.96077	2.26294e-23	3.06889e-22	-7.29303	Galntl6	237.307	-1.53663	0.322041	-4.77153	1.8283e-06	9.91348e-06	-2.90116	GALNTL6
520	Ctnna3	135.078	1.81307	0.182143	9.95408	2.42057e-23	3.2756e-22	3.51388	Ctnna3	30.3095	1.216	0.521767	2.33054	0.0197776	0.044191	2.32302	CTNNA3
521	Nsun7	103.579	-2.12245	0.214083	-9.91414	3.61365e-23	4.8587e-22	-4.35432	Nsun7	98.945	-1.27823	0.270394	-4.72729	2.27535e-06	1.21744e-05	-2.42541	NSUN7
522	Ptpro	306.933	-2.08743	0.211048	-9.89079	4.56408e-23	6.12347e-22	-4.24991	Ptpro	429.825	-1.67256	0.149194	-11.2107	3.61427e-29	1.99457e-27	-3.1878	PTPRO
523	Vstm2l	119.528	-3.72877	0.377476	-9.87818	5.17665e-23	6.91579e-22	-13.2578	Vstm2l	132.76	-2.89252	0.24426	-11.8419	2.36934e-32	1.57425e-30	-7.42564	VSTM2L
524	Zfhx3	894.513	-1.5251	0.154933	-9.84363	7.30242e-23	9.69384e-22	-2.87807	Zfhx3	1138.43	-1.37817	0.123332	-11.1745	5.43518e-29	2.93874e-27	-2.59939	ZFHX3
525	Psd	1806.38	-1.36761	0.139639	-9.7939	1.19596e-22	1.57101e-21	-2.58042	Psd	746.561	-2.4459	0.13268	-18.4345	6.94856e-76	2.81206e-73	-5.44864	PSD
526	Alpl	97.9607	-4.17552	0.426531	-9.78948	1.24941e-22	1.6395e-21	-18.0699	Alpl	40.9342	-1.47445	0.549991	-2.68086	0.00734341	0.0187912	-2.77877	ALPL
527	Npy	147.082	-4.021	0.412258	-9.7536	1.78032e-22	2.32889e-21	-16.2346	Npy	62.0733	-5.44132	0.508031	-10.7106	9.07741e-27	4.19477e-25	-43.4509	NPY
528	Nhs	182.181	-2.07525	0.212806	-9.75181	1.81214e-22	2.36804e-21	-4.21416	Nhs	244.498	-1.00339	0.197877	-5.07076	3.96229e-07	2.39008e-06	-2.0047	NHS
529	Hnmt	187.192	-1.63522	0.167687	-9.75163	1.81538e-22	2.3698e-21	-3.10635	Hnmt	54.01	-1.0072	0.29087	-3.4627	0.000534781	0.00183222	-2.01	HNMT
530	Tshz2	506.212	-1.59717	0.163848	-9.74783	1.88455e-22	2.45755e-21	-3.02548	Tshz2	587.55	-1.05084	0.153558	-6.84331	7.73832e-12	9.0813e-11	-2.07174	TSHZ2
531	Pianp	365.309	-1.57264	0.16136	-9.74617	1.91566e-22	2.49552e-21	-2.97449	Pianp	131.184	-1.8426	0.265096	-6.95069	3.63494e-12	4.38129e-11	-3.58656	PIANP
532	Fam19a1	140.777	-3.87353	0.397727	-9.73916	2.05234e-22	2.67081e-21	-14.6571	Fam19a1	86.9512	-3.22049	0.945584	-3.40582	0.000659647	0.00220681	-9.32106	FAM19A1
533	Dagla	744.71	-2.03578	0.209361	-9.72376	2.38798e-22	3.09157e-21	-4.10044	Dagla	458.151	-1.66165	0.159529	-10.416	2.09622e-25	8.83123e-24	-3.16378	DAGLA
534	C1ql3	228.506	-3.00344	0.309019	-9.71929	2.49522e-22	3.22376e-21	-8.01911	C1ql3	55.3977	-1.94189	0.424132	-4.57851	4.68311e-06	2.37445e-05	-3.84209	C1QL3
535	Sptbn2	5883.66	-1.92942	0.198531	-9.71848	2.51499e-22	3.24597e-21	-3.80901	Sptbn2	2000.61	-1.35496	0.203432	-6.66049	2.72915e-11	2.98019e-10	-2.5579	SPTBN2
536	Epha7	844.208	-1.58375	0.163188	-9.70508	2.86847e-22	3.68326e-21	-2.99748	Epha7	492.604	-1.0403	0.164577	-6.32103	2.59832e-10	2.52001e-09	-2.05665	EPHA7
537	Stxbp6	630.89	-1.95542	0.201636	-9.6978	3.0807e-22	3.95173e-21	-3.8783	Stxbp6	306.362	-1.1119	0.185625	-5.99003	2.098e-09	1.77222e-08	-2.1613	STXBP6
538	Arhgdig	120.46	-2.61409	0.271072	-9.64352	5.23589e-22	6.65509e-21	-6.12238	Arhgdig	130.177	-3.99871	0.370517	-10.7922	3.74516e-27	1.75497e-25	-15.9857	ARHGDIG
539	Mag	2219.44	1.92335	0.199566	9.63764	5.54456e-22	7.04031e-21	3.79303	Mag	147.054	1.38344	0.590886	2.34129	0.0192171	0.0430902	2.60889	MAG
540	Frmpd4	1109.12	-3.14467	0.328018	-9.5869	9.07717e-22	1.1491e-20	-8.84385	Frmpd4	306.21	-2.37886	0.294063	-8.08966	5.98334e-16	1.09163e-14	-5.20127	FRMPD4
541	Xylt1	740.718	-1.23183	0.128529	-9.58403	9.33325e-22	1.18033e-20	-2.34864	Xylt1	623.925	-1.9297	0.15375	-12.5509	3.92875e-36	3.54516e-34	-3.80977	XYLT1
542	Atp6v1g2	1281.34	-1.59223	0.166155	-9.58278	9.44649e-22	1.19345e-20	-3.01514	Atp6v1g2	294.164	-2.12771	0.195078	-10.907	1.06765e-27	5.28093e-26	-4.37023	ATP6V1G2
543	Map1b	16411.3	-1.03906	0.108612	-9.56677	1.10294e-21	1.38508e-20	-2.05489	Map1b	15057.3	-1.64506	0.135053	-12.1808	3.93203e-34	3.05304e-32	-3.12761	MAP1B
544	Irx3	55.1662	4.7596	0.497778	9.56169	1.15847e-21	1.45335e-20	27.0883	Irx3	71.1751	2.85824	0.400785	7.13161	9.92029e-13	1.2739e-11	7.25129	IRX3
545	Reln	7048.8	2.19092	0.229189	9.55944	1.18399e-21	1.4824e-20	4.56597	Reln	3019.66	1.47982	0.152727	9.68932	3.34765e-22	1.0931e-20	2.78913	RELN
546	Pcp4l1	1376.6	-2.36927	0.247856	-9.55906	1.18827e-21	1.48628e-20	-5.16681	Pcp4l1	167.312	-1.90668	0.262002	-7.27736	3.40421e-13	4.64384e-12	-3.74946
547	Cacng3	309.992	-3.6698	0.385193	-9.52719	1.61597e-21	2.00329e-20	-12.7268	Cacng3	94.2817	-2.18583	0.304594	-7.1762	7.16766e-13	9.40316e-12	-4.54988	CACNG3
548	Hist1h1b	68.2156	5.01453	0.526946	9.5162	1.79619e-21	2.22232e-20	32.3238	Hist1h1b	362.386	2.36961	0.26497	8.94295	3.78922e-19	9.25139e-18	5.16801
549	Lhx1	96.8699	5.3985	0.567487	9.51301	1.85226e-21	2.28944e-20	42.1805	Lhx1	150.503	5.49776	0.371993	14.7792	1.99487e-49	3.75232e-47	45.1846	LHX1
550	Hap1	559.346	-1.87242	0.196845	-9.51212	1.86818e-21	2.30685e-20	-3.66145	Hap1	593.866	-2.06114	0.208859	-9.86857	5.6971e-23	2.01282e-21	-4.17315	HAP1
551	Scn4b	4022.9	-5.68043	0.598774	-9.48675	2.38339e-21	2.92577e-20	-51.2836	Scn4b	46.0689	-2.37513	0.705118	-3.36842	0.000756006	0.00249298	-5.18784	SCN4B
552	Fxyd7	116.398	-2.17512	0.22943	-9.48053	2.53006e-21	3.09976e-20	-4.51622	Fxyd7	116.182	-2.38532	0.319261	-7.47136	7.93718e-14	1.15975e-12	-5.22458	FXYD7
553	Thbd	1305.83	2.58701	0.273913	9.44463	3.56651e-21	4.32319e-20	6.00851	Thbd	602.138	1.4317	0.256249	5.58712	2.30868e-08	1.68945e-07	2.69764	THBD
554	Cxcl14	328.617	-1.71994	0.182472	-9.42574	4.27097e-21	5.16216e-20	-3.29422	Cxcl14	122.473	-2.31365	0.241292	-9.58857	8.93175e-22	2.77404e-20	-4.97138	CXCL14
555	Tsc22d3	1801.86	1.46919	0.155903	9.42376	4.35201e-21	5.25506e-20	2.76867	Tsc22d3	481.772	-1.14719	0.180036	-6.37199	1.8659e-10	1.84313e-09	-2.21481	TSC22D3
556	Pcp2	207.406	9.53855	1.01324	9.41395	4.77853e-21	5.74247e-20	743.688	Pcp2	49.4568	8.58626	0.948623	9.05128	1.41296e-19	3.56712e-18	384.344	PCP2
557	Rab6b	7040.65	-1.3104	0.13968	-9.38147	6.50572e-21	7.78084e-20	-2.48011	Rab6b	3007.67	-1.63412	0.179737	-9.09172	9.74805e-20	2.5282e-18	-3.10398	RAB6B
558	Necab2	308.491	-5.89545	0.628936	-9.37369	7.00395e-21	8.3608e-20	-59.526	Necab2	97.1616	-2.44169	0.239857	-10.1798	2.44084e-24	9.50362e-23	-5.43278	NECAB2
559	Brsk1	1349.12	-1.59117	0.169792	-9.37127	7.16635e-21	8.54653e-20	-3.01294	Brsk1	651.267	-1.11167	0.129872	-8.55976	1.13101e-17	2.4284e-16	-2.16096	BRSK1
560	Matk	390.406	-2.20629	0.235628	-9.36347	7.71608e-21	9.176e-20	-4.61489	Matk	187.948	-2.66049	0.237902	-11.1832	4.92973e-29	2.6872e-27	-6.32249	MATK
561	Pmaip1	486.991	2.97162	0.319316	9.30619	1.32494e-20	1.55501e-19	7.84417	Pmaip1	115.317	-1.99011	0.31559	-6.30599	2.86362e-10	2.76127e-09	-3.97266
562	Lyrm4	166.354	-1.75836	0.189186	-9.29434	1.48118e-20	1.7319e-19	-3.38313	Lyrm4	74.9125	-1.10239	0.231222	-4.76765	1.86387e-06	1.009e-05	-2.1471	LYRM4
563	Unc5c	2362.67	1.17931	0.126884	9.2944	1.48037e-20	1.7319e-19	2.26468	Unc5c	4177.87	3.12068	0.149999	20.8047	3.92277e-96	2.61943e-93	8.69799	UNC5C
564	Prkar1b	2222.17	-1.21224	0.130461	-9.29199	1.51424e-20	1.76728e-19	-2.31697	Prkar1b	688.704	-3.53703	0.165132	-21.4194	8.81287e-102	7.35599e-99	-11.6079	PRKAR1B
565	Sorcs3	255.535	-2.66001	0.286405	-9.2876	1.57804e-20	1.83831e-19	-6.32039	Sorcs3	194.629	-2.15199	0.246431	-8.73263	2.48818e-18	5.63215e-17	-4.44441	SORCS3
566	Ctse	74.0047	5.71728	0.617897	9.25279	2.18701e-20	2.51968e-19	52.6104	Ctse	25.4431	2.99818	0.541576	5.53603	3.09408e-08	2.20616e-07	7.98991	CTSE
567	Gpr27	297.804	-2.17746	0.235426	-9.24905	2.26505e-20	2.60481e-19	-4.52358	Gpr27	165.65	-1.00668	0.183813	-5.47663	4.33512e-08	3.02326e-07	-2.00928	GPR27
568	Sowaha	889.378	-1.69125	0.18286	-9.24887	2.26883e-20	2.60677e-19	-3.22936	Sowaha	132.284	-1.98903	0.257594	-7.72156	1.14912e-14	1.85793e-13	-3.96969	SOWAHA
569	Kcnab1	2501.32	-2.69421	0.291334	-9.24786	2.29042e-20	2.62917e-19	-6.472	Kcnab1	244.956	-1.56675	0.301629	-5.19428	2.0551e-07	1.29278e-06	-2.96236	KCNAB1
570	Lypd6	261.039	-2.94485	0.318495	-9.24615	2.32726e-20	2.66658e-19	-7.69998	Lypd6	135.624	-3.03817	0.23198	-13.0967	3.43986e-39	3.61727e-37	-8.21448	LYPD6
571	Zwint	3378.66	-1.36733	0.147884	-9.24595	2.33171e-20	2.66924e-19	-2.57992	Zwint	1527.72	-1.26022	0.13106	-9.61564	6.86779e-22	2.16831e-20	-2.39533	ZWINT
572	Rprml	58.4282	-4.89184	0.530129	-9.22765	2.76642e-20	3.15824e-19	-29.6886	Rprml	25.5152	-3.70292	0.749887	-4.93798	7.89363e-07	4.55572e-06	-13.0224	RPRML
573	Cbln2	140.505	-4.98352	0.540783	-9.21538	3.10174e-20	3.53464e-19	-31.6366	Cbln2	125.657	-2.49306	0.449947	-5.54079	3.01112e-08	2.15276e-07	-5.62972	CBLN2
574	Rab3b	182.858	-2.16324	0.234834	-9.21178	3.20756e-20	3.64741e-19	-4.4792	Rab3b	148.341	-2.71262	0.322775	-8.40407	4.3128e-17	8.7801e-16	-6.55511	RAB3B
575	Meis1	669.423	2.58921	0.281231	9.20672	3.36237e-20	3.80745e-19	6.01771	Meis1	591.308	2.59299	0.205604	12.6116	1.82326e-36	1.66778e-34	6.0335
576	Mtcl1	2575.27	1.54183	0.167617	9.19852	3.62916e-20	4.10585e-19	2.91163	Mtcl1	895.733	1.24056	0.117111	10.593	3.21135e-26	1.43918e-24	2.3629	MTCL1
577	Fezf2	55.7387	-5.92343	0.644844	-9.18585	4.08303e-20	4.6069e-19	-60.692	Fezf2	42.6527	-3.86318	0.700292	-5.51652	3.45773e-08	2.44846e-07	-14.5523	FEZF2
578	Siglech	180.935	-3.03627	0.330862	-9.17685	4.43884e-20	5.00386e-19	-8.2037	Siglech	77.3995	-2.11334	0.441553	-4.78615	1.70012e-06	9.25982e-06	-4.32692
579	Serinc2	137.107	4.00089	0.436937	9.15667	5.35245e-20	6.01755e-19	16.0099	Serinc2	34.744	3.28658	0.49198	6.68032	2.38422e-11	2.625e-10	9.75799	SERINC2
580	Add2	3188.41	-1.4724	0.160953	-9.148	5.7995e-20	6.5085e-19	-2.77483	Add2	1175.04	-1.04629	0.113053	-9.25492	2.14386e-20	5.8912e-19	-2.06522	ADD2
581	Rhof	142.593	-2.07253	0.22692	-9.13329	6.64456e-20	7.4237e-19	-4.20622	Rhof	90.3319	-1.94368	0.427171	-4.55013	5.36125e-06	2.68767e-05	-3.84686	RHOF
582	Hist1h1e	308.389	1.50741	0.165406	9.11338	7.98548e-20	8.87448e-19	2.84298	Hist1h1e	814.931	1.27288	0.211322	6.02339	1.70805e-09	1.46224e-08	2.41643
583	Syn1	1326	-1.5757	0.173133	-9.10104	8.94671e-20	9.92516e-19	-2.98079	Syn1	642.616	-2.17721	0.152309	-14.2947	2.3626e-46	3.6689e-44	-4.52279	SYN1
584	Il1rapl2	56.7449	-4.99858	0.550785	-9.07537	1.1329e-19	1.25017e-18	-31.9686	Il1rapl2	43.3498	-3.1318	1.37024	-2.28558	0.0222789	0.0487442	-8.76528	IL1RAPL2
585	Mpv17l	795.019	-1.3577	0.149685	-9.07036	1.18628e-19	1.30793e-18	-2.56276	Mpv17l	244.037	-1.61436	0.254386	-6.34609	2.20858e-10	2.16244e-09	-3.06175	MPV17L
586	Gpr149	55.1503	-4.57165	0.504849	-9.05547	1.35979e-19	1.49661e-18	-23.7795	Gpr149	33.4177	-2.40086	0.810333	-2.96281	0.00304848	0.00862552	-5.28118	GPR149
587	Slc6a7	153.104	-3.01622	0.333765	-9.03695	1.61097e-19	1.76686e-18	-8.09042	Slc6a7	177.484	-2.47165	0.244552	-10.1068	5.15148e-24	1.94345e-22	-5.5468	SLC6A7
588	Drp2	891.37	-1.28291	0.142098	-9.0284	1.74206e-19	1.90897e-18	-2.4333	Drp2	475.438	-1.13717	0.10368	-10.968	5.44428e-28	2.7334e-26	-2.19949	DRP2
589	Gnaz	521.461	-1.4633	0.162324	-9.0147	1.97411e-19	2.15538e-18	-2.75738	Gnaz	395.337	-1.91593	0.14442	-13.2664	3.62533e-40	4.00135e-38	-3.77358	GNAZ
590	Rnft2	601.901	-1.29071	0.14318	-9.01462	1.9755e-19	2.15538e-18	-2.44649	Rnft2	344.151	-1.31761	0.140548	-9.37478	6.93179e-21	1.98232e-19	-2.49252	RNFT2
591	Akap6	4792.01	-1.38505	0.153692	-9.01182	2.02659e-19	2.20919e-18	-2.6118	Akap6	3096.19	-1.22165	0.132974	-9.18714	4.03428e-20	1.07756e-18	-2.33214	AKAP6
592	Pcdh8	80.3635	-2.79317	0.310483	-8.99621	2.33652e-19	2.53167e-18	-6.9315	Pcdh8	110.603	-1.13088	0.249511	-4.5324	5.83173e-06	2.90282e-05	-2.18993	PCDH8
593	Sema3c	1132.08	-2.92889	0.325689	-8.99288	2.40834e-19	2.60724e-18	-7.61522	Sema3c	290.691	-2.72109	0.283999	-9.58133	9.5801e-22	2.9685e-20	-6.59369	SEMA3C
594	Syt2	1938.9	1.96764	0.218843	8.99112	2.44715e-19	2.64697e-18	3.91129	Syt2	194.945	2.03039	0.240016	8.45941	2.68725e-17	5.59008e-16	4.08516	SYT2
595	Zfp941	279.977	-1.63176	0.181586	-8.98617	2.56007e-19	2.7596e-18	-3.0989	Zfp941	99.7254	-1.57014	0.312965	-5.01698	5.24906e-07	3.12116e-06	-2.96933
596	Tacr1	73.1097	-6.00187	0.66792	-8.9859	2.56625e-19	2.76389e-18	-64.0829	Tacr1	37.2856	-1.81227	0.650111	-2.78763	0.00530946	0.0141358	-3.51195	TACR1
597	Camk1g	99.781	-2.7325	0.304472	-8.97456	2.84492e-19	3.05616e-18	-6.64608	Camk1g	55.9252	-2.51347	0.408679	-6.15023	7.73714e-10	6.9723e-09	-5.70992	CAMK1G
598	Pde1c	1291.37	1.85461	0.207008	8.95911	3.27306e-19	3.51309e-18	3.61654	Pde1c	514.356	1.05699	0.232074	4.55454	5.24999e-06	2.63854e-05	2.08059	PDE1C
599	Lypd1	517.978	-1.9896	0.222781	-8.93075	4.23149e-19	4.52632e-18	-3.97127	Lypd1	354.478	-3.57861	0.323175	-11.0733	1.69056e-28	8.78499e-27	-11.9473	LYPD1
600	Dclk1	10852	-1.47332	0.165119	-8.92282	4.54572e-19	4.84594e-18	-2.77661	Dclk1	5216.16	-1.10591	0.155677	-7.1039	1.21285e-12	1.5441e-11	-2.15235	DCLK1
601	Ndnf	608.026	-2.87785	0.323173	-8.90497	5.33992e-19	5.66853e-18	-7.35054	Ndnf	254.539	-1.03857	0.266134	-3.90243	9.52314e-05	0.000379081	-2.05419	NDNF
602	Ywhag	5100.39	-1.05577	0.118693	-8.89497	5.84361e-19	6.18753e-18	-2.07882	Ywhag	3647.65	-1.5117	0.156707	-9.64663	5.07984e-22	1.62689e-20	-2.85145	YWHAG
603	Neurod2	664.303	1.71631	0.192986	8.89346	5.92352e-19	6.26158e-18	3.28596	Neurod2	575.053	2.39576	0.217321	11.0241	2.92514e-28	1.49675e-26	5.26254	NEUROD2
604	Hydin	128.274	4.06345	0.457017	8.89125	6.04231e-19	6.38177e-18	16.7194	Hydin	36.5792	2.79031	0.70177	3.97611	7.00526e-05	0.000286715	6.91779	HYDIN
605	Nhlh2	89.6827	5.16364	0.582059	8.87133	7.22803e-19	7.60214e-18	35.8434	Nhlh2	454.716	5.04267	0.262462	19.213	2.88175e-82	1.37449e-79	32.9606	NHLH2
606	Prr18	710.609	1.50712	0.170285	8.8506	8.70532e-19	9.13295e-18	2.84242	Prr18	196.133	-1.04804	0.141517	-7.40577	1.30393e-13	1.86246e-12	-2.06772	PRR18
607	Bhlhe22	299.456	1.55493	0.1765	8.80981	1.25361e-18	1.30538e-17	2.93819	Bhlhe22	429.176	2.15836	0.291487	7.40465	1.31498e-13	1.87623e-12	4.46407	BHLHE22
608	Ecel1	58.9994	-4.89431	0.556081	-8.80143	1.3508e-18	1.40309e-17	-29.7396	Ecel1	52.3965	-2.68289	0.616108	-4.35457	1.33326e-05	6.24104e-05	-6.42141	ECEL1
609	Gpr155	1549.73	-1.91131	0.217361	-8.79326	1.45275e-18	1.50526e-17	-3.76151	Gpr155	339.091	-1.38778	0.231062	-6.00607	1.90069e-09	1.61372e-08	-2.61675	GPR155
610	Ror1	352.701	1.551	0.176435	8.79076	1.48556e-18	1.53798e-17	2.9302	Ror1	149.239	1.32481	0.142829	9.27548	1.76828e-20	4.91988e-19	2.50499	ROR1
611	Ddr1	923.376	1.6915	0.19253	8.78563	1.55487e-18	1.60841e-17	3.22991	Ddr1	524.225	1.35398	0.19116	7.08299	1.41072e-12	1.78411e-11	2.55617	DDR1
612	Glra2	186.177	-2.57072	0.293126	-8.76999	1.78686e-18	1.8408e-17	-5.94104	Glra2	285.844	-1.0848	0.266089	-4.07681	4.56569e-05	0.000194002	-2.12107	GLRA2
613	Slc30a10	531.695	-1.83544	0.209596	-8.75704	2.00441e-18	2.05481e-17	-3.56881	Slc30a10	845.844	-1.26416	0.104539	-12.0927	1.15384e-33	8.65704e-32	-2.40187	SLC30A10
614	Itgb4	172.758	2.66897	0.306426	8.70998	3.0393e-18	3.09801e-17	6.35974	Itgb4	41.4682	1.40585	0.462568	3.03923	0.00237187	0.00692077	2.64973	ITGB4
615	Cerkl	101.596	3.15527	0.3623	8.709	3.06559e-18	3.11722e-17	8.90903	Cerkl	37.5214	2.40571	0.434038	5.54262	2.97973e-08	2.13374e-07	5.29897	CERKL
616	Traf1	64.2327	3.21048	0.369422	8.69056	3.60672e-18	3.64973e-17	9.25657	Traf1	54.0921	1.92329	0.336004	5.72403	1.04029e-08	7.95708e-08	3.79288	TRAF1
617	Npr3	104.458	-4.42347	0.509965	-8.67406	4.16996e-18	4.2129e-17	-21.4583	Npr3	143.352	-2.09982	0.343594	-6.11135	9.8792e-10	8.74912e-09	-4.28656	NPR3
618	Tfap2b	112.325	3.76323	0.433942	8.6722	4.23855e-18	4.27875e-17	13.5783	Tfap2b	334.944	5.56896	0.201336	27.6601	2.1126e-168	2.82138e-164	47.4705	TFAP2B
619	Ube2ql1	617.215	-1.66495	0.192056	-8.66908	4.35635e-18	4.39062e-17	-3.17103	Ube2ql1	356.026	-1.17738	0.234561	-5.01952	5.17996e-07	3.0847e-06	-2.26166	UBE2QL1
620	Tac1	431.507	-6.77583	0.783865	-8.64413	5.42168e-18	5.43813e-17	-109.579	Tac1	58.7909	-3.42595	0.965275	-3.54919	0.000386414	0.00137103	-10.7476	TAC1
621	Cntnap5b	218.656	-3.42154	0.39671	-8.62479	6.42096e-18	6.40973e-17	-10.7149	Cntnap5b	164.935	-2.94254	0.294074	-10.0061	1.43234e-23	5.22647e-22	-7.68766
622	Hs3st4	393.145	-6.43827	0.746799	-8.62115	6.62842e-18	6.60632e-17	-86.7185	Hs3st4	175.834	-3.22561	0.332288	-9.70728	2.80731e-22	9.2853e-21	-9.35419	HS3ST4
623	Nanos1	436.188	-1.49586	0.17361	-8.61618	6.92236e-18	6.89382e-17	-2.82032	Nanos1	511.873	1.52581	0.23837	6.40102	1.54343e-10	1.53596e-09	2.87948	NANOS1
624	Sgcz	83.5205	-4.20729	0.488935	-8.605	7.6319e-18	7.58239e-17	-18.4723	Sgcz	34.1	-2.37453	0.717761	-3.30824	0.000938845	0.00302419	-5.18565	SGCZ
625	Lrfn2	74.6706	-3.24656	0.377762	-8.59421	8.38375e-18	8.32278e-17	-9.49103	Lrfn2	84.8352	-3.71276	0.38563	-9.62777	6.10397e-22	1.93631e-20	-13.1115	LRFN2
626	Gadd45b	135.009	2.1224	0.247252	8.58396	9.166e-18	9.09215e-17	4.35417	Gadd45b	54.9996	1.22094	0.226858	5.38194	7.36893e-08	4.94781e-07	2.33098	GADD45B
627	Syt17	104.739	-3.52142	0.410903	-8.56996	1.03519e-17	1.0204e-16	-11.483	Syt17	93.8245	-2.78746	0.539165	-5.16996	2.3414e-07	1.45439e-06	-6.90414	SYT17
628	Col8a2	61.9555	4.39068	0.512424	8.56845	1.0489e-17	1.0331e-16	20.9761	Col8a2	11.6296	2.26736	0.946801	2.39476	0.0166312	0.0381436	4.81441	COL8A2
629	Uchl1	815.183	-1.4131	0.165371	-8.54503	1.28506e-17	1.26175e-16	-2.66308	Uchl1	823.715	-1.27414	0.163763	-7.78037	7.23142e-15	1.18208e-13	-2.41854	UCHL1
630	Grm8	187.481	-2.72796	0.319311	-8.54328	1.30462e-17	1.27995e-16	-6.62518	Grm8	102.159	-1.88668	0.362844	-5.19972	1.99594e-07	1.25794e-06	-3.69784	GRM8
631	Cpxm2	56.5164	2.72234	0.319197	8.52872	1.47978e-17	1.44841e-16	6.59942	Cpxm2	54.6726	1.30538	0.297803	4.38337	1.16856e-05	5.53799e-05	2.47149	CPXM2
632	Gypa	154.81	4.18167	0.490754	8.52092	1.58286e-17	1.54627e-16	18.1472	Gypa	145.036	3.13516	0.347362	9.02563	1.7867e-19	4.46008e-18	8.78571
633	Prkg2	67.6754	-3.31244	0.388918	-8.51706	1.63654e-17	1.59563e-16	-9.93443	Prkg2	41.2789	-1.28136	0.516509	-2.48082	0.0131082	0.0310665	-2.43069	PRKG2
634	Rad54b	74.7997	-2.9683	0.34853	-8.51661	1.64294e-17	1.60062e-16	-7.82611	Rad54b	98.3282	1.28272	0.290479	4.41589	1.00597e-05	4.80668e-05	2.43297	RAD54B
635	Col25a1	655.575	-4.87414	0.57236	-8.51587	1.6535e-17	1.60966e-16	-29.3267	Col25a1	287.85	-2.9612	0.504366	-5.87114	4.32814e-09	3.48207e-08	-7.78774	COL25A1
636	Vwc2l	127.184	-4.44019	0.521453	-8.51504	1.66538e-17	1.61997e-16	-21.7085	Vwc2l	117.43	-3.1661	0.781458	-4.05153	5.08832e-05	0.000214122	-8.9762	VWC2L
637	Bst1	279.971	5.86652	0.690213	8.49958	1.90282e-17	1.84522e-16	58.3443	Bst1	55.7486	2.12898	0.415395	5.12519	2.97241e-07	1.82261e-06	4.37408	BST1
638	Lypd6b	70.3263	-2.98771	0.35305	-8.46258	2.61518e-17	2.52238e-16	-7.93216	Lypd6b	59.771	-2.59684	0.602696	-4.3087	1.64218e-05	7.55992e-05	-6.04958	LYPD6B
639	Dlx1	81.3958	-4.75064	0.5616	-8.45911	2.69426e-17	2.59467e-16	-26.9206	Dlx1	105.66	-3.93978	1.1593	-3.39842	0.000677761	0.00225892	-15.3459	DLX1
640	Cybb	174.431	3.22924	0.381927	8.45515	2.78739e-17	2.6823e-16	9.37777	Cybb	96.09	1.64138	0.354675	4.62783	3.69518e-06	1.91053e-05	3.11963	CYBB
641	Thsd7b	107.227	-2.45211	0.290152	-8.45111	2.88548e-17	2.77457e-16	-5.47215	Thsd7b	140.015	-1.91596	0.419513	-4.5671	4.94507e-06	2.50062e-05	-3.77365	THSD7B
642	Crhr1	319.272	2.35853	0.279252	8.4459	3.01721e-17	2.89901e-16	5.12848	Crhr1	180.92	2.02118	0.311853	6.48118	9.10057e-11	9.2919e-10	4.05915	CRHR1
643	Tlr2	63.3368	3.1052	0.367834	8.44185	3.12356e-17	2.99662e-16	8.60517	Tlr2	58.74	1.18827	0.276235	4.30165	1.69529e-05	7.78294e-05	2.27879	TLR2
644	Dchs2	227.058	-2.74	0.325215	-8.42517	3.60221e-17	3.44004e-16	-6.68068	Dchs2	212.242	-2.41522	0.329489	-7.33021	2.29799e-13	3.20351e-12	-5.33402
645	Slc43a1	46.8514	3.87926	0.461013	8.41464	3.9409e-17	3.74355e-16	14.7155	Slc43a1	52.0796	1.86481	0.427385	4.3633	1.28113e-05	6.01598e-05	3.6422	SLC43A1
646	Rab15	1409.89	-1.37352	0.163534	-8.39898	4.50381e-17	4.26538e-16	-2.59102	Rab15	337.717	-1.7856	0.203526	-8.77332	1.73477e-18	3.96033e-17	-3.44762
647	Rab3c	6142.91	-1.78305	0.212349	-8.39679	4.58848e-17	4.34229e-16	-3.44152	Rab3c	1997.13	-1.48659	0.291262	-5.10394	3.32646e-07	2.02946e-06	-2.80225	RAB3C
648	Galnt15	695.781	1.49253	0.177772	8.39575	4.62932e-17	4.37763e-16	2.81382	Galnt15	151.85	1.85133	0.652958	2.8353	0.00457827	0.0123946	3.60833	GALNT15
649	Nalcn	1899.98	-1.06295	0.126828	-8.38102	5.24725e-17	4.95451e-16	-2.08919	Nalcn	529.278	-1.48277	0.212946	-6.96312	3.32829e-12	4.03351e-11	-2.79485	NALCN
650	Slc30a3	101.381	-3.88897	0.465075	-8.36202	6.16529e-17	5.80387e-16	-14.8148	Slc30a3	32.9183	-1.38607	0.575437	-2.40873	0.0160083	0.0369049	-2.61366	SLC30A3
651	Cited2	439.931	1.33962	0.160213	8.36146	6.19481e-17	5.82729e-16	2.53084	Cited2	294.17	1.45369	0.182944	7.94607	1.92525e-15	3.31765e-14	2.73907	CITED2
652	Cbarp	890.644	-1.82285	0.218455	-8.34427	7.16556e-17	6.73037e-16	-3.53779	Cbarp	511.759	-1.80577	0.159699	-11.3073	1.20762e-29	6.86289e-28	-3.49615
653	Rapgefl1	560.014	-1.51032	0.181126	-8.33849	7.52434e-17	7.0568e-16	-2.84872	Rapgefl1	339.114	-1.57571	0.209466	-7.5225	5.37375e-14	8.00072e-13	-2.98081	RAPGEFL1
654	Fam84a	746.814	-1.48159	0.177711	-8.33709	7.6143e-17	7.13053e-16	-2.79256	Fam84a	290.035	-1.05608	0.181182	-5.82885	5.58101e-09	4.42733e-08	-2.07928	FAM84A
655	Tmem252	130.859	2.54023	0.305346	8.31919	8.85667e-17	8.27546e-16	5.81682	Tmem252	222.241	1.15587	0.298301	3.87484	0.000106694	0.000421318	2.22819	TMEM252
656	Prss12	42.4097	-3.98542	0.479434	-8.31277	9.34912e-17	8.7226e-16	-15.8392	Prss12	34.2655	-2.41195	0.588475	-4.09865	4.15567e-05	0.00017811	-5.32194	PRSS12
657	Slc7a4	237.498	-1.54771	0.186397	-8.30332	1.01239e-16	9.43141e-16	-2.92353	Slc7a4	72.9318	-1.21133	0.282995	-4.28037	1.8658e-05	8.49567e-05	-2.3155	SLC7A4
658	Six3	78.8404	-5.40627	0.652996	-8.27917	1.24035e-16	1.14785e-15	-42.408	Six3	60.7096	-2.87118	1.13473	-2.53028	0.0113971	0.0274844	-7.31662	SIX3
659	Rnf112	2597.79	1.3884	0.168636	8.23315	1.82347e-16	1.67391e-15	2.61789	Rnf112	289.82	-1.33162	0.325345	-4.09295	4.25921e-05	0.00018208	-2.51686	RNF112
660	Wdr49	62.5125	5.59246	0.679452	8.23084	1.8591e-16	1.70289e-15	48.2502	Wdr49	35.4651	3.70532	0.547075	6.77296	1.26175e-11	1.43777e-10	13.044	WDR49
661	Epb42	57.4084	5.47583	0.665293	8.23071	1.86115e-16	1.70352e-15	44.503	Epb42	33.8267	3.81246	0.627234	6.07821	1.2153e-09	1.06638e-08	14.0496	EPB42
662	Pdia5	88.7372	1.7257	0.209777	8.22634	1.93014e-16	1.7641e-15	3.30741	Pdia5	180.894	1.3875	0.190179	7.29579	2.96922e-13	4.09225e-12	2.61625	PDIA5
663	Rap1gap	1536.14	-1.24984	0.151968	-8.22436	1.96241e-16	1.79229e-15	-2.37814	Rap1gap	506.986	-2.02614	0.165471	-12.2447	1.79269e-34	1.44225e-32	-4.07315	RAP1GAP
664	Kcnj16	208.939	-2.08902	0.254089	-8.2216	2.00808e-16	1.83134e-15	-4.25458	Kcnj16	144.49	-2.30601	0.319543	-7.2166	5.33043e-13	7.10458e-12	-4.94514	KCNJ16
665	Alk	51.679	-2.98123	0.36277	-8.21796	2.07001e-16	1.88644e-15	-7.89657	Alk	79.5908	-1.01731	0.30657	-3.31838	0.000905427	0.00293495	-2.02415	ALK
666	Pou3f1	178.156	-2.82753	0.345034	-8.19493	2.50744e-16	2.27354e-15	-7.09856	Pou3f1	49.2443	-1.92977	0.481284	-4.00964	6.08121e-05	0.000252141	-3.80995
667	Hba-a1	1855.65	2.19361	0.267721	8.19363	2.53471e-16	2.2966e-15	4.57447	Hba-a1	4468.19	3.25212	0.432743	7.51512	5.686e-14	8.43739e-13	9.52762	HBA2
668	Srsf12	244.056	-1.5927	0.194393	-8.1932	2.54367e-16	2.30306e-15	-3.01613	Srsf12	184.381	-1.87904	0.28477	-6.59844	4.15495e-11	4.42852e-10	-3.67831
669	Rgs2	592.661	-2.32735	0.284545	-8.17919	2.8575e-16	2.58161e-15	-5.01883	Rgs2	252.753	-1.27891	0.226009	-5.65866	1.52556e-08	1.14203e-07	-2.42656	RGS2
670	Cecr2	497.94	1.52051	0.185999	8.17481	2.96323e-16	2.67329e-15	2.86893	Cecr2	673.265	2.33727	0.118173	19.7783	4.57597e-87	2.65705e-84	5.05346	CECR2
671	Dact3	459.12	-1.69657	0.207616	-8.17167	3.04159e-16	2.74201e-15	-3.24129	Dact3	157.041	-1.71342	0.202507	-8.46105	2.64992e-17	5.52101e-16	-3.27937	DACT3
672	Icosl	159.737	2.42591	0.297635	8.15062	3.6205e-16	3.24065e-15	5.37367	Icosl	108.414	1.21331	0.182602	6.64455	3.04135e-11	3.29953e-10	2.31868	ICOSLG
673	Rap1gap2	1658.67	-1.44778	0.178277	-8.12095	4.62561e-16	4.11683e-15	-2.72788	Rap1gap2	508.482	-1.12801	0.217361	-5.18957	2.10777e-07	1.32218e-06	-2.18557	RAP1GAP2
674	Nefl	1951.44	-2.31167	0.284658	-8.12086	4.62892e-16	4.11686e-15	-4.96456	Nefl	567.085	-1.9648	0.242034	-8.11788	4.74411e-16	8.72695e-15	-3.90359	NEFL
675	Hspa12a	1574.78	-1.86893	0.230364	-8.11294	4.94084e-16	4.38186e-15	-3.65262	Hspa12a	790.311	-2.19995	0.197706	-11.1274	9.22927e-29	4.89115e-27	-4.59463	HSPA12A
676	Penk	1785.26	-3.7244	0.459185	-8.11088	5.02552e-16	4.44753e-15	-13.2177	Penk	121.325	-3.79159	0.390465	-9.71043	2.72173e-22	9.04197e-21	-13.8478	PENK
677	Grip2	124.38	-2.53339	0.313251	-8.08741	6.0948e-16	5.3749e-15	-5.78931	Grip2	139.272	-1.7985	0.334097	-5.38316	7.31894e-08	4.91672e-07	-3.47858	GRIP2
678	Ahi1	1804.68	-1.2978	0.161404	-8.04068	8.93432e-16	7.82673e-15	-2.45853	Ahi1	1294.97	-2.01646	0.163453	-12.3366	5.7521e-35	4.77138e-33	-4.0459	AHI1
679	Sema4a	188.308	-1.89053	0.235643	-8.02286	1.03309e-15	8.98445e-15	-3.70771	Sema4a	178.657	-1.66457	0.23242	-7.1619	7.95691e-13	1.03935e-11	-3.17019	SEMA4A
680	Kctd4	170.197	-1.80651	0.225221	-8.02104	1.04853e-15	9.11242e-15	-3.49795	Kctd4	52.9427	-1.8901	0.44691	-4.22927	2.34455e-05	0.000104931	-3.70661	KCTD4
681	Grin3a	487.851	-1.54699	0.192988	-8.01603	1.09222e-15	9.48552e-15	-2.92208	Grin3a	926.61	-2.36094	0.14208	-16.617	5.25e-62	1.52421e-59	-5.13705	GRIN3A
682	Kcnv1	706.045	-9.82861	1.22651	-8.01344	1.11541e-15	9.68026e-15	-909.296	Kcnv1	149.8	-4.16429	0.832571	-5.00172	5.68201e-07	3.3547e-06	-17.9298	KCNV1
683	Gadd45g	78.3856	2.03245	0.254286	7.99277	1.31939e-15	1.14347e-14	4.09099	Gadd45g	65.5612	2.05547	0.333974	6.15457	7.52836e-10	6.80083e-09	4.15678	GADD45G
684	Lyrm9	531.22	-1.27439	0.159606	-7.98458	1.40997e-15	1.21777e-14	-2.41896	Lyrm9	222.082	-1.01568	0.178378	-5.69397	1.24118e-08	9.37557e-08	-2.02185	LYRM9
685	Prepl	2202.23	-1.12003	0.140563	-7.96814	1.61078e-15	1.38644e-14	-2.17351	Prepl	754.599	-1.69089	0.115838	-14.597	2.93282e-48	5.29295e-46	-3.22857	PREPL
686	Lrrc3	93.2198	-2.09253	0.26293	-7.95849	1.74152e-15	1.49692e-14	-4.26495	Lrrc3	133.998	-1.61893	0.178451	-9.07213	1.16711e-19	2.96891e-18	-3.07147	LRRC3
687	Nefm	456.972	-1.95103	0.245455	-7.94863	1.88585e-15	1.61766e-14	-3.86652	Nefm	156.667	-1.83973	0.293064	-6.27757	3.43908e-10	3.27253e-09	-3.57943
688	Arnt2	2091.21	-1.10975	0.139892	-7.93292	2.14056e-15	1.83239e-14	-2.15808	Arnt2	1141.93	-1.24554	0.0966809	-12.883	5.61452e-38	5.43347e-36	-2.37106	ARNT2
689	Wwc1	611.326	-1.20829	0.152322	-7.93247	2.14831e-15	1.83777e-14	-2.31063	Wwc1	325.514	-1.77761	0.197505	-9.0003	2.25104e-19	5.57749e-18	-3.42857	WWC1
690	Kcna5	71.7939	-2.62125	0.330893	-7.92176	2.34168e-15	1.99503e-14	-6.15284	Kcna5	72.7472	-2.55679	0.635847	-4.02108	5.7933e-05	0.000241403	-5.88397	KCNA5
691	Ier3	306.793	2.40493	0.303663	7.91974	2.38013e-15	2.02642e-14	5.2961	Ier3	95.6566	2.17916	0.325924	6.68609	2.29206e-11	2.53188e-10	4.52889	IER3
692	Rell2	432.997	-1.36811	0.173296	-7.89468	2.91061e-15	2.46802e-14	-2.58133	Rell2	185.664	-1.38949	0.188923	-7.35482	1.91178e-13	2.69034e-12	-2.61987	RELL2
693	Cd55	240.588	2.08555	0.264405	7.88772	3.07762e-15	2.60436e-14	4.24437	Cd55	283.964	1.06014	0.189984	5.58017	2.40288e-08	1.75262e-07	2.08514	CD55
694	Ablim3	521.65	1.60837	0.204031	7.88299	3.19649e-15	2.69949e-14	3.04908	Ablim3	475.633	-1.62949	0.262998	-6.19584	5.79732e-10	5.33954e-09	-3.09404	ABLIM3
695	Arhgef33	122.24	3.46077	0.439906	7.86708	3.63017e-15	3.05753e-14	11.0102	Arhgef33	37.5157	2.29089	0.480938	4.76339	1.90372e-06	1.0289e-05	4.89359	ARHGEF33
696	Sstr1	35.2606	-3.36038	0.42776	-7.85576	3.97362e-15	3.34455e-14	-10.2701	Sstr1	39.4575	-3.05022	0.474915	-6.42266	1.33916e-10	1.34369e-09	-8.28337	SSTR1
697	Kirrel2	54.6654	-2.62916	0.336138	-7.82168	5.21235e-15	4.35797e-14	-6.18666	Kirrel2	135.252	5.14761	0.384411	13.3909	6.83678e-41	7.80386e-39	35.4474	KIRREL2
698	Flnc	211.522	3.48277	0.446019	7.80859	5.7833e-15	4.81609e-14	11.1794	Flnc	291.49	3.79548	0.255464	14.8572	6.24824e-50	1.24545e-47	13.8853	FLNC
699	Mybpc1	83.7441	3.2072	0.411361	7.79656	6.36156e-15	5.28013e-14	9.23557	Mybpc1	20.5627	3.06548	0.615669	4.97911	6.38763e-07	3.73989e-06	8.37149	MYBPC1
700	Palm2	201.913	-1.87641	0.240738	-7.79442	6.47029e-15	5.36329e-14	-3.67161	Palm2	180.41	-2.02304	0.270158	-7.48837	6.97353e-14	1.02342e-12	-4.0644	PALM2
701	Icam5	391.789	-6.61852	0.849408	-7.79192	6.60003e-15	5.46363e-14	-98.2589	Icam5	96.6568	-3.23069	0.542958	-5.95016	2.67875e-09	2.23174e-08	-9.38716	ICAM5
702	Spta1	139.732	3.11666	0.40048	7.78231	7.121e-15	5.87167e-14	8.67377	Spta1	131.064	3.10679	0.405057	7.67001	1.7198e-14	2.71168e-13	8.61465	SPTA1
703	Gjc3	1292.88	1.23093	0.158358	7.77308	7.65996e-15	6.30366e-14	2.34719	Gjc3	337.157	2.70714	0.258579	10.4693	1.19521e-25	5.16572e-24	6.53026	GJC3
704	Dlx5	32.2623	-6.16231	0.793766	-7.76339	8.2692e-15	6.78723e-14	-71.621	Dlx5	17.6873	-2.94059	0.972269	-3.02446	0.00249074	0.00722184	-7.67727	DLX5
705	Dbx2	74.552	-2.09439	0.270269	-7.74929	9.24061e-15	7.56971e-14	-4.27046	Dbx2	97.3939	-1.14639	0.349002	-3.28477	0.00102067	0.00325868	-2.21359	DBX2
706	Prkaa2	1016.35	-1.03762	0.133942	-7.74678	9.42524e-15	7.71089e-14	-2.05283	Prkaa2	463.963	-1.4853	0.192486	-7.71642	1.1964e-14	1.92969e-13	-2.79975	PRKAA2
707	Barhl1	49.1545	6.85025	0.884754	7.74254	9.74491e-15	7.96722e-14	115.38	Barhl1	117.315	10.3146	0.871617	11.8338	2.60897e-32	1.72489e-30	1273.5	BARHL1
708	Col5a3	215.329	2.81152	0.364267	7.7183	1.17892e-14	9.60729e-14	7.02024	Col5a3	175.377	1.25758	0.249168	5.04714	4.48468e-07	2.68819e-06	2.39095	COL5A3
709	Trpm3	1717.51	1.35181	0.175506	7.70235	1.33584e-14	1.08439e-13	2.55232	Trpm3	571.354	-1.14439	0.19589	-5.84201	5.15751e-09	4.10725e-08	-2.21053	TRPM3
710	Hist4h4	159.293	2.00787	0.260869	7.69688	1.39427e-14	1.13036e-13	4.02189	Hist4h4	124.434	1.30315	0.269278	4.83942	1.30219e-06	7.22509e-06	2.46767	HIST1H4B
711	Cntnap5c	79.4925	-3.16998	0.411984	-7.69443	1.42122e-14	1.15143e-13	-9.00035	Cntnap5c	67.3527	-1.1889	0.243294	-4.88669	1.02547e-06	5.79322e-06	-2.27979
712	Irx1	36.1008	5.64314	0.733415	7.69434	1.4223e-14	1.15143e-13	49.9753	Irx1	44.293	2.84707	0.348804	8.16237	3.28504e-16	6.22295e-15	7.19535	IRX1
713	Rhbdl3	197.264	-2.18387	0.285596	-7.64669	2.06215e-14	1.65051e-13	-4.54369	Rhbdl3	52.4762	-1.23643	0.351972	-3.51287	0.000443302	0.00155185	-2.35615	RHBDL3
714	Shroom2	1473.71	-1.00726	0.13182	-7.64113	2.1532e-14	1.72119e-13	-2.01008	Shroom2	1467.62	-1.03773	0.168613	-6.1545	7.53158e-10	6.80083e-09	-2.05299	SHROOM2
715	Fam124a	151.097	-1.45684	0.190734	-7.63806	2.20523e-14	1.75942e-13	-2.74506	Fam124a	274.771	-1.09145	0.150504	-7.252	4.10659e-13	5.56788e-12	-2.13089	FAM124A
716	Cgref1	69.3016	-2.17666	0.285378	-7.62728	2.3976e-14	1.90926e-13	-4.52104	Cgref1	75.0395	-2.51268	0.32569	-7.71496	1.21022e-14	1.94963e-13	-5.7068	CGREF1
717	Pim1	97.6506	2.24562	0.294678	7.62059	2.52528e-14	2.00711e-13	4.74242	Pim1	113.176	1.0198	0.209025	4.87885	1.06708e-06	6.01303e-06	2.02764	PIM1
718	Rec8	84.7414	1.77249	0.232818	7.61319	2.67409e-14	2.11869e-13	3.41643	Rec8	56.5282	1.44125	0.35551	4.05404	5.03403e-05	0.00021208	2.71556	REC8
719	Gpr101	168.103	-4.1732	0.548448	-7.6091	2.76014e-14	2.18273e-13	-18.0408	Gpr101	57.9774	-2.62107	0.996917	-2.62917	0.00855927	0.0214714	-6.15205	GPR101
720	Smim17	149.684	-2.4766	0.325707	-7.60377	2.87623e-14	2.27168e-13	-5.56586	Smim17	38.6441	-1.73493	0.466016	-3.72289	0.000196955	0.000740522	-3.32863	SMIM17
721	Cbln4	48.6457	-4.08161	0.536947	-7.60151	2.92688e-14	2.30878e-13	-16.9311	Cbln4	39.7859	-1.92806	0.654098	-2.94766	0.0032019	0.00901378	-3.80542	CBLN4
722	Ddo	245.44	1.46354	0.192546	7.60098	2.93898e-14	2.31687e-13	2.75783	Ddo	91.5653	1.71984	0.301431	5.70558	1.15949e-08	8.79331e-08	3.29399	DDO
723	Dnajc27	1357.39	-1.09654	0.144401	-7.5937	3.10891e-14	2.44622e-13	-2.13841	Dnajc27	391.529	-1.38488	0.205927	-6.72509	1.75485e-11	1.9579e-10	-2.6115	DNAJC27
724	Nkain2	810.063	-1.23766	0.163132	-7.58684	3.27802e-14	2.57123e-13	-2.35815	Nkain2	277.953	-4.23091	0.324007	-13.0581	5.71624e-39	5.78336e-37	-18.7772	NKAIN2
725	Flrt3	484.976	-1.17506	0.154921	-7.58488	3.3279e-14	2.6071e-13	-2.25802	Flrt3	149.744	-1.09151	0.218131	-5.00389	5.61847e-07	3.31865e-06	-2.13096	FLRT3
726	Rnf180	233.414	-1.59702	0.210823	-7.57514	3.58741e-14	2.80515e-13	-3.02517	Rnf180	118.93	-1.12606	0.257398	-4.37479	1.21548e-05	5.74203e-05	-2.18262	RNF180
727	Lgals3	217.687	5.23851	0.691592	7.57457	3.60324e-14	2.81577e-13	37.7527	Lgals3	75.6714	1.77989	0.500713	3.55471	0.000378402	0.00134403	3.434	LGALS3
728	Olfm3	1540.99	1.17498	0.15539	7.56151	3.98431e-14	3.10969e-13	2.2579	Olfm3	187.533	-2.82751	0.390394	-7.2427	4.39833e-13	5.90943e-12	-7.09847	OLFM3
729	Slc38a2	3102.74	1.00499	0.132978	7.55754	4.10766e-14	3.20199e-13	2.00693	Slc38a2	5152.12	-1.18142	0.0764037	-15.4629	6.17727e-54	1.44732e-51	-2.268	SLC38A2
730	Ctdspl	642.191	-1.08709	0.144316	-7.53274	4.96883e-14	3.84939e-13	-2.12445	Ctdspl	489.364	-1.25929	0.160115	-7.86494	3.69285e-15	6.22703e-14	-2.39378	CTDSPL
731	Slc5a5	34.7093	-3.56225	0.47315	-7.52878	5.12148e-14	3.9652e-13	-11.8125	Slc5a5	32.3496	-1.70219	0.579546	-2.93712	0.00331279	0.00929319	-3.25396	SLC5A5
732	Zfp395	206.797	1.76329	0.235304	7.49365	6.69843e-14	5.14174e-13	3.3947	Zfp395	159.774	1.17231	0.203749	5.75368	8.73199e-09	6.72701e-08	2.25372	ZNF395
733	Fam43b	48.7817	-3.4967	0.467189	-7.48456	7.17866e-14	5.49693e-13	-11.2879	Fam43b	31.5216	-2.03247	0.484716	-4.1931	2.75163e-05	0.000121481	-4.09104	FAM43B
734	E2f2	104.081	3.09606	0.413742	7.48305	7.26169e-14	5.55373e-13	8.55078	E2f2	294.92	2.26098	0.217837	10.3793	3.08178e-25	1.27817e-23	4.79317	E2F2
735	Hbb-bt	3182.18	2.33244	0.312248	7.46983	8.03012e-14	6.11536e-13	5.03656	Hbb-bt	5319.3	3.38603	0.494407	6.84866	7.45434e-12	8.77116e-11	10.4543	HBB
736	Tacr3	48.3536	-4.91184	0.65765	-7.46877	8.09489e-14	6.16095e-13	-30.103	Tacr3	44.8593	-1.34892	0.393818	-3.42524	0.000614266	0.00207317	-2.54721	TACR3
737	Elf4	110.985	1.86576	0.249957	7.46432	8.37334e-14	6.36516e-13	3.6446	Elf4	336.895	1.11733	0.171817	6.50303	7.87188e-11	8.13063e-10	2.16946	ELF4
738	Dgat2	410.639	-1.63836	0.219688	-7.45768	8.80608e-14	6.67878e-13	-3.11312	Dgat2	119.364	-1.15343	0.25543	-4.51562	6.31314e-06	3.12151e-05	-2.22441	DGAT2
739	Pcsk2	2698.38	-1.57836	0.211647	-7.45748	8.81907e-14	6.68376e-13	-2.98629	Pcsk2	545.583	-2.32487	0.214623	-10.8323	2.41982e-27	1.1583e-25	-5.01019	PCSK2
740	Prr7	43.5045	-2.77698	0.372956	-7.44587	9.63083e-14	7.27702e-13	-6.85417	Prr7	54.3842	-1.48549	0.313154	-4.74365	2.09901e-06	1.12897e-05	-2.80013	PRR7
741	Pcp4	950.475	-3.63138	0.487775	-7.44479	9.70996e-14	7.32798e-13	-12.3924	Pcp4	290.974	-1.15256	0.291154	-3.95861	7.53888e-05	0.000306582	-2.22308	PCP4
742	Adamtsl4	202.91	1.94207	0.261954	7.41378	1.22746e-13	9.17524e-13	3.84257	Adamtsl4	31.6994	1.33946	0.524601	2.5533	0.0106707	0.0258822	2.53057	ADAMTSL4
743	Wrap73	188.424	1.49201	0.201409	7.40788	1.28333e-13	9.58147e-13	2.81281	Wrap73	133.185	1.08061	0.180709	5.97986	2.23325e-09	1.87697e-08	2.11494	WRAP73
744	Aldh1a1	1282.46	1.52164	0.205901	7.39016	1.46653e-13	1.09233e-12	2.87118	Aldh1a1	81.7644	1.58753	0.450347	3.52513	0.000423278	0.00148721	3.00535	ALDH1A1
745	Tlr8	27.5636	4.10499	0.555904	7.38435	1.53199e-13	1.13906e-12	17.2078	Tlr8	16.4803	1.93883	0.544277	3.56221	0.000367742	0.0013093	3.83395	TLR8
746	Ccdc74a	178.284	1.32038	0.178845	7.38283	1.54962e-13	1.15012e-12	2.49732	Ccdc74a	38.3157	-1.422	0.33284	-4.27233	1.93443e-05	8.78119e-05	-2.67957
747	Dzank1	3418.22	-1.29474	0.175863	-7.36219	1.80923e-13	1.33571e-12	-2.45332	Dzank1	793.132	-2.32222	0.171205	-13.564	6.54537e-42	8.01957e-40	-5.00102	DZANK1
748	Peg10	935.521	-2.27875	0.309597	-7.36038	1.83386e-13	1.3523e-12	-4.85257	Peg10	622.75	-1.50637	0.257129	-5.8584	4.67338e-09	3.74628e-08	-2.84094	PEG10
749	Ube2l6	288.994	2.09724	0.28507	7.35695	1.88166e-13	1.38511e-12	4.27891	Ube2l6	433.549	2.86974	0.245165	11.7054	1.19661e-31	7.60984e-30	7.30934	UBE2L6
750	Ermn	1618.02	1.47076	0.19992	7.35675	1.88438e-13	1.3863e-12	2.77168	Ermn	17.5624	1.81551	0.789829	2.29861	0.0215269	0.0473784	3.51984	ERMN
751	Dgki	1356.51	-1.63389	0.222209	-7.35295	1.93873e-13	1.42461e-12	-3.10349	Dgki	407.017	-1.30877	0.152268	-8.59518	8.31337e-18	1.79943e-16	-2.4773	DGKI
752	Htr1b	458.976	-4.46023	0.606885	-7.34939	1.99119e-13	1.4623e-12	-22.0122	Htr1b	127.985	-2.78802	0.331322	-8.41482	3.93487e-17	8.0352e-16	-6.9068	HTR1B
753	Gngt2	56.1873	2.59054	0.352589	7.3472	2.02398e-13	1.48552e-12	6.02324	Gngt2	55.9634	1.66753	0.282617	5.90031	3.62826e-09	2.94562e-08	3.1767	GNGT2
754	Myo5b	288.585	-4.64606	0.63255	-7.34497	2.05807e-13	1.50965e-12	-25.0382	Myo5b	111.925	-2.54811	0.922986	-2.76073	0.00576729	0.0152067	-5.84868	MYO5B
755	Slc16a3	170.095	3.01639	0.410697	7.34456	2.06441e-13	1.51342e-12	8.09138	Slc16a3	106.682	2.59322	0.212963	12.1769	4.12884e-34	3.18732e-32	6.03443	SLC16A3
756	Cntnap2	1706.87	-1.3973	0.190253	-7.34441	2.06676e-13	1.51426e-12	-2.63408	Cntnap2	766.972	-1.76303	0.218681	-8.06211	7.49877e-16	1.3515e-14	-3.3941	CNTNAP2
757	Pax3	57.0091	7.66594	1.04542	7.33287	2.25275e-13	1.6486e-12	203.086	Pax3	223.271	8.38438	0.535118	15.6683	2.49267e-55	6.07109e-53	334.156	PAX3
758	Shmt2	154.346	1.36036	0.185596	7.32967	2.30724e-13	1.68651e-12	2.56749	Shmt2	246.454	1.02915	0.16667	6.17479	6.62506e-10	6.05182e-09	2.04083	SHMT2
759	Loxl4	29.1001	8.14821	1.11941	7.27903	3.3622e-13	2.42798e-12	283.698	Loxl4	81.7319	2.72098	0.301612	9.02144	1.85632e-19	4.60802e-18	6.5932	LOXL4
760	Plxdc1	187.927	-1.42585	0.196013	-7.27428	3.48264e-13	2.5135e-12	-2.68674	Plxdc1	226.72	-1.56102	0.204452	-7.63512	2.25615e-14	3.52408e-13	-2.95061	PLXDC1
761	Vwc2	71.232	-1.806	0.248301	-7.27343	3.50485e-13	2.52808e-12	-3.4967	Vwc2	59.581	-1.45097	0.366794	-3.95583	7.62706e-05	0.000309791	-2.73392	VWC2
762	Gpr61	92.668	-2.0822	0.287672	-7.2381	4.55015e-13	3.26519e-12	-4.23452	Gpr61	40.6478	-2.18642	0.671272	-3.25713	0.00112543	0.00356588	-4.55176	GPR61
763	Cxcl12	4528.54	-1.6965	0.234554	-7.23287	4.72885e-13	3.38955e-12	-3.24113	Cxcl12	2147.49	-2.88986	0.290829	-9.93662	2.88457e-23	1.03837e-21	-7.41199	CXCL12
764	Ccr2	56.2989	2.55674	0.354556	7.2111	5.5501e-13	3.96012e-12	5.88376	Ccr2	46.5471	2.20537	0.570417	3.86624	0.000110525	0.00043452	4.61193	CCR2
765	Vamp2	3435.55	-1.02869	0.142722	-7.20766	5.69204e-13	4.05909e-12	-2.04018	Vamp2	1674.65	-1.51845	0.159703	-9.50799	1.94387e-21	5.82073e-20	-2.86483	VAMP2
766	Chd3os	841.169	-1.30287	0.180838	-7.20459	5.82174e-13	4.14923e-12	-2.46718	Chd3os	207.494	-2.10109	0.203287	-10.3356	4.86378e-25	1.99251e-23	-4.29035
767	Rrm1	337.243	1.17095	0.162617	7.20064	5.99318e-13	4.26174e-12	2.25159	Rrm1	587.181	1.33724	0.151571	8.82251	1.11927e-18	2.58167e-17	2.52667	RRM1
768	Lpar1	877.551	1.27276	0.177223	7.18168	6.8858e-13	4.88265e-12	2.41624	Lpar1	280.185	2.02776	0.213784	9.48513	2.42084e-21	7.16857e-20	4.07773	LPAR1
769	Hbb-bs	20068.9	1.89538	0.264345	7.17008	7.49538e-13	5.29995e-12	3.72019	Hbb-bs	34516.7	3.28135	0.472339	6.94704	3.7304e-12	4.48825e-11	9.72267	HBB
770	March4	214.47	-1.97237	0.275246	-7.16584	7.73116e-13	5.45438e-12	-3.92413	March4	198.516	-1.66951	0.203062	-8.22167	2.00691e-16	3.87317e-15	-3.18106	MARCH4
771	Coch	287.648	-5.21289	0.72775	-7.16302	7.89213e-13	5.56169e-12	-37.0881	Coch	69.4734	-2.63878	0.368156	-7.16755	7.63499e-13	9.98681e-12	-6.22805	COCH
772	Nim1k	227.224	-1.54166	0.215313	-7.16007	8.06377e-13	5.6731e-12	-2.91129	Nim1k	193.717	-1.78869	0.28619	-6.25001	4.10435e-10	3.84927e-09	-3.45501	NIM1K
773	Tubg2	123.049	-1.65569	0.231439	-7.15387	8.43667e-13	5.92218e-12	-3.15073	Tubg2	57.6241	-1.06963	0.302809	-3.53236	0.000411866	0.00145208	-2.0989	TUBG2
774	Ncdn	3782.8	-1.50549	0.210703	-7.1451	8.99312e-13	6.30221e-12	-2.83922	Ncdn	896.182	-2.12804	0.162118	-13.1265	2.32131e-39	2.50009e-37	-4.37124	NCDN
775	Cxadr	413.301	-1.28553	0.180096	-7.13803	9.46749e-13	6.62355e-12	-2.43771	Cxadr	1500.01	-1.75289	0.181741	-9.645	5.16128e-22	1.64508e-20	-3.37033	CXADR
776	Nat14	180.053	-1.60776	0.2253	-7.13609	9.60216e-13	6.71403e-12	-3.04778	Nat14	55.382	-1.22534	0.28488	-4.30126	1.6983e-05	7.79411e-05	-2.33811	NAT14
777	Sall3	75.6528	-2.42162	0.339759	-7.12745	1.02245e-12	7.14523e-12	-5.35771	Sall3	203.512	-3.14694	0.279145	-11.2735	1.77394e-29	9.9542e-28	-8.85776	SALL3
778	Kcns2	376.238	-2.60564	0.365863	-7.12188	1.06461e-12	7.43156e-12	-6.0866	Kcns2	98.9629	-1.66403	0.305967	-5.43861	5.36981e-08	3.6833e-07	-3.16901	KCNS2
779	Dmd	2174.55	-1.2206	0.171608	-7.1127	1.13791e-12	7.93443e-12	-2.33043	Dmd	1657.62	-1.02337	0.0901772	-11.3485	7.54676e-30	4.30714e-28	-2.03267	DMD
780	Angpt2	200.064	3.3421	0.470542	7.10265	1.22388e-12	8.49609e-12	10.1408	Angpt2	399.217	-2.4826	0.215612	-11.5142	1.11888e-30	6.79208e-29	-5.58904	ANGPT2
781	Grid2	1681.24	1.06418	0.149995	7.09474	1.29595e-12	8.99144e-12	2.09098	Grid2	1251.17	1.22239	0.146683	8.33351	7.84826e-17	1.56672e-15	2.33332	GRID2
782	Mmp12	44.3192	8.023	1.13297	7.0814	1.42701e-12	9.87894e-12	260.114	Mmp12	13.841	2.92506	1.23971	2.35947	0.018301	0.0413134	7.59506	MMP12
783	Zfp185	32.919	4.53139	0.64105	7.0687	1.56391e-12	1.07969e-11	23.1251	Zfp185	30.8594	2.65671	0.517516	5.13358	2.84284e-07	1.74637e-06	6.30593
784	Prkce	4273.09	-1.0456	0.148051	-7.06241	1.63638e-12	1.12725e-11	-2.06422	Prkce	1572.01	-1.02523	0.162817	-6.29681	3.0383e-10	2.92127e-09	-2.03528	PRKCE
785	Vwa5b2	192.044	-1.66914	0.23657	-7.05558	1.71883e-12	1.18145e-11	-3.18024	Vwa5b2	176.634	-1.84487	0.291016	-6.33939	2.30672e-10	2.25027e-09	-3.5922	VWA5B2
786	Anxa1	145.35	2.76933	0.392757	7.051	1.77632e-12	1.21963e-11	6.81791	Anxa1	148.815	1.63052	0.298493	5.46251	4.69455e-08	3.25185e-07	3.09625	ANXA1
787	Porcn	520.031	1.12248	0.159201	7.05069	1.78029e-12	1.22168e-11	2.17721	Porcn	250.278	1.02749	0.192106	5.34853	8.86697e-08	5.87976e-07	2.03847	PORCN
788	Xkr7	143.737	2.47657	0.351986	7.036	1.97835e-12	1.35538e-11	5.56574	Xkr7	118.803	2.01367	0.255584	7.87872	3.30745e-15	5.59835e-14	4.0381	XKR7
789	Dlgap3	2034.69	-1.5914	0.226268	-7.03324	2.01787e-12	1.38019e-11	-3.01341	Dlgap3	567.771	-1.19782	0.184229	-6.50178	7.93777e-11	8.19234e-10	-2.29392	DLGAP3
790	Ankrd37	140.838	1.94076	0.275986	7.03207	2.03485e-12	1.39105e-11	3.83907	Ankrd37	147.984	1.30379	0.286629	4.54869	5.39816e-06	2.70516e-05	2.46876	ANKRD37
791	Foxo6	42.6723	-3.02472	0.430273	-7.02976	2.06894e-12	1.41359e-11	-8.13824	Foxo6	41.9202	-2.0581	0.301554	-6.82498	8.79382e-12	1.02479e-10	-4.16438	FOXO6
792	Hs3st2	183.948	-5.80628	0.826779	-7.02277	2.17518e-12	1.48456e-11	-55.9581	Hs3st2	85.1268	-4.11654	1.01979	-4.03664	5.42232e-05	0.000226935	-17.3461	HS3ST2
793	Hist1h2bb	56.613	3.05073	0.435434	7.00617	2.44923e-12	1.66256e-11	8.28631	Hist1h2bb	164.916	2.02563	0.28952	6.99652	2.62389e-12	3.22078e-11	4.07171	HIST1H2BB
794	Ankrd29	301.37	-1.00484	0.143491	-7.00281	2.50874e-12	1.69929e-11	-2.00672	Ankrd29	103.361	-1.26418	0.296137	-4.2689	1.96436e-05	8.89591e-05	-2.40191	ANKRD29
795	Ndst4	126.503	-2.54762	0.36387	-7.00147	2.53298e-12	1.71478e-11	-5.8467	Ndst4	137.478	-1.39528	0.438123	-3.18468	0.00144913	0.00446129	-2.6304	NDST4
796	Spats2l	127.673	-1.55863	0.222666	-6.99983	2.56276e-12	1.734e-11	-2.94573	Spats2l	226.1	-1.20643	0.21094	-5.71934	1.06942e-08	8.15652e-08	-2.30767	SPATS2L
797	Cacng8	117.44	-2.38449	0.340695	-6.99892	2.5795e-12	1.74346e-11	-5.22161	Cacng8	91.9517	-1.8109	0.220179	-8.22466	1.95739e-16	3.78854e-15	-3.5086	CACNG8
798	Rnf122	286.851	2.10829	0.301772	6.98636	2.82107e-12	1.89957e-11	4.31179	Rnf122	226.134	1.39539	0.187113	7.45748	8.8196e-14	1.28307e-12	2.6306	RNF122
799	Epha10	141.224	-1.75852	0.251984	-6.97869	2.97937e-12	2.00187e-11	-3.38351	Epha10	122.344	-1.43422	0.277514	-5.16808	2.36513e-07	1.46845e-06	-2.70235	EPHA10
800	Adrb1	106.703	-1.96196	0.281271	-6.97532	3.05183e-12	2.04946e-11	-3.8959	Adrb1	41.5621	-1.03311	0.359354	-2.87492	0.0040413	0.0110847	-2.04644	ADRB1
801	Pde2a	100.845	-2.66024	0.381532	-6.97251	3.11346e-12	2.08861e-11	-6.32137	Pde2a	47.2951	-1.48261	0.507281	-2.92267	0.00347046	0.00969015	-2.79455	PDE2A
802	Tbata	56.4946	2.933	0.421204	6.96337	3.32237e-12	2.22519e-11	7.63695	Tbata	39.5255	3.19767	0.55026	5.8112	6.20268e-09	4.86989e-08	9.17478	TBATA
803	Htr1d	67.3188	-2.87596	0.413398	-6.95688	3.47881e-12	2.32749e-11	-7.34092	Htr1d	20.3671	-2.09448	0.779374	-2.68738	0.00720143	0.0184845	-4.27071	HTR1D
804	Slc22a8	593.788	-3.73002	0.538991	-6.92036	4.50485e-12	2.9866e-11	-13.2693	Slc22a8	1114.17	-1.53617	0.188579	-8.14605	3.76006e-16	7.02315e-15	-2.90024	SLC22A8
805	Atcay	1070.19	-1.08155	0.156704	-6.90189	5.13159e-12	3.38765e-11	-2.11631	Atcay	654.729	-1.24597	0.163399	-7.62529	2.43485e-14	3.7899e-13	-2.37177	ATCAY
806	Nfkbie	58.9944	2.20451	0.319865	6.89199	5.50188e-12	3.62311e-11	4.60916	Nfkbie	91.2324	1.87807	0.232627	8.07333	6.84087e-16	1.23962e-14	3.67584	NFKBIE
807	H2-Ab1	53.5247	3.12171	0.453093	6.88978	5.58776e-12	3.67773e-11	8.70421	H2-Ab1	23.928	1.35002	0.549148	2.4584	0.0139559	0.0328135	2.54916	HLA-DQB1
808	Tubb2a	664.376	-1.01329	0.147129	-6.8871	5.69411e-12	3.7438e-11	-2.01851	Tubb2a	962.256	-2.05187	0.211745	-9.69028	3.31618e-22	1.08548e-20	-4.14642	TUBB2A
809	Nrp1	528.982	-1.72554	0.25132	-6.8659	6.60713e-12	4.32148e-11	-3.30703	Nrp1	1225.23	-1.3847	0.125012	-11.0765	1.63074e-28	8.50725e-27	-2.61117	NRP1
810	Atp8a2	1126.43	-1.00707	0.146846	-6.85798	6.98431e-12	4.56105e-11	-2.00982	Atp8a2	305.882	-1.60439	0.174751	-9.181	4.27103e-20	1.13399e-18	-3.04068	ATP8A2
811	Tmpo	1371.26	1.0247	0.149644	6.84758	7.51105e-12	4.88471e-11	2.03454	Tmpo	1757.55	1.34393	0.141029	9.52941	1.58183e-21	4.7687e-20	2.53841	TMPO
812	Sema3e	462.321	-1.46137	0.214536	-6.81178	9.64003e-12	6.20182e-11	-2.7537	Sema3e	105.735	-1.87423	0.419692	-4.46574	7.97922e-06	3.87359e-05	-3.66607	SEMA3E
813	Odc1	301.82	1.64721	0.241847	6.81098	9.69329e-12	6.23289e-11	3.13228	Odc1	780.838	2.4335	0.210533	11.5587	6.66772e-31	4.12256e-29	5.40203	ODC1
814	Kcnt1	2709.78	1.04858	0.154484	6.7876	1.14011e-11	7.28996e-11	2.06849	Kcnt1	607.817	-1.06511	0.183785	-5.79543	6.81473e-09	5.33474e-08	-2.09233	KCNT1
815	Fzd2	57.6663	-1.92225	0.283392	-6.78301	1.177e-11	7.51817e-11	-3.79014	Fzd2	95.6143	1.29967	0.283525	4.58399	4.56187e-06	2.31473e-05	2.46173	FZD2
816	Ly6a	1540.6	1.51896	0.224204	6.7749	1.2449e-11	7.93576e-11	2.86585	Ly6a	687.077	1.05732	0.218957	4.82888	1.37302e-06	7.60046e-06	2.08106
817	Rab27a	156.561	1.36712	0.202054	6.76611	1.32294e-11	8.41616e-11	2.57955	Rab27a	100.124	1.31231	0.268751	4.883	1.04483e-06	5.89741e-06	2.48339	RAB27A
818	Lrig3	87.1284	1.66508	0.246208	6.76287	1.35283e-11	8.59326e-11	3.1713	Lrig3	162.693	1.96618	0.245541	8.00755	1.17016e-15	2.0644e-14	3.90733	LRIG3
819	Nxph4	43.0268	2.94985	0.436256	6.76174	1.36343e-11	8.65622e-11	7.72669	Nxph4	69.7654	1.72253	0.321609	5.35597	8.50982e-08	5.67109e-07	3.30014	NXPH4
820	Caly	212.057	-1.78326	0.264124	-6.75159	1.46229e-11	9.2511e-11	-3.44202	Caly	123.845	-2.58767	0.292889	-8.83497	1.00121e-18	2.32543e-17	-6.01125	CALY
821	Tlcd1	152.518	-1.33419	0.197942	-6.74028	1.58084e-11	9.98101e-11	-2.52133	Tlcd1	179.272	-1.55278	0.197492	-7.86252	3.76475e-15	6.34026e-14	-2.93383	TLCD1
822	Cdr2	319.001	1.52567	0.226374	6.73959	1.58835e-11	1.00183e-10	2.8792	Cdr2	380.761	1.51325	0.235634	6.42206	1.34441e-10	1.34693e-09	2.85453	CDR2
823	Trim10	65.6493	3.99006	0.593903	6.71837	1.83772e-11	1.15448e-10	15.8901	Trim10	48.0659	3.92895	0.640099	6.13803	8.35491e-10	7.48356e-09	15.2311	TRIM10
824	Alas2	1377.53	2.08253	0.310615	6.70455	2.02032e-11	1.26666e-10	4.23549	Alas2	2971.04	3.25482	0.306302	10.6262	2.25169e-26	1.02633e-24	9.54547	ALAS2
825	Pgf	100.769	3.7928	0.56591	6.70211	2.05425e-11	1.28665e-10	13.8594	Pgf	69.0315	1.15525	0.421421	2.74132	0.0061193	0.0160305	2.22723	PGF
826	Hist1h1d	123.144	2.11678	0.315873	6.70136	2.06485e-11	1.292e-10	4.33724	Hist1h1d	367.935	1.91132	0.260685	7.33191	2.26891e-13	3.16627e-12	3.76152	HIST1H1D
827	Dlk2	51.1487	-3.16237	0.471908	-6.70124	2.06663e-11	1.29247e-10	-8.95296	Dlk2	48.087	-1.55839	0.460569	-3.38362	0.000715359	0.00236827	-2.94526	DLK2
828	Tenm1	3316.44	1.10044	0.164315	6.69715	2.12529e-11	1.32651e-10	2.14421	Tenm1	1440	-1.11025	0.404099	-2.74747	0.00600576	0.0157763	-2.15883	TENM1
829	Cyp26b1	219.806	2.74571	0.410285	6.69222	2.19813e-11	1.36993e-10	6.70722	Cyp26b1	381.123	3.10112	0.265971	11.6596	2.05039e-31	1.29165e-29	8.58083	CYP26B1
830	Wnt7a	285.868	1.74705	0.261989	6.66842	2.58566e-11	1.60112e-10	3.35672	Wnt7a	94.6208	-1.03526	0.400215	-2.58675	0.00968847	0.0238638	-2.04948	WNT7A
831	Kcna3	67.8634	-1.76176	0.264357	-6.66432	2.65899e-11	1.6441e-10	-3.39111	Kcna3	58.1444	-2.11013	0.336073	-6.27878	3.41232e-10	3.25046e-09	-4.31731	KCNA3
832	Lyz2	972.079	4.0554	0.609051	6.65856	2.7652e-11	1.70557e-10	16.6264	Lyz2	260.028	1.30947	0.221167	5.92073	3.20507e-09	2.62377e-08	2.4785	LYZ
833	Isg20	74.074	2.55608	0.384087	6.65494	2.83407e-11	1.74719e-10	5.88108	Isg20	117.443	2.87744	0.361169	7.96701	1.62558e-15	2.83046e-14	7.34845	ISG20
834	Cplx1	2082.13	-1.19207	0.179375	-6.64567	3.01832e-11	1.85804e-10	-2.2848	Cplx1	443.671	-1.00508	0.27598	-3.64184	0.000270693	0.000993708	-2.00705	CPLX1
835	Ptprn	1533.23	-1.81902	0.274332	-6.63071	3.34085e-11	2.05056e-10	-3.52841	Ptprn	377.246	-2.34851	0.121899	-19.2661	1.03506e-82	5.11972e-80	-5.09299	PTPRN
836	Sstr4	43.3517	-2.98587	0.451238	-6.61708	3.6637e-11	2.24214e-10	-7.92205	Sstr4	23.4461	-1.27313	0.483005	-2.63586	0.00839243	0.021133	-2.41686	SSTR4
837	Qpct	89.7073	-1.85877	0.281106	-6.61235	3.78275e-11	2.31387e-10	-3.62698	Qpct	43.9408	-1.61365	0.32033	-5.03745	4.71785e-07	2.82036e-06	-3.06024	QPCT
838	Dhrs11	85.0975	2.1618	0.327066	6.60969	3.85125e-11	2.35463e-10	4.47474	Dhrs11	58.1996	1.05205	0.405524	2.59429	0.00947864	0.0234291	2.07347	DHRS11
839	Prdm16	230.49	-2.20359	0.33372	-6.60313	4.02575e-11	2.45772e-10	-4.60625	Prdm16	180.748	-1.89294	0.399199	-4.74186	2.11769e-06	1.13856e-05	-3.71392	PRDM16
840	Emx2	42.0308	-4.89537	0.742176	-6.59597	4.2248e-11	2.56801e-10	-29.7615	Emx2	26.557	-2.97879	0.748794	-3.97811	6.94648e-05	0.000284397	-7.88323	EMX2
841	Gabarapl1	2808.25	-1.20108	0.183392	-6.54924	5.78301e-11	3.49317e-10	-2.29911	Gabarapl1	756.889	-1.40025	0.144702	-9.6768	3.78391e-22	1.23254e-20	-2.63948	GABARAPL1
842	Mme	476.642	-4.64844	0.710803	-6.5397	6.16431e-11	3.70922e-10	-25.0796	Mme	93.8928	-1.66043	0.534054	-3.10909	0.00187661	0.00561933	-3.1611	MME
843	Wnt3	81.4526	2.6233	0.401195	6.53871	6.20516e-11	3.73201e-10	6.16158	Wnt3	30.2365	1.79095	0.526107	3.40416	0.00066368	0.00221752	3.46043	WNT3
844	Lrrc73	62.2144	-2.13115	0.326028	-6.53671	6.28854e-11	3.77673e-10	-4.38067	Lrrc73	62.2388	-1.80317	0.298033	-6.05023	1.44638e-09	1.25108e-08	-3.48986	LRRC73
845	Vgf	356.726	-2.69288	0.412619	-6.5263	6.74122e-11	4.04666e-10	-6.46603	Vgf	189.238	-2.12396	0.221214	-9.60142	7.88535e-22	2.4837e-20	-4.3589	VGF
846	Emp1	621.717	3.92003	0.602752	6.50356	7.84394e-11	4.67509e-10	15.1373	Emp1	522.95	2.46165	0.226397	10.8731	1.54783e-27	7.51683e-26	5.50847	EMP1
847	Cldn10	150.914	-1.53082	0.235479	-6.50088	7.98519e-11	4.75477e-10	-2.88951	Cldn10	65.8348	-2.68139	0.501365	-5.34817	8.88459e-08	5.88852e-07	-6.41473	CLDN10
848	Sfrp1	60.3878	-2.01245	0.310391	-6.48359	8.95679e-11	5.31315e-10	-4.03467	Sfrp1	239.839	1.35812	0.334458	4.06065	4.8937e-05	0.000206625	2.5635	SFRP1
849	Hba-a2	1300.57	1.81466	0.280166	6.4771	9.35028e-11	5.54133e-10	3.51777	Hba-a2	2586.88	3.28238	0.432028	7.5976	3.0168e-14	4.65235e-13	9.72959	HBA2
850	Stx11	33.9301	2.23688	0.346735	6.45128	1.1091e-10	6.50847e-10	4.71377	Stx11	42.2331	2.27096	0.369316	6.14908	7.79352e-10	7.01364e-09	4.82643	STX11
851	Galnt6	205.916	1.67478	0.259743	6.44785	1.13451e-10	6.65445e-10	3.19271	Galnt6	19.1692	1.4084	0.554855	2.53833	0.0111384	0.0269187	2.65443	GALNT6
852	Gabrb1	3561.82	-1.10161	0.170914	-6.44544	1.15268e-10	6.75785e-10	-2.14595	Gabrb1	1262.29	-1.44538	0.174745	-8.27141	1.32388e-16	2.60006e-15	-2.72335	GABRB1
853	Itga3	334.688	1.68086	0.261263	6.43362	1.24603e-10	7.26786e-10	3.2062	Itga3	285.316	1.0582	0.21523	4.91659	8.8064e-07	5.04417e-06	2.08233	ITGA3
854	Cdt1	31.0776	3.16209	0.491877	6.42862	1.28771e-10	7.50397e-10	8.95123	Cdt1	103.753	2.13589	0.314021	6.80172	1.03379e-11	1.19019e-10	4.39507	CDT1
855	Slc6a20a	453.928	-1.91956	0.298754	-6.42522	1.31682e-10	7.66293e-10	-3.78308	Slc6a20a	215.698	-1.74081	0.347003	-5.01669	5.25695e-07	3.12446e-06	-3.34222	SLC6A20
856	Adhfe1	118.736	-1.45078	0.226567	-6.40332	1.5203e-10	8.80185e-10	-2.73356	Adhfe1	78.7344	-1.97634	0.325718	-6.06765	1.29797e-09	1.13297e-08	-3.93495	ADHFE1
857	Tubb3	700.701	-1.31514	0.205386	-6.40326	1.52094e-10	8.80185e-10	-2.48827	Tubb3	1108.55	-2.06089	0.132584	-15.544	1.74594e-54	4.16374e-52	-4.17243	TUBB3
858	Ncam2	1436.36	-1.01962	0.159353	-6.3985	1.56906e-10	9.07192e-10	-2.02739	Ncam2	596.528	-1.97649	0.266331	-7.42119	1.16072e-13	1.66861e-12	-3.93535	NCAM2
859	Gprin3	1888.25	-1.99069	0.311792	-6.38469	1.71746e-10	9.89354e-10	-3.97428	Gprin3	463.483	-1.01318	0.221582	-4.57249	4.81956e-06	2.43944e-05	-2.01836	GPRIN3
860	Shroom3	105.289	1.71103	0.268012	6.38416	1.72337e-10	9.92301e-10	3.27395	Shroom3	75.653	1.44085	0.318071	4.52997	5.89919e-06	2.93422e-05	2.71481	SHROOM3
861	Rab36	216.87	-1.57515	0.247308	-6.36919	1.90032e-10	1.09069e-09	-2.97967	Rab36	170.108	-1.21876	0.179419	-6.79282	1.09963e-11	1.2584e-10	-2.32747	RAB36
862	Adm	174.013	3.1173	0.489449	6.369	1.90267e-10	1.09154e-09	8.67762	Adm	183.064	1.29404	0.221126	5.85207	4.85501e-09	3.88023e-08	2.45215	ADM
863	Rassf4	279.397	1.04644	0.164736	6.35226	2.12178e-10	1.21115e-09	2.06543	Rassf4	632.349	1.79939	0.147424	12.2055	2.90348e-34	2.28094e-32	3.48073	RASSF4
864	Slc13a1	29.7465	5.69107	0.896182	6.35035	2.14828e-10	1.22461e-09	51.6632	Slc13a1	28.0328	5.35627	0.845504	6.335	2.37344e-10	2.3103e-09	40.9634	SLC13A1
865	Rgs6	456.85	-1.22366	0.19333	-6.32937	2.46163e-10	1.39563e-09	-2.33538	Rgs6	302.597	-2.46721	0.308299	-8.00267	1.21752e-15	2.14228e-14	-5.52974	RGS6
866	Enpp1	294.295	1.99164	0.314996	6.32276	2.56926e-10	1.45337e-09	3.9769	Enpp1	194.345	1.97981	0.250089	7.91644	2.44402e-15	4.17389e-14	3.94442	ENPP1
867	Hist1h2bn	33.7783	4.18524	0.662332	6.31895	2.63341e-10	1.48631e-09	18.1921	Hist1h2bn	24.87	1.89868	0.720314	2.6359	0.00839139	0.021133	3.72871	HIST1H2BM
868	Cdh9	216.086	-6.34478	1.00447	-6.31651	2.67535e-10	1.50659e-09	-81.277	Cdh9	69.6298	-2.98247	0.341868	-8.72406	2.68405e-18	6.05958e-17	-7.90339	CDH9
869	Inpp5j	569.912	1.52119	0.240854	6.3158	2.68759e-10	1.51213e-09	2.87027	Inpp5j	88.7364	-2.31178	0.430108	-5.37489	7.66292e-08	5.13489e-07	-4.96496	INPP5J
870	Enpp5	2283	-1.05317	0.166772	-6.31507	2.70042e-10	1.51799e-09	-2.07509	Enpp5	733.724	-1.61106	0.171339	-9.40277	5.31443e-21	1.52962e-19	-3.05476	ENPP5
871	Acss3	83.1132	2.55583	0.404877	6.31262	2.74349e-10	1.54082e-09	5.88006	Acss3	48.7144	2.44687	0.54883	4.45834	8.25949e-06	3.99513e-05	5.45233	ACSS3
872	Top2a	138.759	2.71739	0.430612	6.31053	2.78083e-10	1.56039e-09	6.57682	Top2a	1239.57	1.87854	0.236316	7.94926	1.87633e-15	3.24171e-14	3.67702	TOP2A
873	Cers1	208.503	-1.07713	0.171457	-6.28223	3.3374e-10	1.85694e-09	-2.10984	Cers1	101.212	-1.30925	0.236328	-5.53998	3.02498e-08	2.16151e-07	-2.47813	CERS1
874	Dpp10	1174.54	-1.56532	0.249356	-6.27743	3.44206e-10	1.91348e-09	-2.95943	Dpp10	420.527	-2.64778	0.265151	-9.98595	1.7561e-23	6.37303e-22	-6.26703	DPP10
875	Itpka	346.44	-4.43437	0.707178	-6.27051	3.59878e-10	1.99971e-09	-21.6211	Itpka	39.809	-1.6405	0.540934	-3.03273	0.00242355	0.00705001	-3.11775	ITPKA
876	Kcnn1	80.7103	-1.53324	0.244863	-6.26164	3.80944e-10	2.11303e-09	-2.89436	Kcnn1	57.818	-1.12176	0.448916	-2.49881	0.012461	0.0297225	-2.17612	KCNN1
877	Omg	903.647	-1.03865	0.165981	-6.25766	3.90784e-10	2.16283e-09	-2.05431	Omg	185.325	-1.44349	0.243765	-5.92164	3.18738e-09	2.6131e-08	-2.71978	OMG
878	Grb7	67.2317	1.85307	0.296729	6.24498	4.23846e-10	2.33552e-09	3.61268	Grb7	60.189	1.70244	0.227828	7.47245	7.8714e-14	1.1514e-12	3.2545	GRB7
879	Wdhd1	149.406	1.30712	0.209368	6.24319	4.28749e-10	2.36047e-09	2.47448	Wdhd1	229.491	1.41876	0.209968	6.75705	1.40831e-11	1.59796e-10	2.67356	WDHD1
880	Sema3g	199.72	-2.59386	0.416352	-6.22998	4.66498e-10	2.5638e-09	-6.03714	Sema3g	233.814	-2.28077	0.257704	-8.85035	8.72422e-19	2.04407e-17	-4.85937	SEMA3G
[truncated: 345 more rows]
