# Supplementary material for: Transcriptome clarifies mechanisms of lesion genesis versus progression in models of Ccm3 cerebral cavernous malformations
Source: Acta Neuropathol Commun. 2019 Aug 19;7:132. doi: 10.1186/s40478-019-0789-0 (PMC6699077; doi:10.1186/s40478-019-0789-0)
Supplement: Supplementary file 6 — Table S5. List of gene ontology terms for acute in vivo neurovascular units (NVUs) only and chronic in vivo NVUs only (p < 0.01, false discovery rate corrected). (XLSX 160 kb) [file 40478_2019_789_MOESM6_ESM.xlsx]

## Sheet: Acute in vivo GOs 1161 DEGs
Enriched gene ontology functions only in acute Ccm3/Pdcd10ECKO in vivo neurovascular units (NVUs) only (p < 0.01, FDR corrected)
ONTOLOGY	ID	Description	Gene Ratio	Bg Ratio	p-value	p-value, FDR corrected	q-value	Gene ID	Count
CC	GO:0098687	chromosomal region	78/1129	337/24215	8.98036e-33	5.64775e-29	4.43724e-29	Ska1/Dnmt3a/Mcm7/Ccnb1/Hist1h3b/Blm/Ncapd2/Kntc1/Mcm5/Bub1/Hist1h4j/Hells/Incenp/Cdca8/Hist1h3e/Hist1h3d/Zwilch/Rad51/Birc5/Ercc6l/Cenpa/Cenpl/Recql4/Spc24/Pif1/Hist1h4k/Knl1/Aurkb/Ncapg/Ttk/Mtbp/Kif2c/Cenpi/Mis18bp1/Nek2/Mad2l1/Cenpo/Hist1h3g/Kif18a/Mcm4/Chek1/Knstrn/Plk1/Ndc80/Rpa2/Aurka/H2afx/Esco2/Mcm3/Spc25/Spdl1/Ska3/Cenpn/Hist1h4b/H3f3a/Hist1h3a/Hist1h4a/Nsl1/Cenpk/Pmf1/Nup43/Cenpu/Cenpq/C…	78
BP	GO:0007059	chromosome segregation	65/1129	303/24215	1.73198e-25	5.4462e-22	4.27889e-22	Hecw2/Ska1/Ccnb1/Ncapd2/Racgap1/Kif23/Kif14/Ect2/Bub1/Gen1/Incenp/Cdca8/Trip13/Stil/Kif4/Cdca2/Brip1/Smc2/Birc5/Recql4/Tacc3/Knl1/Brca1/Sept1/Aurkb/Ncapg/Ttk/Mtbp/Kif18b/Eme1/Kif2c/Nek2/Chtf18/Cdc20/Mad2l1/Kif22/Cdc6/Kif18a/Usp44/Syce2/Knstrn/Plk1/Ndc80/Esco2/Hfm1/Spc25/Cdca5/Spdl1/Ska3/Cenpn/Nsl1/Ankle1/Pmf1/Nup43/Ccne2/Cenpq/Cenph/Rad51c/Tex14/Rmi2/Oip5/Msh5/Dscc1/Psrc1/Chmp4c	65
CC	GO:0000775	chromosome, centromeric region	50/1129	187/24215	1.90661e-24	3.99689e-21	3.14022e-21	Ska1/Dnmt3a/Ccnb1/Ncapd2/Kntc1/Bub1/Hells/Incenp/Cdca8/Zwilch/Birc5/Ercc6l/Cenpa/Cenpl/Spc24/Knl1/Aurkb/Ncapg/Ttk/Mtbp/Kif2c/Cenpi/Mis18bp1/Nek2/Mad2l1/Cenpo/Kif18a/Knstrn/Plk1/Ndc80/Aurka/Esco2/Spc25/Spdl1/Ska3/Cenpn/Nsl1/Cenpk/Pmf1/Nup43/Cenpu/Cenpq/Cenph/Cenpm/Tex14/Itgb3bp/Suv39h2/Oip5/Cenpp/Dscc1	50
BP	GO:0048285	organelle fission	75/1129	438/24215	8.1849e-23	1.28687e-19	1.01105e-19	Hecw2/Fgfr3/Tgfa/Mapt/Cdc25b/Camk2b/Dnm1/Dnm3/Ccnb1/Ppargc1a/Ncapd2/Racgap1/Kif23/Met/Fanca/Kif14/Neurog1/Topbp1/Bub1/Gen1/Cdca8/Trip13/Stil/Kif4/Brip1/Smc2/Rad51/Birc5/Tacc3/Mastl/Rgcc/Sept1/Aurkb/Ncapg/Ttk/Mtbp/Kif18b/Eme1/Kif2c/Nek2/Chtf18/Cdc20/Mad2l1/Kif22/Cdc6/Kif18a/Usp44/Chek1/Syce2/Mybl2/Knstrn/Plk1/Msx2/Ndc80/Aurka/Fignl1/Hfm1/Cdca5/Spdl1/Bora/Nsl1/Ankle1/Gdap1/Ccne2/Psmc3ip/Rad51c/Gima…	75
BP	GO:0000226	microtubule cytoskeleton organization	78/1129	479/24215	2.80861e-22	3.53267e-19	2.7755e-19	Ska1/Syne2/2900011O08Rik/Mapt/Map1a/Neurl1a/Eml2/Ccnb1/Gnai1/Ssx2ip/Bbs1/Melk/Map6/Ezr/Racgap1/Rp1/Kif20a/Kif23/Met/Pclaf/Gen1/Stil/Kif4/Kifc1/Mid1ip1/Birc5/Cenpa/Tacc3/Trim46/Map7d2/Plk4/Brca1/Sept1/Aurkb/Wee1/Kif18b/Kif2c/Stmn3/Nek2/Cdc20/Stmn2/Gas2l3/Stmn4/Kif18a/Chek1/Mybl2/Knstrn/Plk1/Prkcz/Ndc80/Aurka/Pkhd1/Spc25/Cenpj/Spdl1/Bora/Ccdc39/Ska3/Haus4/Cep152/Ckap2/Sapcd2/Wdr62/Cep72/Hepacam2/Pl…	78
BP	GO:0000280	nuclear division	69/1129	389/24215	5.78114e-22	6.05959e-19	4.76082e-19	Hecw2/Fgfr3/Tgfa/Cdc25b/Camk2b/Ccnb1/Ncapd2/Racgap1/Kif23/Met/Fanca/Kif14/Neurog1/Topbp1/Bub1/Gen1/Cdca8/Trip13/Stil/Kif4/Brip1/Smc2/Rad51/Birc5/Tacc3/Mastl/Rgcc/Sept1/Aurkb/Ncapg/Ttk/Mtbp/Kif18b/Eme1/Kif2c/Nek2/Chtf18/Cdc20/Mad2l1/Kif22/Cdc6/Kif18a/Usp44/Chek1/Syce2/Mybl2/Knstrn/Plk1/Msx2/Ndc80/Aurka/Fignl1/Hfm1/Cdca5/Spdl1/Bora/Nsl1/Ankle1/Ccne2/Psmc3ip/Rad51c/Tex14/Rad51b/Suv39h2/Msh5/Dscc1/Ig…	69
BP	GO:0071103	DNA conformation change	48/1129	200/24215	2.49109e-21	2.23807e-18	1.75837e-18	Mcm7/Ccnb1/Hist1h3b/Blm/Ncapd2/Tspyl4/Hist1h4j/Hells/Hist1h3e/Chaf1b/Hist1h3d/Smc2/Rad51/Cenpa/Nasp/Recql4/Pif1/Hist1h4k/Ncapg2/Ncapg/Chaf1a/Nap1l5/Hist1h2bm/Asf1b/Hist1h3g/Mcm4/Hist1h2bh/Hhex/Hist1h2bl/Hist1h2be/Hist1h3c/Hist1h2bj/Nap1l3/Cdca5/Hist1h4b/H3f3a/Hist1h3a/Hist1h4a/Hist1h2bk/Hist2h3b/Hist1h2bf/Hist1h3h/Hist1h3i/Itgb3bp/Padi4/Oip5/Cenpp/Hist1h4i	48
BP	GO:0065004	protein-DNA complex assembly	43/1129	171/24215	4.39307e-20	3.16235e-17	2.48455e-17	Hist1h3b/Tspyl4/Hist1h4j/Hells/Hist1h3e/Chaf1b/Hist1h3d/Rad51/Cenpa/Nasp/Hist1h4k/Cenpi/Chaf1a/Nap1l5/Hist1h2bm/Asf1b/Cenpo/Hist1h3g/Hist1h2bh/Hist1h2bl/Hist1h2be/Hist1h3c/Hist1h2bj/Nap1l3/Cenpn/Hist1h4b/H3f3a/Hist1h3a/Hist1h4a/Cdc45/Hist1h2bk/Cenph/Rad51c/Hist2h3b/Hist1h2bf/Hist1h3h/Rad51b/Hist1h3i/Itgb3bp/Padi4/Oip5/Cenpp/Hist1h4i	43
BP	GO:0098813	nuclear chromosome segregation	51/1129	240/24215	4.52555e-20	3.16235e-17	2.48455e-17	Hecw2/Ccnb1/Ncapd2/Racgap1/Kif23/Kif14/Ect2/Bub1/Gen1/Cdca8/Trip13/Stil/Kif4/Brip1/Smc2/Recql4/Tacc3/Knl1/Sept1/Aurkb/Ncapg/Ttk/Mtbp/Kif18b/Eme1/Kif2c/Nek2/Cdc20/Mad2l1/Kif22/Cdc6/Kif18a/Usp44/Syce2/Knstrn/Plk1/Ndc80/Hfm1/Cdca5/Spdl1/Nsl1/Ankle1/Ccne2/Cenpq/Rad51c/Tex14/Rmi2/Msh5/Dscc1/Psrc1/Chmp4c	51
BP	GO:0006334	nucleosome assembly	34/1129	105/24215	5.91305e-20	3.71872e-17	2.92167e-17	Hist1h3b/Tspyl4/Hist1h4j/Hist1h3e/Chaf1b/Hist1h3d/Cenpa/Nasp/Hist1h4k/Chaf1a/Nap1l5/Hist1h2bm/Asf1b/Hist1h3g/Hist1h2bh/Hist1h2bl/Hist1h2be/Hist1h3c/Hist1h2bj/Nap1l3/Hist1h4b/H3f3a/Hist1h3a/Hist1h4a/Hist1h2bk/Hist2h3b/Hist1h2bf/Hist1h3h/Hist1h3i/Itgb3bp/Padi4/Oip5/Cenpp/Hist1h4i	34
CC	GO:0000776	kinetochore	37/1129	130/24215	1.91994e-19	1.09768e-16	8.62409e-17	Ska1/Ccnb1/Kntc1/Bub1/Incenp/Zwilch/Birc5/Ercc6l/Cenpa/Spc24/Knl1/Aurkb/Ttk/Mtbp/Kif2c/Cenpi/Mis18bp1/Nek2/Mad2l1/Cenpo/Kif18a/Knstrn/Plk1/Ndc80/Spc25/Spdl1/Ska3/Cenpn/Nsl1/Cenpk/Pmf1/Nup43/Cenpu/Cenph/Cenpm/Tex14/Itgb3bp	37
BP	GO:0006323	DNA packaging	41/1129	168/24215	1.06539e-18	5.58352e-16	4.38678e-16	Ccnb1/Hist1h3b/Ncapd2/Tspyl4/Hist1h4j/Hells/Hist1h3e/Chaf1b/Hist1h3d/Smc2/Cenpa/Nasp/Hist1h4k/Ncapg2/Ncapg/Chaf1a/Nap1l5/Hist1h2bm/Asf1b/Hist1h3g/Hist1h2bh/Hist1h2bl/Hist1h2be/Hist1h3c/Hist1h2bj/Nap1l3/Cdca5/Hist1h4b/H3f3a/Hist1h3a/Hist1h4a/Hist1h2bk/Hist2h3b/Hist1h2bf/Hist1h3h/Hist1h3i/Itgb3bp/Padi4/Oip5/Cenpp/Hist1h4i	41
BP	GO:0031497	chromatin assembly	35/1129	123/24215	1.8337e-18	8.87088e-16	6.96955e-16	Hist1h3b/Tspyl4/Hist1h4j/Hells/Hist1h3e/Chaf1b/Hist1h3d/Cenpa/Nasp/Hist1h4k/Chaf1a/Nap1l5/Hist1h2bm/Asf1b/Hist1h3g/Hist1h2bh/Hist1h2bl/Hist1h2be/Hist1h3c/Hist1h2bj/Nap1l3/Hist1h4b/H3f3a/Hist1h3a/Hist1h4a/Hist1h2bk/Hist2h3b/Hist1h2bf/Hist1h3h/Hist1h3i/Itgb3bp/Padi4/Oip5/Cenpp/Hist1h4i	35
BP	GO:0000070	mitotic sister chromatid segregation	36/1129	134/24215	4.74459e-18	2.13134e-15	1.67452e-15	Hecw2/Ccnb1/Ncapd2/Racgap1/Kif23/Kif14/Bub1/Gen1/Cdca8/Stil/Kif4/Smc2/Tacc3/Aurkb/Ncapg/Ttk/Mtbp/Kif18b/Kif2c/Nek2/Cdc20/Mad2l1/Kif22/Cdc6/Kif18a/Usp44/Knstrn/Plk1/Ndc80/Cdca5/Spdl1/Nsl1/Tex14/Dscc1/Psrc1/Chmp4c	36
BP	GO:0071824	protein-DNA complex subunit organization	44/1129	202/24215	6.25852e-18	2.62399e-15	2.06158e-15	Ptma/Hist1h3b/Tspyl4/Hist1h4j/Hells/Hist1h3e/Chaf1b/Hist1h3d/Rad51/Cenpa/Nasp/Hist1h4k/Cenpi/Chaf1a/Nap1l5/Hist1h2bm/Asf1b/Cenpo/Hist1h3g/Hist1h2bh/Hist1h2bl/Hist1h2be/Hist1h3c/Hist1h2bj/Nap1l3/Cenpn/Hist1h4b/H3f3a/Hist1h3a/Hist1h4a/Cdc45/Hist1h2bk/Cenph/Rad51c/Hist2h3b/Hist1h2bf/Hist1h3h/Rad51b/Hist1h3i/Itgb3bp/Padi4/Oip5/Cenpp/Hist1h4i	44
BP	GO:0006260	DNA replication	49/1129	253/24215	1.42962e-17	5.61928e-15	4.41488e-15	Nfib/Mcm10/Mcm7/Pdgfra/Blm/Dtl/Dbf4/Ticrr/Mcm5/Met/Pclaf/Topbp1/Chaf1b/Polq/Cst3/Baz1a/Atad5/Rad51/Nasp/Recql4/Pif1/Mms22l/Eme1/Pola1/Chaf1a/Chtf18/Cdc6/Mcm4/Rfc5/Rpa2/Gins2/Gins1/Esco2/Mcm3/Rfc3/Gli2/E2f8/Kctd13/Cdc45/Ccne2/Gli1/Mcm8/Pole2/Rmi2/Poln/Gmnn/Orc1/Dscc1/Fgf10	49
BP	GO:0000819	sister chromatid segregation	39/1129	163/24215	1.55971e-17	5.77002e-15	4.53331e-15	Hecw2/Ccnb1/Ncapd2/Racgap1/Kif23/Kif14/Bub1/Gen1/Cdca8/Stil/Kif4/Smc2/Recql4/Tacc3/Aurkb/Ncapg/Ttk/Mtbp/Kif18b/Kif2c/Nek2/Cdc20/Mad2l1/Kif22/Cdc6/Kif18a/Usp44/Knstrn/Plk1/Ndc80/Cdca5/Spdl1/Nsl1/Rad51c/Tex14/Rmi2/Dscc1/Psrc1/Chmp4c	39
BP	GO:0034728	nucleosome organization	35/1129	134/24215	3.64567e-17	1.27376e-14	1.00075e-14	Ptma/Hist1h3b/Tspyl4/Hist1h4j/Hist1h3e/Chaf1b/Hist1h3d/Cenpa/Nasp/Hist1h4k/Chaf1a/Nap1l5/Hist1h2bm/Asf1b/Hist1h3g/Hist1h2bh/Hist1h2bl/Hist1h2be/Hist1h3c/Hist1h2bj/Nap1l3/Hist1h4b/H3f3a/Hist1h3a/Hist1h4a/Hist1h2bk/Hist2h3b/Hist1h2bf/Hist1h3h/Hist1h3i/Itgb3bp/Padi4/Oip5/Cenpp/Hist1h4i	35
BP	GO:0140014	mitotic nuclear division	47/1129	241/24215	4.94372e-17	1.63637e-14	1.28564e-14	Hecw2/Fgfr3/Tgfa/Ccnb1/Ncapd2/Racgap1/Kif23/Met/Kif14/Neurog1/Bub1/Gen1/Cdca8/Stil/Kif4/Smc2/Birc5/Tacc3/Rgcc/Aurkb/Ncapg/Ttk/Mtbp/Kif18b/Kif2c/Nek2/Cdc20/Mad2l1/Kif22/Cdc6/Kif18a/Usp44/Chek1/Mybl2/Knstrn/Plk1/Ndc80/Aurka/Cdca5/Spdl1/Bora/Nsl1/Tex14/Dscc1/Igf2/Psrc1/Chmp4c	47
BP	GO:0006333	chromatin assembly or disassembly	36/1129	145/24215	7.62628e-17	2.39808e-14	1.88409e-14	Hist1h3b/Tspyl4/Hist1h4j/Hells/Hist1h3e/Chaf1b/Hist1h3d/Cenpa/Nasp/Hist1h4k/Chaf1a/Nap1l5/Hist1h2bm/Asf1b/Hist1h3g/Hist1h2bh/Hist1h2bl/Hist1h2be/Hist1h3c/Hist1h2bj/Nap1l3/Hist1h4b/H3f3a/Hist1h3a/Hist1h4a/Hist1h2bk/Hist2h3b/Hist1h2bf/Hist1h3h/Hist1h3i/Itgb3bp/Suv39h2/Padi4/Oip5/Cenpp/Hist1h4i	36
CC	GO:0044815	DNA packaging complex	28/1129	86/24215	9.52118e-17	2.85137e-14	2.24022e-14	H2afv/Hist1h3b/Ncapd2/Hist1h4j/Hist1h3e/Hist1h3d/Smc2/Cenpa/Hist1h4k/Ncapg2/Hist1h2af/Ncapg/Hist1h2bm/Hist1h3g/Hist1h2bh/Hist1h2ah/H2afx/Hist1h3c/Hist1h4b/H3f3a/Hist1h3a/Hist1h4a/Hist1h2bk/Hist2h3b/Hist1h3h/Hist1h3i/Hist1h4i/Irf4	28
BP	GO:0044772	mitotic cell cycle phase transition	54/1129	334/24215	1.18053e-15	3.37471e-13	2.6514e-13	Cdkn2b/Hecw2/Camk2b/Camk2g/Ezh2/Ccnb1/Lmnb1/Blm/Dtl/Dbf4/Ticrr/Cdk4/Cks1b/Kif14/Neurog1/Topbp1/Bub1/Gen1/Iqgap3/Stil/Atad5/Birc5/Lsm11/Tacc3/Mastl/Rgcc/Brca1/Ttk/Mtbp/Calm3/Tfap4/Pkia/Mad2l1/Cables1/Foxm1/Cdc6/Usp44/Chek1/Plk1/Fanci/Ndc80/Rpa2/Larp7/Cdca5/Cdc25c/Cdc45/Ccne2/Rad51c/Tex14/Rad51b/Pidd1/Chmp4c/Trp63/Fgf10	54
BP	GO:0044770	cell cycle phase transition	56/1129	361/24215	2.23142e-15	6.10149e-13	4.79373e-13	Cdkn2b/Hecw2/Cdc25b/Camk2b/Camk2g/Ezh2/Ccnb1/Lmnb1/Blm/Dtl/Dbf4/Ticrr/Cdk4/Cks1b/Kif14/Neurog1/Topbp1/Bub1/Gen1/Iqgap3/Stil/Atad5/Birc5/Lsm11/Tacc3/Mastl/Rgcc/Brca1/Ttk/Mtbp/Calm3/Tfap4/Pkia/Mad2l1/Cables1/Foxm1/Cdc6/Usp44/Chek1/Plk1/Fanci/Ndc80/Rpa2/Larp7/Cdca5/Cdc25c/Cdc45/Ccne2/Gli1/Rad51c/Tex14/Rad51b/Pidd1/Chmp4c/Trp63/Fgf10	56
BP	GO:0006335	DNA replication-dependent nucleosome assembly	17/1129	31/24215	2.95242e-15	7.4271e-13	5.83522e-13	Hist1h3b/Hist1h4j/Hist1h3e/Chaf1b/Hist1h3d/Nasp/Hist1h4k/Chaf1a/Asf1b/Hist1h3g/Hist1h4b/Hist1h3a/Hist1h4a/Hist2h3b/Hist1h3h/Hist1h3i/Hist1h4i	17
BP	GO:0034723	DNA replication-dependent nucleosome organization	17/1129	31/24215	2.95242e-15	7.4271e-13	5.83522e-13	Hist1h3b/Hist1h4j/Hist1h3e/Chaf1b/Hist1h3d/Nasp/Hist1h4k/Chaf1a/Asf1b/Hist1h3g/Hist1h4b/Hist1h3a/Hist1h4a/Hist2h3b/Hist1h3h/Hist1h3i/Hist1h4i	17
BP	GO:1901987	regulation of cell cycle phase transition	46/1129	262/24215	6.81075e-15	1.64742e-12	1.29432e-12	Cdkn2b/Hecw2/Cdc25b/Ezh2/Ccnb1/Lmnb1/Blm/Dtl/Dbf4/Ticrr/Cdk4/Kif14/Neurog1/Topbp1/Bub1/Gen1/Stil/Atad5/Birc5/Lsm11/Rgcc/Brca1/Ttk/Mtbp/Tfap4/Pkia/Mad2l1/Cdc6/Usp44/Chek1/Plk1/Fanci/Ndc80/Rpa2/Larp7/Cdca5/Cdc25c/Cdc45/Gli1/Rad51c/Tex14/Rad51b/Pidd1/Chmp4c/Trp63/Fgf10	46
BP	GO:1901990	regulation of mitotic cell cycle phase transition	43/1129	240/24215	2.48909e-14	5.79774e-12	4.55509e-12	Cdkn2b/Hecw2/Ezh2/Ccnb1/Lmnb1/Blm/Dtl/Dbf4/Ticrr/Cdk4/Kif14/Neurog1/Topbp1/Bub1/Gen1/Stil/Atad5/Birc5/Lsm11/Rgcc/Brca1/Ttk/Mtbp/Tfap4/Pkia/Mad2l1/Cdc6/Usp44/Chek1/Plk1/Fanci/Ndc80/Rpa2/Larp7/Cdca5/Cdc45/Rad51c/Tex14/Rad51b/Pidd1/Chmp4c/Trp63/Fgf10	43
CC	GO:0000786	nucleosome	24/1129	78/24215	6.19626e-14	1.39172e-11	1.09343e-11	H2afv/Hist1h3b/Hist1h4j/Hist1h3e/Hist1h3d/Cenpa/Hist1h4k/Hist1h2af/Hist1h2bm/Hist1h3g/Hist1h2bh/Hist1h2ah/H2afx/Hist1h3c/Hist1h4b/H3f3a/Hist1h3a/Hist1h4a/Hist1h2bk/Hist2h3b/Hist1h3h/Hist1h3i/Hist1h4i/Irf4	24
CC	GO:0000779	condensed chromosome, centromeric region	18/1129	46/24215	7.73625e-13	1.6777e-10	1.31811e-10	Ska1/Ccnb1/Ncapd2/Bub1/Birc5/Cenpa/Knl1/Aurkb/Ncapg/Mis18bp1/Plk1/Ndc80/Aurka/Spc25/Spdl1/Ska3/Nsl1/Pmf1	18
BP	GO:0007346	regulation of mitotic cell cycle	62/1129	499/24215	2.12817e-12	4.46135e-10	3.50513e-10	Cdkn2b/Hecw2/Fgfr3/Tgfa/Cdc25b/Ezh2/Ccnb1/Gnai1/Lmnb1/Blm/Dtl/Dbf4/Ticrr/Kntc1/Cdk4/Cks1b/Timp2/Met/Kif14/Neurog1/Topbp1/Bub1/Gen1/Stil/Zwilch/Atad5/Birc5/Lsm11/Tacc3/Rgcc/Brca1/Ttk/Mtbp/Tfap4/Eme1/Nek2/Pkia/Mad2l1/Cdc6/Usp44/Chek1/Plk1/Fanci/Ndc80/Rpa2/Larp7/Cdca5/Bora/Brinp1/Cdc45/Map4k1/Rad51c/Tex14/Rad51b/Ascl1/Pidd1/Brinp3/Igf2/Psrc1/Chmp4c/Trp63/Fgf10	62
BP	GO:0051656	establishment of organelle localization	54/1129	400/24215	2.25553e-12	4.57582e-10	3.59507e-10	Kit/Syne2/Mapt/Sybu/Kif1a/Dnm1/Stxbp1/Dnm3/Ccnb1/Chga/Ezr/Syt13/Kif23/Kif14/Dnajc6/Rims4/Ston2/Cdca8/Kifc1/Napb/Birc5/Syt7/Cenpa/Tacc3/Rab3a/Trim46/Sept1/Snap47/Kif2c/Snap91/Cplx2/Syp/Kif22/Kif18a/Prkcz/Hhex/Ndc80/Nr4a3/Stx1b/Syt3/Cdca5/Spdl1/Ankle1/Sytl4/Sapcd2/Cenpq/Fgf14/Pla2g3/Adora2b/Snap25/Myo5c/Psrc1/Chmp4c/Fgf10	54
CC	GO:0005874	microtubule	53/1129	391/24215	3.07966e-12	5.98848e-10	4.70494e-10	Ska1/Cep170b/Mapt/Shtn1/Sybu/Kif1a/Clrn1/Map1a/Dnm1/Slc8a1/Eml2/Mapre2/Dnm3/Kntc1/Map6/Kif20a/Kif23/Slc8a2/Kif14/Ttll7/Incenp/Kif4/Mid1ip1/Ndrg1/Slc8a3/Birc5/Tuba1c/Aurkb/Kif18b/Kif2c/Nek2/Tuba4a/Kif22/Gas2l3/Kif18a/Knstrn/Plk1/Map1lc3a/Aurka/Cenpj/Ska3/Haus4/Ckap2/Fign/Kif24/Spag6l/Dnah17/Capn6/Tppp/Ttll8/Psrc1/Spag4/Spag17	53
BP	GO:0006261	DNA-dependent DNA replication	28/1129	125/24215	3.14231e-12	5.98848e-10	4.70494e-10	Mcm10/Mcm7/Blm/Ticrr/Mcm5/Topbp1/Polq/Baz1a/Atad5/Rad51/Mms22l/Eme1/Pola1/Chtf18/Cdc6/Mcm4/Rfc5/Gins2/Gins1/Mcm3/Rfc3/E2f8/Cdc45/Ccne2/Mcm8/Pole2/Poln/Dscc1	28
CC	GO:0000788	nuclear nucleosome	16/1129	38/24215	3.788e-12	7.00669e-10	5.50491e-10	Hist1h3b/Hist1h4j/Hist1h3e/Hist1h3d/Cenpa/Hist1h4k/Hist1h3g/Hist1h4b/H3f3a/Hist1h3a/Hist1h4a/Hist2h3b/Hist1h3h/Hist1h3i/Hist1h4i/Irf4	16
CC	GO:0032993	protein-DNA complex	33/1129	174/24215	5.07741e-12	9.12338e-10	7.16793e-10	Pax2/H2afv/Hist1h3b/Hist1h4j/Hist1h3e/Hist1h3d/Cenpa/Hist1h4k/Hist1h2af/Pola1/Hist1h2bm/Tcf7l2/Hist1h3g/Hist1h2bh/Hhex/Rpa2/Hist1h2ah/Gins2/Gins1/H2afx/Hist1h3c/Hist1h4b/H3f3a/Hist1h3a/Hist1h4a/Cdc45/Hist1h2bk/Hist2h3b/Hist1h3h/Pole2/Hist1h3i/Hist1h4i/Irf4	33
BP	GO:0045787	positive regulation of cell cycle	48/1129	338/24215	6.13025e-12	1.07092e-09	8.41386e-10	Tgfa/Trim32/Cdc25b/Camk2b/Ccnb1/Lmnb1/Dtl/Dbf4/Cdk4/Cks1b/Racgap1/Kif23/Met/Kif14/Neurog1/Ect2/Gen1/Stil/Birc5/Lsm11/Plk4/Rgcc/Brca1/Aurkb/Mtbp/Tfap4/Mad2l1/Cdc6/Chek1/Msx2/Ndc80/Aurka/Larp7/Nr4a3/Cdca5/E2f8/Cdc25c/Cdc45/Gli1/Rad51c/Rad51b/Orc1/Ascl1/Pidd1/Igf2/Psrc1/Trp63/Fgf10	48
BP	GO:0045786	negative regulation of cell cycle	55/1129	425/24215	7.70313e-12	1.30932e-09	1.02869e-09	Cdkn2b/Fgfr3/Ezh2/Thbs1/Ccnb1/Blm/Dtl/Ticrr/Kntc1/Cdk4/Timp2/Ak1/Topbp1/Bub1/Gen1/Stil/Kifc1/Zwilch/Irf1/Ndrg1/Birc5/Recql4/Rgcc/Brca1/Aurkb/Ttk/Mtbp/Tfap4/Eme1/Wdr76/Nek2/Mad2l1/Tcf7l2/Foxm1/Usp44/Chek1/Plk1/Fanci/Hhex/Ndc80/Rpa2/Prr11/Aurka/Spdl1/E2f8/Myocd/Brinp1/Grb14/Tex14/Gmnn/Pidd1/Brinp3/Chmp4c/Trp63/Fgf10	55
MF	GO:0015631	tubulin binding	44/1129	295/24215	8.85492e-12	1.46549e-09	1.15138e-09	Ska1/Dpysl5/Mapt/Sybu/Kif1a/Map1a/Dnm1/Arl4c/Eml2/Mapre2/Dnm3/Ppargc1a/Gja1/Map6/Ezr/Racgap1/Rp1/Kif20a/Kif23/Ndn/Kif14/Ttll7/Kif4/Ndrg1/Birc5/Trim46/Sncb/Kif18b/Kif2c/Stmn3/Kif22/Stmn2/Gas2l3/Stmn4/Kif18a/Plk1/Map1lc3a/Cenpj/Jakmip3/Gli1/Kif24/Capn6/Tppp/Psrc1	44
BP	GO:0031577	spindle checkpoint	16/1129	40/24215	9.80098e-12	1.58047e-09	1.24172e-09	Ccnb1/Bub1/Gen1/Stil/Ndrg1/Birc5/Aurkb/Ttk/Mtbp/Mad2l1/Usp44/Plk1/Ndc80/Aurka/Spdl1/Tex14	16
CC	GO:0005819	spindle	39/1129	242/24215	1.22338e-11	1.92346e-09	1.5112e-09	Hecw2/Ska1/Cdc25b/Camk2b/Eml2/Ccnb1/Dlgap5/Kntc1/Racgap1/Kif20a/Kif23/Kif14/Ect2/Incenp/Cdca8/Kifc1/Birc5/Cep128/Sept1/Aurkb/Kif18b/Nek2/Mad2l1/Kif22/Cdc6/Kif18a/Knstrn/Plk1/Ckap2l/Aurka/Pkhd1/Mad2l2/Spdl1/Bora/Ska3/Wdr62/Hepacam2/Capn6/Psrc1	39
CC	GO:0000777	condensed chromosome kinetochore	14/1129	30/24215	1.52977e-11	2.34652e-09	1.84358e-09	Ska1/Ccnb1/Bub1/Birc5/Cenpa/Knl1/Mis18bp1/Plk1/Ndc80/Spc25/Spdl1/Ska3/Nsl1/Pmf1	14
BP	GO:0000075	cell cycle checkpoint	32/1129	172/24215	1.81266e-11	2.71425e-09	2.13249e-09	Cdkn2b/Ccnb1/Blm/Dtl/Ticrr/Kntc1/Topbp1/Bub1/Gen1/Stil/Zwilch/Ndrg1/Birc5/Brca1/Aurkb/Ttk/Mtbp/Eme1/Wdr76/Mad2l1/Usp44/Chek1/Plk1/Fanci/Ndc80/Rpa2/Aurka/Spdl1/Tex14/Pidd1/Chmp4c/Trp63	32
BP	GO:0090068	positive regulation of cell cycle process	37/1129	225/24215	2.23539e-11	3.26939e-09	2.56865e-09	Tgfa/Cdc25b/Camk2b/Ccnb1/Dtl/Dbf4/Cdk4/Racgap1/Kif23/Met/Kif14/Neurog1/Ect2/Gen1/Birc5/Lsm11/Plk4/Rgcc/Brca1/Aurkb/Mtbp/Mad2l1/Cdc6/Msx2/Ndc80/Larp7/Cdca5/E2f8/Cdc25c/Cdc45/Gli1/Rad51c/Rad51b/Orc1/Pidd1/Igf2/Trp63	37
BP	GO:0051983	regulation of chromosome segregation	23/1129	92/24215	2.47288e-11	3.53453e-09	2.77696e-09	Hecw2/Ccnb1/Racgap1/Ect2/Bub1/Gen1/Stil/Recql4/Tacc3/Ttk/Mtbp/Kif2c/Nek2/Chtf18/Mad2l1/Cdc6/Usp44/Knstrn/Plk1/Ndc80/Cdca5/Tex14/Rmi2	23
BP	GO:0006281	DNA repair	54/1129	432/24215	4.56043e-11	6.37346e-09	5.00741e-09	Blm/Dtl/Ticrr/Usp1/Neil3/Rad51ap1/Pclaf/Fanca/Topbp1/Gen1/Chaf1b/Polq/Trip13/Brip1/Smc2/Rad51/Recql4/Pif1/Brca1/Mms22l/Eme1/Pola1/Chaf1a/Hmgn1/Parpbp/Kif22/Foxm1/Chek1/Exo1/Bard1/Fanci/Rfc5/Rpa2/Mutyh/Gins2/Fignl1/H2afx/Esco2/Ube2t/Mad2l2/Ung/Rfc3/Cdca5/Cdc45/Rad51c/Mcm8/Fign/Pole2/Rad51b/Poln/Fancf/Msh5/Eid3/Fgf10	54
BP	GO:0006310	DNA recombination	37/1129	232/24215	5.60329e-11	7.66067e-09	6.01873e-09	Rag1/Ezh2/Blm/Rad51ap1/Topbp1/Gen1/Polq/Trip13/Brip1/Atad5/Rad51/Recql4/Pif1/Brca1/Mms22l/Eme1/Parpbp/Chtf18/Chek1/Exo1/Rpa2/Gins2/Fignl1/H2afx/Hfm1/Ung/Hmgb2/Ankle1/Cdc45/Psmc3ip/Rad51c/Mcm8/Il27ra/Fign/Rad51b/Msh5/Eid3	37
BP	GO:0007093	mitotic cell cycle checkpoint	25/1129	116/24215	1.10345e-10	1.47651e-08	1.16005e-08	Cdkn2b/Ccnb1/Blm/Ticrr/Kntc1/Topbp1/Bub1/Gen1/Stil/Zwilch/Brca1/Ttk/Mtbp/Eme1/Mad2l1/Usp44/Chek1/Plk1/Fanci/Ndc80/Rpa2/Tex14/Pidd1/Chmp4c/Trp63	25
BP	GO:0010948	negative regulation of cell cycle process	33/1129	197/24215	1.62509e-10	2.12921e-08	1.67285e-08	Cdkn2b/Fgfr3/Ezh2/Ccnb1/Blm/Ticrr/Cdk4/Topbp1/Bub1/Gen1/Stil/Kifc1/Recql4/Rgcc/Brca1/Ttk/Mtbp/Tfap4/Nek2/Mad2l1/Usp44/Chek1/Plk1/Fanci/Ndc80/Rpa2/E2f8/Grb14/Tex14/Pidd1/Chmp4c/Trp63/Fgf10	33
BP	GO:1903046	meiotic cell cycle process	32/1129	189/24215	2.31463e-10	2.97076e-08	2.33403e-08	Cdc25b/Camk2b/Ncapd2/Fanca/Topbp1/Bub1/Trip13/Brip1/Smc2/Rad51/Mastl/Sept1/Ttk/Eme1/Chtf18/Cdc20/Kif18a/Syce2/Plk1/Msx2/Aurka/Fignl1/Hfm1/Ankle1/Ccne2/Psmc3ip/Grb14/Rad51c/Tex14/Rad51b/Suv39h2/Msh5	32
CC	GO:0000790	nuclear chromatin	48/1129	375/24215	2.43784e-10	3.06632e-08	2.4091e-08	Dnmt3a/H2afv/Nr1d1/Ezh2/Hist1h3b/Ppargc1a/Rad51ap1/Hist1h2ab/Hist1h4j/Hist1h3e/Chaf1b/Hist1h3d/Irf1/Baz1a/Rad51/Cenpa/Nasp/Hist1h4k/Hist1h2af/Eme1/Chaf1a/Asf1b/Tcf7l2/Hist1h3g/Fam60a/Hist1h2ah/Hist1h2ac/H2afx/Esco2/Hmgb2/Cdca5/Hist1h4b/H3f3a/Hist1h3a/Myocd/Hist1h2ai/Hist1h4a/Hist1h2an/Hist1h2ad/Hist1h2ae/Hist2h3b/Hist1h3h/Hist1h3i/Suv39h2/Hist1h2ag/Hist1h4i/Trp63/Irf4	48
BP	GO:0042063	gliogenesis	40/1129	287/24215	6.23283e-10	7.62514e-08	5.99081e-08	Cdkn2b/Ccl2/Syne2/Nfib/Fgfr3/Pax2/Vcan/Gap43/2900011O08Rik/Prdm8/Ptprz1/Drd1/Neurod4/Olig1/Plpp3/Cspg4/Ezh2/Hdac11/Fgf5/Kcnj10/Serpine2/Ndn/Dab1/Ntrk2/Ndrg1/Slc8a3/Olig2/Ntrk3/Smo/Tcf7l2/Mt3/Sox8/Clu/Prx/Stap1/Ascl1/Ccl12/Spint1/Nkx2-1/Fgf10	40
BP	GO:1902850	microtubule cytoskeleton organization involved in mitosis	24/1129	116/24215	6.30478e-10	7.62514e-08	5.99081e-08	Ccnb1/Gnai1/Racgap1/Kif23/Stil/Kif4/Birc5/Cenpa/Tacc3/Aurkb/Nek2/Cdc20/Mybl2/Plk1/Ndc80/Aurka/Spc25/Spdl1/Bora/Sapcd2/Wdr62/Psrc1/Chmp4c/Fgf10	24
BP	GO:0070507	regulation of microtubule cytoskeleton organization	29/1129	165/24215	6.48314e-10	7.69291e-08	6.04406e-08	Ska1/2900011O08Rik/Mapt/Map1a/Eml2/Gnai1/Rp1/Met/Gen1/Stil/Kifc1/Mid1ip1/Tacc3/Plk4/Stmn3/Nek2/Stmn2/Stmn4/Kif18a/Chek1/Plk1/Pkhd1/Cenpj/Bora/Ska3/Ckap2/Slc39a12/Psrc1/Chmp4c	29
BP	GO:0006270	DNA replication initiation	13/1129	32/24215	6.97519e-10	8.12351e-08	6.38236e-08	Mcm10/Mcm7/Ticrr/Mcm5/Topbp1/Pola1/Cdc6/Mcm4/Gins2/Mcm3/Cdc45/Ccne2/Mcm8	13
BP	GO:0032886	regulation of microtubule-based process	32/1129	198/24215	7.8303e-10	8.9536e-08	7.03453e-08	Ska1/2900011O08Rik/Mapt/Map1a/Eml2/Gnai1/Bbs1/Rp1/Met/Gen1/Stil/Kifc1/Mid1ip1/Tacc3/Plk4/Stmn3/Nek2/Stmn2/Stmn4/Kif18a/Chek1/Plk1/Pkhd1/Cenpj/Bora/Ccdc39/Ska3/Ckap2/Slc39a12/Psrc1/Chmp4c/Ccdc40	32
BP	GO:0140013	meiotic nuclear division	30/1129	177/24215	8.18448e-10	9.19147e-08	7.22142e-08	Cdc25b/Camk2b/Fanca/Topbp1/Bub1/Trip13/Brip1/Smc2/Rad51/Mastl/Sept1/Ttk/Eme1/Chtf18/Cdc20/Kif18a/Syce2/Plk1/Msx2/Aurka/Fignl1/Hfm1/Ankle1/Ccne2/Psmc3ip/Rad51c/Tex14/Rad51b/Suv39h2/Msh5	30
MF	GO:0008017	microtubule binding	33/1129	211/24215	1.01949e-09	1.12483e-07	8.83743e-08	Ska1/Dpysl5/Mapt/Sybu/Kif1a/Map1a/Dnm1/Eml2/Mapre2/Dnm3/Map6/Ezr/Racgap1/Rp1/Kif20a/Kif23/Kif14/Kif4/Ndrg1/Birc5/Trim46/Kif18b/Kif2c/Kif22/Gas2l3/Kif18a/Plk1/Map1lc3a/Jakmip3/Gli1/Kif24/Capn6/Psrc1	33
BP	GO:0061564	axon development	53/1129	461/24215	1.4622e-09	1.58548e-07	1.24566e-07	Mgll/L1cam/Dpysl5/Nfib/Fgfr3/Gap43/Inpp5f/Efnb3/Mapt/Shtn1/Prdm8/Ptprz1/Trim32/Draxin/Stxbp1/Ncam1/Lrrn2/Ache/Ctnna2/Neurog2/Ntng1/Ndn/Dhfr/Dab1/Ntrk2/Slitrk1/Rab3a/Trim46/Chl1/Nr4a2/Atoh1/Tsku/Ret/Ntrk3/Snap91/Smo/Atl1/Etv4/Olfm1/Nr4a3/Gli2/Unc5a/Scn1b/Slitrk6/Sema3f/Fkbp1b/Lingo4/Rtn4r/Rtn4rl2/Slitrk4/Lgi1/Ngfr/Nkx2-1	53
BP	GO:0044839	cell cycle G2/M phase transition	23/1129	114/24215	2.3988e-09	2.55696e-07	2.00892e-07	Cdkn2b/Cdc25b/Ccnb1/Lmnb1/Blm/Dtl/Ticrr/Cdk4/Kif14/Topbp1/Birc5/Mastl/Brca1/Calm3/Pkia/Foxm1/Chek1/Plk1/Fanci/Cdc25c/Rad51c/Rad51b/Chmp4c	23
BP	GO:0000086	G2/M transition of mitotic cell cycle	22/1129	105/24215	2.52256e-09	2.64406e-07	2.07735e-07	Cdkn2b/Ccnb1/Lmnb1/Blm/Dtl/Ticrr/Cdk4/Kif14/Topbp1/Birc5/Mastl/Brca1/Calm3/Pkia/Foxm1/Chek1/Plk1/Fanci/Cdc25c/Rad51c/Rad51b/Chmp4c	22
CC	GO:0000781	chromosome, telomeric region	27/1129	154/24215	2.64918e-09	2.73126e-07	2.14586e-07	Mcm7/Hist1h3b/Blm/Mcm5/Hist1h4j/Hist1h3e/Hist1h3d/Rad51/Recql4/Pif1/Hist1h4k/Hist1h3g/Mcm4/Chek1/Rpa2/H2afx/Mcm3/Hist1h4b/H3f3a/Hist1h3a/Hist1h4a/Hist2h3b/Hist1h3h/Hist1h3i/Orc1/Hist1h4i/Eid3	27
MF	GO:0005539	glycosaminoglycan binding	30/1129	189/24215	4.07483e-09	4.13333e-07	3.24741e-07	Ccl2/Tnxb/Dpysl3/Vcan/Bcan/Fbn1/Fgf1/Ncam1/Hbegf/Thbs1/Aplp1/Serpine2/Tgfbr3/Nell2/Habp4/Col5a1/Ccdc80/Clec3b/Col13a1/Fgf14/Nod2/Apob/Rtn4r/Cxcl10/Serpinc1/Lyve1/Fgf9/Abi3bp/Adamtsl5/Fgf10	30
BP	GO:1901991	negative regulation of mitotic cell cycle phase transition	24/1129	127/24215	4.30355e-09	4.29604e-07	3.37525e-07	Cdkn2b/Ezh2/Ccnb1/Blm/Ticrr/Topbp1/Bub1/Gen1/Stil/Rgcc/Brca1/Ttk/Mtbp/Mad2l1/Usp44/Chek1/Plk1/Fanci/Ndc80/Rpa2/Tex14/Pidd1/Chmp4c/Trp63	24
BP	GO:0051783	regulation of nuclear division	29/1129	179/24215	4.56299e-09	4.48385e-07	3.52281e-07	Hecw2/Fgfr3/Tgfa/Camk2b/Ccnb1/Met/Neurog1/Bub1/Gen1/Stil/Birc5/Tacc3/Rgcc/Ttk/Mtbp/Nek2/Cdc20/Mad2l1/Cdc6/Usp44/Chek1/Plk1/Msx2/Ndc80/Cdca5/Bora/Tex14/Igf2/Chmp4c	29
BP	GO:0007051	spindle organization	26/1129	149/24215	5.76334e-09	5.57625e-07	4.38107e-07	Ccnb1/Gnai1/Ezr/Racgap1/Kif23/Stil/Kif4/Birc5/Tacc3/Sept1/Aurkb/Nek2/Cdc20/Mybl2/Knstrn/Plk1/Ndc80/Aurka/Spc25/Cenpj/Bora/Haus4/Wdr62/Cep72/Psrc1/Chmp4c	26
BP	GO:0007088	regulation of mitotic nuclear division	26/1129	150/24215	6.66709e-09	6.35293e-07	4.99128e-07	Hecw2/Fgfr3/Tgfa/Ccnb1/Met/Neurog1/Bub1/Gen1/Stil/Birc5/Tacc3/Rgcc/Ttk/Mtbp/Nek2/Mad2l1/Cdc6/Usp44/Chek1/Plk1/Ndc80/Cdca5/Bora/Tex14/Igf2/Chmp4c	26
BP	GO:0045930	negative regulation of mitotic cell cycle	31/1129	205/24215	7.43366e-09	6.97766e-07	5.48211e-07	Cdkn2b/Fgfr3/Ezh2/Ccnb1/Blm/Ticrr/Kntc1/Timp2/Topbp1/Bub1/Gen1/Stil/Zwilch/Rgcc/Brca1/Ttk/Mtbp/Eme1/Mad2l1/Usp44/Chek1/Plk1/Fanci/Ndc80/Rpa2/Brinp1/Tex14/Pidd1/Brinp3/Chmp4c/Trp63	31
BP	GO:0031109	microtubule polymerization or depolymerization	21/1129	102/24215	8.06252e-09	7.45665e-07	5.85843e-07	Ska1/2900011O08Rik/Mapt/Map1a/Eml2/Rp1/Met/Mid1ip1/Kif18b/Kif2c/Stmn3/Stmn2/Stmn4/Kif18a/Cenpj/Ska3/Ckap2/Kif24/Slc39a12/Tppp/Psrc1	21
BP	GO:1901988	negative regulation of cell cycle phase transition	24/1129	134/24215	1.29906e-08	1.17058e-06	9.19688e-07	Cdkn2b/Ezh2/Ccnb1/Blm/Ticrr/Topbp1/Bub1/Gen1/Stil/Rgcc/Brca1/Ttk/Mtbp/Mad2l1/Usp44/Chek1/Plk1/Fanci/Ndc80/Rpa2/Tex14/Pidd1/Chmp4c/Trp63	24
MF	GO:1901681	sulfur compound binding	33/1129	233/24215	1.30292e-08	1.17058e-06	9.19688e-07	Ccl2/Tnxb/Dpysl3/Fbn1/Fgf1/Ncam1/Hbegf/Thbs1/Aplp1/Serpine2/Acot7/Tgfbr3/Cbs/Nell2/Gstm1/Col5a1/Ccdc80/Clec3b/Col13a1/Gpc2/Gpc4/Gstm7/Fgf14/Apob/Rtn4r/Cxcl10/Serpinc1/Suv39h2/Fgf9/Abi3bp/Sult1a1/Adamtsl5/Fgf10	33
BP	GO:0007052	mitotic spindle organization	20/1129	96/24215	1.47213e-08	1.30397e-06	1.02449e-06	Ccnb1/Gnai1/Racgap1/Kif23/Stil/Kif4/Birc5/Tacc3/Aurkb/Nek2/Cdc20/Mybl2/Plk1/Ndc80/Aurka/Spc25/Bora/Wdr62/Psrc1/Chmp4c	20
MF	GO:0016887	ATPase activity	48/1129	425/24215	1.53466e-08	1.34048e-06	1.05317e-06	Kif1a/Atp1a2/Mcm7/Blm/Atp9a/Kif20a/Kif23/Kif14/Atp2a3/Nsf/Atad2/Atp6v0e2/Polq/Kif4/Kifc1/Brip1/Rad51/Atp1b2/Atp6v1a/Recql4/Pif1/Kif18b/Kif2c/Chtf18/Kif22/Kif18a/Mcm4/Rfc5/Fignl1/Hfm1/Rfc3/Abca14/Rad51c/Fign/Atp8b4/Rad51b/Kifc5b/Abcc2/Kif24/Ddx25/Dnah17/Msh5/Abca13/Abca16/Tnnt2/Dscc1/Dnah7a/Dnah1	48
CC	GO:0000793	condensed chromosome	33/1129	236/24215	1.79317e-08	1.54483e-06	1.21372e-06	Ska1/Ccnb1/Blm/Ncapd2/Topbp1/Bub1/Incenp/Smc2/Rad51/Birc5/Cenpa/Knl1/Ncapg2/Brca1/Aurkb/Ncapg/Mis18bp1/Nek2/Chek1/Syce2/Plk1/Ndc80/Aurka/H2afx/Spc25/Hmgb2/Cdca5/Spdl1/Ska3/Nsl1/Pmf1/Msh5/Eid3	33
BP	GO:0033045	regulation of sister chromatid segregation	17/1129	71/24215	1.96837e-08	1.67138e-06	1.31314e-06	Hecw2/Ccnb1/Bub1/Gen1/Stil/Recql4/Tacc3/Ttk/Mtbp/Mad2l1/Cdc6/Usp44/Plk1/Ndc80/Cdca5/Tex14/Rmi2	17
CC	GO:0005578	proteinaceous extracellular matrix	42/1129	349/24215	1.99322e-08	1.67138e-06	1.31314e-06	Tnxb/Timp1/Vcan/Ptprz1/Bcan/Fbn1/Mfap4/Fgf1/Lrrn2/Ache/Col6a3/Thsd4/Timp2/Tnfrsf11b/Spock1/Tgfbr3/Cst3/Frem1/Chl1/Olfml2b/Col5a1/Ccdc80/Clec3b/Lox/Adamts2/Adamts19/Gpc2/Gpc4/Col26a1/Lamb3/Aspn/Tgm2/Fgf9/Spon2/Abi3bp/Egfl6/Ush2a/Adamtsl5/Otoa/Fcgbp/Col14a1/Hmcn2	42
BP	GO:0007091	metaphase/anaphase transition of mitotic cell cycle	14/1129	48/24215	2.30805e-08	1.83118e-06	1.4387e-06	Hecw2/Ccnb1/Bub1/Gen1/Stil/Tacc3/Ttk/Mtbp/Mad2l1/Cdc6/Usp44/Plk1/Ndc80/Tex14	14
BP	GO:0045839	negative regulation of mitotic nuclear division	14/1129	48/24215	2.30805e-08	1.83118e-06	1.4387e-06	Fgfr3/Ccnb1/Bub1/Gen1/Stil/Rgcc/Ttk/Mtbp/Mad2l1/Usp44/Chek1/Plk1/Ndc80/Tex14	14
BP	GO:0051290	protein heterotetramerization	14/1129	48/24215	2.30805e-08	1.83118e-06	1.4387e-06	Hist1h3b/Hist1h4j/Hist1h3e/Hist1h3d/Aldoc/Hist1h4k/Hist1h3g/Hist1h4b/Hist1h3a/Hist1h4a/Hist2h3b/Hist1h3h/Hist1h3i/Hist1h4i	14
BP	GO:0050678	regulation of epithelial cell proliferation	40/1129	325/24215	2.31147e-08	1.83118e-06	1.4387e-06	Cdkn2b/Ccl2/Six4/Sulf2/Htra1/Nfib/Fgfr3/Pax2/Tgfa/Dll4/Fgf1/Sfrp2/Glul/Nr1d1/Thbs1/Gja1/Cdh13/Iqgap3/Tgfbr3/Birc5/Rgcc/Hmgn1/Aldh1a2/Vash2/Smo/Tcf7l2/Etv4/F3/Nr4a3/Hmgb2/Nod2/Gli1/Fgf9/Ngfr/Muc16/Has2/Esrp2/Trp63/Xdh/Fgf10	40
BP	GO:0051262	protein tetramerization	26/1129	159/24215	2.32938e-08	1.83118e-06	1.4387e-06	Dnm1/Hmgcr/Ache/Hist1h3b/Kcnj10/Hist1h4j/Hist1h3e/Hist1h3d/Aldoc/Hist1h4k/Hist1h3g/Dhrs4/Tk1/Shmt1/Hist1h4b/Hist1h3a/Hist1h4a/Hist2h3b/Hist1h3h/Hist1h3i/Pcbd1/Cth/Hist1h4i/Trpm1/Acpp/Trp63	26
BP	GO:0010965	regulation of mitotic sister chromatid separation	14/1129	49/24215	3.09317e-08	2.37231e-06	1.86384e-06	Hecw2/Ccnb1/Bub1/Gen1/Stil/Tacc3/Ttk/Mtbp/Mad2l1/Cdc6/Usp44/Plk1/Ndc80/Tex14	14
BP	GO:0044784	metaphase/anaphase transition of cell cycle	14/1129	49/24215	3.09317e-08	2.37231e-06	1.86384e-06	Hecw2/Ccnb1/Bub1/Gen1/Stil/Tacc3/Ttk/Mtbp/Mad2l1/Cdc6/Usp44/Plk1/Ndc80/Tex14	14
BP	GO:0051985	negative regulation of chromosome segregation	13/1129	42/24215	3.31514e-08	2.51192e-06	1.97353e-06	Ccnb1/Bub1/Gen1/Stil/Recql4/Ttk/Mtbp/Chtf18/Mad2l1/Usp44/Plk1/Ndc80/Tex14	13
BP	GO:0016126	sterol biosynthetic process	14/1129	50/24215	4.1125e-08	3.07899e-06	2.41906e-06	Msmo1/Hmgcr/Fgf1/Hmgcs1/Lss/Nsdhl/Dhcr24/Tm7sf2/Fdft1/Insig1/Hsd17b7/Sc5d/Apob/Fdps	14
BP	GO:0006695	cholesterol biosynthetic process	13/1129	43/24215	4.54947e-08	3.34292e-06	2.62642e-06	Hmgcr/Fgf1/Hmgcs1/Lss/Nsdhl/Dhcr24/Tm7sf2/Fdft1/Insig1/Hsd17b7/Sc5d/Apob/Fdps	13
CC	GO:0000784	nuclear chromosome, telomeric region	22/1129	122/24215	4.57133e-08	3.34292e-06	2.62642e-06	Mcm7/Hist1h3b/Mcm5/Hist1h4j/Hist1h3e/Hist1h3d/Rad51/Pif1/Hist1h4k/Hist1h3g/Mcm4/Rpa2/Mcm3/Hist1h4b/H3f3a/Hist1h3a/Hist1h4a/Hist2h3b/Hist1h3h/Hist1h3i/Orc1/Hist1h4i	22
BP	GO:0034508	centromere complex assembly	10/1129	24/24215	5.03043e-08	3.63637e-06	2.85697e-06	Hells/Cenpa/Cenpi/Cenpo/Cenpn/H3f3a/Cenph/Itgb3bp/Oip5/Cenpp	10
BP	GO:0050673	epithelial cell proliferation	44/1129	388/24215	5.39758e-08	3.85743e-06	3.03065e-06	Cdkn2b/Kit/Ccl2/Six4/Sulf2/Htra1/Nfib/Fgfr3/Pax2/Tgfa/Dll4/Fgf1/Sfrp2/Glul/Nr1d1/Thbs1/Gja1/Fermt1/Cdh13/Iqgap3/Tgfbr3/Birc5/Rgcc/Hmgn1/Aldh1a2/Tfap2c/Vash2/Smo/Tcf7l2/Etv4/F3/Nr4a3/Hmgb2/Nod2/Gli1/Ehf/Fgf9/Ngfr/Muc16/Has2/Esrp2/Trp63/Xdh/Fgf10	44
BP	GO:1902653	secondary alcohol biosynthetic process	13/1129	44/24215	6.18257e-08	4.25189e-06	3.34057e-06	Hmgcr/Fgf1/Hmgcs1/Lss/Nsdhl/Dhcr24/Tm7sf2/Fdft1/Insig1/Hsd17b7/Sc5d/Apob/Fdps	13
BP	GO:0016125	sterol metabolic process	22/1129	124/24215	6.19212e-08	4.25189e-06	3.34057e-06	Msmo1/Hmgcr/Fgf1/Hmgcs1/Lss/Nsdhl/Dhcr24/Lepr/Tm7sf2/Fdft1/Insig1/Disp3/Hsd17b7/Mt3/Fech/Sc5d/Cubn/Cyp39a1/Apob/Fdps/Apobr/Pctp	22
BP	GO:0008203	cholesterol metabolic process	21/1129	114/24215	6.2735e-08	4.25189e-06	3.34057e-06	Hmgcr/Fgf1/Hmgcs1/Lss/Nsdhl/Dhcr24/Lepr/Tm7sf2/Fdft1/Insig1/Disp3/Hsd17b7/Mt3/Fech/Sc5d/Cubn/Cyp39a1/Apob/Fdps/Apobr/Pctp	21
CC	GO:0005875	microtubule associated complex	24/1129	145/24215	6.30418e-08	4.25189e-06	3.34057e-06	Mapt/Shtn1/Kif1a/Map1a/Rp1/Kif20a/Kif23/Kif14/Cdca8/Kif4/Kifc1/Birc5/Aurkb/Kif18b/Kif2c/Kif22/Kif18a/Aurka/Haus4/Kifc5b/Kif24/Dnah17/Dnah7a/Dnah1	24
MF	GO:0008201	heparin binding	24/1129	145/24215	6.30418e-08	4.25189e-06	3.34057e-06	Ccl2/Tnxb/Fbn1/Fgf1/Ncam1/Hbegf/Thbs1/Aplp1/Serpine2/Tgfbr3/Nell2/Col5a1/Ccdc80/Clec3b/Col13a1/Fgf14/Apob/Rtn4r/Cxcl10/Serpinc1/Fgf9/Abi3bp/Adamtsl5/Fgf10	24
BP	GO:0007409	axonogenesis	47/1129	431/24215	6.35519e-08	4.25189e-06	3.34057e-06	Mgll/L1cam/Dpysl5/Nfib/Fgfr3/Gap43/Efnb3/Mapt/Shtn1/Prdm8/Ptprz1/Draxin/Stxbp1/Lrrn2/Ache/Ctnna2/Neurog2/Ntng1/Ndn/Dab1/Ntrk2/Slitrk1/Rab3a/Trim46/Chl1/Nr4a2/Atoh1/Tsku/Ret/Ntrk3/Snap91/Smo/Atl1/Etv4/Olfm1/Nr4a3/Gli2/Unc5a/Scn1b/Slitrk6/Sema3f/Lingo4/Rtn4r/Slitrk4/Lgi1/Ngfr/Nkx2-1	47
BP	GO:0010001	glial cell differentiation	30/1129	213/24215	6.69639e-08	4.43301e-06	3.48287e-06	Nfib/Fgfr3/Pax2/Gap43/Prdm8/Ptprz1/Drd1/Neurod4/Olig1/Plpp3/Hdac11/Fgf5/Kcnj10/Serpine2/Dab1/Ntrk2/Ndrg1/Slc8a3/Olig2/Ntrk3/Smo/Tcf7l2/Mt3/Sox8/Clu/Prx/Ascl1/Spint1/Nkx2-1/Fgf10	30
BP	GO:0051306	mitotic sister chromatid separation	14/1129	52/24215	7.10847e-08	4.65679e-06	3.65868e-06	Hecw2/Ccnb1/Bub1/Gen1/Stil/Tacc3/Ttk/Mtbp/Mad2l1/Cdc6/Usp44/Plk1/Ndc80/Tex14	14
BP	GO:0030071	regulation of mitotic metaphase/anaphase transition	13/1129	45/24215	8.32439e-08	5.39712e-06	4.24034e-06	Hecw2/Ccnb1/Bub1/Gen1/Stil/Ttk/Mtbp/Mad2l1/Cdc6/Usp44/Plk1/Ndc80/Tex14	13
BP	GO:0051304	chromosome separation	17/1129	78/24215	8.75644e-08	5.61931e-06	4.4149e-06	Hecw2/Ccnb1/Ncapd2/Bub1/Gen1/Stil/Tacc3/Ttk/Mtbp/Eme1/Mad2l1/Cdc6/Usp44/Plk1/Ndc80/Hfm1/Tex14	17
BP	GO:1905818	regulation of chromosome separation	14/1129	53/24215	9.24771e-08	5.87463e-06	4.6155e-06	Hecw2/Ccnb1/Bub1/Gen1/Stil/Tacc3/Ttk/Mtbp/Mad2l1/Cdc6/Usp44/Plk1/Ndc80/Tex14	14
BP	GO:1902099	regulation of metaphase/anaphase transition of cell cycle	13/1129	46/24215	1.11102e-07	6.98721e-06	5.48961e-06	Hecw2/Ccnb1/Bub1/Gen1/Stil/Ttk/Mtbp/Mad2l1/Cdc6/Usp44/Plk1/Ndc80/Tex14	13
BP	GO:1902652	secondary alcohol metabolic process	21/1129	118/24215	1.16346e-07	7.24458e-06	5.69182e-06	Hmgcr/Fgf1/Hmgcs1/Lss/Nsdhl/Dhcr24/Lepr/Tm7sf2/Fdft1/Insig1/Disp3/Hsd17b7/Mt3/Fech/Sc5d/Cubn/Cyp39a1/Apob/Fdps/Apobr/Pctp	21
MF	GO:0031492	nucleosomal DNA binding	12/1129	39/24215	1.20898e-07	7.45421e-06	5.85652e-06	Hist1h3b/Hist1h3e/Hist1h3d/Cenpa/Hmgn1/Hist1h3g/Hist1h3c/H3f3a/Hist1h3a/Hist2h3b/Hist1h3h/Hist1h3i	12
BP	GO:0006302	double-strand break repair	27/1129	184/24215	1.28369e-07	7.83796e-06	6.15802e-06	Blm/Rad51ap1/Gen1/Polq/Trip13/Brip1/Rad51/Recql4/Brca1/Mms22l/Eme1/Pola1/Parpbp/Foxm1/Chek1/Rpa2/Gins2/Fignl1/H2afx/Esco2/Mad2l2/Cdca5/Cdc45/Rad51c/Mcm8/Fign/Rad51b	27
CC	GO:0005813	centrosome	49/1129	471/24215	1.44105e-07	8.71419e-06	6.84644e-06	Tfap2a/Pax2/Cdc25b/Trim59/Ccnb1/Gnai1/Dtl/Ssx2ip/Dlgap5/Bbs1/Cep55/Kif23/Ndn/Camk2n2/Pclaf/Gen1/Stil/Kifc1/Ndrg1/Ccnb2/Tacc3/Mastl/Plk4/Rgcc/Brca1/Aurkb/Kif2c/Nek2/Cdc20/Chek1/Rragd/Plk1/Ndc80/Ckap2l/Aurka/H2afx/Mcm3/Pkhd1/Stx1b/Cenpj/Hyls1/Haus4/Cep152/Ckap2/Wdr62/Cdc45/Cep72/Hepacam2/4921507P07Rik	49
BP	GO:1902749	regulation of cell cycle G2/M phase transition	17/1129	81/24215	1.57129e-07	9.3234e-06	7.32508e-06	Cdc25b/Ccnb1/Lmnb1/Blm/Dtl/Ticrr/Cdk4/Kif14/Topbp1/Brca1/Pkia/Chek1/Fanci/Cdc25c/Rad51c/Rad51b/Chmp4c	17
BP	GO:0000724	double-strand break repair via homologous recombination	19/1129	100/24215	1.58627e-07	9.3234e-06	7.32508e-06	Blm/Rad51ap1/Gen1/Polq/Rad51/Recql4/Brca1/Mms22l/Parpbp/Chek1/Rpa2/Gins2/Fignl1/H2afx/Cdc45/Rad51c/Mcm8/Fign/Rad51b	19
BP	GO:0000725	recombinational repair	19/1129	100/24215	1.58627e-07	9.3234e-06	7.32508e-06	Blm/Rad51ap1/Gen1/Polq/Rad51/Recql4/Brca1/Mms22l/Parpbp/Chek1/Rpa2/Gins2/Fignl1/H2afx/Cdc45/Rad51c/Mcm8/Fign/Rad51b	19
BP	GO:0071174	mitotic spindle checkpoint	11/1129	33/24215	1.61855e-07	9.42503e-06	7.40493e-06	Ccnb1/Bub1/Gen1/Stil/Ttk/Mtbp/Mad2l1/Usp44/Plk1/Ndc80/Tex14	11
MF	GO:0046873	metal ion transmembrane transporter activity	46/1129	431/24215	1.65031e-07	9.45656e-06	7.4297e-06	Kcnq4/Slc6a1/Kcna6/Slc12a5/Slc25a37/Slc6a17/Nipa1/Kcnj6/Slc4a3/Atp1a2/Slc8a1/Hcn2/Kcnj10/Slc8a2/Kcnip4/Atp2a3/Cacna1i/Orai2/Scn1a/Kcnc4/Slc8a3/Slc9a5/Atp1b2/Kcnj8/Slc6a15/Jph3/Scn2a/Hcn4/Kcne3/Scn2b/Scn1b/Slc25a18/Kcnk5/Slc12a8/Slc6a13/Slc39a12/Jph2/Kcnj9/Snap25/Slc17a7/Loxhd1/Trpm1/Cacnb4/Slc12a3/Pkd1l1/Cngb1	46
BP	GO:0033046	negative regulation of sister chromatid segregation	12/1129	40/24215	1.65403e-07	9.45656e-06	7.4297e-06	Ccnb1/Bub1/Gen1/Stil/Recql4/Ttk/Mtbp/Mad2l1/Usp44/Plk1/Ndc80/Tex14	12
CC	GO:0033267	axon part	31/1129	235/24215	1.84083e-07	1.04297e-05	8.19429e-06	Mgll/L1cam/Mapt/Shtn1/Sybu/Dnm1/Stxbp1/Sv2a/Spock1/Cadm1/Ntrk2/Scn1a/Rab3a/Trim46/Sncb/Snap91/Cplx2/Syp/Adora1/Smo/Prkcz/Scn2a/Aurka/Syngr1/Hcn4/Olfm1/Scn1b/Rtn4r/Snap25/Ush2a/Ntsr1	31
CC	GO:0098793	presynapse	41/1129	367/24215	2.28818e-07	1.2756e-05	1.00219e-05	Ccl2/L1cam/Kcna6/Kif1a/Drd1/Dnm1/Slc6a17/Stxbp1/Nrxn2/Got1/Glul/Ache/Sv2a/Rims4/Ston2/Svop/Apba1/Cadm1/Ntrk2/Kcnc4/Syt7/Rab3a/Sncb/Snap47/Calm3/Snap91/Cplx2/Syp/Adora1/Mt3/Mctp1/Syngr1/Sypl2/Hcn4/Stx1b/Itga2/Grm2/Snap25/Slc17a7/Ush2a/Ntsr1	41
BP	GO:0045841	negative regulation of mitotic metaphase/anaphase transition	11/1129	34/24215	2.29197e-07	1.2756e-05	1.00219e-05	Ccnb1/Bub1/Gen1/Stil/Ttk/Mtbp/Mad2l1/Usp44/Plk1/Ndc80/Tex14	11
BP	GO:0042391	regulation of membrane potential	43/1129	396/24215	2.58307e-07	1.42499e-05	1.11957e-05	Mapt/Shtn1/Mpp2/Drd1/Pex5l/Ank2/Slc8a1/Gpd1l/Ntsr2/Hcn2/Gja1/Kcnj10/Met/Rims4/Cacna1i/Scn1a/Kcnc4/Atp1b2/Kcnj8/Adora1/Slc29a1/Prkcz/Scn2a/Celf4/Pycr1/Hcn4/Glrb/Kcne3/Stx1b/Scn2b/Bnip3l/Scn1b/Fgf14/Kcnk5/Fkbp1b/Alox12/Ngfr/Gabra1/Slc17a7/Dsp/Ntsr1/Cacnb4/Cngb1	43
CC	GO:0005657	replication fork	15/1129	66/24215	2.79201e-07	1.52686e-05	1.1996e-05	Mcm10/Blm/Pif1/Mms22l/Pola1/Chek1/Rfc5/Rpa2/Gins2/H2afx/Rfc3/Cdc45/Rad51c/Pole2/Rad51b	15
BP	GO:0006336	DNA replication-independent nucleosome assembly	10/1129	28/24215	2.83745e-07	1.53834e-05	1.20862e-05	Hist1h4j/Nasp/Hist1h4k/Asf1b/Hist1h4b/Hist1h4a/Itgb3bp/Oip5/Cenpp/Hist1h4i	10
BP	GO:0030534	adult behavior	26/1129	180/24215	2.99429e-07	1.60036e-05	1.25735e-05	Inpp5f/Efnb3/Mapt/Drd1/Dnm1/Cend1/Nrxn2/Atp1a2/Bbs1/Kcnj10/Met/Dab1/Slitrk1/Scn1a/Chl1/Nr4a2/Glrb/Nr4a3/Slitrk6/Fgf14/Tmod1/Dmbx1/Pax5/Adh1/Ntsr1/Cacnb4	26
BP	GO:0007019	microtubule depolymerization	12/1129	42/24215	3.00274e-07	1.60036e-05	1.25735e-05	2900011O08Rik/Map1a/Rp1/Mid1ip1/Kif18b/Kif2c/Stmn3/Stmn2/Stmn4/Kif18a/Ckap2/Kif24	12
BP	GO:1902100	negative regulation of metaphase/anaphase transition of cell cycle	11/1129	35/24215	3.20189e-07	1.67806e-05	1.31839e-05	Ccnb1/Bub1/Gen1/Stil/Ttk/Mtbp/Mad2l1/Usp44/Plk1/Ndc80/Tex14	11
BP	GO:2000816	negative regulation of mitotic sister chromatid separation	11/1129	35/24215	3.20189e-07	1.67806e-05	1.31839e-05	Ccnb1/Bub1/Gen1/Stil/Ttk/Mtbp/Mad2l1/Usp44/Plk1/Ndc80/Tex14	11
BP	GO:1901989	positive regulation of cell cycle phase transition	16/1129	76/24215	3.46481e-07	1.80084e-05	1.41486e-05	Cdc25b/Dtl/Dbf4/Cdk4/Neurog1/Birc5/Lsm11/Mtbp/Larp7/Cdca5/Cdc25c/Cdc45/Gli1/Rad51c/Rad51b/Trp63	16
BP	GO:0048732	gland development	45/1129	429/24215	3.66978e-07	1.89174e-05	1.48628e-05	Frzb/Six4/Sulf2/Nfib/Tgfa/Neurl1a/Rag1/Igsf3/Pdgfra/Ezh2/Stra6/Gja1/Serpine2/Met/Cadm1/Iqgap3/Tgfbr3/Ccnb2/Tfap2c/Smo/Tcf7l2/Foxm1/Aprt/Hhex/Msx2/Etv4/Aurka/Ccdc39/Gli2/E2f8/Ripk3/Cdo1/Gli1/Tgm2/Ascl1/Igf2/Cacnb4/Nkx2-1/Esrp2/Ccdc40/Scd1/Trp63/Xdh/Upb1/Fgf10	45
BP	GO:0033047	regulation of mitotic sister chromatid segregation	14/1129	59/24215	3.93797e-07	2.01349e-05	1.58193e-05	Hecw2/Ccnb1/Bub1/Gen1/Stil/Tacc3/Ttk/Mtbp/Mad2l1/Cdc6/Usp44/Plk1/Ndc80/Tex14	14
BP	GO:0008344	adult locomotory behavior	19/1129	106/24215	4.11066e-07	2.08483e-05	1.63798e-05	Inpp5f/Efnb3/Mapt/Drd1/Dnm1/Cend1/Atp1a2/Kcnj10/Dab1/Scn1a/Chl1/Nr4a2/Glrb/Slitrk6/Fgf14/Tmod1/Dmbx1/Ntsr1/Cacnb4	19
BP	GO:0034724	DNA replication-independent nucleosome organization	10/1129	29/24215	4.14997e-07	2.08793e-05	1.64042e-05	Hist1h4j/Nasp/Hist1h4k/Asf1b/Hist1h4b/Hist1h4a/Itgb3bp/Oip5/Cenpp/Hist1h4i	10
BP	GO:1905819	negative regulation of chromosome separation	11/1129	36/24215	4.41687e-07	2.20458e-05	1.73206e-05	Ccnb1/Bub1/Gen1/Stil/Ttk/Mtbp/Mad2l1/Usp44/Plk1/Ndc80/Tex14	11
BP	GO:0051784	negative regulation of nuclear division	14/1129	60/24215	4.91747e-07	2.43511e-05	1.91319e-05	Fgfr3/Ccnb1/Bub1/Gen1/Stil/Rgcc/Ttk/Mtbp/Mad2l1/Usp44/Chek1/Plk1/Ndc80/Tex14	14
BP	GO:0030900	forebrain development	40/1129	367/24215	6.09284e-07	2.99359e-05	2.35196e-05	Tfap2a/Syne2/Nfib/Fgfr3/2900011O08Rik/Rac3/Prdm8/Bcan/Kif1a/Draxin/Drd1/Ncam1/Lhx5/Neurog2/Bbs1/Aplp1/Kif14/Dab1/Ntrk2/Stil/Tacc3/Nr4a2/Olig2/Atoh1/Tsku/Aldh1a2/Tfap2c/Smo/Tcf7l2/Hhex/Nr4a3/Gli2/Wdr62/Gli1/Rtn4r/Rtn4rl2/Ascl1/Pax5/Nkx2-1/Fgf10	40
BP	GO:0006836	neurotransmitter transport	25/1129	175/24215	6.21843e-07	3.03161e-05	2.38183e-05	Slc6a1/Slc6a17/Stxbp1/Celsr1/Nrxn2/Atp1a2/Sv2a/Syt13/Kcnj10/Rims4/Ntrk2/Kcnc4/Napb/Syt7/Rab3a/Snap47/Snap91/Slc6a15/Cplx2/Stx1b/Syt3/Sytl4/Slc6a13/Snap25/Slc17a7	25
CC	GO:0000940	condensed chromosome outer kinetochore	7/1129	13/24215	6.30034e-07	3.04791e-05	2.39464e-05	Ska1/Ccnb1/Bub1/Plk1/Ndc80/Spdl1/Ska3	7
MF	GO:0042393	histone binding	26/1129	187/24215	6.36693e-07	3.05661e-05	2.40148e-05	Ptma/Rag1/Hist1h3b/Ncapd2/Cks1b/Atad2/Hist1h4j/Hist1h3e/Chaf1b/Hist1h3d/Nasp/Hist1h4k/Ncapg2/Asf1b/Hist1h3g/H2afx/Hist1h3c/Hist1h4b/H3f3a/Hist1h3a/Hist1h4a/Hist2h3b/Phf19/Hist1h3h/Hist1h3i/Hist1h4i	26
BP	GO:0044283	small molecule biosynthetic process	47/1129	467/24215	6.72211e-07	3.20268e-05	2.51623e-05	Mgll/Gatm/Pdxk/Hmgcr/Fgf1/Got1/Scd2/Hmgcs1/Glul/Lss/Nr1d1/Ppargc1a/Acss1/Acot7/Nsdhl/Dhfr/Dhcr24/Lepr/Tm7sf2/Mid1ip1/Cd244/Fdft1/Cbs/Insig1/Brca1/Aldh1a2/Tcf7l2/Hsd17b7/Ggt5/Acsl3/Sc5d/Pycr1/Bpgm/Shmt1/Cyp39a1/Apob/Fdps/Pnpo/Pcbd1/Tecrl/Alox12/Cth/Car5a/Ntsr1/Has2/Pla2g4a/Scd1	47
MF	GO:0140097	catalytic activity, acting on DNA	25/1129	177/24215	7.72089e-07	3.65088e-05	2.86837e-05	Dnmt3a/Mcm7/Blm/Neil3/Mcm5/Gen1/Polq/Brip1/Rad51/Recql4/Pif1/Eme1/Pola1/Mcm4/Exo1/Mutyh/Gins2/Gins1/Ung/Cdc45/Nod2/Rad51c/Pole2/Rad51b/Poln	25
BP	GO:0099504	synaptic vesicle cycle	20/1129	121/24215	7.94273e-07	3.72775e-05	2.92876e-05	Dnm1/Stxbp1/Dnm3/Syt13/Dnajc6/Rims4/Ston2/Napb/Syt7/Rab3a/Snap47/Snap91/Cplx2/Syp/Stx1b/Syt3/Sytl4/Fgf14/Snap25/Slc17a7	20
BP	GO:0033048	negative regulation of mitotic sister chromatid segregation	11/1129	38/24215	8.11845e-07	3.78199e-05	2.97138e-05	Ccnb1/Bub1/Gen1/Stil/Ttk/Mtbp/Mad2l1/Usp44/Plk1/Ndc80/Tex14	11
BP	GO:0031110	regulation of microtubule polymerization or depolymerization	15/1129	72/24215	9.24727e-07	4.27618e-05	3.35965e-05	Ska1/2900011O08Rik/Mapt/Map1a/Eml2/Rp1/Met/Mid1ip1/Stmn3/Stmn2/Stmn4/Ska3/Ckap2/Slc39a12/Psrc1	15
MF	GO:0015077	monovalent inorganic cation transmembrane transporter activity	38/1129	347/24215	1.02915e-06	4.72431e-05	3.71173e-05	Kcnq4/Slc6a1/Slc36a1/Kcna6/Slc12a5/Slc6a17/Kcnj6/Slc4a3/Atp1a2/Slc8a1/Hcn2/Kcnj10/Slc8a2/Kcnip4/Atp6v0e2/Cacna1i/Scn1a/Kcnc4/Slc8a3/Slc9a5/Atp1b2/Atp6v1a/Kcnj8/Slc6a15/Scn2a/Hcn4/Kcne3/Scn2b/Scn1b/Slc25a18/Kcnk5/Slc12a8/Slc6a13/Kcnj9/Snap25/Slc17a7/Slc12a3/Cngb1	38
BP	GO:0051310	metaphase plate congression	13/1129	55/24215	1.07197e-06	4.88522e-05	3.83815e-05	Ccnb1/Kif14/Cdca8/Sept1/Kif2c/Kif22/Kif18a/Ndc80/Cdca5/Spdl1/Cenpq/Psrc1/Chmp4c	13
BP	GO:0010389	regulation of G2/M transition of mitotic cell cycle	15/1129	73/24215	1.11413e-06	5.04082e-05	3.9604e-05	Ccnb1/Lmnb1/Blm/Dtl/Ticrr/Cdk4/Kif14/Topbp1/Brca1/Pkia/Chek1/Fanci/Rad51c/Rad51b/Chmp4c	15
BP	GO:0007098	centrosome cycle	19/1129	113/24215	1.13862e-06	5.11487e-05	4.01858e-05	Ssx2ip/Pclaf/Gen1/Stil/Kifc1/Plk4/Brca1/Nek2/Chek1/Plk1/Aurka/Pkhd1/Cenpj/Haus4/Cep152/Wdr62/Cep72/Hepacam2/Chmp4c	19
BP	GO:0001764	neuron migration	24/1129	170/24215	1.28716e-06	5.7411e-05	4.51059e-05	Mapt/Shtn1/Ptprz1/Drd1/Neurod4/Celsr1/D130043K22Rik/Neurog2/Bbs1/Gja1/Met/Ndn/Dab1/Spock1/Ntrk2/Trim46/Chl1/Nr4a2/Atoh1/Ntrk3/Olfm1/Dcdc2a/Ascl1/Nkx2-1	24
BP	GO:0045931	positive regulation of mitotic cell cycle	22/1129	147/24215	1.30618e-06	5.7849e-05	4.545e-05	Tgfa/Cdc25b/Ccnb1/Dtl/Dbf4/Cdk4/Met/Neurog1/Gen1/Birc5/Lsm11/Rgcc/Mtbp/Mad2l1/Ndc80/Larp7/Cdca5/Cdc45/Rad51c/Rad51b/Igf2/Fgf10	22
BP	GO:0046165	alcohol biosynthetic process	18/1129	104/24215	1.4035e-06	6.17245e-05	4.84948e-05	Hmgcr/Fgf1/Got1/Hmgcs1/Lss/Nsdhl/Dhfr/Dhcr24/Tm7sf2/Cd244/Fdft1/Insig1/Hsd17b7/Sc5d/Apob/Fdps/Pcbd1/Ntsr1	18
BP	GO:0007080	mitotic metaphase plate congression	11/1129	40/24215	1.43145e-06	6.25167e-05	4.91172e-05	Ccnb1/Kif14/Cdca8/Kif2c/Kif22/Kif18a/Ndc80/Cdca5/Spdl1/Psrc1/Chmp4c	11
CC	GO:0030496	midbody	20/1129	126/24215	1.53449e-06	6.65545e-05	5.22896e-05	Gnai1/Cep55/Racgap1/Kif20a/Kif23/Kif14/Ect2/Incenp/Cdca8/Kif4/Birc5/Sept1/Aurkb/Nek2/Plk1/Bcl3/Hepacam2/Tex14/Psrc1/Chmp4c	20
BP	GO:1901615	organic hydroxy compound metabolic process	43/1129	426/24215	1.84178e-06	7.93355e-05	6.23312e-05	Kit/Msmo1/Pdxk/Drd1/Hmgcr/Fgf1/Got1/Kcnj6/Hmgcs1/Lss/Nr1d1/Nsdhl/Dhfr/Dhcr24/Lepr/Tm7sf2/Cd244/Fdft1/Insig1/Npr1/Nr4a2/Disp3/Sncb/Mtmr7/Hsd17b7/Mt3/Fech/Sc5d/Cubn/Dhrs4/Cyp39a1/Apob/Hdc/Fdps/Pnpo/Ttpa/Pcbd1/Alox12/Sult1a1/Apobr/Adh1/Pctp/Ntsr1	43
MF	GO:0008094	DNA-dependent ATPase activity	15/1129	76/24215	1.90901e-06	8.11199e-05	6.37332e-05	Mcm7/Blm/Polq/Brip1/Rad51/Recql4/Pif1/Chtf18/Mcm4/Rfc5/Rfc3/Rad51c/Rad51b/Msh5/Dscc1	15
BP	GO:0051303	establishment of chromosome localization	15/1129	76/24215	1.90901e-06	8.11199e-05	6.37332e-05	Ccnb1/Kif14/Cdca8/Birc5/Sept1/Kif2c/Kif22/Kif18a/Ndc80/Cdca5/Spdl1/Ankle1/Cenpq/Psrc1/Chmp4c	15
BP	GO:1901617	organic hydroxy compound biosynthetic process	26/1129	199/24215	2.10858e-06	8.89992e-05	6.99237e-05	Msmo1/Pdxk/Hmgcr/Fgf1/Got1/Hmgcs1/Lss/Nr1d1/Nsdhl/Dhfr/Dhcr24/Tm7sf2/Cd244/Fdft1/Insig1/Nr4a2/Hsd17b7/Sc5d/Cyp39a1/Apob/Hdc/Fdps/Pnpo/Pcbd1/Alox12/Ntsr1	26
MF	GO:0043142	single-stranded DNA-dependent ATPase activity	7/1129	15/24215	2.17566e-06	9.12181e-05	7.16669e-05	Polq/Rad51/Pif1/Chtf18/Rfc5/Rfc3/Dscc1	7
BP	GO:0048489	synaptic vesicle transport	20/1129	129/24215	2.23747e-06	9.25754e-05	7.27334e-05	Dnm1/Stxbp1/Dnm3/Syt13/Dnajc6/Rims4/Ston2/Napb/Syt7/Rab3a/Trim46/Snap47/Snap91/Cplx2/Syp/Stx1b/Syt3/Sytl4/Fgf14/Snap25	20
BP	GO:0097480	establishment of synaptic vesicle localization	20/1129	129/24215	2.23747e-06	9.25754e-05	7.27334e-05	Dnm1/Stxbp1/Dnm3/Syt13/Dnajc6/Rims4/Ston2/Napb/Syt7/Rab3a/Trim46/Snap47/Snap91/Cplx2/Syp/Stx1b/Syt3/Sytl4/Fgf14/Snap25	20
BP	GO:0050000	chromosome localization	15/1129	77/24215	2.26959e-06	9.32906e-05	7.32953e-05	Ccnb1/Kif14/Cdca8/Birc5/Sept1/Kif2c/Kif22/Kif18a/Ndc80/Cdca5/Spdl1/Ankle1/Cenpq/Psrc1/Chmp4c	15
BP	GO:0099003	vesicle-mediated transport in synapse	20/1129	130/24215	2.53001e-06	0.00010332	8.11746e-05	Dnm1/Stxbp1/Dnm3/Syt13/Dnajc6/Rims4/Ston2/Napb/Syt7/Rab3a/Trim46/Snap47/Snap91/Cplx2/Syp/Stx1b/Syt3/Sytl4/Fgf14/Snap25	20
BP	GO:0071459	protein localization to chromosome, centromeric region	8/1129	21/24215	2.57367e-06	0.000104425	8.20428e-05	Cenpa/Knl1/Aurkb/Ttk/Mtbp/Ndc80/Spdl1/Cenpq	8
BP	GO:0031023	microtubule organizing center organization	19/1129	120/24215	2.89198e-06	0.000116587	9.15988e-05	Ssx2ip/Pclaf/Gen1/Stil/Kifc1/Plk4/Brca1/Nek2/Chek1/Plk1/Aurka/Pkhd1/Cenpj/Haus4/Cep152/Wdr62/Cep72/Hepacam2/Chmp4c	19
CC	GO:0098794	postsynapse	46/1129	478/24215	3.00164e-06	0.000120238	9.44665e-05	Gap43/Mapt/Ptprz1/Mpp2/Kif1a/Ctnnd2/Map1a/Camk2b/Drd1/Faim2/Camk2g/Neurl1a/Stxbp1/Magee1/Epb41l1/Ank2/Atp1a2/Slc8a1/Ache/Nr1d1/Ctnna2/Dnm3/Clstn3/Met/Slc8a2/Dnajc6/Nsf/Dab1/Apba1/Cadm1/Ntrk2/Nectin3/Kcnc4/Slc8a3/Cpeb3/Snap91/Adora1/Smo/Glrb/Gng3/Col13a1/Gabrb2/Ngfr/Gabra1/Snap25/Ntsr1	46
BP	GO:0010639	negative regulation of organelle organization	37/1129	349/24215	3.06484e-06	0.000121992	9.58452e-05	Fgfr3/2900011O08Rik/Mapt/Map1a/Tbc1d4/Tmod2/Eml2/Ccnb1/Ppargc1a/Rp1/Met/Atad2/Bub1/Gen1/Stil/Kifc1/Arhgap28/Mid1ip1/Insig1/Recql4/Pif1/Rgcc/Brca1/Ttk/Mtbp/Nek2/Mad2l1/Stmn2/Usp44/Chek1/Plk1/Ndc80/H3f3a/Ckap2/Tex14/Tmod1/Pax5	37
BP	GO:0000079	regulation of cyclin-dependent protein serine/threonine kinase activity	14/1129	70/24215	3.54538e-06	0.000140232	0.000110175	Cdkn2b/Ccnb1/Lmnb1/Blm/Cks1b/Stil/Rgcc/Tfap4/Cdc6/Plk1/Hhex/Myocd/Psrc1/Fgf10	14
BP	GO:0090231	regulation of spindle checkpoint	7/1129	16/24215	3.71179e-06	0.000145897	0.000114626	Ccnb1/Gen1/Ndrg1/Mad2l1/Usp44/Ndc80/Aurka	7
CC	GO:0042555	MCM complex	6/1129	11/24215	3.82679e-06	0.000149483	0.000117443	Mcm7/Mcm5/Mms22l/Mcm4/Mcm3/Mcm8	6
BP	GO:0051302	regulation of cell division	20/1129	134/24215	4.08015e-06	0.000158396	0.000124446	Tgfa/Cdc25b/Fgf1/Sfrp2/Blm/Fgf5/Racgap1/Kif23/Kif14/Ect2/Aurkb/Kif18b/Cdc6/Aurka/E2f8/Tex14/Fgf9/Igf2/Chmp4c/Trp63	20
BP	GO:0010569	regulation of double-strand break repair via homologous recombination	9/1129	29/24215	4.33464e-06	0.000167243	0.000131397	Blm/Rad51ap1/Polq/Rad51/Parpbp/Chek1/Rpa2/Fignl1/Fign	9
MF	GO:0003777	microtubule motor activity	15/1129	81/24215	4.40019e-06	0.000168736	0.00013257	Kif1a/Kif20a/Kif23/Kif14/Kif4/Kifc1/Kif18b/Kif2c/Kif22/Kif18a/Kifc5b/Kif24/Dnah17/Dnah7a/Dnah1	15
BP	GO:0007626	locomotory behavior	29/1129	246/24215	4.55397e-06	0.000173575	0.000136372	Gnao1/Inpp5f/Efnb3/Mapt/Drd1/Dnm1/Cend1/Celsr1/Atp1a2/Negr1/Lsamp/Kcnj10/Dab1/Lepr/Apba1/Scn1a/Chl1/Nr4a2/Glrb/Slitrk6/Fgf14/Fign/Tmod1/Dmbx1/Snap25/Ntsr1/Cacnb4/Nkx2-1/Myo15	29
BP	GO:0051650	establishment of vesicle localization	25/1129	195/24215	4.63417e-06	0.000174517	0.000137112	Sybu/Dnm1/Stxbp1/Dnm3/Syt13/Kif23/Dnajc6/Rims4/Ston2/Kifc1/Napb/Syt7/Rab3a/Trim46/Snap47/Snap91/Cplx2/Syp/Prkcz/Stx1b/Syt3/Sytl4/Fgf14/Snap25/Myo5c	25
CC	GO:0070382	exocytic vesicle	25/1129	195/24215	4.63417e-06	0.000174517	0.000137112	Nkd2/Dpysl3/Kif1a/Dnm1/Slc6a17/Sv2a/Ston2/Svop/Apba1/Cadm1/Kcnc4/Syt7/Rab3a/Snap47/Calm3/Snap91/Syp/Mt3/Mctp1/Syngr1/Sypl2/Stx1b/Sytl4/Snap25/Slc17a7	25
MF	GO:0031490	chromatin DNA binding	17/1129	102/24215	4.66481e-06	0.000174625	0.000137197	Ezh2/Hist1h3b/Ppargc1a/Hist1h3e/Hist1h3d/Cenpa/Atoh1/Hmgn1/Hist1h3g/Hist1h3c/Foxc2/H3f3a/Hist1h3a/Ankle1/Hist2h3b/Hist1h3h/Hist1h3i	17
BP	GO:0008202	steroid metabolic process	31/1129	273/24215	4.73093e-06	0.000176052	0.000138318	Kit/Msmo1/Hmgcr/Fgf1/Hmgcs1/Lss/Nr1d1/Pdgfra/Ppargc1a/Nsdhl/Dhcr24/Lepr/Tm7sf2/Fdft1/Insig1/Disp3/Hsd17b7/Mt3/Fech/Sc5d/Cubn/Dhrs4/Cyp39a1/Apob/Fdps/Adora2b/Sult1a1/Apobr/Pctp/Igf2/Scd1	31
MF	GO:0015081	sodium ion transmembrane transporter activity	21/1129	147/24215	4.81462e-06	0.000178113	0.000139937	Slc6a1/Slc6a17/Slc4a3/Atp1a2/Slc8a1/Hcn2/Slc8a2/Cacna1i/Scn1a/Slc8a3/Slc9a5/Atp1b2/Slc6a15/Scn2a/Hcn4/Scn2b/Scn1b/Slc25a18/Slc6a13/Slc17a7/Slc12a3	21
BP	GO:0003012	muscle system process	38/1129	371/24215	5.12637e-06	0.000187975	0.000147686	Kit/Sulf2/Inpp5f/Gatm/Drd1/Camk2g/Ank2/Atp1a2/Slc8a1/Gpd1l/Tmod2/Tpm2/Ezh2/Chga/Met/Neurog1/Scn1a/Slc8a3/Kcnj8/Adora1/Hcn4/Kcne3/Nr4a3/Scn2b/Myh11/Myocd/Scn1b/Fkbp1b/Fdps/Itga2/Tmod1/Adora2b/Ace2/Tnnt2/Dsp/Myom2/Col14a1/Hmcn2	38
BP	GO:0097479	synaptic vesicle localization	20/1129	136/24215	5.14099e-06	0.000187975	0.000147686	Dnm1/Stxbp1/Dnm3/Syt13/Dnajc6/Rims4/Ston2/Napb/Syt7/Rab3a/Trim46/Snap47/Snap91/Cplx2/Syp/Stx1b/Syt3/Sytl4/Fgf14/Snap25	20
BP	GO:0000910	cytokinesis	19/1129	125/24215	5.36922e-06	0.000195185	0.00015335	Cdc25b/Cep55/Racgap1/Kif20a/Kif23/Kif14/Ect2/Incenp/Kif4/Birc5/Cenpa/Aurkb/Cdc6/Plk1/Aurka/E2f8/Ckap2/Tex14/Chmp4c	19
BP	GO:0043062	extracellular structure organization	26/1129	210/24215	5.74659e-06	0.000207703	0.000163185	Tnxb/Tfap2a/Sulf2/Mfap4/Sfrp2/Pdgfra/Thsd4/Aplp1/Tnfrsf11b/Fermt1/Rgcc/Adamts14/Olfml2b/Col5a1/Ccdc80/Lox/Foxc2/Adamts2/Myh11/Bcl3/Tex14/Abi3bp/Egfl6/Spint1/Has2/Col14a1	26
BP	GO:0008608	attachment of spindle microtubules to kinetochore	9/1129	30/24215	5.9367e-06	0.00021155	0.000166207	Ccnb1/Racgap1/Ect2/Knl1/Kif2c/Nek2/Knstrn/Ndc80/Tex14	9
CC	GO:0051233	spindle midzone	9/1129	30/24215	5.9367e-06	0.00021155	0.000166207	Camk2b/Racgap1/Kif14/Cdca8/Aurkb/Cdc6/Kif18a/Plk1/Aurka	9
BP	GO:1904029	regulation of cyclin-dependent protein kinase activity	14/1129	73/24215	5.95393e-06	0.00021155	0.000166207	Cdkn2b/Ccnb1/Lmnb1/Blm/Cks1b/Stil/Rgcc/Tfap4/Cdc6/Plk1/Hhex/Myocd/Psrc1/Fgf10	14
BP	GO:0051261	protein depolymerization	17/1129	104/24215	6.11778e-06	0.00021615	0.000169822	2900011O08Rik/Mical2/Map1a/Tmod2/Rp1/F2rl1/Dnajc6/Mid1ip1/Kif18b/Kif2c/Stmn3/Stmn2/Stmn4/Kif18a/Ckap2/Kif24/Tmod1	17
MF	GO:0042623	ATPase activity, coupled	36/1129	346/24215	6.34271e-06	0.000221956	0.000174384	Atp1a2/Mcm7/Blm/Atp9a/Kif14/Atp2a3/Nsf/Atp6v0e2/Polq/Kif4/Kifc1/Brip1/Rad51/Atp1b2/Atp6v1a/Recql4/Pif1/Chtf18/Kif18a/Mcm4/Rfc5/Hfm1/Rfc3/Abca14/Rad51c/Atp8b4/Rad51b/Abcc2/Ddx25/Dnah17/Msh5/Abca13/Abca16/Dscc1/Dnah7a/Dnah1	36
BP	GO:0007131	reciprocal meiotic recombination	11/1129	46/24215	6.388e-06	0.000221956	0.000174384	Topbp1/Trip13/Brip1/Rad51/Eme1/Chtf18/Hfm1/Psmc3ip/Rad51c/Rad51b/Msh5	11
BP	GO:0035825	homologous recombination	11/1129	46/24215	6.388e-06	0.000221956	0.000174384	Topbp1/Trip13/Brip1/Rad51/Eme1/Chtf18/Hfm1/Psmc3ip/Rad51c/Rad51b/Msh5	11
BP	GO:0051321	meiotic cell cycle	35/1129	333/24215	6.7976e-06	0.000233594	0.000183527	Cdc25b/Camk2b/Ncapd2/Fanca/Topbp1/Bub1/Trip13/Brip1/Smc2/Rad51/Mastl/Sept1/Ttk/Eme1/Nek2/Chtf18/Cdc20/Kif18a/Syce2/Exo1/Plk1/Msx2/Aurka/Fignl1/H2afx/Hfm1/Ankle1/Ccne2/Psmc3ip/Grb14/Rad51c/Tex14/Rad51b/Suv39h2/Msh5	35
CC	GO:0005871	kinesin complex	12/1129	55/24215	6.80062e-06	0.000233594	0.000183527	Kif1a/Kif20a/Kif23/Kif14/Kif4/Kifc1/Kif18b/Kif2c/Kif22/Kif18a/Kifc5b/Kif24	12
BP	GO:0051648	vesicle localization	26/1129	212/24215	6.83437e-06	0.000233594	0.000183527	Sybu/Dnm1/Stxbp1/Dnm3/Syt13/Kif23/Dnajc6/Rims4/Ston2/Kifc1/Napb/Syt7/Rab3a/Trim46/Snap47/Snap91/Cplx2/Syp/Tcf7l2/Prkcz/Stx1b/Syt3/Sytl4/Fgf14/Snap25/Myo5c	26
CC	GO:0000778	condensed nuclear chromosome kinetochore	6/1129	12/24215	7.35055e-06	0.000249879	0.000196322	Ccnb1/Bub1/Cenpa/Mis18bp1/Plk1/Ndc80	6
BP	GO:0036465	synaptic vesicle recycling	11/1129	47/24215	7.99053e-06	0.000268291	0.000210787	Dnm1/Dnm3/Dnajc6/Ston2/Napb/Syt7/Rab3a/Snap91/Syp/Stx1b/Fgf14	11
BP	GO:0007094	mitotic spindle assembly checkpoint	9/1129	31/24215	8.02016e-06	0.000268291	0.000210787	Ccnb1/Bub1/Gen1/Ttk/Mad2l1/Usp44/Plk1/Ndc80/Tex14	9
BP	GO:0071173	spindle assembly checkpoint	9/1129	31/24215	8.02016e-06	0.000268291	0.000210787	Ccnb1/Bub1/Gen1/Ttk/Mad2l1/Usp44/Plk1/Ndc80/Tex14	9
BP	GO:0006936	muscle contraction	31/1129	282/24215	9.17291e-06	0.000304647	0.000239351	Kit/Sulf2/Drd1/Ank2/Atp1a2/Slc8a1/Gpd1l/Tmod2/Tpm2/Chga/Met/Neurog1/Scn1a/Slc8a3/Kcnj8/Adora1/Hcn4/Kcne3/Scn2b/Myh11/Myocd/Scn1b/Fkbp1b/Itga2/Tmod1/Adora2b/Ace2/Tnnt2/Dsp/Myom2/Hmcn2	31
BP	GO:0006066	alcohol metabolic process	29/1129	255/24215	9.20385e-06	0.000304647	0.000239351	Hmgcr/Fgf1/Got1/Hmgcs1/Lss/Nsdhl/Dhfr/Dhcr24/Lepr/Tm7sf2/Cd244/Fdft1/Insig1/Disp3/Mtmr7/Hsd17b7/Mt3/Fech/Sc5d/Cubn/Dhrs4/Cyp39a1/Apob/Fdps/Pcbd1/Apobr/Adh1/Pctp/Ntsr1	29
BP	GO:0034501	protein localization to kinetochore	7/1129	18/24215	9.51003e-06	0.000313134	0.000246019	Knl1/Aurkb/Ttk/Mtbp/Ndc80/Spdl1/Cenpq	7
BP	GO:0048565	digestive tract development	18/1129	120/24215	1.13664e-05	0.00037175	0.000292071	Kit/Fgfr3/Sfrp2/Pdgfra/Stra6/Prdm1/Alx4/Aldh1a2/Smo/Tcf7l2/Ccdc39/Gli2/Myocd/Fgf9/Ascl1/Ccdc40/Trp63/Fgf10	18
BP	GO:0010721	negative regulation of cell development	35/1129	341/24215	1.14084e-05	0.00037175	0.000292071	Cdkn2b/Frzb/Dpysl3/Fgfr3/2900011O08Rik/Inpp5f/Efnb3/Ptprz1/Draxin/Fbn1/Lbx1/D130043K22Rik/Cspg4/Dnm3/Dab1/Spock1/Rflna/Disp3/Olig2/Ntrk3/Stmn2/Mt3/Olfm1/Brinp1/Sox8/Sema3f/Grb14/Sox21/Rit2/Rtn4r/Ttpa/Rtn4rl2/Stap1/Ascl1/Ngfr	35
CC	GO:0000780	condensed nuclear chromosome, centromeric region	8/1129	25/24215	1.15775e-05	0.000375312	0.00029487	Ccnb1/Bub1/Cenpa/Aurkb/Mis18bp1/Plk1/Ndc80/Aurka	8
BP	GO:0048562	embryonic organ morphogenesis	33/1129	314/24215	1.23505e-05	0.000398321	0.000312947	Kcnq4/Frzb/Six4/Tfap2a/Pax2/Sufu/Clrn1/Lbx1/Celsr1/Pdgfra/Stra6/Gja1/Neurog1/Stil/Alx4/Insig1/Atoh1/Tead2/Aldh1a2/Smo/Tcf7l2/Foxc2/Nr4a3/Ccdc39/Gli2/Slitrk6/Gli1/Tbx15/Fgf9/Pax5/Ccdc40/Fgf10/Myo15	33
MF	GO:0003678	DNA helicase activity	10/1129	41/24215	1.39394e-05	0.000447269	0.000351404	Mcm7/Blm/Mcm5/Brip1/Recql4/Pif1/Mcm4/Gins2/Gins1/Cdc45	10
BP	GO:1901976	regulation of cell cycle checkpoint	9/1129	33/24215	1.41036e-05	0.000450243	0.00035374	Ccnb1/Gen1/Ndrg1/Wdr76/Mad2l1/Usp44/Ndc80/Rpa2/Aurka	9
BP	GO:0043624	cellular protein complex disassembly	18/1129	122/24215	1.43469e-05	0.000455695	0.000358024	2900011O08Rik/Mical2/Map1a/Tmod2/Rp1/F2rl1/Dnajc6/Mid1ip1/Napb/Kif18b/Kif2c/Stmn3/Stmn2/Stmn4/Kif18a/Ckap2/Kif24/Tmod1	18
MF	GO:0031491	nucleosome binding	12/1129	59/24215	1.46098e-05	0.000461714	0.000362753	Hist1h3b/Hist1h3e/Hist1h3d/Cenpa/Hmgn1/Hist1h3g/Hist1h3c/H3f3a/Hist1h3a/Hist2h3b/Hist1h3h/Hist1h3i	12
BP	GO:0055123	digestive system development	19/1129	134/24215	1.49865e-05	0.000471251	0.000370246	Kit/Fgfr3/Sfrp2/Pdgfra/Stra6/Prdm1/Alx4/Aldh1a2/Smo/Tcf7l2/Ccdc39/Gli2/Myocd/Fgf9/Ascl1/Igf2/Ccdc40/Trp63/Fgf10	19
BP	GO:0030198	extracellular matrix organization	25/1129	209/24215	1.57531e-05	0.000492893	0.000387249	Tnxb/Tfap2a/Sulf2/Mfap4/Sfrp2/Pdgfra/Thsd4/Aplp1/Tnfrsf11b/Fermt1/Rgcc/Adamts14/Olfml2b/Col5a1/Ccdc80/Lox/Foxc2/Adamts2/Myh11/Bcl3/Abi3bp/Egfl6/Spint1/Has2/Col14a1	25
BP	GO:0035637	multicellular organismal signaling	19/1129	135/24215	1.66906e-05	0.000517895	0.000406893	Drd1/Ank2/Slc8a1/Gja1/Cacna1i/Scn1a/Kcnc4/Scn2a/Hcn4/Kcne3/Scn2b/Scn1b/Fkbp1b/Itga2/Prx/Ace2/Dsp/Cacnb4/Otoa	19
BP	GO:0001578	microtubule bundle formation	15/1129	90/24215	1.67169e-05	0.000517895	0.000406893	Neurl1a/Rp1/Kif20a/Trim46/Plk1/Ccdc39/Pla2g3/Spag6l/Capn6/Tppp/Dnah7a/Psrc1/Dnah1/Ccdc40/Spag17	15
BP	GO:0048568	embryonic organ development	44/1129	481/24215	1.74756e-05	0.000538746	0.000423275	Kcnq4/Kit/Frzb/Six4/Tfap2a/Pax2/Sufu/Clrn1/Lbx1/Celsr1/Slc8a1/Pdgfra/Stra6/Gja1/Prdm1/Nsdhl/Neurog1/Stil/Alx4/Insig1/Plk4/Atoh1/Tead2/Aldh1a2/Vash2/Smo/Tcf7l2/Hhex/Foxc2/Nr4a3/Ccdc39/Gli2/E2f8/Slitrk6/Gli1/Ttpa/Tbx15/Fgf9/Pax5/Igf2/Spint1/Ccdc40/Fgf10/Myo15	44
BP	GO:0061351	neural precursor cell proliferation	22/1129	172/24215	1.75803e-05	0.00053933	0.000423733	Ptprz1/Dll4/Kif1a/Cend1/Neurod4/Optn/Lhx5/Bbs1/Melk/Racgap1/C330027C09Rik/Kif14/Hhip/Tacc3/Acsl6/Disp3/Smo/Shcbp1/Hhex/Ascl1/Ngfr/Spint1	22
CC	GO:0043679	axon terminus	23/1129	185/24215	1.82242e-05	0.00055637	0.000437121	Ccl2/L1cam/Kcna6/Drd1/Stxbp1/Got1/Glul/Sv2a/Ntrk2/Kcnc4/Syt7/Rab3a/Sncb/Snap91/Cplx2/Syp/Adora1/Syngr1/Hcn4/Itga2/Snap25/Ush2a/Ntsr1	23
CC	GO:0005876	spindle microtubule	11/1129	51/24215	1.8415e-05	0.000559478	0.000439563	Ska1/Kntc1/Birc5/Aurkb/Kif18b/Kif18a/Plk1/Aurka/Ska3/Capn6/Psrc1	11
BP	GO:0007127	meiosis I	17/1129	113/24215	1.89905e-05	0.000574189	0.000451121	Cdc25b/Topbp1/Trip13/Brip1/Rad51/Eme1/Chtf18/Syce2/Plk1/Aurka/Hfm1/Ankle1/Ccne2/Psmc3ip/Rad51c/Rad51b/Msh5	17
BP	GO:0007611	learning or memory	29/1129	265/24215	1.91866e-05	0.000577343	0.000453599	Kit/Slc6a1/Mapt/Ptprz1/Ctnnd2/Gatm/Slc12a5/Drd1/Hmgcr/Nrxn2/Rag1/Ncam1/Atp1a2/Tmod2/Stra6/Slc8a2/Neurog1/Ntrk2/Slc8a3/Cpeb3/Chst10/Prkcz/Jph3/Brinp1/Dcdc2a/Snap25/Slc17a7/Ntsr1/Igf2	29
BP	GO:0010107	potassium ion import	8/1129	27/24215	2.18655e-05	0.000653409	0.000513361	Kcnj6/Atp1a2/Hcn2/Kcnj10/Atp1b2/Kcnj8/Hcn4/Kcnj9	8
CC	GO:0044306	neuron projection terminus	24/1129	200/24215	2.19223e-05	0.000653409	0.000513361	Ccl2/L1cam/Kcna6/Drd1/Stxbp1/Got1/Glul/Scrg1/Sv2a/Ntrk2/Kcnc4/Syt7/Rab3a/Sncb/Snap91/Cplx2/Syp/Adora1/Syngr1/Hcn4/Itga2/Snap25/Ush2a/Ntsr1	24
BP	GO:0009314	response to radiation	37/1129	382/24215	2.35941e-05	0.000699762	0.000549779	Kit/Trim32/Drd1/Mfap4/Hmgcr/Cds2/Sfrp2/Rag1/Atp1a2/Blm/Dtl/Ticrr/Rp1/Usp1/Rad51ap1/Pclaf/Topbp1/Ect2/Rad51/Brca1/Aurkb/Hmgn1/Chek1/Fech/Fignl1/H2afx/Dcdc2a/Rad51c/Bcl3/Reep6/Rad51b/Pbk/Grk1/Trpm1/Cacnb4/Cngb1/Trp63	37
BP	GO:0045165	cell fate commitment	29/1129	268/24215	2.37e-05	0.000699762	0.000549779	Fgfr3/Pax2/Gap43/Sufu/Dll4/Lbx1/Neurod4/Olig1/Sfrp2/Neurog2/AW551984/Prdm1/Neurog1/Olig2/Atoh1/Ntrk3/Tfap2c/Smo/Tcf7l2/Ptch2/Foxc2/Gli2/Sox8/Slamf6/5830411N06Rik/Ascl1/Nkx2-1/Irf4/Fgf10	29
CC	GO:0072686	mitotic spindle	14/1129	82/24215	2.39594e-05	0.000701463	0.000551115	Hecw2/Eml2/Racgap1/Kif23/Ect2/Kifc1/Aurkb/Mad2l1/Kif22/Kif18a/Knstrn/Ckap2l/Aurka/Pkhd1	14
BP	GO:0050890	cognition	31/1129	296/24215	2.39807e-05	0.000701463	0.000551115	Kit/Slc6a1/Mapt/Ptprz1/Ctnnd2/Gatm/Slc12a5/Drd1/Hmgcr/Nrxn2/Rag1/Ncam1/Atp1a2/Tmod2/Stra6/Slc8a2/Neurog1/Ntrk2/Slc8a3/Chl1/Cpeb3/Adora1/Chst10/Prkcz/Jph3/Brinp1/Dcdc2a/Snap25/Slc17a7/Ntsr1/Igf2	31
CC	GO:0008021	synaptic vesicle	22/1129	176/24215	2.52547e-05	0.000735308	0.000577706	Kif1a/Dnm1/Slc6a17/Sv2a/Ston2/Svop/Apba1/Cadm1/Kcnc4/Syt7/Rab3a/Snap47/Calm3/Snap91/Syp/Mt3/Mctp1/Syngr1/Sypl2/Stx1b/Snap25/Slc17a7	22
BP	GO:0051260	protein homooligomerization	34/1129	340/24215	2.60192e-05	0.000754078	0.000592454	Dpysl3/Slc6a1/Mapt/Kcna6/Mpp2/Tnfrsf9/Optn/Glul/Blm/Kcnj10/Kctd15/Ect2/Polq/Kcnc4/Rad51/Aldoc/Nell2/C1qtnf1/Atl1/Slc22a6/Cubn/Dut/Tk1/Shmt1/Ripk3/Kctd13/Gsdmd/Clu/Lgi1/Tgm2/Pcbd1/Cth/Acpp/Trp63	34
BP	GO:0051493	regulation of cytoskeleton organization	42/1129	459/24215	2.67379e-05	0.000770049	0.000605001	Ska1/2900011O08Rik/Mapt/Nphs1/Map1a/Celsr1/Tmod2/Eml2/Gnai1/Rp1/Met/F2rl1/Gen1/Stil/Kifc1/Arhgap28/Mid1ip1/Tacc3/Plk4/Rgcc/Ntrk3/Stmn3/Nek2/Stmn2/Stmn4/Kif18a/Chek1/Plk1/Rhod/Pkhd1/Cenpj/Bora/Ska3/Ckap2/Baiap2l1/Tmod1/Slc39a12/Stap1/Bst2/Capn6/Psrc1/Chmp4c	42
BP	GO:0060048	cardiac muscle contraction	17/1129	116/24215	2.69119e-05	0.000770049	0.000605001	Ank2/Atp1a2/Slc8a1/Gpd1l/Chga/Met/Scn1a/Kcnj8/Adora1/Hcn4/Kcne3/Scn2b/Scn1b/Fkbp1b/Ace2/Tnnt2/Dsp	17
BP	GO:0045666	positive regulation of neuron differentiation	39/1129	414/24215	2.69376e-05	0.000770049	0.000605001	L1cam/Dpysl3/Mapt/Shtn1/Ptprz1/Trim32/Rasal1/Camk2b/Neurl1a/Ache/Ezh2/Negr1/Neurog2/Timp2/Serpine2/Met/Neurog1/Dab1/Ect2/Ntrk2/Slitrk1/Acsl6/Atoh1/Cpeb3/Ret/Bend6/Ntrk3/Tgif2/Stmn2/Syt3/Gli2/Brinp1/Scn1b/Rit2/Fkbp1b/Cntn1/Ascl1/Ngfr/Brinp3	39
BP	GO:0021953	central nervous system neuron differentiation	25/1129	216/24215	2.76709e-05	0.00078743	0.000618657	Tfap2a/Nfib/Rac3/Prdm8/Sufu/Dll4/Draxin/Lbx1/Drd1/Faim2/Cend1/Sfrp2/Lhx5/Neurog2/Spock1/Ntrk2/Nr4a2/Olig2/Tsku/Tfap2c/Smo/Gli2/Scn1b/Ascl1/Nkx2-1	25
CC	GO:0030427	site of polarized growth	23/1129	191/24215	3.0508e-05	0.000864257	0.000679017	L1cam/Dpysl3/Mapt/Rac3/Shtn1/Ptprz1/Ncam1/Tmod2/Eno2/Timp2/Ntrk2/Orai2/Sncb/Calm3/Smo/Stmn2/Rasgrf1/Olfm1/Rtn4r/Clu/Snap25/Adcy10/Trpm1	23
CC	GO:0044420	extracellular matrix component	18/1129	129/24215	3.10554e-05	0.000875819	0.000688101	Tnxb/Timp1/Ptprz1/Fbn1/Mfap4/Ache/Thsd4/Timp2/Cst3/Frem1/Col5a1/Ccdc80/Lamb3/Fgf9/Egfl6/Ush2a/Adamtsl5/Hmcn2	18
CC	GO:0043204	perikaryon	18/1129	130/24215	3.45001e-05	0.000962181	0.000755953	Ccl2/Shtn1/Ctnnd2/Slc12a5/Camk2b/Neurl1a/Glul/Eno2/Ntsr2/Neurog1/Ntrk2/Nell2/Ckmt1/Kcne3/Tmem100/Rtn4rl2/Ngfr/Ntsr1	18
BP	GO:0048168	regulation of neuronal synaptic plasticity	12/1129	64/24215	3.45767e-05	0.000962181	0.000755953	Kit/Shisa6/Camk2b/Drd1/Neurl1a/Kcnj10/Slc8a2/Rab3a/Syp/Jph3/Rasgrf1/Syngr1	12
BP	GO:1901992	positive regulation of mitotic cell cycle phase transition	12/1129	64/24215	3.45767e-05	0.000962181	0.000755953	Dtl/Dbf4/Cdk4/Neurog1/Birc5/Lsm11/Mtbp/Larp7/Cdca5/Cdc45/Rad51c/Rad51b	12
CC	GO:0097060	synaptic membrane	32/1129	316/24215	3.47722e-05	0.000963359	0.000756878	L1cam/Ptprz1/Mpp2/Faim2/Neurl1a/Stxbp1/Magee1/Nrxn2/Epb41l1/Ank2/Slc8a1/Ache/Dnm3/Eno2/Clstn3/Met/Rims4/Ntrk2/Nectin3/Syt7/Cpeb3/Snap91/Syp/Adora1/Glrb/Olfm1/Stx1b/Col13a1/Gabrb2/Gabra1/Grm2/Snap25	32
BP	GO:0021700	developmental maturation	30/1129	288/24215	3.56789e-05	0.000981651	0.00077125	Fgfr3/Pax2/Rac3/Sybu/Cdc25b/Camk2b/Cend1/Neurl1a/Stxbp1/Cspg4/Ccnb1/Neurog2/Gja1/Kif14/Fermt1/Trip13/Rflna/Rab3a/Nr4a2/Rnd1/Ret/Aldh1a2/Cdc20/Msx2/Aurka/Sox8/Grb14/Ascl1/Slc17a7/Rab32	30
BP	GO:0045814	negative regulation of gene expression, epigenetic	16/1129	107/24215	3.57446e-05	0.000981651	0.00077125	Dnmt3a/H2afv/Ezh2/Atad2/Hist1h2ab/Hells/Hist1h2af/Hist1h2ah/Hist1h2ac/H2afx/Hist1h2ai/Hist1h2an/Hist1h2ad/Cdc45/Hist1h2ae/Hist1h2ag	16
BP	GO:0007018	microtubule-based movement	27/1129	247/24215	3.73989e-05	0.00102262	0.000803435	Syne2/Mapt/Sybu/Kif1a/Ssx2ip/Bbs1/Kif20a/Kif23/Kif14/Kif4/Kifc1/Trim46/Kif18b/Kif2c/Kif22/Kif18a/Prkcz/Ccdc39/Nme5/Kifc5b/Kif24/Dnah17/Adcy10/Dnah7a/Dnah1/Ccdc40/Spag17	27
BP	GO:0000018	regulation of DNA recombination	13/1129	75/24215	3.93831e-05	0.00107221	0.000842397	Blm/Rad51ap1/Polq/Atad5/Rad51/Parpbp/Chek1/Rpa2/Fignl1/Ung/Ankle1/Il27ra/Fign	13
BP	GO:0051291	protein heterooligomerization	20/1129	156/24215	4.03105e-05	0.00109273	0.000858518	Hist1h3b/Hist1h4j/Hist1h3e/Hist1h3d/Aldoc/C1qtnf1/Hist1h4k/Hist1h3g/Prkcz/Glrb/Hist1h4b/Hist1h3a/Hist1h4a/Ripk3/Hist2h3b/Hist1h3h/Hist1h3i/Pcbd1/Hist1h4i/Tnnt2	20
BP	GO:0035239	tube morphogenesis	38/1129	408/24215	4.34979e-05	0.00117407	0.000922427	Six4/Tfap2a/Nfib/Fgfr3/Pax2/Sufu/Dll4/Lbx1/Celsr1/Fgf1/Sfrp2/Pdgfra/Stra6/Gja1/Met/Stil/Hhip/Tead2/Ret/Aldh1a2/Tfap2c/Smo/Tcf7l2/Hhex/Msx2/Etv4/Foxc2/Nr4a3/Ccdc39/Gli2/Sox8/Cxcl10/Tgm2/Spint1/Esrp2/Ccdc40/Trp63/Fgf10	38
BP	GO:0034502	protein localization to chromosome	13/1129	76/24215	4.55049e-05	0.00122299	0.000960865	Ezh2/Cenpa/Knl1/Aurkb/Ttk/Mtbp/Plk1/Ndc80/Rpa2/Esco2/Cdca5/Spdl1/Cenpq	13
BP	GO:0009611	response to wounding	41/1129	455/24215	4.70185e-05	0.00125829	0.000988599	Ccl2/Sulf2/Dpysl3/Fgfr3/Mmrn1/Inpp5f/Prcp/Hmgcr/Stxbp1/Celsr1/Mertk/Hbegf/Pdgfra/Ezh2/Thbs1/Gja1/Serpine2/Serpine1/Dhfr/F2rl1/Syt7/C1qtnf1/Ntrk3/Col5a1/Msx2/Aurka/Lox/Foxc2/F3/Gp6/Gli1/Fkbp1b/Rtn4r/Rtn4rl2/Serpinc1/Alox12/Ngfr/F13a1/Txk/Muc16/Fgf10	41
BP	GO:0051961	negative regulation of nervous system development	32/1129	322/24215	5.01134e-05	0.00133544	0.00104921	Cdkn2b/Dpysl3/Fgfr3/2900011O08Rik/Inpp5f/Efnb3/Ptprz1/Sufu/Draxin/Lbx1/Cend1/D130043K22Rik/Cspg4/Dnm3/Dab1/Spock1/Disp3/Olig2/Ntrk3/Stmn2/Mt3/Olfm1/Brinp1/Sox8/Sema3f/Sox21/Rit2/Rtn4r/Rtn4rl2/Stap1/Ascl1/Ngfr	32
BP	GO:0051052	regulation of DNA metabolic process	37/1129	397/24215	5.37843e-05	0.00142721	0.00112131	Dnmt3a/Pdgfra/Blm/Ppargc1a/Gja1/Ticrr/Usp1/Rad51ap1/Met/Polq/Cst3/Atad5/Rad51/Pif1/Brca1/Aurkb/Parpbp/Nek2/Chtf18/Foxm1/Chek1/Rfc5/Rpa2/Fignl1/Esco2/Ung/Rfc3/Gli2/E2f8/Ankle1/Kctd13/Gli1/Il27ra/Fign/Gmnn/Dscc1/Fgf10	37
CC	GO:0010369	chromocenter	6/1129	16/24215	5.42186e-05	0.00143269	0.00112562	Incenp/Cdca8/Aurkb/Esco2/Trim66/Oip5	6
BP	GO:0006694	steroid biosynthetic process	19/1129	147/24215	5.56423e-05	0.00146416	0.00115034	Msmo1/Hmgcr/Fgf1/Hmgcs1/Lss/Nr1d1/Ppargc1a/Nsdhl/Dhcr24/Tm7sf2/Fdft1/Insig1/Hsd17b7/Sc5d/Cyp39a1/Apob/Fdps/Adora2b/Igf2	19
BP	GO:0042472	inner ear morphogenesis	16/1129	111/24215	5.6485e-05	0.00148014	0.0011629	Kcnq4/Frzb/Six4/Tfap2a/Pax2/Clrn1/Celsr1/Neurog1/Insig1/Atoh1/Nr4a3/Gli2/Slitrk6/Fgf9/Fgf10/Myo15	16
BP	GO:0006865	amino acid transport	18/1129	135/24215	5.7342e-05	0.00149636	0.00117564	Slc6a1/Slc36a1/Slc38a1/Slc6a17/Stxbp1/Sv2a/Slc7a14/Kcnj10/Slc7a8/Apba1/Ntrk2/Slc6a15/Adora1/Ace2/Grm2/Slc17a7/Ntsr1/Cacnb4	18
BP	GO:2001251	negative regulation of chromosome organization	17/1129	123/24215	5.77547e-05	0.00150091	0.00117921	Ccnb1/Atad2/Bub1/Gen1/Stil/Recql4/Pif1/Brca1/Ttk/Mtbp/Mad2l1/Usp44/Plk1/Ndc80/H3f3a/Tex14/Pax5	17
CC	GO:0030426	growth cone	22/1129	186/24215	5.91338e-05	0.00153042	0.0012024	L1cam/Dpysl3/Mapt/Rac3/Shtn1/Ptprz1/Ncam1/Tmod2/Eno2/Timp2/Ntrk2/Orai2/Sncb/Calm3/Smo/Stmn2/Rasgrf1/Olfm1/Rtn4r/Clu/Snap25/Adcy10	22
BP	GO:0007292	female gamete generation	18/1129	137/24215	6.9705e-05	0.00179662	0.00141154	Cdc25b/Ccnb1/Paqr7/Trip13/Mastl/Sept1/Ttk/Plk1/Aurka/Hfm1/H3f3a/Ybx2/Grb14/Rad51c/Mcm8/Nanos3/Msh5/Pla2g4a	18
BP	GO:0050768	negative regulation of neurogenesis	30/1129	299/24215	7.14215e-05	0.00183335	0.0014404	Cdkn2b/Dpysl3/Fgfr3/2900011O08Rik/Inpp5f/Efnb3/Ptprz1/Draxin/Lbx1/D130043K22Rik/Cspg4/Dnm3/Dab1/Spock1/Disp3/Olig2/Ntrk3/Stmn2/Mt3/Olfm1/Brinp1/Sox8/Sema3f/Sox21/Rit2/Rtn4r/Rtn4rl2/Stap1/Ascl1/Ngfr	30
CC	GO:0030133	transport vesicle	28/1129	271/24215	7.39114e-05	0.00188955	0.00148455	Nkd2/Dpysl3/Fgfr3/Kif1a/Clrn1/Dnm1/Slc6a17/Sv2a/Syt13/Ston2/Svop/Apba1/Cadm1/Kcnc4/Syt7/Rab3a/Snap47/Calm3/Snap91/Syp/Mt3/Mctp1/Syngr1/Sypl2/Stx1b/Sytl4/Snap25/Slc17a7	28
CC	GO:0048786	presynaptic active zone	9/1129	40/24215	7.45149e-05	0.00189726	0.00149062	Stxbp1/Sv2a/Rims4/Ntrk2/Syp/Adora1/Stx1b/Snap25/Slc17a7	9
BP	GO:0043241	protein complex disassembly	20/1129	163/24215	7.54562e-05	0.00191348	0.00150336	2900011O08Rik/Mical2/Map1a/Tmod2/Rp1/F2rl1/Dnajc6/Nsf/Mid1ip1/Napb/Kif18b/Kif2c/Stmn3/Stmn2/Stmn4/Kif18a/Map1lc3a/Ckap2/Kif24/Tmod1	20
BP	GO:0050679	positive regulation of epithelial cell proliferation	21/1129	176/24215	7.59739e-05	0.00191887	0.00150759	Ccl2/Htra1/Fgfr3/Pax2/Tgfa/Fgf1/Glul/Cdh13/Iqgap3/Vash2/Smo/Tcf7l2/F3/Nr4a3/Hmgb2/Nod2/Fgf9/Has2/Esrp2/Trp63/Fgf10	21
BP	GO:0006275	regulation of DNA replication	16/1129	114/24215	7.83643e-05	0.00197133	0.00154881	Pdgfra/Blm/Ticrr/Met/Cst3/Chtf18/Rfc5/Esco2/Rfc3/Gli2/E2f8/Kctd13/Gli1/Gmnn/Dscc1/Fgf10	16
BP	GO:0060485	mesenchyme development	26/1129	244/24215	7.92844e-05	0.00198653	0.00156075	Frzb/Six4/Tfap2a/Pax2/Sfrp2/Ezh2/Thbs1/Gja1/Tgfbr3/Rgcc/Tead2/Ret/Aldh1a2/Smo/Msx2/Foxc2/Mad2l2/Myocd/Bnc2/Sox8/Sema3f/Tmem100/Fgf9/Nkx2-1/Has2/Fgf10	26
MF	GO:0005248	voltage-gated sodium channel activity	7/1129	24/24215	8.08623e-05	0.00201803	0.0015855	Hcn2/Cacna1i/Scn1a/Scn2a/Hcn4/Scn2b/Scn1b	7
BP	GO:0022412	cellular process involved in reproduction in multicellular organism	34/1129	360/24215	8.1995e-05	0.00203821	0.00160135	Kit/Dnmt3a/Cdc25b/Neurl1a/Ccnb1/Paqr7/Prdm1/Fanca/Nectin3/Trip13/Brip1/Ica1l/Mastl/Sept1/Ttk/Chtf18/Kif18a/Plk1/Aurka/Fignl1/Hfm1/Hmgb2/H3f3a/Nme5/Ybx2/Grb14/Rad51c/Tex14/Nup210l/Pla2g3/Suv39h2/Spag6l/Ddx25/Nanos3	34
BP	GO:0044057	regulation of system process	43/1129	498/24215	8.31402e-05	0.00205854	0.00161732	Mgll/Kit/Gnao1/Nphs1/Drd1/Camk2g/Pex5l/Ank2/Ncam1/Atp1a2/Slc8a1/Hbegf/Gpd1l/Chga/Gja1/Kcnj10/Neurog1/F2rl1/Kcnc4/Slc8a3/C1qtnf1/Adora1/Hcn4/Kcne3/Nr4a3/Scn2b/Myocd/Scn1b/Tmem100/Fkbp1b/Fdps/Itga2/Smad6/Adora2b/Ace2/Ngfr/Olfr78/Tnnt2/Dsp/Ntsr1/Col14a1/Acpp/Fgf10	43
BP	GO:0006342	chromatin silencing	15/1129	103/24215	8.47072e-05	0.00208911	0.00164134	Dnmt3a/H2afv/Atad2/Hist1h2ab/Hells/Hist1h2af/Hist1h2ah/Hist1h2ac/H2afx/Hist1h2ai/Hist1h2an/Hist1h2ad/Cdc45/Hist1h2ae/Hist1h2ag	15
BP	GO:0021587	cerebellum morphogenesis	10/1129	50/24215	8.72301e-05	0.00213459	0.00167708	Faim2/Cend1/Lhx5/Serpine2/Kif14/Dab1/Cbs/Smo/Gli2/Gli1	10
BP	GO:2000779	regulation of double-strand break repair	10/1129	50/24215	8.72301e-05	0.00213459	0.00167708	Blm/Rad51ap1/Polq/Rad51/Parpbp/Foxm1/Chek1/Rpa2/Fignl1/Fign	10
MF	GO:0003774	motor activity	17/1129	128/24215	9.58355e-05	0.00231811	0.00182126	Kif1a/Kif20a/Kif23/Kif14/Kif4/Kifc1/Kif18b/Kif2c/Kif22/Kif18a/Myh11/Kifc5b/Kif24/Dnah17/Dnah7a/Dnah1/Myo15	17
BP	GO:0007269	neurotransmitter secretion	17/1129	128/24215	9.58355e-05	0.00231811	0.00182126	Stxbp1/Celsr1/Nrxn2/Syt13/Rims4/Ntrk2/Kcnc4/Napb/Syt7/Rab3a/Snap47/Snap91/Cplx2/Stx1b/Syt3/Sytl4/Snap25	17
BP	GO:0099643	signal release from synapse	17/1129	128/24215	9.58355e-05	0.00231811	0.00182126	Stxbp1/Celsr1/Nrxn2/Syt13/Rims4/Ntrk2/Kcnc4/Napb/Syt7/Rab3a/Snap47/Snap91/Cplx2/Stx1b/Syt3/Sytl4/Snap25	17
BP	GO:0045132	meiotic chromosome segregation	14/1129	93/24215	0.000100406	0.00241013	0.00189355	Bub1/Trip13/Brip1/Smc2/Sept1/Ttk/Eme1/Syce2/Plk1/Hfm1/Ankle1/Ccne2/Rad51c/Msh5	14
BP	GO:0048709	oligodendrocyte differentiation	14/1129	93/24215	0.000100406	0.00241013	0.00189355	Fgfr3/Prdm8/Ptprz1/Olig1/Hdac11/Kcnj10/Ntrk2/Slc8a3/Olig2/Tcf7l2/Sox8/Clu/Ascl1/Nkx2-1	14
BP	GO:0008347	glial cell migration	10/1129	51/24215	0.000104014	0.00248724	0.00195414	Ccl2/Syne2/Vcan/2900011O08Rik/Ptprz1/Cspg4/Ndn/Dab1/Stap1/Ccl12	10
BP	GO:0032465	regulation of cytokinesis	11/1129	61/24215	0.000105537	0.0025141	0.00197524	Cdc25b/Racgap1/Kif23/Kif14/Ect2/Aurkb/Cdc6/Aurka/E2f8/Tex14/Chmp4c	11
BP	GO:0001763	morphogenesis of a branching structure	25/1129	235/24215	0.000110725	0.00262772	0.00206451	Six4/Pax2/Dll4/Ctnnd2/Celsr1/Fgf1/Sfrp2/Pdgfra/Prdm1/Met/Hhip/Tfap2c/Smo/Hhex/Msx2/Etv4/Foxc2/Gli2/Col13a1/Sox8/Tgm2/Spint1/Esrp2/Trp63/Fgf10	25
BP	GO:0001505	regulation of neurotransmitter levels	21/1129	181/24215	0.000113775	0.00268997	0.00211342	Stxbp1/Celsr1/Nrxn2/Atp1a2/Ache/Syt13/Kcnj10/Rims4/Ntrk2/Kcnc4/Napb/Syt7/Rab3a/Snap47/Snap91/Cplx2/Stx1b/Syt3/Sytl4/Snap25/Slc17a7	21
BP	GO:1904666	regulation of ubiquitin protein ligase activity	6/1129	18/24215	0.000115979	0.0027318	0.00214628	Mastl/Cdc20/Mad2l1/Usp44/Plk1/Mad2l2	6
BP	GO:0046942	carboxylic acid transport	27/1129	264/24215	0.000116996	0.00274549	0.00215704	Slc6a1/Slc36a1/Slc38a1/Slc6a17/Stxbp1/Thbs1/Sv2a/Slc7a14/Slc16a9/Kcnj10/Slc7a8/Apba1/Ntrk2/Acsl6/Slc6a15/Slc16a4/Adora1/Slc22a6/Acsl3/Abcc2/Ace2/Stra6l/Grm2/Slc17a7/Ntsr1/Cacnb4/Pla2g4a	27
BP	GO:0045834	positive regulation of lipid metabolic process	18/1129	143/24215	0.000122049	0.0028534	0.00224182	Fgfr3/Fgf1/Eef1a2/Nr1d1/Pdgfra/Ppargc1a/Mid1ip1/Acsl6/Disp3/Tcf7l2/Acsl3/Nr4a3/Nod2/Fdps/Adora2b/Igf2/Pla2g4a/Scd1	18
MF	GO:0005518	collagen binding	11/1129	62/24215	0.000122955	0.00286393	0.0022501	Tnxb/Map1a/Ache/Cspg4/Thbs1/C1qtnf1/Gp6/Itga2/Aspn/Abi3bp/Ush2a	11
BP	GO:0015849	organic acid transport	27/1129	265/24215	0.000124615	0.0028919	0.00227206	Slc6a1/Slc36a1/Slc38a1/Slc6a17/Stxbp1/Thbs1/Sv2a/Slc7a14/Slc16a9/Kcnj10/Slc7a8/Apba1/Ntrk2/Acsl6/Slc6a15/Slc16a4/Adora1/Slc22a6/Acsl3/Abcc2/Ace2/Stra6l/Grm2/Slc17a7/Ntsr1/Cacnb4/Pla2g4a	27
BP	GO:0090287	regulation of cellular response to growth factor stimulus	26/1129	251/24215	0.000126215	0.00291826	0.00229278	Cdkn2b/Sulf2/Htra1/Skor1/Fbn1/Fgf1/Sfrp2/Zfp423/Thbs1/Ube2o/Fermt1/Tmem204/Hhip/Tgfbr3/Dok5/Tcf7l2/Hhex/Msx2/Myocd/Aspn/Smad6/Fgf9/Ngfr/Nkx2-1/Xdh/Fgf10	26
BP	GO:0035725	sodium ion transmembrane transport	14/1129	95/24215	0.000126914	0.00292367	0.00229703	Atp1a2/Slc8a1/Gpd1l/Hcn2/Slc8a2/Slc8a3/Slc9a5/Atp1b2/Scn2a/Hcn4/Scn2b/Scn1b/Slc17a7/Slc12a3	14
BP	GO:0051988	regulation of attachment of spindle microtubules to kinetochore	5/1129	12/24215	0.00013139	0.00299388	0.00235219	Ccnb1/Racgap1/Ect2/Nek2/Knstrn	5
BP	GO:0090266	regulation of mitotic cell cycle spindle assembly checkpoint	5/1129	12/24215	0.00013139	0.00299388	0.00235219	Ccnb1/Gen1/Mad2l1/Usp44/Ndc80	5
BP	GO:1903504	regulation of mitotic spindle checkpoint	5/1129	12/24215	0.00013139	0.00299388	0.00235219	Ccnb1/Gen1/Mad2l1/Usp44/Ndc80	5
BP	GO:0033002	muscle cell proliferation	23/1129	210/24215	0.000132828	0.00300982	0.00236471	Hmgcr/Fgf1/Ncam1/Hbegf/Thbs1/Ccnb1/Megf10/Ppargc1a/Gja1/Cdh13/Tgfbr3/Npr1/Tcf7l2/Foxc2/Nr4a3/Myocd/Gli1/Orc1/Itga2/Tgm2/Ace2/Alox12/Fgf9	23
BP	GO:0045055	regulated exocytosis	21/1129	183/24215	0.000133047	0.00300982	0.00236471	Kit/Pex5l/Stxbp1/Chga/Syt13/F2rl1/Rims4/Cacna1i/Napb/Syt7/Rab3a/Snap47/Cplx2/Syngr1/Nr4a3/Stx1b/Syt3/Sytl4/Pla2g3/Adora2b/Snap25	21
BP	GO:0007628	adult walking behavior	9/1129	43/24215	0.000135519	0.003051	0.00239707	Efnb3/Mapt/Drd1/Cend1/Kcnj10/Dab1/Scn1a/Glrb/Cacnb4	9
BP	GO:0006941	striated muscle contraction	19/1129	157/24215	0.000135837	0.003051	0.00239707	Ank2/Atp1a2/Slc8a1/Gpd1l/Chga/Met/Scn1a/Slc8a3/Kcnj8/Adora1/Hcn4/Kcne3/Scn2b/Scn1b/Fkbp1b/Ace2/Tnnt2/Dsp/Myom2	19
MF	GO:1905030	voltage-gated ion channel activity involved in regulation of postsynaptic membrane potential	7/1129	26/24215	0.000141615	0.00316945	0.00249013	Hcn2/Cacna1i/Scn1a/Scn2a/Hcn4/Scn2b/Scn1b	7
BP	GO:0051298	centrosome duplication	11/1129	63/24215	0.000142761	0.00318377	0.00250138	Gen1/Stil/Kifc1/Plk4/Brca1/Pkhd1/Cenpj/Cep152/Wdr62/Cep72/Chmp4c	11
BP	GO:0051345	positive regulation of hydrolase activity	41/1129	479/24215	0.000145287	0.00322865	0.00253664	Ccl2/Rasgrp2/Fgfr3/Gnao1/Camk2b/Chp2/Sfrp2/Tbc1d4/Pdgfra/Ezh2/F2rl1/Ect2/Sgsm1/Atp1b2/Ret/Dnajc9/Tfap4/Ntrk3/Rgs7/Rgs8/Prkcz/Rasgrf1/Ccl9/F3/Hmgb2/Rgs16/Ripk3/Aim2/Sele/Arhgef38/Rtn4r/Itga2/Alox12/Ngfr/Txk/Pidd1/Tnnt2/Ccl12/Plscr1/Xdh/Fgf10	41
BP	GO:1903034	regulation of response to wounding	20/1129	171/24215	0.000146862	0.00324971	0.00255318	Ccl2/Inpp5f/Hmgcr/Plpp3/Hbegf/Pdgfra/Thbs1/Gja1/Serpine2/Serpine1/F2rl1/C1qtnf1/Ntrk3/Foxc2/Fkbp1b/Rtn4r/Serpinc1/Alox12/Txk/Muc16	20
BP	GO:0015672	monovalent inorganic cation transport	39/1129	448/24215	0.000147502	0.00324971	0.00255318	Kcnq4/Slc36a1/Kcna6/Slc38a1/Slc12a5/Chp2/Kcnj6/Ank2/Atp1a2/Slc8a1/Gpd1l/Hcn2/Kcnj10/Serpine2/Slc8a2/Kcnip4/Nsf/Atp6v0e2/Scn1a/Kcnc4/Slc8a3/Slc9a5/Atp1b2/Atp6v1a/Kcnj8/Slc6a15/Adora1/Scn2a/Hcn4/Kcne3/Scn2b/Scn1b/Fgf14/Kcnk5/Cntn1/Slc12a8/Kcnj9/Slc17a7/Slc12a3	39
MF	GO:0015079	potassium ion transmembrane transporter activity	19/1129	158/24215	0.000147784	0.00324971	0.00255318	Kcnq4/Kcna6/Slc12a5/Kcnj6/Atp1a2/Hcn2/Kcnj10/Kcnip4/Kcnc4/Slc9a5/Atp1b2/Kcnj8/Hcn4/Kcne3/Kcnk5/Slc12a8/Kcnj9/Snap25/Cngb1	19
BP	GO:0060349	bone morphogenesis	14/1129	97/24215	0.000159278	0.00349024	0.00274216	Tfap2a/Fgfr3/Scube2/Sfrp2/Thbs1/Neurog1/Sp5/Cbs/Frem1/Insig1/Msx2/Acp5/Col13a1/Has2	14
CC	GO:0005930	axoneme	15/1129	109/24215	0.000162414	0.00354312	0.00278371	Mapt/Bbs1/Rp1/Ccdc39/Gli2/Dcdc2a/Gli1/Cys1/Spag6l/Dnah17/Ttll8/Dnah7a/Dnah1/Ccdc40/Spag17	15
MF	GO:0043274	phospholipase binding	6/1129	19/24215	0.000162838	0.00354312	0.00278371	Camk2b/Stxbp1/Lmnb1/Met/Prkcz/Sele	6
BP	GO:0090659	walking behavior	9/1129	44/24215	0.000163381	0.00354312	0.00278371	Efnb3/Mapt/Drd1/Cend1/Kcnj10/Dab1/Scn1a/Glrb/Cacnb4	9
BP	GO:0007143	female meiotic nuclear division	8/1129	35/24215	0.000166303	0.00359408	0.00282375	Cdc25b/Trip13/Mastl/Sept1/Ttk/Plk1/Aurka/Rad51c	8
BP	GO:0021575	hindbrain morphogenesis	10/1129	54/24215	0.000171619	0.0036851	0.00289526	Faim2/Cend1/Lhx5/Serpine2/Kif14/Dab1/Cbs/Smo/Gli2/Gli1	10
BP	GO:0016079	synaptic vesicle exocytosis	12/1129	75/24215	0.000171686	0.0036851	0.00289526	Stxbp1/Syt13/Rims4/Napb/Syt7/Rab3a/Snap47/Cplx2/Stx1b/Syt3/Sytl4/Snap25	12
BP	GO:0021543	pallium development	18/1129	147/24215	0.000173784	0.00371745	0.00292067	Syne2/2900011O08Rik/Bcan/Drd1/Lhx5/Bbs1/Kif14/Dab1/Ntrk2/Tacc3/Atoh1/Tfap2c/Smo/Nr4a3/Wdr62/Ascl1/Pax5/Nkx2-1	18
BP	GO:0030324	lung development	23/1129	214/24215	0.000176046	0.00375306	0.00294865	Nfib/Fgfr3/Celsr1/Fgf1/Pdgfra/Stra6/Hhip/Rab3a/Aldh1a2/Hhex/Lox/Adamts2/Ccdc39/Gli2/Myocd/Gli1/Tbx4/Fgf9/Ascl1/Nkx2-1/Esrp2/Ccdc40/Fgf10	23
BP	GO:0001889	liver development	15/1129	110/24215	0.000180085	0.00381332	0.002996	Frzb/Sulf2/Tgfa/Ezh2/Met/Cadm1/Tgfbr3/Foxm1/Hhex/Aurka/Ccdc39/E2f8/Gli1/Ccdc40/Upb1	15
CC	GO:0097014	ciliary plasm	15/1129	110/24215	0.000180085	0.00381332	0.002996	Mapt/Bbs1/Rp1/Ccdc39/Gli2/Dcdc2a/Gli1/Cys1/Spag6l/Dnah17/Ttll8/Dnah7a/Dnah1/Ccdc40/Spag17	15
CC	GO:0098984	neuron to neuron synapse	25/1129	243/24215	0.000187732	0.0039619	0.00311273	Gap43/Mapt/Mpp2/Ctnnd2/Map1a/Camk2b/Camk2g/Neurl1a/Epb41l1/Ank2/Ctnna2/Dnm3/Clstn3/Met/Dnajc6/Nsf/Dab1/Cadm1/Ntrk2/Snap91/Adora1/Smo/Gng3/Ngfr/Ntsr1	25
BP	GO:0060627	regulation of vesicle-mediated transport	41/1129	485/24215	0.000189218	0.0039799	0.00312688	Ccl2/Inpp5f/Dnm1/Stxbp1/Mertk/Tbc1d4/Ncam1/Ezr/Syt13/Serpine1/F2rl1/Dnajc6/Rims4/Nsf/Ston2/Cacna1i/Cdh13/Sgsm1/Napb/Syt7/Insig1/Rab3a/Snap91/Acsl3/Ptx3/Vsnl1/Mctp1/Stx1b/Syt3/Sytl4/Fgf14/Nod2/Rit2/Sele/Clu/Itga2/Adora2b/Stap1/Cd300lf/Slamf1/Pla2g4a	41
BP	GO:0021675	nerve development	12/1129	76/24215	0.000195345	0.00409508	0.00321737	Six4/Tfap2a/Sulf2/Fgfr3/Pax2/Serpine2/Neurog1/Ret/Slitrk6/Gabrb2/Sema3f/Ngfr	12
BP	GO:0061640	cytoskeleton-dependent cytokinesis	10/1129	55/24215	0.00020109	0.00418759	0.00329005	Cep55/Racgap1/Kif20a/Kif23/Ect2/Kif4/Cenpa/Aurkb/Plk1/Ckap2	10
BP	GO:0090307	mitotic spindle assembly	10/1129	55/24215	0.00020109	0.00418759	0.00329005	Racgap1/Kif23/Kif4/Birc5/Aurkb/Nek2/Cdc20/Mybl2/Plk1/Chmp4c	10
BP	GO:0099531	presynaptic process involved in chemical synaptic transmission	17/1129	136/24215	0.000202882	0.00421096	0.00330841	Stxbp1/Celsr1/Nrxn2/Syt13/Rims4/Ntrk2/Kcnc4/Napb/Syt7/Rab3a/Snap47/Snap91/Cplx2/Stx1b/Syt3/Sytl4/Snap25	17
BP	GO:0021936	regulation of cerebellar granule cell precursor proliferation	5/1129	13/24215	0.000205314	0.00424743	0.00333706	Cend1/Lhx5/Smo/Gli2/Gli1	5
BP	GO:0030323	respiratory tube development	23/1129	217/24215	0.000216194	0.00445785	0.00350238	Nfib/Fgfr3/Celsr1/Fgf1/Pdgfra/Stra6/Hhip/Rab3a/Aldh1a2/Hhex/Lox/Adamts2/Ccdc39/Gli2/Myocd/Gli1/Tbx4/Fgf9/Ascl1/Nkx2-1/Esrp2/Ccdc40/Fgf10	23
BP	GO:1904888	cranial skeletal system development	11/1129	66/24215	0.000219199	0.00450504	0.00353946	Six4/Tfap2a/Pdgfra/Neurog1/Frem1/Insig1/Msx2/Foxc2/Tbx15/Pax5/Trp63	11
BP	GO:0051781	positive regulation of cell division	12/1129	77/24215	0.000221728	0.00454217	0.00356863	Tgfa/Cdc25b/Fgf1/Fgf5/Racgap1/Kif23/Kif14/Ect2/Aurkb/Cdc6/Fgf9/Igf2	12
BP	GO:0003351	epithelial cilium movement	6/1129	20/24215	0.00022348	0.00456321	0.00358516	Ccdc39/Nme5/Adcy10/Dnah1/Ccdc40/Spag17	6
BP	GO:0000281	mitotic cytokinesis	9/1129	46/24215	0.000233526	0.00475289	0.00373418	Cep55/Racgap1/Kif20a/Kif23/Ect2/Kif4/Cenpa/Plk1/Ckap2	9
BP	GO:0050905	neuromuscular process	16/1129	125/24215	0.000234721	0.0047618	0.00374119	Rac3/Clrn1/Camk2b/Ctnna2/Stra6/Neurog1/Rbfox1/Scn1a/Tmem150c/Jph3/Glrb/Nr4a3/Igdcc3/Slitrk6/Fgf14/Npas1	16
BP	GO:0061008	hepaticobiliary system development	15/1129	113/24215	0.000243453	0.00492307	0.00386789	Frzb/Sulf2/Tgfa/Ezh2/Met/Cadm1/Tgfbr3/Foxm1/Hhex/Aurka/Ccdc39/E2f8/Gli1/Ccdc40/Upb1	15
BP	GO:0048762	mesenchymal cell differentiation	21/1129	192/24215	0.000260138	0.00524362	0.00411974	Frzb/Tfap2a/Pax2/Sfrp2/Ezh2/Gja1/Tgfbr3/Rgcc/Ret/Aldh1a2/Smo/Msx2/Foxc2/Mad2l2/Myocd/Sox8/Sema3f/Tmem100/Nkx2-1/Has2/Fgf10	21
CC	GO:0043292	contractile fiber	23/1129	220/24215	0.000264216	0.0053088	0.00417095	Pdlim3/Syne2/Trim32/Ank2/Slc8a1/Tmod2/Tpm2/Gja1/Des/Ak1/Scn1a/Cst3/Kcnj8/Habp4/Myh11/Fkbp1b/Tmod1/Nrap/Jph2/Tnnt2/Myom2/Igfn1/Xirp2	23
CC	GO:0043195	terminal bouton	15/1129	114/24215	0.000268466	0.00537702	0.00422454	L1cam/Stxbp1/Sv2a/Ntrk2/Rab3a/Sncb/Snap91/Cplx2/Syp/Adora1/Syngr1/Hcn4/Snap25/Ush2a/Ntsr1	15
BP	GO:0002274	myeloid leukocyte activation	20/1129	179/24215	0.000272209	0.00543467	0.00426983	Kit/Stxbp1/Thbs1/Chga/Cd200/F2rl1/Ndrg1/Cd244/Ulbp1/Cplx2/Nr4a3/Pla2g3/Clu/Adora2b/Stap1/Cd300lf/Slamf1/Muc5b/Plscr1/Irf4	20
BP	GO:0043524	negative regulation of neuron apoptotic process	19/1129	166/24215	0.000281581	0.005604	0.00440287	Six4/Tfap2a/Draxin/Faim2/Stxbp1/Optn/Ppargc1a/Kif14/Ntrk2/Birc5/Chl1/Nr4a2/Sncb/Smo/Mt3/Nr4a3/Gabrb2/Ngfr/Ccl12	19
BP	GO:0035050	embryonic heart tube development	12/1129	79/24215	0.000283677	0.0056279	0.00442165	Sufu/Lbx1/Slc8a1/Gja1/Stil/Tead2/Aldh1a2/Smo/Hhex/Foxc2/Ccdc39/Ccdc40	12
CC	GO:0000922	spindle pole	15/1129	115/24215	0.000295663	0.00584725	0.00459399	Cdc25b/Ccnb1/Dlgap5/Kntc1/Kifc1/Cep128/Aurkb/Nek2/Mad2l1/Cdc6/Plk1/Aurka/Spdl1/Wdr62/Psrc1	15
BP	GO:0085029	extracellular matrix assembly	7/1129	29/24215	0.000297283	0.00585255	0.00459815	Tnxb/Mfap4/Thsd4/Rgcc/Lox/Myh11/Has2	7
MF	GO:0005249	voltage-gated potassium channel activity	13/1129	91/24215	0.000299684	0.00585255	0.00459815	Kcnq4/Kcna6/Kcnj6/Hcn2/Kcnj10/Kcnc4/Kcnj8/Hcn4/Kcne3/Kcnk5/Kcnj9/Snap25/Cngb1	13
BP	GO:0006282	regulation of DNA repair	13/1129	91/24215	0.000299684	0.00585255	0.00459815	Blm/Usp1/Rad51ap1/Polq/Rad51/Brca1/Parpbp/Foxm1/Chek1/Rpa2/Fignl1/Fign/Fgf10	13
BP	GO:0051225	spindle assembly	13/1129	91/24215	0.000299684	0.00585255	0.00459815	Racgap1/Kif23/Kif4/Birc5/Sept1/Aurkb/Nek2/Cdc20/Mybl2/Plk1/Aurka/Haus4/Chmp4c	13
BP	GO:0045683	negative regulation of epidermis development	6/1129	21/24215	0.000300584	0.00585255	0.00459815	Ezh2/Fermt1/Smo/Msx2/Ngfr/Trp63	6
BP	GO:0046578	regulation of Ras protein signal transduction	22/1129	208/24215	0.000302299	0.00586778	0.00461011	Rasal1/Arhgef3/Ssx2ip/Timp2/Met/Kif14/F2rl1/Ect2/Stmn3/Foxm1/Rasgrf1/Arfgef3/Kctd13/Arhgef39/Rit2/Arhgef38/Rtn4r/Ngfr/Psd4/Gpr17/Eps8l2/Fgf10	22
MF	GO:0043138	3'-5' DNA helicase activity	5/1129	14/24215	0.000307134	0.00594329	0.00466944	Blm/Recql4/Gins2/Gins1/Cdc45	5
BP	GO:0090596	sensory organ morphogenesis	28/1129	295/24215	0.000309409	0.00596894	0.00468959	Kcnq4/Frzb/Six4/Tfap2a/Fgfr3/Pax2/Clrn1/Celsr1/Stra6/Rp1/Prdm1/Neurog1/Ntrk2/Nectin3/Insig1/Atoh1/Tsku/Hmgn1/Col5a1/Nr4a3/Gli2/Slitrk6/Sox8/Grk1/Fgf9/Trpm1/Fgf10/Myo15	28
CC	GO:0014069	postsynaptic density	24/1129	237/24215	0.000316408	0.00608529	0.00478101	Gap43/Mapt/Mpp2/Ctnnd2/Map1a/Camk2b/Camk2g/Neurl1a/Epb41l1/Ank2/Ctnna2/Dnm3/Clstn3/Met/Dnajc6/Nsf/Dab1/Cadm1/Ntrk2/Snap91/Adora1/Smo/Gng3/Ngfr	24
BP	GO:0051899	membrane depolarization	13/1129	92/24215	0.000334344	0.00641064	0.00503662	Shtn1/Gpd1l/Gja1/Cacna1i/Scn1a/Prkcz/Scn2a/Hcn4/Scn2b/Scn1b/Alox12/Ngfr/Ntsr1	13
BP	GO:0044843	cell cycle G1/S phase transition	20/1129	182/24215	0.000339113	0.00646052	0.00507581	Cdkn2b/Camk2b/Camk2g/Ezh2/Dbf4/Cdk4/Kif14/Iqgap3/Lsm11/Rgcc/Mtbp/Cables1/Rpa2/Larp7/Cdc45/Ccne2/Gli1/Pidd1/Trp63/Fgf10	20
MF	GO:0004386	helicase activity	17/1129	142/24215	0.00034077	0.00646052	0.00507581	Mcm7/Blm/Mcm5/Hells/Brip1/Ercc6l/Recql4/Pif1/Ttf2/Mcm4/Gins2/Gins1/Mcm3/Hfm1/Cdc45/Mcm8/Ddx25	17
CC	GO:0005911	cell-cell junction	38/1129	451/24215	0.000340956	0.00646052	0.00507581	Kit/Nphs1/Ptpru/Ank2/Gja4/Ncam1/Atp1a2/Slc8a1/Ctnna2/Ssx2ip/Gja1/Sv2a/Cdk4/Cd200/Cdca3/Des/Ect2/Cadm1/Iqgap3/Nectin3/Scn1a/Ndrg1/Panx2/Prkcz/Scn2a/Col13a1/Scn1b/Sapcd2/Mlc1/Baiap2l1/Abcc2/Nrap/Ngfr/Dsp/Themis/Pard6b/Cldn6/Gm609	38
BP	GO:0048871	multicellular organismal homeostasis	31/1129	342/24215	0.000341054	0.00646052	0.00507581	Rac3/Trim32/Clrn1/Map1a/Prcp/Drd1/Nr1d1/Ppargc1a/Bbs1/Rp1/Met/Ndn/Tnfrsf11b/Lepr/Adora1/Smo/Pask/Acp5/Nr4a3/Napsa/Cdhr1/Nod2/Alox12/Ush2a/Ntsr1/Adrb3/Pla2g4a/Cngb1/Col14a1/Scd1/Trp63	31
CC	GO:0099572	postsynaptic specialization	24/1129	239/24215	0.000358131	0.00676362	0.00531394	Gap43/Mapt/Mpp2/Ctnnd2/Map1a/Camk2b/Camk2g/Neurl1a/Epb41l1/Ank2/Ctnna2/Dnm3/Clstn3/Met/Dnajc6/Nsf/Dab1/Cadm1/Ntrk2/Snap91/Adora1/Smo/Gng3/Ngfr	24
MF	GO:0072341	modified amino acid binding	12/1129	81/24215	0.000359723	0.00677335	0.00532159	Gap43/Thbs1/Dhfr/Cbs/Syt7/Gstm1/Syt3/Gstm7/Gsdmd/Tyms/Cd300lf/Jph2	12
BP	GO:0045737	positive regulation of cyclin-dependent protein serine/threonine kinase activity	8/1129	39/24215	0.000368443	0.00688628	0.00541031	Ccnb1/Lmnb1/Cks1b/Stil/Rgcc/Cdc6/Psrc1/Fgf10	8
BP	GO:0060537	muscle tissue development	37/1129	437/24215	0.000369552	0.00688628	0.00541031	Six4/Nphs1/Dll4/Hmgcr/Fgf1/Foxn2/Ncam1/Slc8a1/Pdgfra/Plagl1/Ccnb1/Megf10/Stra6/Ppargc1a/Gja1/AW551984/Met/Rbfox1/Tgfbr3/Aldh1a2/Smo/Tcf7l2/AI464131/Foxc2/Myh11/Myocd/Sox8/Gli1/Fdps/Fgf9/Jph2/Pax5/Tnnt2/Dsp/Xirp2/Col14a1/Trp63	37
BP	GO:0021987	cerebral cortex development	14/1129	105/24215	0.0003701	0.00688628	0.00541031	Syne2/2900011O08Rik/Bbs1/Kif14/Dab1/Ntrk2/Tacc3/Atoh1/Tfap2c/Smo/Wdr62/Ascl1/Pax5/Nkx2-1	14
BP	GO:2000177	regulation of neural precursor cell proliferation	14/1129	105/24215	0.0003701	0.00688628	0.00541031	Ptprz1/Dll4/Cend1/Optn/Lhx5/C330027C09Rik/Disp3/Smo/Shcbp1/Gli2/Gli1/Ascl1/Ngfr/Spint1	14
BP	GO:0008543	fibroblast growth factor receptor signaling pathway	11/1129	70/24215	0.000372647	0.00689287	0.00541549	Sulf2/Fgfr3/Fgf1/Thbs1/Fgf5/Hhip/Tcf7l2/Shcbp1/Fgf9/Ngfr/Fgf10	11
CC	GO:0042734	presynaptic membrane	11/1129	70/24215	0.000372647	0.00689287	0.00541549	L1cam/Stxbp1/Nrxn2/Ache/Syt7/Snap91/Syp/Adora1/Stx1b/Grm2/Snap25	11
BP	GO:0048705	skeletal system morphogenesis	24/1129	240/24215	0.000380749	0.00701492	0.00551138	Six4/Tfap2a/Fgfr3/Scube2/Sfrp2/Pdgfra/Thbs1/Neurog1/Alx4/Sp5/Hhip/Rflna/Cbs/Frem1/Insig1/Recql4/Msx2/Acp5/Foxc2/Col13a1/Tbx15/Tbx4/Pax5/Has2	24
BP	GO:0000082	G1/S transition of mitotic cell cycle	19/1129	170/24215	0.000381476	0.00701492	0.00551138	Cdkn2b/Camk2b/Camk2g/Ezh2/Dbf4/Cdk4/Kif14/Iqgap3/Lsm11/Rgcc/Mtbp/Cables1/Rpa2/Larp7/Cdc45/Ccne2/Pidd1/Trp63/Fgf10	19
BP	GO:0048608	reproductive structure development	37/1129	438/24215	0.000386028	0.00707793	0.00556089	Kit/Six4/Htra1/Mertk/Sfrp2/Slc8a1/Pcyt1b/Pdgfra/Stra6/Prdm1/Serpine2/Met/Fanca/Nsdhl/Serpine1/Neurog1/Dhcr24/Brip1/Plk4/Vash2/Tcf7l2/Kif18a/Hmgb2/Gli2/E2f8/Myocd/Sox8/Nup210l/Ttpa/Fancf/Fgf9/Igf2/Spint1/Nkx2-1/Pla2g4a/Trp63/Fgf10	37
CC	GO:0032279	asymmetric synapse	24/1129	241/24215	0.000404612	0.00735964	0.00578222	Gap43/Mapt/Mpp2/Ctnnd2/Map1a/Camk2b/Camk2g/Neurl1a/Epb41l1/Ank2/Ctnna2/Dnm3/Clstn3/Met/Dnajc6/Nsf/Dab1/Cadm1/Ntrk2/Snap91/Adora1/Smo/Gng3/Ngfr	24
BP	GO:0043410	positive regulation of MAPK cascade	39/1129	471/24215	0.000404888	0.00735964	0.00578222	Kit/Ccl2/Fgfr3/Tgfa/Map3k9/Hmgcr/Fgf1/Peli2/Cspg4/Pdgfra/Ezh2/Thbs1/Lmnb1/Ntsr2/Mdfic/Timp2/Met/F2rl1/Lepr/Ntrk2/Iqgap3/Map3k13/C1qtnf1/Ntrk3/Adora1/Mt3/Prkcz/Ccl9/Nod2/Rit2/Ccr1/Fgf9/Ngfr/Slamf1/Adrb3/Igf2/Ccl12/Xdh/Fgf10	39
BP	GO:0033044	regulation of chromosome organization	29/1129	315/24215	0.000404903	0.00735964	0.00578222	Hecw2/Ccnb1/Atad2/Bub1/Gen1/Stil/Recql4/Tacc3/Pif1/Brca1/Aurkb/Ttk/Mtbp/Nek2/Mad2l1/Cdc6/Usp44/Chek1/Plk1/Ndc80/Cdca5/H3f3a/Myocd/Cdc45/Phf19/Tex14/Rmi2/Pax5/Igf2	29
CC	GO:0043209	myelin sheath	22/1129	213/24215	0.000420765	0.0076259	0.00599141	Gnao1/Dnm1/Stxbp1/Ncam1/Atp1a2/Glul/Eef1a2/Eno2/Ezr/Nsf/Napb/Ndrg1/Atp6v1a/Ckmt1/Cnrip1/Calm3/Gstm1/Prkcz/Cntn1/Prx/Snap25/Tppp	22
BP	GO:0021696	cerebellar cortex morphogenesis	8/1129	40/24215	0.000441925	0.00791596	0.0062193	Faim2/Cend1/Lhx5/Serpine2/Kif14/Smo/Gli2/Gli1	8
BP	GO:0086002	cardiac muscle cell action potential involved in contraction	8/1129	40/24215	0.000441925	0.00791596	0.0062193	Ank2/Gpd1l/Scn1a/Kcnj8/Kcne3/Scn2b/Scn1b/Dsp	8
BP	GO:0031629	synaptic vesicle fusion to presynaptic active zone membrane	5/1129	15/24215	0.000443062	0.00791596	0.0062193	Stxbp1/Rab3a/Snap47/Stx1b/Snap25	5
BP	GO:0051546	keratinocyte migration	5/1129	15/24215	0.000443062	0.00791596	0.0062193	Hbegf/Serpine1/Fermt1/Has2/Fgf10	5
BP	GO:0099500	vesicle fusion to plasma membrane	5/1129	15/24215	0.000443062	0.00791596	0.0062193	Stxbp1/Rab3a/Snap47/Stx1b/Snap25	5
BP	GO:0061458	reproductive system development	37/1129	442/24215	0.000458666	0.00815561	0.00640758	Kit/Six4/Htra1/Mertk/Sfrp2/Slc8a1/Pcyt1b/Pdgfra/Stra6/Prdm1/Serpine2/Met/Fanca/Nsdhl/Serpine1/Neurog1/Dhcr24/Brip1/Plk4/Vash2/Tcf7l2/Kif18a/Hmgb2/Gli2/E2f8/Myocd/Sox8/Nup210l/Ttpa/Fancf/Fgf9/Igf2/Spint1/Nkx2-1/Pla2g4a/Trp63/Fgf10	37
BP	GO:0007612	learning	18/1129	159/24215	0.000460183	0.00815561	0.00640758	Kit/Slc6a1/Ctnnd2/Slc12a5/Drd1/Hmgcr/Nrxn2/Rag1/Atp1a2/Stra6/Slc8a2/Ntrk2/Slc8a3/Chst10/Jph3/Dcdc2a/Snap25/Ntsr1	18
BP	GO:0032467	positive regulation of cytokinesis	7/1129	31/24215	0.000461663	0.00815561	0.00640758	Cdc25b/Racgap1/Kif23/Kif14/Ect2/Aurkb/Cdc6	7
BP	GO:0048791	calcium ion-regulated exocytosis of neurotransmitter	7/1129	31/24215	0.000461663	0.00815561	0.00640758	Syt13/Rims4/Syt7/Stx1b/Syt3/Sytl4/Snap25	7
BP	GO:0003007	heart morphogenesis	25/1129	258/24215	0.000467005	0.00822688	0.00646358	Tfap2a/Sufu/Dll4/Lbx1/Sfrp2/Slc8a1/Thbs1/Gja1/Stil/Tgfbr3/Tead2/Aldh1a2/Smo/Col5a1/Msx2/Foxc2/Ccdc39/Tmem100/Smad6/Fgf9/Tnnt2/Dsp/Xirp2/Has2/Ccdc40	25
BP	GO:0042471	ear morphogenesis	16/1129	133/24215	0.000476608	0.00835349	0.00656305	Kcnq4/Frzb/Six4/Tfap2a/Pax2/Clrn1/Celsr1/Neurog1/Insig1/Atoh1/Nr4a3/Gli2/Slitrk6/Fgf9/Fgf10/Myo15	16
CC	GO:0016528	sarcoplasm	11/1129	72/24215	0.000478177	0.00835349	0.00656305	Syne2/Camk2b/Camk2g/Thbs1/Atp2a3/Spock1/Jph3/Gstm7/Fkbp1b/Jph2/Xdh	11
BP	GO:0070192	chromosome organization involved in meiotic cell cycle	11/1129	72/24215	0.000478177	0.00835349	0.00656305	Ncapd2/Bub1/Trip13/Brip1/Smc2/Rad51/Syce2/Ankle1/Ccne2/Rad51c/Msh5	11
CC	GO:0014704	intercalated disc	10/1129	61/24215	0.000481507	0.00838835	0.00659044	Ank2/Atp1a2/Slc8a1/Gja1/Des/Scn1a/Scn2a/Scn1b/Nrap/Dsp	10
BP	GO:0044344	cellular response to fibroblast growth factor stimulus	12/1129	84/24215	0.000505701	0.00878551	0.00690248	Sulf2/Fgfr3/Dll4/Fgf1/Thbs1/Fgf5/Hhip/Tcf7l2/Shcbp1/Fgf9/Ngfr/Fgf10	12
BP	GO:2001020	regulation of response to DNA damage stimulus	19/1129	174/24215	0.00051083	0.00885017	0.00695327	Mapt/Trim32/Blm/Usp1/Rad51ap1/Polq/Rad51/Brca1/Wdr76/Parpbp/Foxm1/Chek1/Rpa2/Fignl1/Ankle1/Fign/Clu/Plscr1/Fgf10	19
MF	GO:0017075	syntaxin-1 binding	6/1129	23/24215	0.000516173	0.00889373	0.0069875	Sybu/Stxbp1/Nsf/Cplx2/Syp/Snap25	6
BP	GO:1902751	positive regulation of cell cycle G2/M phase transition	6/1129	23/24215	0.000516173	0.00889373	0.0069875	Cdc25b/Dtl/Cdk4/Cdc25c/Rad51c/Rad51b	6
BP	GO:0086001	cardiac muscle cell action potential	9/1129	51/24215	0.000523367	0.00899304	0.00706553	Ank2/Gpd1l/Scn1a/Kcnj8/Hcn4/Kcne3/Scn2b/Scn1b/Dsp	9
BP	GO:1904031	positive regulation of cyclin-dependent protein kinase activity	8/1129	41/24215	0.000526863	0.00902846	0.00709335	Ccnb1/Lmnb1/Cks1b/Stil/Rgcc/Cdc6/Psrc1/Fgf10	8
BP	GO:0048232	male gamete generation	40/1129	494/24215	0.000535386	0.00914956	0.0071885	Kit/Dnmt3a/Neurl1a/Mertk/Pcyt1b/Racgap1/C330027C09Rik/Fanca/Cadm1/Nectin3/Trip13/Brip1/Ica1l/Chtf18/Kif18a/Fignl1/H2afx/Hfm1/Hmgb2/Adamts2/H3f3a/Nme5/Sox8/Ybx2/Gli1/Rad51c/Mcm8/Apob/Tex14/Nup210l/Pla2g3/Suv39h2/Fancf/Spag6l/Ddx25/Nanos3/Zscan2/Adcy10/Pax5/Spag4	40
BP	GO:0061138	morphogenesis of a branching epithelium	22/1129	217/24215	0.000542941	0.00925354	0.00727019	Six4/Pax2/Dll4/Celsr1/Fgf1/Sfrp2/Pdgfra/Met/Hhip/Tfap2c/Smo/Hhex/Msx2/Etv4/Foxc2/Gli2/Sox8/Tgm2/Spint1/Esrp2/Trp63/Fgf10	22
BP	GO:2000179	positive regulation of neural precursor cell proliferation	10/1129	62/24215	0.000550459	0.00935631	0.00735094	Dll4/Optn/Lhx5/C330027C09Rik/Disp3/Smo/Gli2/Gli1/Ascl1/Ngfr	10
MF	GO:0022836	gated channel activity	28/1129	306/24215	0.000556285	0.00942985	0.00740871	Kcnq4/Kcna6/Pex5l/Kcnj6/Hcn2/Kcnj10/Kcnip4/Cacna1i/Scn1a/Kcnc4/Kcnj8/Tmem150c/Jph3/Scn2a/Hcn4/Glrb/Kcne3/Scn2b/Scn1b/Gabrb2/Kcnk5/Gabra1/Jph2/Kcnj9/Snap25/Slc17a7/Cacnb4/Cngb1	28
BP	GO:0009582	detection of abiotic stimulus	15/1129	122/24215	0.000561228	0.00948807	0.00745445	Kit/Cds2/Serpine2/Scn1a/Adora1/Fech/Reep6/Itga2/Grk1/Ngfr/Loxhd1/Ntsr1/Cacnb4/Pkd1l1/Cngb1	15
BP	GO:0021954	central nervous system neuron development	12/1129	85/24215	0.000564268	0.00951389	0.00747474	Tfap2a/Nfib/Rac3/Prdm8/Drd1/Neurog2/Ntrk2/Nr4a2/Tsku/Gli2/Scn1b/Ascl1	12
BP	GO:0060541	respiratory system development	24/1129	247/24215	0.000577276	0.00970719	0.00762661	Six4/Nfib/Fgfr3/Celsr1/Fgf1/Pdgfra/Stra6/Hhip/Rab3a/Aldh1a2/Hhex/Lox/Adamts2/Ccdc39/Gli2/Myocd/Gli1/Tbx4/Fgf9/Ascl1/Nkx2-1/Esrp2/Ccdc40/Fgf10	24
BP	GO:0015711	organic anion transport	32/1129	369/24215	0.000595786	0.00999173	0.00785016	Slc6a1/Slc36a1/Pitpnm1/Slc38a1/Slc6a17/Stxbp1/Thbs1/Atp9a/Gja1/Sv2a/Slc7a14/Slc16a9/Kcnj10/Slc7a8/Apba1/Ntrk2/Acsl6/Slc6a15/Slc16a4/Adora1/Slc22a6/Acsl3/Gm6614/Abcc2/Ace2/Stra6l/Grm2/Slc17a7/Pctp/Ntsr1/Cacnb4/Pla2g4a	32

## Sheet: Chronic in vivo GOs 1714 DEGs
Enriched gene ontology functions only in chronic Ccm3/Pdcd10ECKO in vivo NVUs only (p < 0.01, FDR corrected)
ONTOLOGY	ID	Description	Gene Ratio	Bg Ratio	p-value	p-value, FDR corrected	q-value	Gene ID	Count
BP	GO:0001525	angiogenesis	77/1611	444/24215	7.72269e-15	5.32325e-11	3.79631e-11	Cxcr4/Syk/Robo1/Fgfr1/Tnfrsf12a/Btg1/Prkca/Prkcb/Thsd7a/Cysltr1/Hif1a/Pxn/Ephb2/Itgb2/Adgrb2/Slit2/Ctgf/Klf5/Hdac9/Aqp1/Abcc8/Rspo3/Mmp19/Cyr61/Clic4/Sparc/Cd36/Adam15/Pde3b/Fn1/Unc5b/Vegfa/Cnmd/Hif3a/Ngp/Ramp1/Col4a2/Cx3cr1/Col4a1/Adipor2/Jun/Ptprm/Ephb3/Angptl4/Kdr/Klf4/Hgf/C3ar1/Itgb3/Mapk7/Ppp1r16b/Tspan12/Ecscr/Nos3/Col18a1/Col4a3/Adamts1/Shb/Ang/Fgf2/Runx1/Clec14a/Ccl11/Plcd1/Ctsh/Lef1/Ramp…	77
CC	GO:0005578	proteinaceous extracellular matrix	64/1611	349/24215	1.074e-13	3.70155e-10	2.63978e-10	Trf/Efemp1/Timp4/Lingo1/Bmp1/Flrt2/Lrrc55/Mmp17/Lrrn1/Adamts4/Ctgf/Hapln2/Pxdn/Ucma/Crtac1/Hmcn1/Lama3/Crispld2/Mmp19/Cyr61/Sparc/Wnt2/Adamts10/Myoc/Fn1/Vegfa/Emilin3/Cnmd/Col4a2/Col4a1/Angptl4/Hapln4/Wnt9a/Vwf/Npnt/Adamts9/Lamc2/Col4a5/Adamtsl2/Lingo3/Podn/Col18a1/Col27a1/Smoc1/Lama5/Col4a3/Adamts1/Ang/Emid1/Mfap5/Runx1/Igf1/Prelp/Tgfb2/Hspg2/Col11a1/Col6a4/Wnt5a/Ecm1/Col8a1/Mmp3/Nid1/Lama1/Cthr…	64
BP	GO:0001503	ossification	68/1611	395/24215	4.20059e-13	9.65155e-10	6.88307e-10	Mapk1/Fgfr1/Bmp1/Tob2/H3f3b/Gli3/Mn1/Hif1a/Gfra4/Pbx1/Igsf10/Bmpr2/Sort1/Ctgf/Zbtb16/Mmp16/Bcap29/Ucma/Clic1/Cyr61/Ryr1/Myoc/Hemgn/Jund/Fzd1/Vegfa/Cnmd/Csgalnact1/Nfe2/Sbno2/Srgn/Igfbp5/Scx/Fat4/Ltf/Runx2/Lrp4/Gdpd2/Npnt/Rspo2/Bmp5/Fzd9/Fhl2/Spp1/Cebpd/Lmna/Id4/Csf1/Ranbp3l/Smoc1/Ppargc1b/Mmp14/Fgf2/Runx1/Igf1/Lef1/Snai2/Hspg2/Epha2/Nab2/Wnt5a/Ecm1/Egr2/Thbs3/Calcr/Isg15/Cthrc1/Cebpb	68
BP	GO:0022604	regulation of cell morphogenesis	75/1611	463/24215	6.32108e-13	9.86959e-10	7.03856e-10	Kndc1/Lzts1/Robo2/Robo1/Dcx/Cdk5r1/Ppp1r9a/Tnfrsf12a/Islr2/Plxnb2/Syne1/Dbn1/S100b/Lzts3/Cdc42se2/Stau2/Pxn/Arhgef7/Ephb2/Trpc6/Strip2/Gsk3b/Skil/Sgk1/Baiap2/Dock5/Bmpr2/Cacna1a/Slit2/Ttl/Eps8/Fgd4/Tnik/Kif13b/Cit/Ppp3ca/Unc13d/Ap1ar/Myh14/Cdh4/Tiam1/Eef2k/Sparc/Myoc/Nin/Fn1/Bcar1/Vegfa/Cdc42ep2/Lrrk2/Plekho1/Triobp/Fstl4/Arhgap18/Kel/Sema3a/Ephb3/Rhoj/Ust/Kdr/Itgb3/Pou3f2/Apoe/Lrp4/Plxnb3/Msn/Rh…	75
CC	GO:0045121	membrane raft	62/1611	347/24215	8.59097e-13	9.86959e-10	7.03856e-10	Mapk1/Rap2b/Prkca/Cdh15/Cd24a/Atp2b3/Atp1a1/Cd4/Itgb2/Gsk3b/Atp2b1/Scn5a/Grip1/H2-D1/Bmpr2/Nos1ap/Ppp2r1b/Irs1/Gprc5b/Aqp1/Adcy3/Rftn1/Sdc4/Nos1/Cd36/Fxyd1/Unc5b/Scarb1/Bsg/Ahnak/Lrrk2/Cd48/Slc2a1/Ctsd/Casp3/Kdr/Pllp/Fcgr2b/Lrp4/Atp2b2/Hyal2/Zap70/Fcer1g/Itpr1/Tlr4/Mall/Psen2/Nos3/Hck/Rgs19/Tnfrsf1b/Myo1d/Cmtm8/Kcnq1/Plvap/Adam1a/Arid3a/Plcd1/Lat2/Itga1/Tdgf1/Serpinh1	62
CC	GO:0098857	membrane microdomain	62/1611	347/24215	8.59097e-13	9.86959e-10	7.03856e-10	Mapk1/Rap2b/Prkca/Cdh15/Cd24a/Atp2b3/Atp1a1/Cd4/Itgb2/Gsk3b/Atp2b1/Scn5a/Grip1/H2-D1/Bmpr2/Nos1ap/Ppp2r1b/Irs1/Gprc5b/Aqp1/Adcy3/Rftn1/Sdc4/Nos1/Cd36/Fxyd1/Unc5b/Scarb1/Bsg/Ahnak/Lrrk2/Cd48/Slc2a1/Ctsd/Casp3/Kdr/Pllp/Fcgr2b/Lrp4/Atp2b2/Hyal2/Zap70/Fcer1g/Itpr1/Tlr4/Mall/Psen2/Nos3/Hck/Rgs19/Tnfrsf1b/Myo1d/Cmtm8/Kcnq1/Plvap/Adam1a/Arid3a/Plcd1/Lat2/Itga1/Tdgf1/Serpinh1	62
BP	GO:0007264	small GTPase mediated signal transduction	69/1611	416/24215	1.72922e-12	1.70279e-09	1.21435e-09	Als2cl/Kndc1/Arhgap32/Als2/Arpp19/Arhgap33/Robo1/Abr/Rap2b/Rgl1/Abi2/Rasa3/Tiam2/Camk2d/Arl15/Ctnnal1/Nckap1/Rhobtb2/Arhgef7/Ephb2/Hrasls/Plk2/Arhgef17/Bcr/Baiap2/Dock5/Slit2/Cyth1/Eps8/Gpr35/Rhoc/Arhgef37/Dock3/Fgd4/Adra1a/Kitl/Tiam1/Chml/Trim67/Cdon/Myoc/Fgd3/Cdc42ep2/Dock9/Rasgef1c/Srgap1/Arhgap18/Phactr4/Jun/Rhog/Rhoj/Rasa4/Apoe/Arhgef10/Hras/Rhou/Rac2/Csf1/Nrg1/Arhgap42/Arhgef19/Dock6/Igf1/T…	69
BP	GO:0010769	regulation of cell morphogenesis involved in differentiation	55/1611	298/24215	4.44706e-12	3.8317e-09	2.7326e-09	Kndc1/Lzts1/Robo2/Robo1/Dcx/Cdk5r1/Ppp1r9a/Tnfrsf12a/Islr2/Plxnb2/Syne1/Dbn1/Lzts3/Stau2/Arhgef7/Ephb2/Trpc6/Gsk3b/Skil/Sgk1/Baiap2/Dock5/Bmpr2/Cacna1a/Slit2/Ttl/Tnik/Kif13b/Cit/Ppp3ca/Unc13d/Ap1ar/Cdh4/Tiam1/Eef2k/Myoc/Nin/Fn1/Bcar1/Vegfa/Lrrk2/Triobp/Fstl4/Kel/Sema3a/Ephb3/Ust/Itgb3/Pou3f2/Apoe/Lrp4/Plxnb3/Nrg1/Wnt5a/Efna1	55
CC	GO:0098589	membrane region	68/1611	417/24215	5.58583e-12	4.27813e-09	3.05098e-09	Trf/Mapk1/Fnbp1/Rap2b/Prkca/Cdh15/Cd24a/Atp2b3/Atp1a1/Cd4/Itgb2/Gsk3b/Ap1s1/Atp2b1/Scn5a/Grip1/H2-D1/Bmpr2/Nos1ap/Sort1/Ppp2r1b/Bcl2l1/Irs1/Gprc5b/Aqp1/Adcy3/Rftn1/Ldlrap1/Sdc4/Nos1/Cd36/Fxyd1/Unc5b/Scarb1/Bsg/Ahnak/Lrrk2/Cd48/Slc2a1/Ctsd/Casp3/Kdr/Pllp/Fcgr2b/Lrp4/Atp2b2/Hyal2/Zap70/Fcer1g/Itpr1/Tlr4/Mall/Psen2/Nos3/Hck/Rgs19/Tnfrsf1b/Myo1d/Cmtm8/Kcnq1/Plvap/Adam1a/Arid3a/Plcd1/Lat2/Itga1/Tdgf1/…	68
BP	GO:0044057	regulation of system process	76/1611	498/24215	9.23292e-12	6.36425e-09	4.53871e-09	Trf/Fgfr1/Gucy1a3/Htr2a/Foxp1/Prkca/Mtpn/Adora2a/Sstr2/Cacna2d1/Camk2d/Dbn1/S100b/Jup/Atp1a1/Wnk3/Cysltr1/Hif1a/Gsk3b/Cckbr/Inhba/Scn5a/Dock5/Bmpr2/Pbx3/Ctgf/Tnfrsf21/Hrh2/Gpr35/Adra1a/Cyba/Oprl1/Aqp1/Ppp3ca/Abcc8/Myl4/Vip/Nos1/Ryr1/Fxyd1/Npy2r/Arg2/Errfi1/Vamp8/Myrf/Asic2/Igfbp5/Jarid2/Abat/Sema3a/Fbxo32/Fcgr4/Ctss/Foxo1/Klf4/Prkg1/Hgf/Klk8/Npnt/Tnni1/Apln/Tlr4/Lmna/Nrg1/Nos3/Trip10/Arhgap42/Kcn…	76
MF	GO:0005216	ion channel activity	64/1611	400/24215	5.40277e-11	3.23115e-08	2.30432e-08	Cacnb3/Kcnq5/Kcnk10/Grin2c/Tmem266/Gabra4/Kcnk2/Kcnj12/Rasa3/Gria3/Cacna2d1/Cacna2d3/Kcnc1/Lrrc55/Fxyd5/Kcnk3/Trpc6/Kcnb2/Scn5a/Gria2/Cacna1a/Ano2/Kcnk12/Aqp1/Lrrc8a/Abcc8/Clic1/Lrrc8b/Slc26a11/Pkd2l1/Clic4/Ryr1/Panx1/Slc26a10/Fxyd1/Ttyh2/Kcnd1/Grik4/Tmem63c/Tpcn2/Cacng4/Asic2/Tmem28/Gabrd/Kcnab3/Chrnb1/Aqp6/Fxyd6/Kcnk9/Slc24a4/Kcnh4/Ano1/Itpr1/Piezo1/Clic6/Trpm2/Kcnq1/Fam26e/Piezo2/Trpc7/Scn7a/T…	64
MF	GO:0022838	substrate-specific channel activity	65/1611	410/24215	5.72396e-11	3.23115e-08	2.30432e-08	Cacnb3/Kcnq5/Kcnk10/Grin2c/Tmem266/Gabra4/Kcnk2/Kcnj12/Rasa3/Gria3/Slc14a1/Cacna2d1/Cacna2d3/Kcnc1/Lrrc55/Fxyd5/Kcnk3/Trpc6/Kcnb2/Scn5a/Gria2/Cacna1a/Ano2/Kcnk12/Aqp1/Lrrc8a/Abcc8/Clic1/Lrrc8b/Slc26a11/Pkd2l1/Clic4/Ryr1/Panx1/Slc26a10/Fxyd1/Ttyh2/Kcnd1/Grik4/Tmem63c/Tpcn2/Cacng4/Asic2/Tmem28/Gabrd/Kcnab3/Chrnb1/Aqp6/Fxyd6/Kcnk9/Slc24a4/Kcnh4/Ano1/Itpr1/Piezo1/Clic6/Trpm2/Kcnq1/Fam26e/Piezo2/Trpc7…	65
MF	GO:0015267	channel activity	68/1611	440/24215	6.56262e-11	3.23115e-08	2.30432e-08	Cacnb3/Kcnq5/Kcnk10/Grin2c/Tmem266/Gabra4/Kcnk2/Kcnj12/Rasa3/Gria3/Slc14a1/Cacna2d1/Cacna2d3/Kcnc1/Lrrc55/Fxyd5/Kcnk3/Trpc6/Kcnb2/Scn5a/Gjc2/Gria2/Cacna1a/Gjb1/Ano2/Kcnk12/Aqp1/Lrrc8a/Abcc8/Clic1/Lrrc8b/Slc26a11/Pkd2l1/Clic4/Ryr1/Panx1/Slc26a10/Rhag/Fxyd1/Ttyh2/Kcnd1/Grik4/Tmem63c/Tpcn2/Cacng4/Asic2/Tmem28/Gabrd/Kcnab3/Chrnb1/Aqp6/Fxyd6/Kcnk9/Slc24a4/Kcnh4/Ano1/Itpr1/Piezo1/Clic6/Trpm2/Kcnq1/Fam2…	68
MF	GO:0022803	passive transmembrane transporter activity	68/1611	440/24215	6.56262e-11	3.23115e-08	2.30432e-08	Cacnb3/Kcnq5/Kcnk10/Grin2c/Tmem266/Gabra4/Kcnk2/Kcnj12/Rasa3/Gria3/Slc14a1/Cacna2d1/Cacna2d3/Kcnc1/Lrrc55/Fxyd5/Kcnk3/Trpc6/Kcnb2/Scn5a/Gjc2/Gria2/Cacna1a/Gjb1/Ano2/Kcnk12/Aqp1/Lrrc8a/Abcc8/Clic1/Lrrc8b/Slc26a11/Pkd2l1/Clic4/Ryr1/Panx1/Slc26a10/Rhag/Fxyd1/Ttyh2/Kcnd1/Grik4/Tmem63c/Tpcn2/Cacng4/Asic2/Tmem28/Gabrd/Kcnab3/Chrnb1/Aqp6/Fxyd6/Kcnk9/Slc24a4/Kcnh4/Ano1/Itpr1/Piezo1/Clic6/Trpm2/Kcnq1/Fam2…	68
BP	GO:0006816	calcium ion transport	63/1611	394/24215	7.84717e-11	3.60604e-08	2.57167e-08	Cxcr4/Cacnb3/Pacsin3/Grin2c/Htr2a/Ramp3/Adora2a/Cacna2d1/Camk2d/Asph/Prkcb/Mchr1/Atp2b3/Cacna2d3/Ptpn22/Wnk3/Cd4/Cysltr1/Dbi/Trpc6/Atp2b1/Tspo/Gjc2/Nos1ap/Cacna1a/Ctgf/Homer1/Gpr35/Adra1a/Cyba/Oprl1/Ppp3ca/Ubash3b/Nos1/Pkd2l1/Ryr1/Panx1/Tpcn2/Cacng4/Ramp1/Ahnak/Tmem28/Cdh23/Bbc3/Itgb3/Slc24a4/Atp2b2/Mcub/Itpr1/Ptprc/Psen2/Nos3/Slc8b1/Trpm2/Fgf2/Cd84/Igf1/Trpc7/Ramp2/Tgfb2/Trpm6/Nol3/Calcr	63
BP	GO:0070838	divalent metal ion transport	68/1611	444/24215	9.84266e-11	4.24034e-08	3.02403e-08	Cxcr4/Trf/Cacnb3/Pacsin3/Grin2c/Htr2a/Ramp3/Adora2a/Cacna2d1/Camk2d/Asph/Prkcb/Mchr1/Atp2b3/Cacna2d3/Ptpn22/Wnk3/Cd4/Cysltr1/Dbi/Trpc6/Atp2b1/Tspo/Gjc2/Slc39a10/Nos1ap/Cacna1a/Ctgf/Homer1/Gpr35/Adra1a/Cyba/Oprl1/Ppp3ca/Ubash3b/Nos1/Pkd2l1/Ryr1/Panx1/Cnnm4/Tpcn2/Cacng4/Ramp1/Ahnak/Tmem28/Cdh23/Bbc3/Itgb3/Slc24a4/Atp2b2/Mcub/Itpr1/Ptprc/Psen2/Nos3/Slc8b1/Trpm2/Slc11a1/Nipal4/Fgf2/Cd84/Igf1/Trpc7/Ra…	68
BP	GO:0072507	divalent inorganic cation homeostasis	70/1611	466/24215	1.26159e-10	5.08648e-08	3.62746e-08	Cacnb3/Grin2c/Htr2a/Ramp3/Prkca/Cacna2d1/Camk2d/Asph/Prkcb/Cd24a/Smpd3/S100b/Mchr1/Atp2b3/Gpr6/Cd4/Dbi/Kcnk3/Trpc6/Cckbr/Atp2b1/Scn5a/Slc39a10/Cacna1a/Gpr35/Adra1a/Cyba/Oprl1/Mt2/Ubash3b/Ccl28/Nos1/Ryr1/Mt1/Cnnm4/Cd36/Fxyd1/Npy2r/Tpcn2/Tmem28/Cdh23/Esr1/Kel/Bbc3/Kdr/Fam20a/Prkg1/C3ar1/Itgb3/Apoe/Slc24a4/Atp2b2/Atp7b/Mcub/Itpr1/Ptprc/Psen2/Atp13a4/Slc8b1/Trpm2/Slc11a1/Fgf2/Plcd1/Trpc7/Tgfb2/Bnip3/…	70
BP	GO:0072511	divalent inorganic cation transport	68/1611	447/24215	1.32826e-10	5.08648e-08	3.62746e-08	Cxcr4/Trf/Cacnb3/Pacsin3/Grin2c/Htr2a/Ramp3/Adora2a/Cacna2d1/Camk2d/Asph/Prkcb/Mchr1/Atp2b3/Cacna2d3/Ptpn22/Wnk3/Cd4/Cysltr1/Dbi/Trpc6/Atp2b1/Tspo/Gjc2/Slc39a10/Nos1ap/Cacna1a/Ctgf/Homer1/Gpr35/Adra1a/Cyba/Oprl1/Ppp3ca/Ubash3b/Nos1/Pkd2l1/Ryr1/Panx1/Cnnm4/Tpcn2/Cacng4/Ramp1/Ahnak/Tmem28/Cdh23/Bbc3/Itgb3/Slc24a4/Atp2b2/Mcub/Itpr1/Ptprc/Psen2/Nos3/Slc8b1/Trpm2/Slc11a1/Nipal4/Fgf2/Cd84/Igf1/Trpc7/Ra…	68
CC	GO:0014069	postsynaptic density	45/1611	237/24215	1.47702e-10	5.35848e-08	3.82143e-08	Lzts1/Als2/Pdzd2/Grin2c/Cdk5r1/Ppp1r9a/Gria3/Adora2a/Dbn1/Sema4c/Gsg1l/Ywhaz/Sorbs2/Atp1a1/Lzts3/Plcb4/Tmem108/Sh2d5/Rgs14/Ppp1r9b/Gsk3b/Dlg3/Bcr/Baiap2/Grip1/Bmpr2/Gria2/Homer1/Eps8/Bcas1/Tiam1/Nos1/Homer3/Eef2k/Cnn3/Strn/Shank2/Il1r1/Cpeb1/Cryab/Lrp4/Atp2b2/Itpr1/Itga8/Bnip3	45
BP	GO:0031589	cell-substrate adhesion	52/1611	300/24215	1.86353e-10	6.42267e-08	4.58037e-08	Tnfrsf12a/Tmem8b/Zyx/Dbn1/Arhgap6/Pxn/Arhgef7/Itgb2/Gsk3b/Dock5/Ctgf/Gcnt2/Apod/Epha3/Peak1/Unc13d/Ap1ar/Ccl28/Tiam1/Sdc4/Cyr61/Myoc/Onecut2/Cd36/Npy2r/Adam15/Cd63/Fn1/Bcar1/Vegfa/Fmn1/Triobp/Ephb3/Kdr/Itgb3/Vwf/Eda/Npnt/Spp1/Rac2/Csf1/Vcam1/Smoc1/Lama5/Mmp14/Itga8/Bcam/Itga1/Tdgf1/Col8a1/Nid1/Efna1	52
CC	GO:0099572	postsynaptic specialization	45/1611	239/24215	1.96865e-10	6.46184e-08	4.60831e-08	Lzts1/Als2/Pdzd2/Grin2c/Cdk5r1/Ppp1r9a/Gria3/Adora2a/Dbn1/Sema4c/Gsg1l/Ywhaz/Sorbs2/Atp1a1/Lzts3/Plcb4/Tmem108/Sh2d5/Rgs14/Ppp1r9b/Gsk3b/Dlg3/Bcr/Baiap2/Grip1/Bmpr2/Gria2/Homer1/Eps8/Bcas1/Tiam1/Nos1/Homer3/Eef2k/Cnn3/Strn/Shank2/Il1r1/Cpeb1/Cryab/Lrp4/Atp2b2/Itpr1/Itga8/Bnip3	45
BP	GO:0072503	cellular divalent inorganic cation homeostasis	67/1611	443/24215	2.34192e-10	7.33767e-08	5.23291e-08	Cacnb3/Grin2c/Htr2a/Ramp3/Prkca/Cacna2d1/Camk2d/Asph/Prkcb/Cd24a/Smpd3/S100b/Mchr1/Atp2b3/Gpr6/Cd4/Dbi/Kcnk3/Trpc6/Cckbr/Atp2b1/Slc39a10/Cacna1a/Gpr35/Adra1a/Cyba/Oprl1/Mt2/Ubash3b/Ccl28/Nos1/Ryr1/Mt1/Cd36/Fxyd1/Npy2r/Tpcn2/Tmem28/Cdh23/Esr1/Kel/Bbc3/Kdr/Prkg1/C3ar1/Itgb3/Apoe/Slc24a4/Atp2b2/Atp7b/Mcub/Itpr1/Ptprc/Psen2/Atp13a4/Slc8b1/Trpm2/Slc11a1/Fgf2/Plcd1/Trpc7/Tgfb2/Bnip3/Tbxa2r/Pvalb/Nol3/C…	67
CC	GO:0032279	asymmetric synapse	45/1611	241/24215	2.6138e-10	7.54047e-08	5.37754e-08	Lzts1/Als2/Pdzd2/Grin2c/Cdk5r1/Ppp1r9a/Gria3/Adora2a/Dbn1/Sema4c/Gsg1l/Ywhaz/Sorbs2/Atp1a1/Lzts3/Plcb4/Tmem108/Sh2d5/Rgs14/Ppp1r9b/Gsk3b/Dlg3/Bcr/Baiap2/Grip1/Bmpr2/Gria2/Homer1/Eps8/Bcas1/Tiam1/Nos1/Homer3/Eef2k/Cnn3/Strn/Shank2/Il1r1/Cpeb1/Cryab/Lrp4/Atp2b2/Itpr1/Itga8/Bnip3	45
CC	GO:0005925	focal adhesion	58/1611	358/24215	2.62544e-10	7.54047e-08	5.37754e-08	Fat1/Mapk1/Tspan9/Ywhab/Flrt2/Zyx/Gsn/Jup/Ywhaz/Igf2r/Nckap1/Ppfia1/Pxn/Arhgef7/Flnb/Tle2/Peak1/Cyba/Cd9/Cap1/Sdc4/Slc4a2/Cnn3/Bcar1/Nexn/Fzd1/Bsg/Ahnak/Triobp/Plaur/Sntb1/Anxa5/Rhog/Capn1/Palld/Itgb3/Tspan4/Tes/Procr/Msn/Fhl2/Pdlim1/Asap3/Ptprc/Rac2/Akap12/Hck/Synpo2/Arpc1b/Mmp14/Lcp1/Itga8/Itga1/Hspg2/Epha2/Trip6/Cnn2/Mcam	58
CC	GO:0030055	cell-substrate junction	59/1611	369/24215	3.12925e-10	8.51104e-08	6.06971e-08	Fat1/Mapk1/Tspan9/Ywhab/Flrt2/Zyx/Gsn/Jup/Ywhaz/Igf2r/Nckap1/Ppfia1/Pxn/Arhgef7/Flnb/Tle2/Peak1/Cyba/Cd9/Lama3/Cap1/Sdc4/Slc4a2/Cnn3/Bcar1/Nexn/Fzd1/Bsg/Ahnak/Triobp/Plaur/Sntb1/Anxa5/Rhog/Capn1/Palld/Itgb3/Tspan4/Tes/Procr/Msn/Fhl2/Pdlim1/Asap3/Ptprc/Rac2/Akap12/Hck/Synpo2/Arpc1b/Mmp14/Lcp1/Itga8/Itga1/Hspg2/Epha2/Trip6/Cnn2/Mcam	59
CC	GO:0005912	adherens junction	69/1611	466/24215	3.23816e-10	8.51104e-08	6.06971e-08	Fat1/Mapk1/Abi2/Tspan9/Ywhab/Flrt2/Zyx/Gsn/Jup/Ywhaz/Igf2r/Wnk3/Nckap1/Ppfia1/Pxn/Arhgef7/Cadm3/Baiap2/Flnb/Bmpr2/Tle2/Lin7a/Peak1/Cyba/Cd9/Lama3/Cap1/Sdc4/Slc4a2/Crtam/Cnn3/Bcar1/Nexn/Fzd1/Bsg/Ahnak/Triobp/Plaur/Sntb1/Anxa5/Rhog/Ptprm/Capn1/Palld/Itgb3/Tspan4/Tes/Procr/Msn/Fhl2/Pdlim1/Asap3/Ptprc/Rac2/Akap12/Hck/Synpo2/Fam129b/Arpc1b/Mmp14/Lcp1/Pvr/Itga8/Itga1/Hspg2/Epha2/Trip6/Cnn2/Mcam	69
BP	GO:0050900	leukocyte migration	52/1611	305/24215	3.44335e-10	8.51104e-08	6.06971e-08	Cmklr1/Podxl/Syk/Plcb1/Abr/Prkca/Cd24a/Ptpn22/Itgb2/Bcr/Gcnt1/Cd300a/Slit2/Apod/Eps8/Gpr35/Pla2g7/Kitl/Ccl28/Nup85/S100a8/Vegfa/Cx3cr1/Cd74/Il1r1/C3ar1/Itgb3/Ch25h/S100a9/Msn/Fcer1g/Spp1/Rac2/Csf1/Cxcl16/Ppbp/Slc8b1/Foxj1/Vcam1/Ccl27a/Trpm2/Rarres2/Mmp14/Plvap/Ccl11/Itga1/Padi2/Wnt5a/Ecm1/Cxcl5/Tnfrsf14/Ccl6	52
CC	GO:0098984	neuron to neuron synapse	45/1611	243/24215	3.45726e-10	8.51104e-08	6.06971e-08	Lzts1/Als2/Pdzd2/Grin2c/Cdk5r1/Ppp1r9a/Gria3/Adora2a/Dbn1/Sema4c/Gsg1l/Ywhaz/Sorbs2/Atp1a1/Lzts3/Plcb4/Tmem108/Sh2d5/Rgs14/Ppp1r9b/Gsk3b/Dlg3/Bcr/Baiap2/Grip1/Bmpr2/Gria2/Homer1/Eps8/Bcas1/Tiam1/Nos1/Homer3/Eef2k/Cnn3/Strn/Shank2/Il1r1/Cpeb1/Cryab/Lrp4/Atp2b2/Itpr1/Itga8/Bnip3	45
CC	GO:0005924	cell-substrate adherens junction	58/1611	363/24215	4.54222e-10	1.07964e-07	7.69951e-08	Fat1/Mapk1/Tspan9/Ywhab/Flrt2/Zyx/Gsn/Jup/Ywhaz/Igf2r/Nckap1/Ppfia1/Pxn/Arhgef7/Flnb/Tle2/Peak1/Cyba/Cd9/Cap1/Sdc4/Slc4a2/Cnn3/Bcar1/Nexn/Fzd1/Bsg/Ahnak/Triobp/Plaur/Sntb1/Anxa5/Rhog/Capn1/Palld/Itgb3/Tspan4/Tes/Procr/Msn/Fhl2/Pdlim1/Asap3/Ptprc/Rac2/Akap12/Hck/Synpo2/Arpc1b/Mmp14/Lcp1/Itga8/Itga1/Hspg2/Epha2/Trip6/Cnn2/Mcam	58
CC	GO:0070161	anchoring junction	70/1611	482/24215	5.68671e-10	1.30662e-07	9.31822e-08	Fat1/Mapk1/Abi2/Tspan9/Ywhab/Flrt2/Zyx/Gsn/Jup/Ywhaz/Igf2r/Wnk3/Nckap1/Ppfia1/Pxn/Arhgef7/Cadm3/Baiap2/Flnb/Bmpr2/Tle2/Lin7a/Peak1/Cyba/Cd9/Lama3/Cap1/Sdc4/Slc4a2/Crtam/Cnn3/Bcar1/Nexn/Fzd1/Bsg/Ahnak/Triobp/Plaur/Sntb1/Anxa5/Rhog/Ptprm/Capn1/Palld/Itgb3/Tspan4/Tes/Procr/Msn/Fhl2/Pdlim1/Asap3/Ptprc/Rac2/Akap12/Hck/Synpo2/Fam129b/Arpc1b/Mmp14/Lcp1/Tchp/Pvr/Itga8/Itga1/Hspg2/Epha2/Trip6/Cnn2/Mcam	70
BP	GO:0055074	calcium ion homeostasis	65/1611	434/24215	6.55435e-10	1.45739e-07	1.03935e-07	Cacnb3/Grin2c/Htr2a/Ramp3/Prkca/Cacna2d1/Camk2d/Asph/Prkcb/Cd24a/Smpd3/S100b/Mchr1/Atp2b3/Gpr6/Cd4/Dbi/Kcnk3/Trpc6/Cckbr/Atp2b1/Scn5a/Cacna1a/Gpr35/Adra1a/Cyba/Oprl1/Ubash3b/Ccl28/Nos1/Ryr1/Cd36/Fxyd1/Npy2r/Tpcn2/Tmem28/Cdh23/Esr1/Kel/Bbc3/Kdr/Fam20a/Prkg1/C3ar1/Itgb3/Apoe/Slc24a4/Atp2b2/Atp7b/Mcub/Itpr1/Ptprc/Psen2/Atp13a4/Slc8b1/Trpm2/Fgf2/Plcd1/Trpc7/Tgfb2/Bnip3/Tbxa2r/Pvalb/Nol3/Calcr	65
BP	GO:0007265	Ras protein signal transduction	52/1611	311/24215	7.03659e-10	1.51573e-07	1.08095e-07	Als2cl/Arhgap32/Als2/Arpp19/Robo1/Abr/Rap2b/Abi2/Rasa3/Tiam2/Camk2d/Ctnnal1/Nckap1/Arhgef7/Ephb2/Hrasls/Plk2/Arhgef17/Bcr/Baiap2/Cyth1/Eps8/Gpr35/Arhgef37/Fgd4/Adra1a/Kitl/Tiam1/Trim67/Myoc/Fgd3/Cdc42ep2/Srgap1/Phactr4/Jun/Rhog/Rhoj/Rasa4/Apoe/Arhgef10/Hras/Rhou/Csf1/Nrg1/Arhgap42/Arhgef19/Igf1/Tgfb2/Fgd2/Eps8l1/Obscn/Rasgrp4	52
MF	GO:0050839	cell adhesion molecule binding	67/1611	455/24215	7.40179e-10	1.54608e-07	1.1026e-07	Syk/Mkl2/Fgfr1/Ehd1/Gfra1/Cdk5r1/Ywhab/Dbn1/Erc1/Jup/Ywhaz/Ctnnal1/Asap1/Fxyd5/Pxn/Itgb2/Gsk3b/Cadm3/Baiap2/Flnb/Ola1/Ctgf/Gpnmb/Cd9/Clic1/Micall1/Crtam/Cyr61/Efhd2/Cnn3/Adam15/Fn1/Myo1b/Bsg/Ahnak/Dock9/Plin3/Arhgap18/Prom1/Ptprm/Kdr/Itgb3/Vwf/Tspan4/Tes/Npnt/Msn/Ldha/Bag3/Pdlim1/Tagln2/Nos3/Fam129b/Vcam1/Lama5/Col4a3/Mmp14/Lcp1/Pvr/Ccs/Igf1/Epha2/Ppl/Cnn2/Eps8l1/Obscn/Icam2	67
BP	GO:0006874	cellular calcium ion homeostasis	63/1611	419/24215	1.02304e-09	2.07407e-07	1.47914e-07	Cacnb3/Grin2c/Htr2a/Ramp3/Prkca/Cacna2d1/Camk2d/Asph/Prkcb/Cd24a/Smpd3/S100b/Mchr1/Atp2b3/Gpr6/Cd4/Dbi/Kcnk3/Trpc6/Cckbr/Atp2b1/Cacna1a/Gpr35/Adra1a/Cyba/Oprl1/Ubash3b/Ccl28/Nos1/Ryr1/Cd36/Fxyd1/Npy2r/Tpcn2/Tmem28/Cdh23/Esr1/Kel/Bbc3/Kdr/Prkg1/C3ar1/Itgb3/Apoe/Slc24a4/Atp2b2/Atp7b/Mcub/Itpr1/Ptprc/Psen2/Atp13a4/Slc8b1/Trpm2/Fgf2/Plcd1/Trpc7/Tgfb2/Bnip3/Tbxa2r/Pvalb/Nol3/Calcr	63
BP	GO:0030335	positive regulation of cell migration	67/1611	460/24215	1.17625e-09	2.31654e-07	1.65205e-07	Cxcr4/Cmklr1/Fgfr1/Prkca/Camk2d/Epb41l4b/Prox1/Hif1a/Arhgef7/Dock5/Bmpr2/Gcnt2/Irs1/Hdac9/Gpnmb/Aqp1/Pla2g7/Kitl/Tiam1/Cyr61/Sparc/Myoc/Onecut2/Fn1/Bcar1/Vegfa/Egr1/Cd74/Sema3a/Jun/Il1r1/Kdr/Hgf/C3ar1/Itgb3/Cpeb1/Hras/Tnfaip6/Lamc2/Myo1f/Ptprc/Rac2/Csf1/Cxcl16/Ppbp/Synpo2/Col18a1/Ccl27a/Rarres2/Mmp14/Plvap/Fgf2/Ccl11/Ntf3/Fam83h/Igf1/Ctsh/Lef1/Snai2/Tgfb2/Tdgf1/Trip6/Mcam/Wnt5a/Mmp3/Cxcl5/Tnfrsf14	67
BP	GO:0007162	negative regulation of cell adhesion	45/1611	253/24215	1.32551e-09	2.53798e-07	1.80998e-07	Podxl/Mbp/Adora2a/Plxnb2/Cd24a/Ptpn22/Gli3/Arhgap6/Cd300a/Gcnt2/Apod/Tnfrsf21/Socs5/Gpnmb/Cd9/Cyld/Ap1ar/Ubash3b/Ccl28/Sdc4/Ido1/Myoc/Adam15/Pde3b/Arg2/Bcar1/Vegfa/Cd74/Casp3/Abat/H2-Aa/Klf4/Prkg1/Mapk7/Plxnb3/Myo1f/Ptprc/Foxj1/Mmp14/Lef1/Snai2/Tnfrsf14/Lrrc32/Cebpb/Spint2	45
BP	GO:0045765	regulation of angiogenesis	44/1611	245/24215	1.47568e-09	2.74916e-07	1.96058e-07	Cxcr4/Tnfrsf12a/Btg1/Prkca/Prkcb/Cysltr1/Hif1a/Pxn/Itgb2/Adgrb2/Hdac9/Aqp1/Abcc8/Sparc/Cd36/Pde3b/Vegfa/Cnmd/Ngp/Col4a2/Cx3cr1/Ptprm/Kdr/Klf4/Hgf/C3ar1/Itgb3/Mapk7/Ppp1r16b/Tspan12/Ecscr/Nos3/Col4a3/Adamts1/Fgf2/Runx1/Ccl11/Ctsh/Ramp2/Tbxa2r/Epha2/Wnt5a/Ecm1/Efna1	44
BP	GO:0030278	regulation of ossification	41/1611	220/24215	1.71113e-09	3.10391e-07	2.21357e-07	Mapk1/Fgfr1/Tob2/Gli3/Hif1a/Gfra4/Pbx1/Bmpr2/Zbtb16/Ucma/Clic1/Cyr61/Hemgn/Jund/Vegfa/Cnmd/Nfe2/Srgn/Igfbp5/Ltf/Runx2/Lrp4/Gdpd2/Npnt/Fzd9/Cebpd/Lmna/Id4/Csf1/Ranbp3l/Smoc1/Fgf2/Igf1/Snai2/Wnt5a/Ecm1/Egr2/Calcr/Isg15/Cthrc1/Cebpb	41
BP	GO:2000147	positive regulation of cell motility	68/1611	478/24215	2.40205e-09	4.1396e-07	2.95218e-07	Cxcr4/Cmklr1/Trf/Fgfr1/Prkca/Camk2d/Epb41l4b/Prox1/Hif1a/Arhgef7/Dock5/Bmpr2/Gcnt2/Irs1/Hdac9/Gpnmb/Aqp1/Pla2g7/Kitl/Tiam1/Cyr61/Sparc/Myoc/Onecut2/Fn1/Bcar1/Vegfa/Egr1/Cd74/Sema3a/Jun/Il1r1/Kdr/Hgf/C3ar1/Itgb3/Cpeb1/Hras/Tnfaip6/Lamc2/Myo1f/Ptprc/Rac2/Csf1/Cxcl16/Ppbp/Synpo2/Col18a1/Ccl27a/Rarres2/Mmp14/Plvap/Fgf2/Ccl11/Ntf3/Fam83h/Igf1/Ctsh/Lef1/Snai2/Tgfb2/Tdgf1/Trip6/Mcam/Wnt5a/Mmp3/Cxcl5/Tnf…	68
BP	GO:0061351	neural precursor cell proliferation	35/1611	172/24215	2.40221e-09	4.1396e-07	2.95218e-07	Cxcr4/Trf/Fgfr1/Plxnb2/Cd24a/Dbn1/Pou3f3/Prox1/Gli3/Hif1a/Foxo3/Gjc2/Grn/Sox5/Smarcd3/Cdon/Wnt2/Vegfa/Lrrk2/Cx3cr1/Sall1/Zfp503/Foxo1/Kdm2b/Pou3f2/Nde1/Fzd9/Id4/Fzd6/Fgf2/Igf1/Lef1/Fabp7/Wnt5a/Spint2	35
BP	GO:0060326	cell chemotaxis	45/1611	259/24215	2.84863e-09	4.78917e-07	3.41543e-07	Cmklr1/Syk/Fgfr1/Prkca/Itgb2/Slit2/Gpr35/Pla2g7/Ccl28/Tiam1/Nup85/Bcar1/S100a8/Vegfa/Cx3cr1/Cd74/Rhog/Kdr/Hgf/C3ar1/Ch25h/S100a9/Plxnb3/Fcer1g/Spp1/Rac2/Csf1/Cxcl16/Ppbp/Slc8b1/Vcam1/Ccl27a/Trpm2/Rarres2/Fgf2/Ccl11/Lef1/Snai2/Itga1/Epha2/Padi2/Wnt5a/Saa3/Cxcl5/Ccl6	45
BP	GO:0051272	positive regulation of cellular component movement	69/1611	492/24215	3.35189e-09	5.50109e-07	3.92314e-07	Cxcr4/Cmklr1/Trf/Fgfr1/Prkca/Camk2d/Epb41l4b/Prox1/Hif1a/Arhgef7/Dock5/Bmpr2/Gcnt2/Irs1/Hdac9/Gpnmb/Aqp1/Pla2g7/Kitl/Tiam1/Fez1/Cyr61/Sparc/Myoc/Onecut2/Fn1/Bcar1/Vegfa/Egr1/Cd74/Sema3a/Jun/Il1r1/Kdr/Hgf/C3ar1/Itgb3/Cpeb1/Hras/Tnfaip6/Lamc2/Myo1f/Ptprc/Rac2/Csf1/Cxcl16/Ppbp/Synpo2/Col18a1/Ccl27a/Rarres2/Mmp14/Plvap/Fgf2/Ccl11/Ntf3/Fam83h/Igf1/Ctsh/Lef1/Snai2/Tgfb2/Tdgf1/Trip6/Mcam/Wnt5a/Mmp3/Cxcl…	69
BP	GO:1901342	regulation of vasculature development	46/1611	271/24215	4.09771e-09	6.56872e-07	4.68453e-07	Cxcr4/Tnfrsf12a/Btg1/Prkca/Prkcb/Cysltr1/Hif1a/Pxn/Itgb2/Adgrb2/Klf5/Hdac9/Aqp1/Abcc8/Sparc/Cd36/Pde3b/Vegfa/Cnmd/Ngp/Egr1/Col4a2/Cx3cr1/Ptprm/Kdr/Klf4/Hgf/C3ar1/Itgb3/Mapk7/Ppp1r16b/Tspan12/Ecscr/Nos3/Col4a3/Adamts1/Fgf2/Runx1/Ccl11/Ctsh/Ramp2/Tbxa2r/Epha2/Wnt5a/Ecm1/Efna1	46
BP	GO:0051480	regulation of cytosolic calcium ion concentration	52/1611	327/24215	4.23679e-09	6.63731e-07	4.73345e-07	Cacnb3/Grin2c/Htr2a/Ramp3/Cacna2d1/Camk2d/Asph/Cd24a/Smpd3/Mchr1/Atp2b3/Gpr6/Cd4/Dbi/Kcnk3/Trpc6/Cckbr/Atp2b1/Cacna1a/Gpr35/Adra1a/Cyba/Oprl1/Ubash3b/Ccl28/Nos1/Ryr1/Cd36/Fxyd1/Npy2r/Tpcn2/Tmem28/Cdh23/Esr1/Bbc3/Kdr/Prkg1/C3ar1/Itgb3/Atp2b2/Itpr1/Ptprc/Slc8b1/Trpm2/Fgf2/Plcd1/Trpc7/Tgfb2/Tbxa2r/Pvalb/Nol3/Calcr	52
BP	GO:0042552	myelination	30/1611	137/24215	5.47102e-09	8.38038e-07	5.97653e-07	Cxcr4/Trf/Mbp/S100b/Plp1/Ugt8a/Tnfrsf21/Cd9/Pmp22/Myoc/Myrf/Kel/Gal3st1/Pllp/Hgf/Klk8/Tspan2/Cldn5/Pou3f2/Rara/Arhgef10/Mall/Id4/Nrg1/Hes5/Cmtm8/Ntf3/Nkx6-2/Nab2/Egr2	30
BP	GO:1905114	cell surface receptor signaling pathway involved in cell-cell signaling	67/1611	479/24215	6.29603e-09	9.43446e-07	6.72825e-07	Ccdc88c/Grin2c/Cdk14/Ppp1r9a/Mark1/Adora2a/Syne1/Nlk/Dbn1/Fam53b/Rbms3/Tmem108/Gli3/Gsk3b/Foxo3/Baiap2/Spin1/Tle4/Dkk3/Tle2/Gprc5b/Prickle1/Cyld/Tnik/Lzts2/Ppp3ca/Sez6/Tiam1/Rspo3/Wnt2/Dact1/Strn/Myoc/Npy2r/Amer3/Fzd1/Lrrk2/Egr1/Igsf9b/Sall1/Abat/Sdc1/Tle3/Foxo1/Klf4/Wnt9a/Apoe/Eda/Lrp4/Nxn/Rspo2/Fzd9/Leo1/Naip2/Fzd6/Fgf2/Bambi/Frat2/Lef1/Snai2/Tcf7/Tdgf1/Wnt5a/Sox17/Ccne1/Cthrc1/Shisa2	67
BP	GO:0003012	muscle system process	56/1611	371/24215	7.48533e-09	1.0978e-06	7.829e-07	Cxcr4/Gucy1a3/Htr2a/Foxp1/Prkca/Mtpn/Sstr2/Cacna2d1/Camk2d/Dbn1/Smpd3/Gsn/Jup/Sorbs2/Atp1a1/Gsk3b/Slmap/Scn5a/Dock5/Ar/Ctgf/Homer1/Adra1a/Cyba/Ppp3ca/Myh14/Abcc8/Tiam1/Myl4/Nos1/Ryr1/Myoc/Fxyd1/Npy2r/Arg2/Errfi1/Tpcn2/Igfbp5/Jarid2/Abat/Fbxo32/Chrnb1/Foxo1/Klf4/Prkg1/Npnt/Tnni1/Lmna/Psen2/Nos3/Trip10/Arhgap42/Kcnq1/Igf1/Tbxa2r/Nol3	56
BP	GO:0007272	ensheathment of neurons	30/1611	139/24215	7.82818e-09	1.10122e-06	7.85341e-07	Cxcr4/Trf/Mbp/S100b/Plp1/Ugt8a/Tnfrsf21/Cd9/Pmp22/Myoc/Myrf/Kel/Gal3st1/Pllp/Hgf/Klk8/Tspan2/Cldn5/Pou3f2/Rara/Arhgef10/Mall/Id4/Nrg1/Hes5/Cmtm8/Ntf3/Nkx6-2/Nab2/Egr2	30
BP	GO:0008366	axon ensheathment	30/1611	139/24215	7.82818e-09	1.10122e-06	7.85341e-07	Cxcr4/Trf/Mbp/S100b/Plp1/Ugt8a/Tnfrsf21/Cd9/Pmp22/Myoc/Myrf/Kel/Gal3st1/Pllp/Hgf/Klk8/Tspan2/Cldn5/Pou3f2/Rara/Arhgef10/Mall/Id4/Nrg1/Hes5/Cmtm8/Ntf3/Nkx6-2/Nab2/Egr2	30
CC	GO:0045177	apical part of cell	58/1611	393/24215	9.38095e-09	1.29326e-06	9.22295e-07	Trf/Fat1/Podxl/Cacnb3/Lzts1/Pdzd2/Kcnk2/Prkca/Epb41l4b/Srr/Stk26/Atp1a1/Otof/Atp2b1/C2cd2l/Bmpr2/Homer1/Plat/Cyba/Cd9/Aqp1/Tnik/Abca7/Slc4a2/Clic4/Cd36/Fxyd1/Nin/Shank2/Fn1/Myo1b/Cdh23/Slc2a1/Slc12a2/Fat4/Prom1/Marveld2/Aqp6/Itgb3/Eda/Atp2b2/Hyal2/Msn/Atp7b/Gjb6/Ano1/Spp1/Pard6a/Nos3/Vcam1/Fzd6/Mgst1/Tchp/Itga8/Tdgf1/Atp8b1/Trpm6/Abcc6	58
BP	GO:0001667	ameboidal-type cell migration	53/1611	346/24215	1.12922e-08	1.52622e-06	1.08843e-06	Cxcr4/Ptprr/Robo1/Fgfr1/Prkca/Epb41l4b/Prox1/Nckap1/Hif1a/Pxn/Arhgef7/Itgb2/Dock5/Bmpr2/Slit2/Hdac9/Aqp1/Kitl/Cap1/Sdc4/Sparc/Cd63/Fn1/Bcar1/Acvr1c/Schip1/Vegfa/Scarb1/Nup93/Tmem201/Sema3a/Phactr4/Jun/Ptprm/Kdr/Klf4/Itgb3/Apoe/Hyal2/Nos3/Prr5l/Lama5/Fgf2/Clec14a/Ctsh/Lef1/Snai2/Tgfb2/Epha2/Tdgf1/Wnt5a/Sox17/Efna1	53
BP	GO:0120031	plasma membrane bounded cell projection assembly	65/1611	466/24215	1.18148e-08	1.56614e-06	1.1169e-06	Podxl/Ehd1/Ppp1r9a/Snx10/Pcdh15/Alms1/Fnbp1l/Syne1/Dbn1/Gsn/Stk26/Asap1/Nckap1/Stau2/Pxn/Arhgef7/Ppp1r9b/Odf2/Slit2/Cep19/Klf5/Tbc1d30/Fgd4/Cyld/Aqp1/Tnik/Crocc/Pmp22/Onecut2/Nup85/Armc4/Fgd3/Cdc42ep2/Cep126/Dnah6/Rpgr/Ulk4/Rhog/Lrrc6/Ccdc28b/Ttll1/Ubxn10/Ccdc63/Dnah12/Hras/Plxnb3/Drc1/Kif27/Myo3b/Rac2/Foxj1/Lama5/Trpm2/Spag16/Tchp/Ak7/Epha2/Atp8b1/Rfx2/Ccdc13/Iqcg/Eps8l1/Rsph4a/Lrguk/Dnah5	65
CC	GO:0098794	postsynapse	66/1611	478/24215	1.36778e-08	1.77889e-06	1.26863e-06	Arhgap32/Lzts1/Als2/Pdzd2/Grin2c/Lrrtm2/Ank1/Gabra4/Cdk5r1/Ppp1r9a/Gria3/Adora2a/Syne1/Dbn1/Sema4c/Gsg1l/Ywhaz/Sorbs2/Atp1a1/Lzts3/Plcb4/Tmem108/Asap1/Sh2d5/Rgs14/Ppp1r9b/Gsk3b/Pja2/Atp2b1/Dlg3/Bcr/Baiap2/Grip1/Tanc1/Bmpr2/Gria2/Lin7a/Homer1/Eps8/Bcas1/Sez6/Tiam1/Nos1/Homer3/Eef2k/Cnn3/Strn/Synpo/Shank2/Grik4/Rgs10/Asic2/Gabrd/Igsf9b/Chrnb1/Il1r1/Cpeb1/Fcgr2b/Cryab/Lrp4/Atp2b2/Itpr1/Pdlim4/Itga8/…	66
BP	GO:0061564	axon development	64/1611	461/24215	1.83522e-08	2.34262e-06	1.67066e-06	Cxcr4/Als2/Robo2/Robo1/Lingo1/Dcx/Etv1/Foxp1/Cdk5r1/Flrt2/Tnfrsf12a/Cdh11/Islr2/Prkca/Plxnb2/Dbn1/Gli3/Lrrc55/Ephb2/Gsk3b/Skil/Plp1/Cnp/Bmpr2/Cacna1a/Slit2/Lmtk2/Ttl/Epha3/Kif13b/Crtac1/Cdh4/Tiam1/Robo3/Fez1/Rnf165/Nin/Nptx1/Fn1/Unc5b/Vegfa/Fstl4/Kel/Sema3a/Jun/Ptprm/Ephb3/Ust/Cers2/Klf4/Klk8/Sema5b/Tspan2/Pou3f2/Apoe/Lrp4/Plxnb3/Sema6c/Nrg1/Ntf3/Tgfb2/Wnt5a/Egr2/Efna1	64
BP	GO:0030031	cell projection assembly	65/1611	473/24215	2.1171e-08	2.59555e-06	1.85104e-06	Podxl/Ehd1/Ppp1r9a/Snx10/Pcdh15/Alms1/Fnbp1l/Syne1/Dbn1/Gsn/Stk26/Asap1/Nckap1/Stau2/Pxn/Arhgef7/Ppp1r9b/Odf2/Slit2/Cep19/Klf5/Tbc1d30/Fgd4/Cyld/Aqp1/Tnik/Crocc/Pmp22/Onecut2/Nup85/Armc4/Fgd3/Cdc42ep2/Cep126/Dnah6/Rpgr/Ulk4/Rhog/Lrrc6/Ccdc28b/Ttll1/Ubxn10/Ccdc63/Dnah12/Hras/Plxnb3/Drc1/Kif27/Myo3b/Rac2/Foxj1/Lama5/Trpm2/Spag16/Tchp/Ak7/Epha2/Atp8b1/Rfx2/Ccdc13/Iqcg/Eps8l1/Rsph4a/Lrguk/Dnah5	65
CC	GO:0044420	extracellular matrix component	28/1611	129/24215	2.14593e-08	2.59555e-06	1.85104e-06	Trf/Efemp1/Hmcn1/Lama3/Sparc/Adamts10/Fn1/Vegfa/Col4a2/Col4a1/Npnt/Lamc2/Col4a5/Col18a1/Col27a1/Smoc1/Lama5/Col4a3/Adamts1/Ang/Mfap5/Runx1/Tgfb2/Hspg2/Col11a1/Col8a1/Nid1/Lama1	28
BP	GO:0022407	regulation of cell-cell adhesion	57/1611	392/24215	2.14633e-08	2.59555e-06	1.85104e-06	Podxl/Syk/Mbp/Rorc/Prkca/Adora2a/Cd24a/Gsn/Hsph1/Ephb6/Ptpn22/Cd4/Zmiz1/Gli3/Kif26b/Zbtb7b/Cd300a/Gcnt2/Zbtb16/Tnfrsf21/Socs5/Gpnmb/Cd9/Cyld/Ubash3b/Ccl28/Sdc4/Ido1/Ctla2a/Arg2/Vegfa/Cd74/Casp3/Abat/H2-Aa/Ephb3/Klf4/Prkg1/Mapk7/Rara/Zap70/H2-T23/Ptprc/Rac2/Il2rg/Foxj1/Piezo1/Vcam1/Shb/Igf1/Lef1/Snai2/Wnt5a/Tnfrsf14/Lrrc32/Cebpb/Spint2	57
BP	GO:0061448	connective tissue development	42/1611	249/24215	2.30916e-08	2.74431e-06	1.95713e-06	Efemp1/Fgfr1/Bmp1/Rorc/Prkca/Creb5/Gli3/Hif1a/Bmpr2/Ctgf/Zbtb16/Sox5/Cyr61/Cnmd/Csgalnact1/Egr1/Scx/Chst11/Mkx/Wnt9a/C3ar1/Itgb3/Runx2/Rara/Rspo2/Bmp5/Lmna/Id4/Csf1/Hes5/Col27a1/Mustn1/Fgf2/Runx1/Igf1/Snai2/Tgfb2/Hspg2/Col11a1/Serpinh1/Wnt5a/Thbs3	42
CC	GO:0015629	actin cytoskeleton	62/1611	444/24215	2.45579e-08	2.86912e-06	2.04613e-06	Arhgap32/Lurap1/Arhgap33/Cttnbp2/Kat2b/Ivns1abp/Ppp1r9a/Mtpn/Zyx/Dbn1/Gsn/Jup/Dapk1/Neb/Asap1/Nckap1/Arhgap6/Pxn/Ppp1r9b/Baiap2/Flnb/Peak1/Cyba/H1f0/Cit/Myh14/Cap1/Myl4/Pknox2/Crocc/Filip1/Cnn3/Onecut2/Synpo/Ablim2/Bcar1/Myo1b/Fmn1/Ahnak/Slc2a1/Triobp/Bmf/Palld/Pdlim2/Cldn5/Rara/Cryab/Gdpd2/Tnni1/Myo3b/Myo1f/Rac2/Hck/Synpo2/Pdlim4/Arpc1b/Myo1d/Vcam1/Lcp1/Cnn2/Fyb/Obscn	62
CC	GO:0097060	synaptic membrane	49/1611	316/24215	2.69124e-08	3.09179e-06	2.20493e-06	Arhgap32/Lzts1/Grin2c/Lrrtm2/Ank1/Gabra4/Gria3/Adora2a/Syne1/Dbn1/Sema4c/Gsg1l/Cntnap4/Lzts3/Tmem108/Sh2d5/Rgs14/Otof/Ppp1r9b/Pja2/Atp2b1/Dlg3/Bcr/Baiap2/Grip1/Tanc1/Gria2/Lin7a/Homer1/Homer3/Tmem240/Mpp4/Strn/Synpo/Shank2/Grik4/Gabrd/Igsf9b/Chrnb1/Cpeb1/Cryab/Lrp4/Atp2b2/Nipsnap1/Itpr1/Pdlim4/Itga8/Nt5e/Gabrq	49
BP	GO:0016358	dendrite development	44/1611	269/24215	2.76956e-08	3.1296e-06	2.2319e-06	Kndc1/Lzts1/Robo1/Dcx/Abi2/Btbd3/Cdk5r1/Ppp1r9a/Syne1/Dbn1/Lzts3/Csmd3/Asap1/Stau2/Ephb2/Trpc6/Ppp1r9b/Gsk3b/Plk2/Sgk1/Baiap2/Grip1/Cacna1a/Grn/Tnik/Cit/Ppp3ca/Sez6/Tiam1/Eef2k/Dact1/Strn/Fmn1/Lrrk2/Fstl4/Sema3a/Ephb3/Prkg1/Apoe/Fcgr2b/Lrp4/Bmp5/Nrg1/Efna1	44
BP	GO:0022408	negative regulation of cell-cell adhesion	32/1611	165/24215	3.83145e-08	4.23177e-06	3.01791e-06	Podxl/Mbp/Adora2a/Cd24a/Ptpn22/Gli3/Cd300a/Tnfrsf21/Socs5/Gpnmb/Cd9/Cyld/Ubash3b/Ccl28/Sdc4/Ido1/Arg2/Vegfa/Cd74/Casp3/Abat/H2-Aa/Klf4/Prkg1/Mapk7/Foxj1/Lef1/Snai2/Tnfrsf14/Lrrc32/Cebpb/Spint2	32
BP	GO:0032970	regulation of actin filament-based process	51/1611	339/24215	3.86771e-08	4.23177e-06	3.01791e-06	Abi2/Cdk5r1/Ppp1r9a/Pam/Alms1/Mtpn/Dbn1/Gsn/Prox1/Jup/Atp1a1/Neb/Nckap1/Stau2/Ppfia1/Arhgap6/Pxn/Scn5a/Baiap2/Slit2/Ctgf/Epha3/Eps8/Cit/Ap1ar/Sdc4/Myoc/Synpo/Fxyd1/Cdc42ep2/Fmn1/Triobp/Arhgap18/Kank2/Itgb3/Arhgef10/Hras/Asap3/Myo1f/Hck/Synpo2/Pdlim4/Arpc1b/Hcls1/Ccl27a/Arhgef19/Trpm2/Ccl11/Ntf3/Tgfb2/Cnn2	51
BP	GO:0090257	regulation of muscle system process	38/1611	218/24215	4.34522e-08	4.67994e-06	3.33753e-06	Gucy1a3/Foxp1/Prkca/Mtpn/Sstr2/Camk2d/Dbn1/Jup/Atp1a1/Gsk3b/Scn5a/Dock5/Ctgf/Adra1a/Ppp3ca/Abcc8/Ryr1/Fxyd1/Npy2r/Arg2/Errfi1/Igfbp5/Jarid2/Abat/Fbxo32/Foxo1/Klf4/Prkg1/Npnt/Tnni1/Lmna/Nos3/Trip10/Arhgap42/Kcnq1/Igf1/Tbxa2r/Nol3	38
BP	GO:0001655	urogenital system development	50/1611	332/24215	5.06555e-08	5.35144e-06	3.81642e-06	Robo2/Fgfr1/Pou3f3/Gli3/Kif26b/Mmp17/Ephb2/Pbx1/Gcnt1/Ar/Slit2/Zbtb16/Rbp4/Aqp1/Lzts2/Fkbp4/Cdkn1b/Zfp950/Arg2/Schip1/Vegfa/Fmn1/Lrrk2/Nup93/Egr1/Col4a1/Plaur/Sall1/Esr1/Fat4/Prom1/Ephb3/C3ar1/Itgb3/Rara/Lrp4/Npnt/Id4/Hes5/Lama5/Col4a3/Adamts1/Fgf2/Prlr/Itga8/Igf1/Tgfb2/Wnt5a/Sox17/Nid1	50
CC	GO:0005604	basement membrane	24/1611	103/24215	5.12397e-08	5.35144e-06	3.81642e-06	Trf/Efemp1/Hmcn1/Lama3/Sparc/Fn1/Vegfa/Col4a2/Col4a1/Npnt/Lamc2/Col4a5/Col18a1/Smoc1/Lama5/Col4a3/Adamts1/Ang/Runx1/Tgfb2/Hspg2/Col8a1/Nid1/Lama1	24
BP	GO:0050770	regulation of axonogenesis	33/1611	176/24215	5.53599e-08	5.64974e-06	4.02915e-06	Robo2/Robo1/Dcx/Cdk5r1/Tnfrsf12a/Islr2/Plxnb2/Dbn1/Ephb2/Gsk3b/Skil/Bmpr2/Cacna1a/Slit2/Ttl/Kif13b/Cdh4/Tiam1/Nin/Fn1/Vegfa/Fstl4/Kel/Sema3a/Ephb3/Ust/Pou3f2/Apoe/Lrp4/Plxnb3/Nrg1/Wnt5a/Efna1	33
BP	GO:0045778	positive regulation of ossification	23/1611	96/24215	5.57351e-08	5.64974e-06	4.02915e-06	Tob2/Gli3/Bmpr2/Zbtb16/Clic1/Cyr61/Jund/Vegfa/Cnmd/Ltf/Runx2/Gdpd2/Npnt/Fzd9/Cebpd/Lmna/Id4/Fgf2/Igf1/Wnt5a/Isg15/Cthrc1/Cebpb	23
BP	GO:0001501	skeletal system development	65/1611	486/24215	5.98949e-08	5.90149e-06	4.20868e-06	Efemp1/Etl4/Fgfr1/Bmp1/Prkca/Gpr68/Gli3/Hif1a/Foxn3/Pbx1/Bmpr2/Ctgf/Zbtb16/Hapln2/Rbp4/Mmp16/Sox5/Cyr61/Ryr1/Zfp950/Sparc/Myoc/Schip1/Vegfa/Fst/Cnmd/Fmn1/Csgalnact1/Scx/Chst11/Fat4/Ltf/Tyrobp/Kdr/Hapln4/Wnt9a/Runx2/Rara/Mthfd1l/Hyal2/Rspo2/Tbx3/Bmp5/Ptprc/Papss2/Hes5/Col27a1/Ranbp3l/Ppargc1b/Csrnp1/Mustn1/Mmp14/Fgf2/Runx1/Igf1/Snai2/Tgfb2/Hspg2/Epha2/Nab2/Col11a1/Serpinh1/Wnt5a/Pappa2/Thbs3	65
BP	GO:0032956	regulation of actin cytoskeleton organization	46/1611	295/24215	5.99309e-08	5.90149e-06	4.20868e-06	Abi2/Cdk5r1/Ppp1r9a/Pam/Alms1/Mtpn/Dbn1/Gsn/Prox1/Neb/Nckap1/Stau2/Ppfia1/Arhgap6/Pxn/Baiap2/Slit2/Ctgf/Epha3/Eps8/Cit/Ap1ar/Sdc4/Myoc/Synpo/Cdc42ep2/Fmn1/Triobp/Arhgap18/Kank2/Itgb3/Arhgef10/Hras/Asap3/Myo1f/Hck/Synpo2/Pdlim4/Arpc1b/Hcls1/Ccl27a/Arhgef19/Trpm2/Ccl11/Ntf3/Tgfb2	46
BP	GO:0010810	regulation of cell-substrate adhesion	34/1611	186/24215	6.69699e-08	6.50174e-06	4.63676e-06	Dbn1/Arhgap6/Arhgef7/Gsk3b/Dock5/Gcnt2/Apod/Epha3/Unc13d/Ap1ar/Ccl28/Sdc4/Cyr61/Myoc/Onecut2/Cd36/Npy2r/Adam15/Fn1/Bcar1/Vegfa/Fmn1/Triobp/Kdr/Itgb3/Npnt/Spp1/Rac2/Csf1/Smoc1/Mmp14/Tdgf1/Col8a1/Nid1	34
BP	GO:0045785	positive regulation of cell adhesion	54/1611	375/24215	6.96805e-08	6.67094e-06	4.75742e-06	Syk/Prkca/Epb41l4b/Cd24a/Dbn1/Hsph1/Ephb6/Ptpn22/Cd4/Zmiz1/Gli3/Kif26b/Arhgef7/Gsk3b/Dock5/Gcnt2/Zbtb16/Socs5/Cyld/Unc13d/Ccl28/Sdc4/Cyr61/Myoc/Cd36/Npy2r/Cd63/Fn1/Vegfa/Fmn1/Triobp/Cd74/H2-Aa/Kdr/Itgb3/Rara/Npnt/Zap70/H2-T23/Spp1/Ptprc/Il2rg/Csf1/Piezo1/Vcam1/Smoc1/Shb/Igf1/Lef1/Tgfb2/Tdgf1/Wnt5a/Col8a1/Nid1	54
BP	GO:0051493	regulation of cytoskeleton organization	62/1611	459/24215	8.40708e-08	7.87016e-06	5.61266e-06	Mapk1/Abi2/Cdk5r1/Ppp1r9a/Pam/Alms1/Mtpn/Dbn1/Gsn/Prox1/Hsph1/Neb/Tubb4a/Nckap1/Stau2/Ppfia1/Arhgap6/Pxn/Plk2/Sgk1/Trim37/Baiap2/Slit2/Ctgf/Phldb1/Epha3/Eps8/Cyld/Cit/Ap1ar/Fkbp4/Sdc4/Cdkn1b/Myoc/Synpo/Nin/Nexn/Cdc42ep2/Fmn1/Triobp/Arhgap18/Kank2/Itgb3/Arhgef10/Hras/Asap3/Myo1f/Hck/Synpo2/Pdlim4/Arpc1b/Cep76/Hcls1/Ccl27a/Ranbp3l/Arhgef19/Trpm2/Parp3/Ccl11/Ntf3/Mid1/Tgfb2	62
BP	GO:0018212	peptidyl-tyrosine modification	47/1611	308/24215	8.44904e-08	7.87016e-06	5.61266e-06	Efemp1/Syk/Fgfr1/Rap2b/Htr2a/Abi2/Gfra1/Prkca/Cd24a/Hsph1/Ptpn22/Cd4/Pxn/Ephb2/Itgb2/Mvp/Cd300a/Sh3bp5/Ttl/Gprc5b/Dyrk2/Socs5/Kitl/Cd36/Errfi1/Vegfa/Cd74/Bmx/Kdr/Hgf/Itgb3/Lrp4/Hyal2/Zap70/Tlr4/Ptprc/Psen2/Nrg1/Hck/Hes5/Hcls1/Ntf3/Igf1/Tdgf1/Frk/Efna1/Tnfrsf14	47
BP	GO:0019932	second-messenger-mediated signaling	43/1611	270/24215	8.69947e-08	7.99539e-06	5.70197e-06	Cxcr4/Cmklr1/Syk/Gucy1a3/Ppp1r9a/Alms1/Adora2a/Asph/Cd24a/Cd4/Ppp1r9b/Crtc3/Tox3/Ppp3cb/Adra1a/Adcy3/Ppp3ca/Mt2/Vip/Nos1/Rcan3/Mt1/Cd36/Npy2r/Rcan2/Pde4a/Tpcn2/Lrrk2/Kdr/Prkg1/Apoe/Adcy8/Zap70/Itpr1/Nrg1/Nos3/Vcam1/Trpm2/Igf1/Lat2/Tbxa2r/Htr4/Calcr	43
BP	GO:1903706	regulation of hemopoiesis	54/1611	378/24215	9.10435e-08	8.20033e-06	5.84812e-06	Syk/Pglyrp1/Tob2/Rorc/Prkca/Gpr68/Cd24a/Cd4/Zmiz1/Gli3/Hif1a/Zbtb7b/Inhba/Foxo3/Lmo2/Zbtb16/Socs5/Cyld/Kitl/Ubash3b/Ctla2a/Fam210b/Vegfa/Zbtb46/Cd74/Jun/H2-Aa/Tmem176b/Tyrobp/Kdr/Itgb3/C1qc/Nme1/Rara/Zap70/Clec2d/Leo1/Ptprc/Il2rg/Csf1/Foxj1/Hes5/Hcls1/Ppargc1b/Shb/Mmp14/Runx1/Il34/Lef1/Fos/Spi1/Isg15/Il15ra/Cebpb	54
BP	GO:0048568	embryonic organ development	64/1611	481/24215	9.16039e-08	8.20033e-06	5.84812e-06	Mapk1/Mkl2/Fgfr1/Abr/Pcdh15/Prox1/Gli3/Nckap1/Hif1a/Ephb2/Pbx1/Bcr/Lmo2/Rbp4/Pou3f4/Mmp16/Kitl/Rspo3/Cyr61/Lrig1/Wnt2/Vegfa/Nfe2/Cdh23/Chst11/Klf1/Sall1/Phactr4/Kdr/Wnt9a/Kdm2b/Runx2/Rara/Atp2b2/Mthfd1l/Tbx3/Bmp5/Gjb6/Myo3b/Zfp568/Naglu/Vcam1/Rarres2/Fzd6/Mmp14/Runx1/Itga8/Plcd1/Lef1/Tcf7/Tgfb2/Hspg2/Tfeb/Epha2/Col11a1/Wnt5a/Tbx2/Sox17/Efna1/Stox1/Cthrc1/Eya4/Cebpb/Spint2	64
BP	GO:0051271	negative regulation of cellular component movement	42/1611	262/24215	1.01571e-07	8.97602e-06	6.40131e-06	Ptprr/Plcb1/Robo1/Abr/Rap2b/Osbpl8/Dbn1/Stk26/Dach1/Gsk3b/Bcr/Cd300a/Slit2/Tcaf1/Apod/Ap1ar/Ccl28/Abcc8/Cdkn1b/Clic4/Adam15/Cd63/Acvr1c/Igfbp5/Srgap1/Cx3cr1/Sema3a/Ptprm/Cers2/Klf4/Prkg1/Apoe/Plxnb3/Hyal2/Nrg1/Podn/Fgf2/Apex1/Padi2/Cnn2/Wnt5a/Spint2	42
BP	GO:0046578	regulation of Ras protein signal transduction	36/1611	208/24215	1.17338e-07	1.02381e-05	7.3014e-06	Als2cl/Als2/Arpp19/Robo1/Abr/Rasa3/Tiam2/Camk2d/Arhgef7/Ephb2/Arhgef17/Bcr/Cyth1/Gpr35/Arhgef37/Fgd4/Adra1a/Kitl/Tiam1/Trim67/Myoc/Fgd3/Rasa4/Apoe/Arhgef10/Hras/Csf1/Nrg1/Arhgap42/Arhgef19/Igf1/Tgfb2/Fgd2/Eps8l1/Obscn/Rasgrp4	36
MF	GO:0005261	cation channel activity	46/1611	302/24215	1.22134e-07	1.05233e-05	7.5048e-06	Cacnb3/Kcnq5/Kcnk10/Grin2c/Kcnk2/Kcnj12/Rasa3/Gria3/Cacna2d1/Cacna2d3/Kcnc1/Lrrc55/Kcnk3/Trpc6/Kcnb2/Scn5a/Gria2/Cacna1a/Kcnk12/Aqp1/Abcc8/Pkd2l1/Ryr1/Panx1/Kcnd1/Tmem63c/Tpcn2/Cacng4/Asic2/Tmem28/Kcnab3/Chrnb1/Kcnk9/Slc24a4/Kcnh4/Ano1/Itpr1/Piezo1/Trpm2/Kcnq1/Fam26e/Piezo2/Trpc7/Scn7a/Trpm6/Kcng4	46
BP	GO:0051056	regulation of small GTPase mediated signal transduction	39/1611	236/24215	1.26791e-07	1.07898e-05	7.69482e-06	Als2cl/Als2/Arpp19/Robo1/Abr/Rasa3/Tiam2/Camk2d/Arhgef7/Ephb2/Arhgef17/Bcr/Slit2/Cyth1/Gpr35/Arhgef37/Fgd4/Adra1a/Kitl/Tiam1/Trim67/Cdon/Myoc/Fgd3/Arhgap18/Rasa4/Apoe/Arhgef10/Hras/Csf1/Nrg1/Arhgap42/Arhgef19/Igf1/Tgfb2/Fgd2/Eps8l1/Obscn/Rasgrp4	39
CC	GO:0042383	sarcolemma	29/1611	148/24215	1.30032e-07	1.09306e-05	7.79525e-06	Cacnb3/Ank1/Kcnj12/Cacna2d1/Camk2d/Atp1a1/Scn5a/Nos1ap/Ppp3cb/Adra1a/Aqp1/Abcc8/Nos1/Ryr1/Cd36/Fxyd1/Bsg/Ahnak/Slc2a1/Esr1/Anxa5/Rtn2/Sgcd/Msn/Nos3/Slc8b1/Vcam1/Kcnq1/Obscn	29
BP	GO:0097191	extrinsic apoptotic signaling pathway	38/1611	228/24215	1.46002e-07	1.21252e-05	8.64716e-06	Fgfr1/Tnfrsf12a/Deptor/Dapk1/Gsk3b/Skil/Tmbim1/Inhba/Foxo3/Ar/Sort1/Ppp2r1b/Bcl2l1/Cyld/Kitl/Sh3rf1/Eya2/Unc5b/Tnfsf10/Vegfa/Siglec1/Cx3cr1/Hgf/Dedd2/Mapk7/Hyal2/Bag3/Ptprc/Lmna/Psen2/Tnfrsf1b/Lcn2/Siva1/Igf1/Snai2/Tgfb2/Nol3/Eya4	38
BP	GO:1902105	regulation of leukocyte differentiation	43/1611	275/24215	1.47869e-07	1.21341e-05	8.65349e-06	Syk/Pglyrp1/Tob2/Rorc/Prkca/Gpr68/Cd24a/Cd4/Zmiz1/Gli3/Zbtb7b/Zbtb16/Socs5/Cyld/Kitl/Ubash3b/Ctla2a/Zbtb46/Cd74/Jun/H2-Aa/Tmem176b/Tyrobp/Itgb3/C1qc/Nme1/Rara/Zap70/Clec2d/Ptprc/Il2rg/Csf1/Foxj1/Hcls1/Ppargc1b/Shb/Mmp14/Runx1/Il34/Lef1/Fos/Il15ra/Cebpb	43
BP	GO:0070371	ERK1 and ERK2 cascade	45/1611	295/24215	1.59787e-07	1.29384e-05	9.22714e-06	Trf/Ptprr/Syk/Mapk1/Htr2a/Ramp3/Prkca/Camk2d/Ptpn22/Cd4/Rgs14/Ephb2/Cckbr/Ctgf/Tnfaip8l3/Gcnt2/Adra1a/Gpnmb/Abca7/Dusp6/Dusp1/Tiam1/Cyr61/Cd36/Fn1/Errfi1/Vegfa/Cd74/Esr1/Jun/Kdr/Klf4/Itgb3/Rara/Hras/Npnt/Tlr4/Fgf2/Ccl11/Igf1/Ctsh/Epha2/Rps6ka6/Calcr/Ccl6	45
BP	GO:0072657	protein localization to membrane	59/1611	436/24215	1.61426e-07	1.29384e-05	9.22714e-06	Cacnb3/Ank1/Ramp3/Plekhf1/Cdk5r1/Camk2d/Dbn1/Gsn/Pgrmc1/Tub/Jup/Wnk3/Ppfia1/Ephb2/Itgb2/Ppp1r9b/Rab37/Tmbim1/Dlg3/Slmap/Kcnb2/Ar/Rab26/Kif13a/Mtch2/Rab11fip2/Cacna1a/Pacs2/Tcaf1/Lin7a/Bcl2l1/Tnik/Rftn1/Atg4d/Ldlrap1/Tiam1/Micall1/Tspan15/Bsg/Vamp8/Ramp1/Vti1b/Nme7/Rhog/Bbc3/Zdhhc22/Apoe/Lrp4/Hps6/Rab34/Fzd9/Fcer1g/Dusp18/Lama5/Ramp2/Epha2/Fyb/Tusc5/Calcr	59
BP	GO:0018108	peptidyl-tyrosine phosphorylation	46/1611	305/24215	1.64232e-07	1.29753e-05	9.25339e-06	Efemp1/Syk/Fgfr1/Rap2b/Htr2a/Abi2/Gfra1/Prkca/Cd24a/Hsph1/Ptpn22/Cd4/Pxn/Ephb2/Itgb2/Mvp/Cd300a/Sh3bp5/Gprc5b/Dyrk2/Socs5/Kitl/Cd36/Errfi1/Vegfa/Cd74/Bmx/Kdr/Hgf/Itgb3/Lrp4/Hyal2/Zap70/Tlr4/Ptprc/Psen2/Nrg1/Hck/Hes5/Hcls1/Ntf3/Igf1/Tdgf1/Frk/Efna1/Tnfrsf14	46
BP	GO:0071248	cellular response to metal ion	25/1611	117/24215	1.66097e-07	1.29753e-05	9.25339e-06	Trf/Mapk1/Asph/Gsn/Scn5a/Aqp1/Cdkn1b/Clic4/Mt1/Nptx1/Fn1/Jund/Lrrk2/Jun/Rasa4/Tigar/Atp7b/Fabp4/Alox5ap/Trpm2/Spag16/Fos/Bnip3/Krt10/Crhbp	25
CC	GO:0043292	contractile fiber	37/1611	220/24215	1.67532e-07	1.29753e-05	9.25339e-06	Timp4/Ank1/Kat2b/Cdk5r1/Syne1/Jup/Neb/Sphkap/Dbi/Scn5a/Nos1ap/Homer1/Ppp3cb/Adra1a/Ppp3ca/Myl4/Sdc4/Ido1/Nos1/Ryr1/Synpo/Mtm1/Ablim2/Nexn/Ahnak/Slc2a1/Anxa5/Fbxo32/Cryab/Npnt/Bag3/Fhl2/Tnni1/Psen2/Synpo2/Ahnak2/Obscn	37
BP	GO:0016055	Wnt signaling pathway	55/1611	396/24215	1.78968e-07	1.3707e-05	9.77524e-06	Ccdc88c/Cdk14/Mark1/Nlk/Fam53b/Rbms3/Gli3/Gsk3b/Foxo3/Spin1/Tle4/Dkk3/Tle2/Gprc5b/Prickle1/Cyld/Tnik/Lzts2/Tiam1/Rspo3/Wnt2/Dact1/Strn/Myoc/Amer3/Fzd1/Lrrk2/Egr1/Sall1/Sdc1/Tle3/Foxo1/Klf4/Wnt9a/Apoe/Eda/Lrp4/Nxn/Rspo2/Fzd9/Leo1/Naip2/Fzd6/Fgf2/Bambi/Frat2/Lef1/Snai2/Tcf7/Tdgf1/Wnt5a/Sox17/Ccne1/Cthrc1/Shisa2	55
BP	GO:0043583	ear development	38/1611	230/24215	1.84067e-07	1.39425e-05	9.94322e-06	Mapk1/Fgfr1/Abr/Pcdh15/Alms1/Prox1/Gli3/Ephb2/Bcr/Lin7a/Pou3f4/Sdc4/Cdkn1b/Lrig1/Cdh23/Sall1/Fat4/C1qb/Atp2b2/H2-K1/H2-T23/Gjb6/Myo3b/Cebpd/Naglu/Hes5/Mycl/Fzd6/Kcnq1/Itga8/Igf1/Tgfb2/Atp8b1/Col11a1/Wnt5a/Stox1/Cthrc1/Eya4	38
BP	GO:0007160	cell-matrix adhesion	33/1611	185/24215	1.88783e-07	1.41444e-05	1.00872e-05	Tmem8b/Zyx/Arhgap6/Pxn/Arhgef7/Itgb2/Gsk3b/Ctgf/Apod/Epha3/Ccl28/Tiam1/Sdc4/Myoc/Onecut2/Cd36/Adam15/Cd63/Fn1/Vegfa/Fmn1/Kdr/Itgb3/Eda/Npnt/Csf1/Vcam1/Mmp14/Itga8/Bcam/Itga1/Tdgf1/Nid1	33
BP	GO:1903708	positive regulation of hemopoiesis	34/1611	194/24215	1.91863e-07	1.42205e-05	1.01415e-05	Syk/Prkca/Gpr68/Cd4/Zmiz1/Gli3/Hif1a/Inhba/Foxo3/Zbtb16/Socs5/Cyld/Kitl/Fam210b/Zbtb46/Cd74/Jun/H2-Aa/Itgb3/Rara/Zap70/Ptprc/Il2rg/Csf1/Hcls1/Ppargc1b/Shb/Mmp14/Runx1/Il34/Lef1/Fos/Isg15/Il15ra	34
BP	GO:0035239	tube morphogenesis	56/1611	408/24215	2.06553e-07	1.51465e-05	1.08018e-05	Cxcr4/Robo1/Plxnb2/Sema4c/Gli3/Kif26b/Nckap1/Hif1a/Pxn/Pbx1/Ar/Slit2/Prickle1/Sdc4/Clic4/Wnt2/Dact1/Fzd1/Vegfa/Fmn1/Slc12a2/Col4a1/Sall1/Esr1/Fat4/Phactr4/Ephb3/Kdr/Kdm2b/Rara/Eda/Mthfd1l/Npnt/Rspo2/Tbx3/Bmp5/Csf1/Hes5/Lama5/Fzd6/Mmp14/Fgf2/Ccl11/Igf1/Ctsh/Lef1/Tcf7/Tgfb2/Epha2/Wnt5a/Tbx2/Sox17/Stox1/Lama1/Cthrc1/Spint2	56
BP	GO:0198738	cell-cell signaling by wnt	55/1611	398/24215	2.11485e-07	1.53449e-05	1.09433e-05	Ccdc88c/Cdk14/Mark1/Nlk/Fam53b/Rbms3/Gli3/Gsk3b/Foxo3/Spin1/Tle4/Dkk3/Tle2/Gprc5b/Prickle1/Cyld/Tnik/Lzts2/Tiam1/Rspo3/Wnt2/Dact1/Strn/Myoc/Amer3/Fzd1/Lrrk2/Egr1/Sall1/Sdc1/Tle3/Foxo1/Klf4/Wnt9a/Apoe/Eda/Lrp4/Nxn/Rspo2/Fzd9/Leo1/Naip2/Fzd6/Fgf2/Bambi/Frat2/Lef1/Snai2/Tcf7/Tdgf1/Wnt5a/Sox17/Ccne1/Cthrc1/Shisa2	55
BP	GO:0060562	epithelial tube morphogenesis	52/1611	369/24215	2.42646e-07	1.74225e-05	1.2425e-05	Cxcr4/Robo1/Plxnb2/Sema4c/Gli3/Kif26b/Nckap1/Hif1a/Pxn/Pbx1/Ar/Slit2/Prickle1/Sdc4/Clic4/Wnt2/Fzd1/Vegfa/Fmn1/Slc12a2/Col4a1/Sall1/Esr1/Fat4/Phactr4/Kdr/Kdm2b/Rara/Mthfd1l/Npnt/Rspo2/Tbx3/Bmp5/Csf1/Hes5/Lama5/Fzd6/Mmp14/Fgf2/Ccl11/Igf1/Ctsh/Lef1/Tgfb2/Epha2/Wnt5a/Tbx2/Sox17/Stox1/Lama1/Cthrc1/Spint2	52
CC	GO:0044449	contractile fiber part	34/1611	196/24215	2.46858e-07	1.74353e-05	1.24341e-05	Timp4/Ank1/Kat2b/Syne1/Jup/Neb/Sphkap/Scn5a/Nos1ap/Homer1/Ppp3cb/Adra1a/Ppp3ca/Myl4/Sdc4/Ido1/Nos1/Ryr1/Synpo/Mtm1/Nexn/Ahnak/Slc2a1/Anxa5/Fbxo32/Cryab/Npnt/Bag3/Fhl2/Tnni1/Psen2/Synpo2/Ahnak2/Obscn	34
MF	GO:0046873	metal ion transmembrane transporter activity	58/1611	431/24215	2.47883e-07	1.74353e-05	1.24341e-05	Trf/Cacnb3/Kcnq5/Kcnk10/Grin2c/Kcnk2/Kcnj12/Rasa3/Cacna2d1/Atp2b3/Cacna2d3/Atp1a1/Kcnc1/Lrrc55/Kcnk3/Trpc6/Atp2b1/Kcnb2/Scn5a/Slc39a10/Gria2/Cacna1a/Kcnk12/Aqp1/Abcc8/Cpox/Slc4a2/Pkd2l1/Ryr1/Panx1/Cnnm4/Kcnd1/Tpcn2/Cacng4/Asic2/Tmem28/Anxa5/Kcnab3/Slc9a2/Kcnk9/Slc13a5/Slc32a1/Slc24a4/Atp2b2/Kcnh4/Atp7b/Itpr1/Atp13a4/Slc8b1/Trpm2/Slc11a1/Kcnq1/Nipal4/Slc1a6/Trpc7/Scn7a/Trpm6/Kcng4	58
BP	GO:0030879	mammary gland development	27/1611	136/24215	2.64401e-07	1.84092e-05	1.31287e-05	Mapk1/Robo1/Gli3/Hif1a/Ar/Slit2/Irs1/Vegfa/Igfbp5/Socs2/Slc12a2/Esr1/Capn1/Nme1/Atp2b2/Tbx3/Atp7b/Csf1/Fgf2/Ccl11/Prlr/Igf1/Lef1/Epha2/Wnt5a/Tbx2/Cebpb	27
BP	GO:0040013	negative regulation of locomotion	43/1611	281/24215	2.73388e-07	1.88446e-05	1.34392e-05	Ptprr/Robo2/Plcb1/Robo1/Abr/Rap2b/Osbpl8/Adora2a/Dbn1/Stk26/Dach1/Gsk3b/Bcr/Cd300a/Slit2/Tcaf1/Apod/Ap1ar/Ccl28/Abcc8/Clic4/Adam15/Cd63/Acvr1c/Igfbp5/Srgap1/Cx3cr1/Sema3a/Ptprm/Cers2/Klf4/Prkg1/Apoe/Plxnb3/Hyal2/Nrg1/Podn/Fgf2/Apex1/Padi2/Cnn2/Wnt5a/Spint2	43
BP	GO:2001236	regulation of extrinsic apoptotic signaling pathway	30/1611	162/24215	2.90364e-07	1.98166e-05	1.41324e-05	Fgfr1/Tnfrsf12a/Deptor/Dapk1/Skil/Tmbim1/Inhba/Ar/Ppp2r1b/Bcl2l1/Cyld/Sh3rf1/Eya2/Unc5b/Tnfsf10/Vegfa/Siglec1/Cx3cr1/Hgf/Dedd2/Mapk7/Hyal2/Ptprc/Lmna/Psen2/Igf1/Snai2/Tgfb2/Nol3/Eya4	30
BP	GO:0001763	morphogenesis of a branching structure	38/1611	235/24215	3.23665e-07	2.16604e-05	1.54473e-05	Cxcr4/Fgfr1/Prox1/Gli3/Pxn/Pbx1/Ar/Slit2/Rspo3/Clic4/Wnt2/Vegfa/Lrrk2/Slc12a2/Col4a1/Sall1/Esr1/Fat4/Sema3a/Kdr/Hgf/Npnt/Rspo2/Tbx3/Csf1/Lama5/Mmp14/Fgf2/Ccl11/Igf1/Ctsh/Lef1/Snai2/Epha2/Tdgf1/Wnt5a/Lama1/Spint2	38
BP	GO:0021537	telencephalon development	38/1611	235/24215	3.23665e-07	2.16604e-05	1.54473e-05	Cxcr4/Robo2/Plcb1/Robo1/Fgfr1/Dcx/Btbd3/Cdk5r1/Pou3f3/Prox1/Tmem108/Gli3/Hif1a/Dbi/Ephb2/Gsk3b/Inhba/Slit2/Aqp1/Crtac1/Cdon/Nin/Lrrk2/Cx3cr1/Sall1/Ulk4/Fat4/Sema3a/Ephb3/Kdm2b/Pou3f2/Nde1/Id4/Nrg1/Hes5/Lef1/Wnt5a/Dnah5	38
BP	GO:0061138	morphogenesis of a branching epithelium	36/1611	217/24215	3.45723e-07	2.29141e-05	1.63413e-05	Cxcr4/Fgfr1/Prox1/Gli3/Pxn/Pbx1/Ar/Slit2/Rspo3/Clic4/Wnt2/Vegfa/Slc12a2/Col4a1/Sall1/Esr1/Fat4/Sema3a/Kdr/Hgf/Npnt/Rspo2/Tbx3/Csf1/Lama5/Mmp14/Fgf2/Ccl11/Igf1/Ctsh/Lef1/Snai2/Epha2/Wnt5a/Lama1/Spint2	36
BP	GO:1902107	positive regulation of leukocyte differentiation	29/1611	155/24215	3.63664e-07	2.37874e-05	1.69641e-05	Syk/Prkca/Gpr68/Cd4/Zmiz1/Gli3/Zbtb16/Socs5/Cyld/Kitl/Zbtb46/Cd74/Jun/H2-Aa/Itgb3/Rara/Zap70/Ptprc/Il2rg/Csf1/Hcls1/Ppargc1b/Shb/Mmp14/Runx1/Il34/Lef1/Fos/Il15ra	29
BP	GO:0007156	homophilic cell adhesion via plasma membrane adhesion molecules	22/1611	98/24215	3.658e-07	2.37874e-05	1.69641e-05	Robo2/Robo1/Pcdh15/Cdh11/Cdh15/Plxnb2/Cadm3/Sdk2/Cdh4/Crtam/Cdh10/Cdh23/Igsf9b/Pcdh20/Fat4/Ptprm/Cdh8/Cdhr3/Plxnb3/Pvr/Pcdh18/Pcdhb6	22
BP	GO:0071402	cellular response to lipoprotein particle stimulus	9/1611	17/24215	3.7232e-07	2.39851e-05	1.71051e-05	Syk/Itgb2/Socs5/Cd9/Cd36/Lpl/Apoe/Fcer1g/Tlr4	9
BP	GO:0098742	cell-cell adhesion via plasma-membrane adhesion molecules	30/1611	164/24215	3.82549e-07	2.43214e-05	1.7345e-05	Robo2/Robo1/Mbp/Pcdh15/Cdh11/Cdh15/Plxnb2/Cd24a/Cadm3/Sdk2/Cdh4/Crtam/Cdh10/Cdh23/Igsf9b/Pcdh20/Fat4/Ptprm/Klf4/Cdh8/Mapk7/Arvcf/Cdhr3/Plxnb3/Vcam1/Pvr/Pcdh18/Pcdhb6/Tgfb2/Mcam	30
BP	GO:2000146	negative regulation of cell motility	39/1611	246/24215	3.84598e-07	2.43214e-05	1.7345e-05	Ptprr/Plcb1/Robo1/Abr/Rap2b/Osbpl8/Stk26/Dach1/Gsk3b/Bcr/Cd300a/Slit2/Tcaf1/Apod/Ap1ar/Ccl28/Abcc8/Clic4/Adam15/Cd63/Acvr1c/Igfbp5/Srgap1/Cx3cr1/Sema3a/Ptprm/Cers2/Klf4/Prkg1/Apoe/Plxnb3/Hyal2/Nrg1/Podn/Fgf2/Apex1/Padi2/Cnn2/Spint2	39
BP	GO:0010811	positive regulation of cell-substrate adhesion	24/1611	114/24215	3.8976e-07	2.44238e-05	1.7418e-05	Dbn1/Arhgef7/Gsk3b/Dock5/Unc13d/Ccl28/Sdc4/Cyr61/Myoc/Cd36/Npy2r/Fn1/Vegfa/Fmn1/Triobp/Kdr/Itgb3/Npnt/Spp1/Csf1/Smoc1/Tdgf1/Col8a1/Nid1	24
BP	GO:0051216	cartilage development	32/1611	182/24215	4.03187e-07	2.4835e-05	1.77112e-05	Efemp1/Fgfr1/Bmp1/Prkca/Gli3/Hif1a/Bmpr2/Ctgf/Zbtb16/Sox5/Cyr61/Cnmd/Csgalnact1/Scx/Chst11/Wnt9a/Runx2/Rara/Rspo2/Bmp5/Hes5/Col27a1/Mustn1/Fgf2/Runx1/Snai2/Tgfb2/Hspg2/Col11a1/Serpinh1/Wnt5a/Thbs3	32
BP	GO:0048839	inner ear development	34/1611	200/24215	4.03528e-07	2.4835e-05	1.77112e-05	Fgfr1/Abr/Pcdh15/Alms1/Prox1/Gli3/Ephb2/Bcr/Lin7a/Pou3f4/Sdc4/Cdkn1b/Lrig1/Cdh23/Fat4/C1qb/Atp2b2/H2-K1/H2-T23/Myo3b/Cebpd/Naglu/Hes5/Mycl/Fzd6/Kcnq1/Itga8/Igf1/Tgfb2/Atp8b1/Col11a1/Wnt5a/Stox1/Cthrc1	34
BP	GO:0090596	sensory organ morphogenesis	44/1611	295/24215	4.15174e-07	2.53256e-05	1.80611e-05	Fat1/Mapk1/Fgfr1/Abr/Pcdh15/Alms1/Prox1/Gli3/Stau2/Hif1a/Ephb2/Sox1/Bcr/Rbp4/Pou3f4/Aqp1/Sdk2/Cdon/Lrig1/Vegfa/Cdh23/Rpgr/Sall1/Prom1/Phactr4/Ptprm/Kdr/Kdm2b/Atp2b2/Tspan12/Gjb6/Myo3b/Naglu/Fzd6/Fgf2/Itga8/Epha2/Col11a1/Wnt5a/Tbx2/Col8a1/Stox1/Cthrc1/Eya4	44
BP	GO:0060070	canonical Wnt signaling pathway	39/1611	247/24215	4.27893e-07	2.58725e-05	1.84512e-05	Cdk14/Fam53b/Rbms3/Gli3/Gsk3b/Foxo3/Dkk3/Tle2/Gprc5b/Prickle1/Cyld/Lzts2/Rspo3/Wnt2/Dact1/Amer3/Fzd1/Lrrk2/Egr1/Sdc1/Foxo1/Klf4/Wnt9a/Apoe/Eda/Lrp4/Rspo2/Fzd9/Naip2/Fzd6/Fgf2/Bambi/Lef1/Snai2/Tcf7/Tdgf1/Wnt5a/Sox17/Cthrc1	39
MF	GO:0022836	gated channel activity	45/1611	306/24215	4.62596e-07	2.77276e-05	1.97741e-05	Cacnb3/Kcnq5/Grin2c/Gabra4/Kcnk2/Kcnj12/Rasa3/Gria3/Cacna2d1/Cacna2d3/Kcnc1/Lrrc55/Kcnk3/Kcnb2/Scn5a/Gria2/Cacna1a/Ano2/Aqp1/Clic1/Pkd2l1/Clic4/Ryr1/Kcnd1/Grik4/Tmem63c/Tpcn2/Cacng4/Asic2/Tmem28/Gabrd/Kcnab3/Chrnb1/Kcnk9/Kcnh4/Ano1/Itpr1/Piezo1/Clic6/Trpm2/Kcnq1/Piezo2/Scn7a/Kcng4/Gabrq	45
BP	GO:0042063	gliogenesis	43/1611	287/24215	4.93979e-07	2.93534e-05	2.09336e-05	Cxcr4/Trf/Efemp1/Mapk1/Lingo1/Dcx/Cdk5r1/Adora2a/Gli3/Dbi/Arhgef7/Plp1/Tspo/Gjc2/Cnp/Tnfrsf21/Abcc8/Tiam1/Sox5/Mxra8/Myoc/Fn1/S100a8/Myrf/Cers2/Tspan2/Pou3f2/Arhgef10/S100a9/Tlr4/Slc45a3/Id4/Csf1/Nrg1/Hes5/Fgf2/Ntf3/Igf1/Lef1/Tgfb2/Nkx6-2/Nab2/Egr2	43
BP	GO:0072659	protein localization to plasma membrane	38/1611	239/24215	5.00972e-07	2.95092e-05	2.10447e-05	Cacnb3/Ank1/Ramp3/Plekhf1/Camk2d/Pgrmc1/Jup/Wnk3/Ppfia1/Ephb2/Ppp1r9b/Rab37/Tmbim1/Slmap/Kcnb2/Ar/Rab26/Kif13a/Rab11fip2/Pacs2/Bcl2l1/Tnik/Ldlrap1/Tspan15/Bsg/Vamp8/Ramp1/Vti1b/Rhog/Zdhhc22/Rab34/Fcer1g/Lama5/Ramp2/Epha2/Fyb/Tusc5/Calcr	38
BP	GO:0050673	epithelial cell proliferation	53/1611	388/24215	5.05163e-07	2.95092e-05	2.10447e-05	Nlrc3/Rps6ka1/Mapk1/Robo1/Ccnd2/Foxp1/Prkca/Alms1/Prox1/Scn5a/Ar/Bmpr2/Grn/Cyba/Vip/Cdkn1b/Sparc/Wnt2/Errfi1/Vegfa/Fst/Scarb1/Cnmd/Igfbp5/Esr1/Jun/Igfbp4/Ptprm/Kdr/Itgb3/Klk8/Nme1/Ppp1r16b/Apoe/Hras/Plxnb3/Bmp5/Gkn3/Hes5/Wfdc1/Ang/Fgf2/Ccl11/Igf1/Snai2/Fabp7/Tgfb2/Epha2/Wnt5a/Ecm1/Col8a1/Stox1/Cebpb	53
CC	GO:0031674	I band	26/1611	132/24215	5.13686e-07	2.97549e-05	2.12199e-05	Ank1/Kat2b/Jup/Neb/Sphkap/Scn5a/Nos1ap/Homer1/Ppp3cb/Adra1a/Ppp3ca/Nos1/Ryr1/Synpo/Mtm1/Nexn/Slc2a1/Anxa5/Fbxo32/Cryab/Bag3/Fhl2/Psen2/Synpo2/Ahnak2/Obscn	26
BP	GO:0010038	response to metal ion	37/1611	230/24215	5.24506e-07	3.01285e-05	2.14863e-05	Trf/Mapk1/Pcdh15/Asph/Gsn/Scn5a/Homer1/Aqp1/Ppp3ca/Mt2/Abcc8/Cdkn1b/Clic4/Mt1/Lcat/Nptx1/Fn1/Jund/Lrrk2/Anxa5/Abat/Jun/Rasa4/Tigar/Alad/Gss/Atp7b/Fabp4/Alox5ap/Apobec1/Trpm2/Spag16/Plcd1/Fos/Bnip3/Krt10/Crhbp	37
BP	GO:0043500	muscle adaptation	22/1611	100/24215	5.30227e-07	3.02054e-05	2.15412e-05	Foxp1/Prkca/Mtpn/Camk2d/Gsn/Gsk3b/Ar/Cyba/Ppp3ca/Myoc/Errfi1/Igfbp5/Jarid2/Fbxo32/Foxo1/Klf4/Tnni1/Lmna/Nos3/Trip10/Igf1/Nol3	22
BP	GO:0045860	positive regulation of protein kinase activity	56/1611	420/24215	5.37547e-07	3.03714e-05	2.16596e-05	Trf/Syk/Als2/Robo1/Fgfr1/Ccnd2/Htr2a/Osbpl8/Magi3/Cdk5r1/Ppp1r9a/Cd24a/Prox1/Hsph1/Cd4/Cdkn1a/Pxn/Cd300a/Map3k6/Gprc5b/Fgd4/Tnik/Kitl/Tiam1/Sdc4/Cdkn1b/Cyr61/Telo2/Vegfa/Lrrk2/Egr1/Cd74/Ltf/Hgf/Itgb3/Hras/Cdk20/Tlr4/Ptprc/Csf1/Nrg1/Slc11a1/Ang/Shc2/Fgf2/Ntf3/Prlr/Igf1/Tgfb2/Itga1/Nab2/Tdgf1/Fgd2/Wnt5a/Efna1/Stox1	56
BP	GO:0010959	regulation of metal ion transport	53/1611	389/24215	5.47814e-07	3.06999e-05	2.18938e-05	Cxcr4/Cacnb3/Pacsin3/Plcb1/Htr2a/Ramp3/Adora2a/Cacna2d1/Camk2d/Asph/Mchr1/Ptpn22/Atp1a1/Wnk3/Kcnc1/Cd4/Plcb4/Lrrc55/Fxyd5/Dbi/Trpc6/Sgk1/Slmap/Scn5a/Tspo/Gjc2/Nos1ap/Cacna1a/Homer1/Gpr35/Cyba/Oprl1/Ubash3b/Abcc8/Vip/Nos1/Fxyd1/Cd63/Ahnak/Kel/Fxyd6/Prkg1/Itgb3/Atp2b2/Itpr1/Nos3/Slc8b1/Kcnq1/Cd84/Igf1/Tgfb2/Nol3/Calcr	53
BP	GO:0002573	myeloid leukocyte differentiation	34/1611	203/24215	5.77169e-07	3.20841e-05	2.2881e-05	Trf/Plcb1/Snx10/Tob2/Prkca/Gpr68/Cd4/L3mbtl3/Kitl/Ubash3b/Vegfa/Zbtb46/Sbno2/Cd74/Jun/Tyrobp/Itgb3/C1qc/Nme1/Tspan2/Rara/Clec2d/Csf1/Psen2/Hcls1/Ppargc1b/Runx1/Il34/Lef1/Fos/Epha2/Spi1/Calcr/Cebpb	34
MF	GO:0008047	enzyme activator activity	56/1611	422/24215	6.27184e-07	3.45855e-05	2.46648e-05	Afap1l2/Als2cl/Arhgap32/Chn2/Als2/Plcb1/Arhgap33/Abr/Abi2/Rgs4/Cdk5r1/Rasa3/Tiam2/Arhgap20/Cd24a/Rin1/Asap1/Cdkn1a/Rgs14/Arhgap6/Bcr/Gprc5b/Tbc1d30/Arhgap8/Ric8b/Chml/Fn1/Rgs10/Cdc42ep2/Lrrk2/Srgap1/Arhgap18/Casp3/Tbc1d17/Agfg2/Ltf/Phactr4/Jun/Rasa4/Fam20a/Apoe/Rgs12/Cdk20/Asap3/Rgs19/Arhgap42/Ranbp3l/Arhgef19/Alox5ap/Apobec1/Mmp14/Rgs22/Ccs/Igf1/Ctsh/Arhgap30	56
BP	GO:0009611	response to wounding	59/1611	455/24215	6.89867e-07	3.77401e-05	2.69146e-05	Cxcr4/Syk/Grin2c/Rap2b/Tnfrsf12a/Prkca/Epb41l4b/Gsn/Hif1a/Igsf10/Cd9/Aqp1/Morn4/Ubash3b/Abcc8/Clic1/Sdc4/Cyr61/Cd36/Fn1/Asic2/Adipor2/Anxa5/Casp3/Abat/Sdc1/Jun/Gp1bb/Cers2/Klf4/Prkg1/Itgb3/Klk8/Vwf/Apoe/Hras/S100a9/Hps6/Procr/Tfpi/Fzd9/Fcer1g/Tlr4/Papss2/Arhgef19/Wfdc1/Fzd6/Slc11a1/Mustn1/Lcp1/Fgf2/Igf1/Snai2/Tgfb2/Tbxa2r/Cnn2/Wnt5a/Nmnat3/Nol3	59
CC	GO:0031252	cell leading edge	49/1611	351/24215	7.0821e-07	3.84385e-05	2.74127e-05	Cxcr4/Fat1/Als2/Robo2/Ank1/Robo1/Abi2/Cdc42bpg/Ppp1r9a/Tnfrsf12a/Adora2a/Dbn1/Gsn/S100b/Ywhaz/Kcnc1/Lamp5/Nckap1/Pxn/Arhgef7/Ppp1r9b/Atp2b1/Eps8/Fgd4/Cit/Abca7/Kitl/Tiam1/Mtm1/Bcar1/Plekho1/Bmx/Phactr4/Ptprm/Palld/Itgb3/Nme1/Gdpd2/Rab34/Asap3/Rac2/Nrg1/Pdlim4/Myo1d/Lcp1/Itga8/Epha2/Fgd2/Eps8l1	49
BP	GO:0048813	dendrite morphogenesis	29/1611	160/24215	7.25115e-07	3.8825e-05	2.76883e-05	Kndc1/Lzts1/Robo1/Dcx/Btbd3/Cdk5r1/Ppp1r9a/Syne1/Dbn1/Lzts3/Stau2/Ephb2/Trpc6/Gsk3b/Sgk1/Baiap2/Cacna1a/Tnik/Cit/Ppp3ca/Tiam1/Eef2k/Dact1/Fmn1/Lrrk2/Sema3a/Ephb3/Lrp4/Efna1	29
BP	GO:0030336	negative regulation of cell migration	37/1611	233/24215	7.26596e-07	3.8825e-05	2.76883e-05	Ptprr/Plcb1/Robo1/Abr/Rap2b/Osbpl8/Stk26/Dach1/Gsk3b/Bcr/Cd300a/Slit2/Tcaf1/Apod/Ccl28/Abcc8/Clic4/Adam15/Cd63/Acvr1c/Igfbp5/Srgap1/Cx3cr1/Sema3a/Ptprm/Cers2/Klf4/Prkg1/Apoe/Plxnb3/Hyal2/Nrg1/Podn/Fgf2/Apex1/Padi2/Cnn2	37
BP	GO:0033674	positive regulation of kinase activity	59/1611	456/24215	7.4218e-07	3.91795e-05	2.79411e-05	Trf/Syk/Als2/Robo1/Fgfr1/Ccnd2/Htr2a/Osbpl8/Magi3/Cdk5r1/Ppp1r9a/Cd24a/Prox1/Hsph1/Cd4/Cdkn1a/Pxn/Cd300a/Tnfaip8l3/Irs1/Map3k6/Gprc5b/Fgd4/Tnik/Kitl/Tiam1/Sdc4/Cdkn1b/Cyr61/Telo2/Vegfa/Lrrk2/Egr1/Cd74/Ltf/Tigar/Hgf/Itgb3/Hras/Cdk20/Tlr4/Ptprc/Csf1/Nrg1/Slc11a1/Ang/Shc2/Fgf2/Ntf3/Prlr/Igf1/Tgfb2/Itga1/Nab2/Tdgf1/Fgd2/Wnt5a/Efna1/Stox1	59
BP	GO:0007266	Rho protein signal transduction	30/1611	169/24215	7.44598e-07	3.91795e-05	2.79411e-05	Als2cl/Arhgap32/Als2/Robo1/Abr/Tiam2/Ctnnal1/Arhgef7/Arhgef17/Bcr/Baiap2/Gpr35/Arhgef37/Fgd4/Adra1a/Tiam1/Myoc/Fgd3/Cdc42ep2/Srgap1/Phactr4/Rhog/Rhoj/Apoe/Arhgef10/Arhgap42/Arhgef19/Fgd2/Eps8l1/Obscn	30
MF	GO:0030695	GTPase regulator activity	39/1611	253/24215	7.99e-07	4.17235e-05	2.97554e-05	Als2cl/Arhgap32/Chn2/Als2/Plcb1/Arhgap33/Abr/Rgs4/Rasa3/Tiam2/Arhgap20/Rin1/Asap1/Rgs14/Arhgap6/Bcr/Gpsm1/Slit2/Tbc1d30/Arhgap8/Ric8b/Chml/Rgs10/Cdc42ep2/Lrrk2/Srgap1/Arhgap18/Tbc1d17/Agfg2/Jun/Rasa4/Rgs12/Asap3/Rgs19/Arhgap42/Ranbp3l/Arhgef19/Rgs22/Arhgap30	39
BP	GO:0070588	calcium ion transmembrane transport	40/1611	263/24215	8.26266e-07	4.28229e-05	3.05395e-05	Cacnb3/Grin2c/Htr2a/Ramp3/Cacna2d1/Camk2d/Asph/Cacna2d3/Ptpn22/Dbi/Trpc6/Atp2b1/Gjc2/Nos1ap/Cacna1a/Gpr35/Cyba/Oprl1/Ubash3b/Pkd2l1/Ryr1/Panx1/Tpcn2/Cacng4/Ahnak/Tmem28/Bbc3/Itgb3/Atp2b2/Mcub/Itpr1/Ptprc/Slc8b1/Trpm2/Fgf2/Trpc7/Tgfb2/Trpm6/Nol3/Calcr	40
BP	GO:0060828	regulation of canonical Wnt signaling pathway	32/1611	188/24215	8.50747e-07	4.37627e-05	3.12096e-05	Cdk14/Fam53b/Rbms3/Gli3/Foxo3/Dkk3/Tle2/Gprc5b/Prickle1/Cyld/Lzts2/Rspo3/Wnt2/Dact1/Amer3/Lrrk2/Egr1/Foxo1/Apoe/Eda/Lrp4/Rspo2/Fzd9/Naip2/Fzd6/Fgf2/Bambi/Lef1/Snai2/Wnt5a/Sox17/Cthrc1	32
BP	GO:0060537	muscle tissue development	57/1611	437/24215	8.76881e-07	4.47729e-05	3.19301e-05	Mkl2/Fgfr1/Kcnk2/Foxp1/Camk2d/Prox1/S100b/Sorbs2/Gsk3b/Skil/Flnb/Homer1/Klf5/Rbp4/Hdac9/Ppp3ca/Myh14/Maff/Ryr1/Eya2/Zfp950/Cdon/Wnt2/Mtm1/Nexn/Schip1/Vegfa/Ybx3/Egr1/Igfbp5/Scx/Sap30/Jarid2/Kel/Sgcd/Prkg1/Rara/Tbx3/Bmp5/Fhl2/Tnni1/Lmna/Nrg1/Trip10/Fgf2/Itga8/Igf1/Lef1/Fos/Tgfb2/Hspg2/Tdgf1/Col11a1/Wnt5a/Tbx2/Sox17/Egr2	57
BP	GO:0043502	regulation of muscle adaptation	19/1611	80/24215	9.03945e-07	4.58154e-05	3.26736e-05	Foxp1/Prkca/Mtpn/Camk2d/Gsk3b/Scn5a/Ppp3ca/Errfi1/Igfbp5/Jarid2/Fbxo32/Foxo1/Klf4/Tnni1/Lmna/Nos3/Trip10/Igf1/Nol3	19
BP	GO:0042391	regulation of membrane potential	53/1611	396/24215	9.55436e-07	4.7745e-05	3.40497e-05	Cacnb3/Kcnk10/Grin2c/Kcnk2/Ppp1r9a/Adora2a/Cacna2d1/Camk2d/Syne1/Dbn1/Jup/Atp1a1/Tmem108/Kcnk3/Gsk3b/Slmap/Scn5a/Baiap2/Tspo/Mtch2/Cacna1a/Bcl2l1/Gpr35/Kcnk12/Adra1a/Ppp3ca/Myh14/Clic1/Sez6/Slc26a11/Slc26a10/Myoc/Fxyd1/Npy2r/Tpcn2/Lrrk2/Asic2/Igsf9b/Abat/Chrnb1/Jun/Kdr/Kcnk9/Kcnh4/Ano1/Slc8b1/Piezo1/Kcnq1/Slc1a6/Piezo2/Bnip3/Scn7a/Stox1	53
BP	GO:0031346	positive regulation of cell projection organization	55/1611	417/24215	9.5587e-07	4.7745e-05	3.40497e-05	Efemp1/Robo2/Robo1/Fgfr1/Dcx/Kat2b/Ppp1r9a/Tnfrsf12a/Islr2/Plxnb2/Cd24a/Dbn1/Nckap1/Stau2/Arhgef7/Gsk3b/Skil/Sgk1/Baiap2/Bmpr2/Grn/Epha3/Gprc5b/Serpini1/Aqp1/Sez6/Cdh4/Tiam1/Fez1/Crocc/Trim67/Eef2k/Plk5/Nin/Fn1/Fzd1/Vegfa/Ltk/Cdc42ep2/Hgf/Nme1/Cpeb1/Apoe/Hras/S100a9/Plxnb3/Bmp5/Myo3b/Rac2/Nrg1/Lcn2/Adamts1/Wnt5a/Eps8l1/Cxcl5	55
MF	GO:0005096	GTPase activator activity	37/1611	236/24215	9.99308e-07	4.95556e-05	3.53409e-05	Als2cl/Arhgap32/Chn2/Als2/Plcb1/Arhgap33/Abr/Rgs4/Rasa3/Tiam2/Arhgap20/Rin1/Asap1/Rgs14/Arhgap6/Bcr/Tbc1d30/Arhgap8/Ric8b/Chml/Rgs10/Cdc42ep2/Lrrk2/Srgap1/Arhgap18/Tbc1d17/Agfg2/Jun/Rasa4/Rgs12/Asap3/Rgs19/Arhgap42/Ranbp3l/Arhgef19/Rgs22/Arhgap30	37
BP	GO:0002791	regulation of peptide secretion	60/1611	471/24215	1.01008e-06	4.97321e-05	3.54668e-05	Syk/Mbp/Pam/Adora2a/Gpr68/Myt1/Ptpn22/Hif1a/Arhgef7/Cckbr/C2cd2l/Syt9/Tnfrsf21/Ppp3cb/Irs1/Rbp4/Map4k4/Pim3/Ppp3ca/Abcc8/Tiam1/Nos1/Crtam/Panx1/Cd36/Npy2r/Pde3b/Fn1/Arg2/S100a8/Acvr1c/Vamp8/Srgn/Cd74/Anxa5/Abat/Lpl/Pde4c/Rph3al/S100a9/Hyal2/H2-T23/Rab34/Ano1/Rhbdf2/Apln/Tlr4/Slc8b1/Trpm2/Ang/Kcnq1/Cd84/Igf1/Tgfb2/Nr1h3/Wnt5a/Inhbb/Tnfrsf14/Crhbp/Lrrc32	60
BP	GO:0050808	synapse organization	42/1611	285/24215	1.04276e-06	5.09768e-05	3.63544e-05	Cacnb3/Als2/Lrrtm2/Ppp1r9a/Flrt2/Prkca/Dbn1/Adgrl2/Pgrmc1/Tmem108/Stau2/Ephb2/Pcdhgc5/Lrrn1/Cacna1a/Adgrb2/Sdk2/Sez6/Tiam1/Eef2k/Dact1/Pcdhb19/Synpo/Nptn/Shank2/Lrrk2/Asic2/Col4a1/Chrnb1/Ephb3/Klk8/Apoe/Lrp4/Atp2b2/Fzd9/Col4a5/Tpbg/Nrg1/Pcdhb6/Pcdhb12/Wnt5a/Pcdhb10	42
BP	GO:0043112	receptor metabolic process	30/1611	172/24215	1.09351e-06	5.27233e-05	3.76e-05	Syk/Als2/Lrrtm2/Ramp3/Gria3/Syne1/Hif1a/Itgb2/Gria2/Lmtk2/Ubqln2/Cd9/Ap1ar/Ldlrap1/Cd36/Cd63/Vegfa/Ramp1/Capn1/Itgb3/Apoe/Fcer1g/Apln/Fam109a/Psen2/Nrg1/Ntf3/Ramp2/Nr1h3/Calcr	30
MF	GO:0005516	calmodulin binding	31/1611	181/24215	1.09378e-06	5.27233e-05	3.76e-05	Pde1b/Plcb1/Mbp/Arpp21/Camk2d/Dapk1/Atp2b1/Scn5a/Cacna1a/Ppp3cb/Adcy3/Ppp3ca/Myh14/Nos1/Ryr1/Eef2k/Cnn3/Strn/Myo1b/Sntb1/Atp2b2/Adcy8/Mapkapk3/Myo1f/Nos3/Myo1d/Itpkc/Kcnq1/Cnn2/Iqcg/Obscn	31
BP	GO:0030198	extracellular matrix organization	34/1611	209/24215	1.15023e-06	5.47605e-05	3.90528e-05	Flrt2/Ctgf/Phldb1/Hapln2/Pxdn/Crispld2/Cyr61/Fn1/Csgalnact1/Scx/Col4a1/Ctss/Mkx/Itgb3/Npnt/Lamc2/Prdx4/Adamtsl2/Nfkb2/Col18a1/Col27a1/Smoc1/Col4a3/Lcp1/Itga8/Has3/Ramp2/Tgfb2/Hspg2/Col11a1/Serpinh1/Col6a4/Nid1/Spint2	34
BP	GO:0022612	gland morphogenesis	27/1611	146/24215	1.15193e-06	5.47605e-05	3.90528e-05	Rps6ka1/Robo1/Fgfr1/Prox1/Gli3/Ar/Slit2/Igfbp5/Slc12a2/Esr1/Sema3a/Capn1/Hgf/Eda/Msn/Tbx3/Id4/Csf1/Lama5/Ccl11/Igf1/Snai2/Epha2/Wnt5a/Tbx2/Lama1/Cebpb	27
BP	GO:0034765	regulation of ion transmembrane transport	55/1611	420/24215	1.19813e-06	5.65664e-05	4.03407e-05	Cacnb3/Kcnq5/Plcb1/Ramp3/Kcnj12/Prkca/Cacna2d1/Camk2d/Asph/Gsg1l/Dapk1/Cacna2d3/Ptpn22/Wnk3/Kcnc1/Lrrc55/Fxyd5/Dbi/Ephb2/Trpc6/Slmap/Kcnb2/Scn5a/Gjc2/Nos1ap/Cacna1a/Tcaf1/Homer1/Gpr35/Cyba/Oprl1/Ubash3b/Abcc8/Clic1/Nos1/Clic4/Fxyd1/Kcnd1/Tpcn2/Cacng4/Ahnak/Asic2/Kel/Kcnab3/Fxyd6/Ctss/Prkg1/Itgb3/Clic6/Kcnq1/Tgfb2/Nol3/Kcng4/Calcr/Crhbp	55
BP	GO:0014896	muscle hypertrophy	20/1611	89/24215	1.20674e-06	5.65854e-05	4.03542e-05	Foxp1/Prkca/Mtpn/Camk2d/Sorbs2/Gsk3b/Ar/Cyba/Ppp3ca/Tiam1/Myoc/Errfi1/Igfbp5/Jarid2/Fbxo32/Foxo1/Prkg1/Lmna/Trip10/Igf1	20
BP	GO:1990778	protein localization to cell periphery	40/1611	267/24215	1.22345e-06	5.69816e-05	4.06368e-05	Cacnb3/Ank1/Ramp3/Plekhf1/Camk2d/Pgrmc1/Tub/Jup/Wnk3/Ppfia1/Ephb2/Ppp1r9b/Rab37/Tmbim1/Slmap/Kcnb2/Ar/Rab26/Kif13a/Rab11fip2/Pacs2/Lin7a/Bcl2l1/Tnik/Ldlrap1/Tspan15/Bsg/Vamp8/Ramp1/Vti1b/Rhog/Zdhhc22/Rab34/Fcer1g/Lama5/Ramp2/Epha2/Fyb/Tusc5/Calcr	40
BP	GO:0007409	axonogenesis	56/1611	431/24215	1.23352e-06	5.70647e-05	4.06961e-05	Cxcr4/Als2/Robo2/Robo1/Lingo1/Dcx/Etv1/Foxp1/Cdk5r1/Flrt2/Tnfrsf12a/Cdh11/Islr2/Prkca/Plxnb2/Dbn1/Gli3/Lrrc55/Ephb2/Gsk3b/Skil/Cnp/Bmpr2/Cacna1a/Slit2/Lmtk2/Ttl/Kif13b/Cdh4/Tiam1/Robo3/Fez1/Rnf165/Nin/Nptx1/Fn1/Unc5b/Vegfa/Fstl4/Kel/Sema3a/Ptprm/Ephb3/Ust/Sema5b/Pou3f2/Apoe/Lrp4/Plxnb3/Sema6c/Nrg1/Ntf3/Tgfb2/Wnt5a/Egr2/Efna1	56
BP	GO:0045669	positive regulation of osteoblast differentiation	17/1611	67/24215	1.24893e-06	5.73672e-05	4.09118e-05	Gli3/Bmpr2/Clic1/Cyr61/Jund/Vegfa/Ltf/Runx2/Gdpd2/Npnt/Cebpd/Lmna/Id4/Fgf2/Igf1/Cthrc1/Cebpb	17
BP	GO:0007204	positive regulation of cytosolic calcium ion concentration	42/1611	287/24215	1.2567e-06	5.73672e-05	4.09118e-05	Cacnb3/Grin2c/Htr2a/Ramp3/Cacna2d1/Camk2d/Asph/Cd24a/Mchr1/Gpr6/Cd4/Dbi/Trpc6/Cckbr/Cacna1a/Gpr35/Adra1a/Cyba/Oprl1/Ubash3b/Ccl28/Ryr1/Cd36/Npy2r/Tpcn2/Tmem28/Esr1/Bbc3/Kdr/Prkg1/C3ar1/Itgb3/Itpr1/Ptprc/Slc8b1/Trpm2/Fgf2/Plcd1/Tgfb2/Tbxa2r/Nol3/Calcr	42
BP	GO:0043062	extracellular structure organization	34/1611	210/24215	1.2861e-06	5.83227e-05	4.15932e-05	Flrt2/Ctgf/Phldb1/Hapln2/Pxdn/Crispld2/Cyr61/Fn1/Csgalnact1/Scx/Col4a1/Ctss/Mkx/Itgb3/Npnt/Lamc2/Prdx4/Adamtsl2/Nfkb2/Col18a1/Col27a1/Smoc1/Col4a3/Lcp1/Itga8/Has3/Ramp2/Tgfb2/Hspg2/Col11a1/Serpinh1/Col6a4/Nid1/Spint2	34
BP	GO:0010035	response to inorganic substance	56/1611	432/24215	1.32748e-06	5.98059e-05	4.2651e-05	Trf/Mapk1/Plcb1/Foxp1/Pcdh15/Asph/Gsn/Hsph1/Stk26/Trpc6/Foxo3/Scn5a/Homer1/Aqp1/Ppp3ca/Mt2/Abcc8/Cdkn1b/Clic4/Mt1/Cd36/Lcat/Nptx1/Fn1/Bcar1/Jund/Lrrk2/Nup93/Anxa5/Casp3/Abat/Jun/Rasa4/Foxo1/Tigar/Hgf/Mapk7/Alad/Gss/Cryab/Atp7b/Fabp4/Nos3/Alox5ap/Lcn2/Apobec1/Trpm2/Spag16/Endog/Plcd1/Apex1/Fos/Bnip3/Nol3/Krt10/Crhbp	56
BP	GO:0070372	regulation of ERK1 and ERK2 cascade	41/1611	278/24215	1.36724e-06	6.11642e-05	4.36196e-05	Ptprr/Syk/Htr2a/Ramp3/Prkca/Camk2d/Ptpn22/Cd4/Rgs14/Ephb2/Ctgf/Tnfaip8l3/Gcnt2/Adra1a/Gpnmb/Abca7/Dusp6/Dusp1/Tiam1/Cyr61/Cd36/Fn1/Errfi1/Vegfa/Cd74/Esr1/Jun/Kdr/Klf4/Itgb3/Rara/Hras/Npnt/Tlr4/Fgf2/Ccl11/Igf1/Epha2/Rps6ka6/Calcr/Ccl6	41
BP	GO:0042060	wound healing	49/1611	359/24215	1.37537e-06	6.11642e-05	4.36196e-05	Cxcr4/Syk/Rap2b/Tnfrsf12a/Prkca/Epb41l4b/Gsn/Hif1a/Igsf10/Cd9/Aqp1/Ubash3b/Abcc8/Clic1/Sdc4/Cyr61/Cd36/Fn1/Asic2/Adipor2/Anxa5/Abat/Sdc1/Gp1bb/Prkg1/Itgb3/Vwf/Apoe/Hras/S100a9/Hps6/Procr/Tfpi/Fzd9/Fcer1g/Tlr4/Papss2/Arhgef19/Wfdc1/Fzd6/Slc11a1/Mustn1/Fgf2/Igf1/Snai2/Tgfb2/Tbxa2r/Cnn2/Wnt5a	49
BP	GO:0010631	epithelial cell migration	37/1611	240/24215	1.51187e-06	6.68032e-05	4.76411e-05	Ptprr/Robo1/Fgfr1/Prkca/Epb41l4b/Prox1/Hif1a/Pxn/Itgb2/Dock5/Bmpr2/Slit2/Hdac9/Aqp1/Sparc/Cd63/Bcar1/Vegfa/Scarb1/Nup93/Sema3a/Jun/Ptprm/Kdr/Klf4/Itgb3/Apoe/Nos3/Fgf2/Clec14a/Ctsh/Snai2/Tgfb2/Epha2/Tdgf1/Wnt5a/Efna1	37
BP	GO:0044089	positive regulation of cellular component biogenesis	61/1611	488/24215	1.55074e-06	6.80842e-05	4.85547e-05	Lrrtm2/Abi2/Flrt2/Prkca/Cd24a/Adgrl2/Smpd3/Gsn/Prox1/Sub1/Asap1/Nckap1/Stau2/Pxn/Ephb2/Gsk3b/Baiap2/Lrrn1/Adgrb2/Ctgf/Phldb1/Rhoc/Aqp1/Ap1ar/Sdc4/Cdkn1b/Crocc/Eef2k/Myoc/Synpo/Cd36/Nin/Vegfa/Cdc42ep2/Fmn1/Asic2/Esr1/Sdc1/Jun/Ephb3/Bmf/Bbc3/Kdr/Palld/Arhgef10/Hras/Msn/Myo3b/Tlr4/Rac2/Tpbg/Synpo2/Pdlim4/Piezo1/Arpc1b/Lcp1/Ccl11/Has3/Eps8l1/Mmp3/Jchain	61
BP	GO:0001935	endothelial cell proliferation	23/1611	115/24215	1.73854e-06	7.54092e-05	5.37786e-05	Prkca/Prox1/Bmpr2/Cyba/Vip/Sparc/Wnt2/Vegfa/Scarb1/Cnmd/Jun/Ptprm/Kdr/Itgb3/Ppp1r16b/Apoe/Plxnb3/Ang/Fgf2/Ccl11/Epha2/Wnt5a/Ecm1	23
BP	GO:0007159	leukocyte cell-cell adhesion	46/1611	331/24215	1.73946e-06	7.54092e-05	5.37786e-05	Syk/Rorc/Adora2a/Cd24a/Gsn/Hsph1/Ephb6/Ptpn22/Cd4/Zmiz1/Gli3/Zbtb7b/Itgb2/Gcnt1/Cd300a/Zbtb16/Tnfrsf21/Socs5/Gpnmb/Cyld/Ccl28/Sdc4/Ido1/Ctla2a/Arg2/S100a8/Cd74/Casp3/H2-Aa/Klf4/Rara/S100a9/Zap70/H2-T23/Msn/Ptprc/Rac2/Il2rg/Foxj1/Vcam1/Shb/Nt5e/Igf1/Tnfrsf14/Lrrc32/Cebpb	46
MF	GO:0005178	integrin binding	22/1611	107/24215	1.7868e-06	7.69776e-05	5.48971e-05	Syk/Gfra1/Pxn/Gsk3b/Ctgf/Gpnmb/Cd9/Cyr61/Adam15/Fn1/Kdr/Itgb3/Vwf/Tspan4/Npnt/Vcam1/Lama5/Col4a3/Mmp14/Lcp1/Igf1/Icam2	22
BP	GO:0090132	epithelium migration	37/1611	242/24215	1.85118e-06	7.9256e-05	5.65219e-05	Ptprr/Robo1/Fgfr1/Prkca/Epb41l4b/Prox1/Hif1a/Pxn/Itgb2/Dock5/Bmpr2/Slit2/Hdac9/Aqp1/Sparc/Cd63/Bcar1/Vegfa/Scarb1/Nup93/Sema3a/Jun/Ptprm/Kdr/Klf4/Itgb3/Apoe/Nos3/Fgf2/Clec14a/Ctsh/Snai2/Tgfb2/Epha2/Tdgf1/Wnt5a/Efna1	37
BP	GO:0001938	positive regulation of endothelial cell proliferation	17/1611	69/24215	1.94592e-06	8.22898e-05	5.86855e-05	Prkca/Prox1/Bmpr2/Cyba/Vip/Wnt2/Vegfa/Jun/Kdr/Itgb3/Ppp1r16b/Plxnb3/Ang/Fgf2/Ccl11/Wnt5a/Ecm1	17
MF	GO:0005089	Rho guanyl-nucleotide exchange factor activity	17/1611	69/24215	1.94592e-06	8.22898e-05	5.86855e-05	Als2cl/Als2/Abr/Tiam2/Arhgef7/Arhgef17/Bcr/Arhgef37/Fgd4/Tiam1/Fgd3/Dock9/Arhgef10/Arhgef19/Fgd2/Eps8l1/Obscn	17
BP	GO:0043410	positive regulation of MAPK cascade	59/1611	471/24215	2.1387e-06	8.94526e-05	6.37937e-05	Trf/Syk/Plcb1/Robo1/Fgfr1/Htr2a/Ramp3/Magi3/Prkca/Camk2d/Cd24a/Sema4c/Ptpn22/Cd4/Pxn/Ar/Ctgf/Tnfaip8l3/Gcnt2/Map3k6/Fgd4/Adra1a/Gpnmb/Tnik/Abca7/Kitl/Tiam1/Cdon/Cd36/Vegfa/Lrrk2/Cd74/Esr1/Jun/Igfbp4/Kdr/Hgf/Itgb3/Fcgr2b/Rara/Hras/Npnt/Tlr4/Ptprc/Shc2/Fgf2/Ccl11/Ntf3/Cd84/Mid1/Igf1/Tgfb2/Itga1/Tdgf1/Fgd2/Wnt5a/Calcr/Efna1/Ccl6	59
BP	GO:0042119	neutrophil activation	10/1611	25/24215	2.14126e-06	8.94526e-05	6.37937e-05	Syk/Abr/Itgb2/Bcr/Cd300a/Fcgr4/Tyrobp/Fcer1g/Myo1f/Cxcl5	10
BP	GO:0043405	regulation of MAP kinase activity	41/1611	283/24215	2.17174e-06	9.01796e-05	6.43122e-05	Trf/Syk/Robo1/Fgfr1/Htr2a/Magi3/Prkca/Cd24a/Ptpn22/Rgs14/Pxn/Ephb2/Trib2/Gsk3b/Cd300a/Map3k6/Fgd4/Tnik/Dusp6/Kitl/Dusp1/Tiam1/Vegfa/Lrrk2/Dusp16/Cd74/Hgf/Mapk7/Apoe/Hras/Hyal2/Tlr4/Ptprc/Shc2/Fgf2/Ntf3/Igf1/Itga1/Tdgf1/Fgd2/Wnt5a	41
BP	GO:0000302	response to reactive oxygen species	31/1611	187/24215	2.23552e-06	9.17627e-05	6.54412e-05	Mapk1/Foxp1/Prkca/Hsph1/Stk26/Trpc6/Foxo3/Sesn3/Apod/Aqp1/Cd36/Bcar1/Pdk2/Lrrk2/Nup93/Casp3/Jun/Foxo1/Hgf/Mapk7/Cryab/Hyal2/Nos3/Ppargc1b/Lcn2/Trpm2/Endog/Apex1/Fos/Bnip3/Nol3	31
BP	GO:0007613	memory	24/1611	125/24215	2.23885e-06	9.17627e-05	6.54412e-05	Plcb1/Ccnd2/Htr2a/Pgrmc1/S100b/Rin1/B4galt2/Rgs14/Plk2/Pja2/Sgk1/Hrh2/Abca7/Abcc8/Rcan2/Shank2/Egr1/Cx3cr1/Klk8/Apoe/Adcy8/Psen2/Itga8/Igf1	24
BP	GO:0090130	tissue migration	37/1611	244/24215	2.25998e-06	9.17627e-05	6.54412e-05	Ptprr/Robo1/Fgfr1/Prkca/Epb41l4b/Prox1/Hif1a/Pxn/Itgb2/Dock5/Bmpr2/Slit2/Hdac9/Aqp1/Sparc/Cd63/Bcar1/Vegfa/Scarb1/Nup93/Sema3a/Jun/Ptprm/Kdr/Klf4/Itgb3/Apoe/Nos3/Fgf2/Clec14a/Ctsh/Snai2/Tgfb2/Epha2/Tdgf1/Wnt5a/Efna1	37
BP	GO:0048771	tissue remodeling	30/1611	178/24215	2.28332e-06	9.17627e-05	6.54412e-05	Trf/Syk/Abr/Cd24a/Hif1a/Tmbim1/Bcr/Bmpr2/Gpnmb/Ppp3ca/Ubash3b/Rspo3/Vegfa/Igfbp5/Fcgr4/Ctss/Capn1/Itgb3/Spp1/Rac2/Nos3/Ppargc1b/Pdk4/Mmp14/Igf1/Tgfb2/Epha2/Ctsk/Nol3/Cthrc1	30
BP	GO:0001558	regulation of cell growth	52/1611	397/24215	2.30454e-06	9.17627e-05	6.54412e-05	Dcx/Foxp1/Cdk5r1/Tnfrsf12a/Islr2/Mtpn/Dbn1/Cdkn1a/Hrasls/Ppp1r9b/Gsk3b/Inhba/Sgk1/Zmat3/Bmpr2/Htra3/Slit2/Ctgf/Ttl/Rerg/Cyba/Cdh4/Cdkn1b/Cyr61/Dnajc2/Adam15/Fn1/Vegfa/Igfbp5/Socs2/Fstl4/Adipor2/Sema3a/Igfbp4/Bbc3/Kdm2b/Apoe/Cryab/Sertad1/Hyal2/Cxcl16/Nrg1/Trip10/Wfdc1/Mmp14/Tchp/Csf2rb/Igf1/Lef1/Tgfb2/Wnt5a/Sox17	52
BP	GO:0048732	gland development	55/1611	429/24215	2.31497e-06	9.17627e-05	6.54412e-05	Rps6ka1/Mapk1/Mkl2/Robo1/Fgfr1/Prox1/Igf2r/Gli3/Hif1a/Pbx1/Cckbr/Ar/Slit2/Irs1/Hrh2/Fkbp4/Cdkn1b/Onecut2/Vegfa/Igfbp5/Socs2/Slc12a2/Plaur/Klf1/Jarid2/Esr1/Sema3a/Jun/Ephb3/Capn1/Hgf/Nme1/Vwf/Pou3f2/Eda/Atp2b2/Msn/Tbx3/Atp7b/Id4/Csf1/Psen2/Lama5/Fgf2/Runx1/Ccl11/Prlr/Igf1/Lef1/Snai2/Epha2/Wnt5a/Tbx2/Lama1/Cebpb	55
BP	GO:0006979	response to oxidative stress	50/1611	376/24215	2.31671e-06	9.17627e-05	6.54412e-05	Als2/Mapk1/Foxp1/Prkca/Dapk1/Hsph1/Stk26/Rgs14/Hif1a/Trpc6/Foxo3/Sesn3/Apod/Pxdn/Aqp1/Txnip/Gpx3/Cd36/Rcan2/Bcar1/Fzd1/Pdk2/Lrrk2/Nup93/Casp3/Jun/Foxo1/Hgf/Mapk7/Apoe/Cryab/Hyal2/Tlr4/Nos3/Pycr2/Prr5l/Ppargc1b/Lcn2/Trpm2/Nqo1/Endog/Mgst1/Apex1/Fos/Bnip3/Rbm11/Nol3/Naprt/Mmp3/Stox1	50
CC	GO:0030016	myofibril	33/1611	206/24215	2.32778e-06	9.17627e-05	6.54412e-05	Timp4/Ank1/Kat2b/Syne1/Jup/Neb/Sphkap/Scn5a/Nos1ap/Homer1/Ppp3cb/Adra1a/Ppp3ca/Myl4/Sdc4/Nos1/Ryr1/Synpo/Mtm1/Ablim2/Nexn/Ahnak/Slc2a1/Anxa5/Fbxo32/Cryab/Bag3/Fhl2/Tnni1/Psen2/Synpo2/Ahnak2/Obscn	33
BP	GO:1904950	negative regulation of establishment of protein localization	35/1611	225/24215	2.32968e-06	9.17627e-05	6.54412e-05	Hsph1/Ptpn22/Gsk3b/Apod/Tnfrsf21/Irs1/Litaf/Map4k4/Dyrk2/Pim3/Cyld/Ppp3ca/Abcc8/Nos1/Cd36/Pde3b/Fn1/Arg2/Acvr1c/Fzd1/Lrrk2/Srgn/Anxa5/Pde4c/Mapk7/Rhbdf2/Kcnq1/Cd84/Snai2/Trip6/Nr1h3/Nol3/Inhbb/Siah3/Lrrc32	35
BP	GO:0034614	cellular response to reactive oxygen species	25/1611	134/24215	2.39895e-06	9.39542e-05	6.7004e-05	Mapk1/Foxp1/Hsph1/Stk26/Trpc6/Foxo3/Aqp1/Cd36/Bcar1/Pdk2/Lrrk2/Nup93/Jun/Foxo1/Hgf/Mapk7/Nos3/Ppargc1b/Lcn2/Trpm2/Endog/Apex1/Fos/Bnip3/Nol3	25
BP	GO:0001936	regulation of endothelial cell proliferation	21/1611	101/24215	2.52199e-06	9.82152e-05	7.00428e-05	Prkca/Prox1/Bmpr2/Cyba/Vip/Sparc/Wnt2/Vegfa/Cnmd/Jun/Ptprm/Kdr/Itgb3/Ppp1r16b/Apoe/Plxnb3/Ang/Fgf2/Ccl11/Wnt5a/Ecm1	21
BP	GO:0030111	regulation of Wnt signaling pathway	38/1611	255/24215	2.54762e-06	9.86557e-05	7.0357e-05	Cdk14/Nlk/Fam53b/Rbms3/Gli3/Foxo3/Spin1/Dkk3/Tle2/Gprc5b/Prickle1/Cyld/Lzts2/Tiam1/Rspo3/Wnt2/Dact1/Amer3/Lrrk2/Egr1/Sall1/Foxo1/Apoe/Eda/Lrp4/Nxn/Rspo2/Fzd9/Naip2/Fzd6/Fgf2/Bambi/Lef1/Snai2/Wnt5a/Sox17/Cthrc1/Shisa2	38
MF	GO:0060589	nucleoside-triphosphatase regulator activity	41/1611	285/24215	2.60242e-06	0.000100215	7.14689e-05	Als2cl/Arhgap32/Chn2/Als2/Plcb1/Arhgap33/Abr/Rgs4/Rasa3/Tiam2/Arhgap20/Hsph1/Rin1/Asap1/Rgs14/Arhgap6/Bcr/Gpsm1/Slit2/Tbc1d30/Arhgap8/Ric8b/Chml/Rgs10/Cdc42ep2/Lrrk2/Srgap1/Arhgap18/Tbc1d17/Agfg2/Jun/Rasa4/Rgs12/Bag3/Asap3/Rgs19/Arhgap42/Ranbp3l/Arhgef19/Rgs22/Arhgap30	41
CC	GO:0030018	Z disc	23/1611	118/24215	2.76462e-06	0.000105869	7.55015e-05	Ank1/Jup/Neb/Sphkap/Scn5a/Nos1ap/Homer1/Ppp3cb/Adra1a/Ppp3ca/Nos1/Synpo/Nexn/Slc2a1/Anxa5/Fbxo32/Cryab/Bag3/Fhl2/Psen2/Synpo2/Ahnak2/Obscn	23
BP	GO:0002685	regulation of leukocyte migration	30/1611	180/24215	2.89182e-06	0.000109524	7.81076e-05	Cmklr1/Plcb1/Abr/Ptpn22/Bcr/Cd300a/Slit2/Apod/Pla2g7/Kitl/Ccl28/Vegfa/Cd74/Il1r1/C3ar1/Itgb3/Msn/Rac2/Csf1/Ppbp/Slc8b1/Ccl27a/Rarres2/Mmp14/Plvap/Padi2/Wnt5a/Ecm1/Cxcl5/Tnfrsf14	30
BP	GO:0050866	negative regulation of cell activation	30/1611	180/24215	2.89182e-06	0.000109524	7.81076e-05	Abr/Pglyrp1/Adora2a/Cd24a/Ptpn22/Gli3/Bcr/Cd300a/Tnfrsf21/Socs5/Gpnmb/Cd9/Cyld/Ubash3b/Sdc4/Ido1/Arg2/Cd74/Casp3/Abat/H2-Aa/Prkg1/Apoe/Fcgr2b/Foxj1/Cd84/Nr1h3/Tnfrsf14/Lrrc32/Cebpb	30
BP	GO:0030099	myeloid cell differentiation	50/1611	379/24215	2.91476e-06	0.000109789	7.8297e-05	Trf/Plcb1/Ank1/Snx10/Tob2/Prkca/Gpr68/Cd4/Hif1a/Inhba/Foxo3/Sfxn1/Lmo2/Zbtb16/L3mbtl3/Kitl/Ubash3b/Rhag/Fam210b/Vegfa/Dnase2a/Zbtb46/Sbno2/Cd74/Klf1/Casp3/Klf2/Jun/Tyrobp/Rhd/Itgb3/C1qc/Nme1/Tspan2/Rara/Clec2d/Leo1/Csf1/Psen2/Hcls1/Ppargc1b/Runx1/Il34/Lef1/Fos/Epha2/Spi1/Calcr/Isg15/Cebpb	50
BP	GO:0050773	regulation of dendrite development	29/1611	171/24215	2.94343e-06	0.000110267	7.86375e-05	Kndc1/Lzts1/Robo1/Cdk5r1/Ppp1r9a/Syne1/Dbn1/Lzts3/Csmd3/Asap1/Stau2/Trpc6/Gsk3b/Plk2/Sgk1/Baiap2/Grn/Tnik/Cit/Ppp3ca/Sez6/Tiam1/Eef2k/Lrrk2/Fstl4/Apoe/Bmp5/Nrg1/Efna1	29
BP	GO:2001233	regulation of apoptotic signaling pathway	51/1611	390/24215	3.01235e-06	0.000112238	8.00435e-05	Fgfr1/Ivns1abp/Plekhf1/Tnfrsf12a/Adora2a/Deptor/Gsn/Dapk1/Hsph1/Hif1a/Gsk3b/Skil/Tmbim1/Inhba/Ar/Mtch2/Ppp2r1b/Bcl2l1/Cyld/Sh3rf1/Eya2/Tmem14a/Unc5b/S100a8/Tnfsf10/Vegfa/Siglec1/Ybx3/Lrrk2/Cx3cr1/Cd74/Plaur/Bmf/Bbc3/Hgf/Dedd2/Mapk7/S100a9/Hyal2/Ptprc/Lmna/Psen2/Siva1/Igf1/Ctsh/Snai2/Tgfb2/Bnip3/Nol3/Inhbb/Eya4	51
BP	GO:0002761	regulation of myeloid leukocyte differentiation	23/1611	119/24215	3.2137e-06	0.000119097	8.49349e-05	Tob2/Prkca/Gpr68/Cd4/Kitl/Ubash3b/Zbtb46/Cd74/Jun/Tyrobp/Itgb3/C1qc/Nme1/Rara/Clec2d/Csf1/Hcls1/Ppargc1b/Runx1/Il34/Lef1/Fos/Cebpb	23
BP	GO:0014745	negative regulation of muscle adaptation	7/1611	12/24215	3.35022e-06	0.000122261	8.71913e-05	Errfi1/Igfbp5/Foxo1/Klf4/Lmna/Nos3/Nol3	7
BP	GO:0071404	cellular response to low-density lipoprotein particle stimulus	7/1611	12/24215	3.35022e-06	0.000122261	8.71913e-05	Syk/Itgb2/Socs5/Cd9/Cd36/Lpl/Fcer1g	7
BP	GO:0010770	positive regulation of cell morphogenesis involved in differentiation	28/1611	163/24215	3.35229e-06	0.000122261	8.71913e-05	Robo2/Robo1/Dcx/Tnfrsf12a/Islr2/Plxnb2/Dbn1/Stau2/Arhgef7/Gsk3b/Skil/Sgk1/Baiap2/Dock5/Bmpr2/Unc13d/Cdh4/Tiam1/Eef2k/Myoc/Nin/Fn1/Vegfa/Triobp/Itgb3/Apoe/Plxnb3/Nrg1	28
MF	GO:0051020	GTPase binding	60/1611	489/24215	3.43173e-06	0.0001245	8.87877e-05	Als2cl/Kndc1/Als2/Abr/Rgl1/Abi2/Ehd1/Ppp1r9a/Rnf152/Tiam2/Erc1/Rin1/Appl2/Nckap1/Arhgef7/Arhgef17/Bcr/Dock5/Rab11fip2/Odf2/Bcl2l1/Cyth1/Eps8/Rab11fip4/Tbc1d30/Arhgef37/Rasgef1b/Dock3/Fgd4/Cit/Unc13d/Dennd6b/Ric8b/Tiam1/Chml/Micall1/Errfi1/Fgd3/Cdc42ep2/Lrrk2/Dock9/Rasgef1c/Srgap1/Rpgr/Tbc1d17/Inf2/Rph3al/Arhgef10/Hps6/Rab34/Pard6a/Ranbp3l/Arhgef19/Lcp1/Dock6/Bnip3/Fgd2/Eps8l1/Obscn/Rasgrp4	60
BP	GO:0014897	striated muscle hypertrophy	19/1611	87/24215	3.48498e-06	0.00012577	8.96934e-05	Foxp1/Prkca/Mtpn/Camk2d/Sorbs2/Gsk3b/Ar/Ppp3ca/Tiam1/Myoc/Errfi1/Igfbp5/Jarid2/Fbxo32/Foxo1/Prkg1/Lmna/Trip10/Igf1	19
BP	GO:0030595	leukocyte chemotaxis	31/1611	191/24215	3.5249e-06	0.000126548	9.02483e-05	Cmklr1/Syk/Prkca/Itgb2/Slit2/Gpr35/Pla2g7/Nup85/S100a8/Vegfa/Cx3cr1/Cd74/C3ar1/Ch25h/S100a9/Fcer1g/Spp1/Rac2/Csf1/Cxcl16/Ppbp/Slc8b1/Ccl27a/Trpm2/Rarres2/Ccl11/Itga1/Padi2/Wnt5a/Cxcl5/Ccl6	31
CC	GO:0030017	sarcomere	30/1611	182/24215	3.64645e-06	0.000130233	9.28765e-05	Timp4/Ank1/Kat2b/Syne1/Jup/Neb/Sphkap/Scn5a/Nos1ap/Homer1/Ppp3cb/Adra1a/Ppp3ca/Myl4/Nos1/Ryr1/Synpo/Mtm1/Nexn/Slc2a1/Anxa5/Fbxo32/Cryab/Bag3/Fhl2/Tnni1/Psen2/Synpo2/Ahnak2/Obscn	30
BP	GO:0045766	positive regulation of angiogenesis	26/1611	146/24215	3.74688e-06	0.00013313	9.49428e-05	Cxcr4/Btg1/Prkca/Prkcb/Cysltr1/Hif1a/Pxn/Itgb2/Hdac9/Aqp1/Vegfa/Cx3cr1/Kdr/Hgf/C3ar1/Itgb3/Ppp1r16b/Nos3/Fgf2/Runx1/Ccl11/Ctsh/Ramp2/Tbxa2r/Wnt5a/Ecm1	26
BP	GO:0034762	regulation of transmembrane transport	55/1611	436/24215	3.7907e-06	0.000133996	9.55605e-05	Cacnb3/Kcnq5/Plcb1/Ramp3/Kcnj12/Prkca/Cacna2d1/Camk2d/Asph/Gsg1l/Dapk1/Cacna2d3/Ptpn22/Wnk3/Kcnc1/Lrrc55/Fxyd5/Dbi/Ephb2/Trpc6/Slmap/Kcnb2/Scn5a/Gjc2/Nos1ap/Cacna1a/Tcaf1/Homer1/Gpr35/Cyba/Oprl1/Ubash3b/Abcc8/Clic1/Nos1/Clic4/Fxyd1/Kcnd1/Tpcn2/Cacng4/Ahnak/Asic2/Kel/Kcnab3/Fxyd6/Ctss/Prkg1/Itgb3/Clic6/Kcnq1/Tgfb2/Nol3/Kcng4/Calcr/Crhbp	55
CC	GO:0098858	actin-based cell projection	31/1611	192/24215	3.93993e-06	0.000138561	9.88156e-05	Fat1/Podxl/Abi2/Ppp1r9a/Pcdh15/Cd24a/Dbn1/Ppp1r9b/Cnp/Eps8/Rhoc/Fgd4/Kif13b/Kitl/Morn4/Clic4/Mtm1/Myo1b/Scarb1/Lrrk2/Cdh23/Prom1/Palld/Itgb3/Hyal2/Msn/Fzd9/Myo3b/Vcam1/Lcp1/Atp8b1	31
BP	GO:0051224	negative regulation of protein transport	34/1611	221/24215	4.14437e-06	0.000145011	0.000103416	Ptpn22/Gsk3b/Apod/Tnfrsf21/Irs1/Litaf/Map4k4/Dyrk2/Pim3/Cyld/Ppp3ca/Abcc8/Nos1/Cd36/Pde3b/Fn1/Arg2/Acvr1c/Fzd1/Lrrk2/Srgn/Anxa5/Pde4c/Mapk7/Rhbdf2/Kcnq1/Cd84/Snai2/Trip6/Nr1h3/Nol3/Inhbb/Siah3/Lrrc32	34
BP	GO:0010976	positive regulation of neuron projection development	44/1611	321/24215	4.17091e-06	0.000145202	0.000103552	Robo2/Robo1/Fgfr1/Dcx/Kat2b/Ppp1r9a/Tnfrsf12a/Islr2/Plxnb2/Cd24a/Dbn1/Stau2/Gsk3b/Skil/Sgk1/Baiap2/Bmpr2/Grn/Epha3/Gprc5b/Serpini1/Sez6/Cdh4/Tiam1/Fez1/Trim67/Eef2k/Plk5/Nin/Fn1/Fzd1/Vegfa/Ltk/Hgf/Nme1/Cpeb1/Apoe/S100a9/Plxnb3/Bmp5/Nrg1/Adamts1/Wnt5a/Cxcl5	44
BP	GO:0014706	striated muscle tissue development	53/1611	416/24215	4.22675e-06	0.000146407	0.000104411	Mkl2/Fgfr1/Kcnk2/Foxp1/Camk2d/Prox1/S100b/Sorbs2/Gsk3b/Skil/Flnb/Homer1/Klf5/Rbp4/Hdac9/Ppp3ca/Myh14/Maff/Ryr1/Eya2/Cdon/Wnt2/Mtm1/Nexn/Vegfa/Ybx3/Egr1/Scx/Sap30/Jarid2/Kel/Sgcd/Prkg1/Rara/Tbx3/Bmp5/Fhl2/Tnni1/Lmna/Nrg1/Trip10/Fgf2/Igf1/Lef1/Fos/Tgfb2/Hspg2/Tdgf1/Col11a1/Wnt5a/Tbx2/Sox17/Egr2	53
MF	GO:0042578	phosphoric ester hydrolase activity	46/1611	342/24215	4.26387e-06	0.000146954	0.000104802	Ptprr/Pde1b/Plcb1/Pde7b/Plch2/Pxylp1/Smpd3/Ptpn22/Atp1a1/Plcb4/Plppr3/Cnp/Pdp1/Ppp3cb/Plcxd3/Ppp3ca/Dusp6/Ubash3b/Dusp1/Ppm1d/Eya2/Plcxd1/Enpp6/Mtm1/Pde3b/Pde4a/Lpin3/Ephx2/Plpp2/Dusp16/Ptprm/Pde4c/Tigar/Plcd4/Lhpp/Gdpd2/Dusp14/Nt5c1a/Cdc25a/Ptpn21/Ptprc/Dusp18/Plcd1/Nt5e/Apex1/Eya4	46
BP	GO:0060401	cytosolic calcium ion transport	27/1611	156/24215	4.30283e-06	0.000147559	0.000105233	Cacnb3/Grin2c/Htr2a/Ramp3/Cacna2d1/Camk2d/Asph/Cd4/Dbi/Ctgf/Adra1a/Cyba/Ubash3b/Ryr1/Tpcn2/Tmem28/Bbc3/Itgb3/Mcub/Itpr1/Ptprc/Slc8b1/Trpm2/Fgf2/Tgfb2/Nol3/Calcr	27
MF	GO:0015085	calcium ion transmembrane transporter activity	24/1611	130/24215	4.58428e-06	0.000156433	0.000111561	Cacnb3/Grin2c/Rasa3/Cacna2d1/Atp2b3/Cacna2d3/Trpc6/Atp2b1/Cacna1a/Pkd2l1/Ryr1/Panx1/Tpcn2/Cacng4/Tmem28/Anxa5/Slc24a4/Atp2b2/Itpr1/Atp13a4/Slc8b1/Trpm2/Trpc7/Trpm6	24
BP	GO:0051346	negative regulation of hydrolase activity	48/1611	364/24215	4.62246e-06	0.000156959	0.000111936	Timp4/Rps6ka1/Csrnp3/A2m/Adora2a/Dbn1/Ppp1r9b/Dlg3/Ppp4r4/Gpsm1/Sort1/Sh3rf2/Serpini1/Aqp1/Sh3rf1/Ppp1r15a/Nos1/Cnn3/Serpinb1a/Vegfa/Ngp/Lrrk2/Lxn/Plaur/Serpina9/Ltf/Rasa4/Angptl4/Klf4/Wnt9a/Hgf/Hras/Cryab/Serpina3n/Tfpi/Plxnb3/Pi15/Nos3/Tnfrsf1b/Myo1d/Naip2/Wfdc1/Igf1/Lef1/Tgfb2/Ecm1/Nol3/Spint2	48
BP	GO:0046631	alpha-beta T cell activation	25/1611	139/24215	4.76121e-06	0.000160878	0.000114731	Syk/Foxp1/Rorc/Adora2a/Cd24a/Hsph1/Ptpn22/Gli3/Zbtb7b/Cd300a/Satb1/Zbtb16/Socs5/Arg2/Bmx/Rara/Zap70/H2-T23/Ptprc/Il2rg/Shb/Lef1/Tcf7/Tnfrsf14/Cebpb	25
CC	GO:0043197	dendritic spine	28/1611	166/24215	4.82457e-06	0.000162223	0.000115691	Lzts1/Als2/Cdk5r1/Ppp1r9a/Gria3/Syne1/Dbn1/Lzts3/Asap1/Rgs14/Ppp1r9b/Gsk3b/Atp2b1/Baiap2/Gria2/Sez6/Tiam1/Eef2k/Cnn3/Strn/Synpo/Shank2/Rgs10/Asic2/Fcgr2b/Cryab/Pdlim4/Itga8	28
CC	GO:0005911	cell-cell junction	56/1611	451/24215	5.0275e-06	0.000168226	0.000119971	Cxcr4/Fat1/Podxl/Pdzd2/Rap2b/Abi2/Magi3/Flrt2/Zyx/Camk2d/Epb41l4b/Dbn1/Jup/Atp1a1/Wnk3/Trpc6/Cadm3/Dlg3/Scn5a/Baiap2/Gjc2/Bmpr2/Lin7a/Gjb1/Cyth1/Frmd4a/Lama3/Tiam1/Crtam/Clic4/Pmp22/Panx1/Cnn3/Strn/Synpo/Fxyd1/Ybx3/Ahnak/Fndc1/Slc2a1/Anxa5/Marveld2/Ptprm/Cldn5/Zap70/Atp7b/Frmpd2/Gjb6/Pdlim1/Pard6a/Tchp/Pvr/Fabp7/Pcdhb12/Obscn/Lama1	56
MF	GO:0017048	Rho GTPase binding	26/1611	149/24215	5.51302e-06	0.000183581	0.000130922	Als2cl/Als2/Abr/Abi2/Tiam2/Nckap1/Arhgef7/Arhgef17/Bcr/Eps8/Arhgef37/Fgd4/Cit/Tiam1/Fgd3/Cdc42ep2/Lrrk2/Dock9/Srgap1/Inf2/Arhgef10/Pard6a/Arhgef19/Fgd2/Eps8l1/Obscn	26
CC	GO:0005605	basal lamina	9/1611	22/24215	5.61526e-06	0.000185196	0.000132074	Lama3/Fn1/Lamc2/Col4a5/Lama5/Ang/Hspg2/Nid1/Lama1	9
BP	GO:0055094	response to lipoprotein particle	9/1611	22/24215	5.61526e-06	0.000185196	0.000132074	Syk/Itgb2/Socs5/Cd9/Cd36/Lpl/Apoe/Fcer1g/Tlr4	9
CC	GO:0030315	T-tubule	15/1611	60/24215	6.37174e-06	0.000207246	0.000147799	Cacnb3/Kcnj12/Cacna2d1/Camk2d/Atp1a1/Scn5a/Nos1ap/Ppp3cb/Adra1a/Nos1/Ryr1/Fxyd1/Esr1/Rtn2/Msn	15
BP	GO:0010632	regulation of epithelial cell migration	30/1611	187/24215	6.39106e-06	0.000207246	0.000147799	Ptprr/Fgfr1/Prkca/Epb41l4b/Prox1/Hif1a/Dock5/Bmpr2/Slit2/Hdac9/Aqp1/Sparc/Cd63/Bcar1/Vegfa/Sema3a/Jun/Ptprm/Kdr/Klf4/Itgb3/Apoe/Fgf2/Ctsh/Snai2/Tgfb2/Epha2/Tdgf1/Wnt5a/Efna1	30
BP	GO:0045637	regulation of myeloid cell differentiation	32/1611	206/24215	6.39472e-06	0.000207246	0.000147799	Tob2/Prkca/Gpr68/Cd4/Hif1a/Inhba/Foxo3/Lmo2/Zbtb16/Kitl/Ubash3b/Fam210b/Zbtb46/Cd74/Jun/Tyrobp/Itgb3/C1qc/Nme1/Rara/Clec2d/Leo1/Csf1/Hcls1/Ppargc1b/Runx1/Il34/Lef1/Fos/Spi1/Isg15/Cebpb	32
BP	GO:0042692	muscle cell differentiation	53/1611	422/24215	6.42185e-06	0.000207246	0.000147799	Plcb1/Mkl2/Rbm24/Foxp1/Ehd1/Btg1/H3f3b/Camk2d/Syne1/Sema4c/Prox1/Sorbs2/Neb/Gsk3b/Tanc1/Sort1/Homer1/Klf5/Hdac9/Prickle1/Ppp3ca/Mapk12/Smarcd3/Ryr1/Cdon/Cmtm5/Nexn/Vegfa/Igfbp5/Plekho1/Kel/Sdc1/Chrnb1/Sgcd/Mkx/Prkg1/Rara/Npnt/Tbx3/Fhl2/Lmna/Nrg1/Trip10/Ranbp3l/Mmp14/Ntf3/Itga8/Igf1/Lef1/Ramp2/Tdgf1/Tbx2/Nol3	53
BP	GO:0007611	learning or memory	38/1611	265/24215	6.43416e-06	0.000207246	0.000147799	Pde1b/Plcb1/Ccnd2/Htr2a/Abi2/Prkca/Pgrmc1/S100b/Rin1/B4galt2/Rgs14/Hif1a/Dbi/Ephb2/Plk2/Pja2/Sgk1/Tanc1/Nts/Hrh2/Adcy3/Abca7/Abcc8/Vip/Synpo/Rcan2/Shank2/Egr1/Cx3cr1/Casp3/Jun/Klk8/Apoe/Adcy8/Fzd9/Psen2/Itga8/Igf1	38
CC	GO:0044309	neuron spine	28/1611	169/24215	6.86846e-06	0.000220206	0.000157041	Lzts1/Als2/Cdk5r1/Ppp1r9a/Gria3/Syne1/Dbn1/Lzts3/Asap1/Rgs14/Ppp1r9b/Gsk3b/Atp2b1/Baiap2/Gria2/Sez6/Tiam1/Eef2k/Cnn3/Strn/Synpo/Shank2/Rgs10/Asic2/Fcgr2b/Cryab/Pdlim4/Itga8	28
MF	GO:0019838	growth factor binding	25/1611	142/24215	7.04914e-06	0.000224953	0.000160426	A2m/Fgfr1/Igf2r/Scn5a/Bmpr2/Htra3/Sort1/Ctgf/Dusp1/Cyr61/Cd36/Acvr1c/Vegfa/Igfbp5/Col4a1/Pcsk6/Fstl4/Igfbp4/Il1r1/Kdr/Itgb3/Hyal2/Il2rg/S100a13/Ntf3	25
BP	GO:1904062	regulation of cation transmembrane transport	41/1611	297/24215	7.34562e-06	0.000233333	0.000166403	Cacnb3/Plcb1/Ramp3/Cacna2d1/Camk2d/Asph/Gsg1l/Dapk1/Ptpn22/Wnk3/Kcnc1/Lrrc55/Fxyd5/Dbi/Ephb2/Slmap/Scn5a/Gjc2/Nos1ap/Cacna1a/Homer1/Gpr35/Cyba/Oprl1/Ubash3b/Abcc8/Nos1/Fxyd1/Cacng4/Ahnak/Asic2/Kel/Fxyd6/Ctss/Prkg1/Itgb3/Kcnq1/Tgfb2/Nol3/Calcr/Crhbp	41
BP	GO:0051345	positive regulation of hydrolase activity	58/1611	479/24215	7.45326e-06	0.000235667	0.000168067	Als2/Robo1/Fgfr1/Htr2a/Rgs4/Mbp/Asph/Gsn/Dapk1/Arhgap6/Arhgef7/Gsk3b/Cd300a/Slc39a10/Mtch2/Ctgf/Rhoc/Tbc1d30/Arhgef37/Adra1a/Dennd6b/Ppp1r15a/Tiam1/Myl4/Cyr61/Cyfip2/Rgs10/S100a8/Acvr1c/Tnfsf10/Vegfa/Lrrk2/Dock9/Esr1/Tbc1d17/Rhog/Bbc3/Arhgef10/Hras/S100a9/Npnt/Asap3/Foxj1/Arhgap42/Arhgef19/Ppargc1b/Col4a3/Ang/Fgf2/Ccl11/Ntf3/Ctsh/Itga1/Epha2/Nr1h3/Wnt5a/Efna1/Ccl6	58
BP	GO:0033500	carbohydrate homeostasis	35/1611	237/24215	7.64386e-06	0.000239496	0.000170798	Csmd1/Alms1/Gpr68/Myt1/Hif1a/Foxo3/Sesn3/C2cd2l/Rab11fip2/Cacna1a/Ppp3cb/Gprc5b/Rbp4/Map4k4/Pim3/Ppp3ca/Abcc8/Tiam1/Plscr3/Cd36/Pde3b/Pdk2/Igfbp5/Adipor2/Foxo1/Rph3al/Hkdc1/Rab34/Ano1/Ppp1r3g/Slc8b1/Vcam1/Pdk4/Igf1/Pygl	35
BP	GO:0042593	glucose homeostasis	35/1611	237/24215	7.64386e-06	0.000239496	0.000170798	Csmd1/Alms1/Gpr68/Myt1/Hif1a/Foxo3/Sesn3/C2cd2l/Rab11fip2/Cacna1a/Ppp3cb/Gprc5b/Rbp4/Map4k4/Pim3/Ppp3ca/Abcc8/Tiam1/Plscr3/Cd36/Pde3b/Pdk2/Igfbp5/Adipor2/Foxo1/Rph3al/Hkdc1/Rab34/Ano1/Ppp1r3g/Slc8b1/Vcam1/Pdk4/Igf1/Pygl	35
CC	GO:0045211	postsynaptic membrane	36/1611	247/24215	7.70845e-06	0.000240427	0.000171462	Arhgap32/Lzts1/Grin2c/Lrrtm2/Ank1/Gabra4/Gria3/Adora2a/Syne1/Dbn1/Sema4c/Gsg1l/Lzts3/Tmem108/Sh2d5/Rgs14/Pja2/Dlg3/Bcr/Grip1/Tanc1/Gria2/Lin7a/Homer1/Homer3/Strn/Synpo/Shank2/Grik4/Gabrd/Igsf9b/Chrnb1/Cpeb1/Atp2b2/Pdlim4/Gabrq	36
BP	GO:0061035	regulation of cartilage development	15/1611	61/24215	7.9333e-06	0.000245501	0.000175081	Efemp1/Bmp1/Gli3/Ctgf/Zbtb16/Sox5/Cyr61/Scx/Wnt9a/Runx2/Rara/Mustn1/Snai2/Tgfb2/Wnt5a	15
MF	GO:0005539	glycosaminoglycan binding	30/1611	189/24215	7.94237e-06	0.000245501	0.000175081	Fgfr1/Pglyrp1/Slit2/Ctgf/Hapln2/Gpnmb/Crispld2/Rspo3/Cyr61/Fn1/Vegfa/Lxn/Pcsk6/Ltf/Lpl/Hapln4/Cfh/Apoe/Tnfaip6/Hyal2/Rspo2/Lamc2/Ptprc/Adamts1/Ang/Fgf2/Layn/Prelp/Thbs3/Jchain	30
BP	GO:0032102	negative regulation of response to external stimulus	39/1611	278/24215	8.29111e-06	0.00025486	0.000181755	Nlrc3/Robo2/Robo1/Abr/Pglyrp1/Adora2a/Dbn1/Bcr/Slit2/Apod/Socs5/Cd9/Ubash3b/Abcc8/Ctla2a/Arg2/Cx3cr1/Anxa5/Abat/Ltf/Sema3a/Kank2/Cers2/Prkg1/Hgf/Klk8/Apoe/Fcgr2b/Tnfaip6/Tnfrsf1b/Wfdc1/Fgf2/Nt5e/Metrnl/Snai2/Fabp7/Padi2/Nr1h3/Wnt5a	39
BP	GO:0048754	branching morphogenesis of an epithelial tube	29/1611	180/24215	8.31909e-06	0.00025486	0.000181755	Cxcr4/Gli3/Pxn/Pbx1/Ar/Slit2/Clic4/Wnt2/Vegfa/Slc12a2/Col4a1/Sall1/Esr1/Fat4/Kdr/Npnt/Rspo2/Tbx3/Csf1/Lama5/Mmp14/Fgf2/Ccl11/Igf1/Ctsh/Lef1/Epha2/Wnt5a/Lama1	29
BP	GO:0002683	negative regulation of immune system process	53/1611	426/24215	8.42991e-06	0.000257112	0.000183361	Nlrc3/A2m/Plcb1/Abr/Pglyrp1/Tob2/Adora2a/Gpr68/Cd24a/Ptpn22/Gli3/Bcr/Cd300a/Lmo2/Slit2/Zbtb16/Apod/Tnfrsf21/Ppp3cb/Socs5/Gpnmb/Cyld/Kitl/Ubash3b/Ccl28/Sdc4/Ido1/Arg2/Zbtb46/Cd74/Casp3/H2-Aa/Tmem176b/C1qc/Nme1/Fcgr2b/Rara/H2-T23/Clec2d/Fcer1g/Leo1/Ptprc/Foxj1/Hes5/Runx1/Cd84/Igf1/Tgfb2/Padi2/Nr1h3/Tnfrsf14/Lrrc32/Cebpb	53
MF	GO:0004674	protein serine/threonine kinase activity	55/1611	448/24215	8.50643e-06	0.000258303	0.000184211	Syk/Rps6ka1/Mapk1/Cdk14/Cdc42bpg/Snrk/Mark1/Prkca/Camk2d/Prkcb/Nlk/Dapk1/Stk26/Wnk3/Cdkn1a/Gsk3b/Plk2/Sgk1/Bcr/Bmpr2/Lmtk2/Smg1/Map3k6/Map4k4/Dyrk2/Pim3/Tnik/Cit/Rps6ka2/Mapk12/Cdkn1b/Eef2k/Acvr1c/Pdk2/Nrbp2/Lrrk2/Ulk4/Prkg1/Adck1/Mapk7/Mast1/Mapkapk3/Mast3/Cdk20/Ikbke/Tesk1/Myo3b/Hunk/Nuak2/Cdc7/Nek3/Trpm6/Nek10/Rps6ka6/Obscn	55
BP	GO:0006898	receptor-mediated endocytosis	32/1611	209/24215	8.69095e-06	0.000262749	0.000187381	Trf/Syk/Lrrtm2/Ramp3/Prkca/Syne1/Cd24a/Tmem108/Itgb2/Cd300a/Gria2/Grn/Bcl2l1/Ubqln2/Cd9/Ldlrap1/Cap1/Micall1/Cd36/Cd63/Vegfa/Ramp1/Lmbr1l/Apoe/Fcgr2b/Fcer1g/Apln/Cxcl16/Ntf3/Ramp2/Hspg2/Calcr	32
BP	GO:0060402	calcium ion transport into cytosol	25/1611	144/24215	9.08888e-06	0.000273579	0.000195105	Cacnb3/Grin2c/Htr2a/Ramp3/Cacna2d1/Camk2d/Asph/Cd4/Dbi/Adra1a/Cyba/Ubash3b/Ryr1/Tpcn2/Tmem28/Bbc3/Itgb3/Itpr1/Ptprc/Slc8b1/Trpm2/Fgf2/Tgfb2/Nol3/Calcr	25
BP	GO:0048814	regulation of dendrite morphogenesis	20/1611	101/24215	9.4454e-06	0.000283074	0.000201876	Kndc1/Lzts1/Robo1/Cdk5r1/Ppp1r9a/Syne1/Dbn1/Lzts3/Stau2/Trpc6/Gsk3b/Sgk1/Baiap2/Tnik/Cit/Ppp3ca/Tiam1/Eef2k/Lrrk2/Efna1	20
BP	GO:0072001	renal system development	40/1611	290/24215	9.63664e-06	0.000287556	0.000205072	Robo2/Fgfr1/Pou3f3/Gli3/Kif26b/Mmp17/Pbx1/Gcnt1/Slit2/Zbtb16/Rbp4/Aqp1/Lzts2/Zfp950/Arg2/Schip1/Vegfa/Fmn1/Lrrk2/Nup93/Egr1/Col4a1/Sall1/Fat4/Prom1/C3ar1/Itgb3/Rara/Lrp4/Npnt/Hes5/Lama5/Col4a3/Adamts1/Fgf2/Itga8/Tgfb2/Wnt5a/Sox17/Nid1	40
BP	GO:1904018	positive regulation of vasculature development	27/1611	163/24215	9.99118e-06	0.00029685	0.000211701	Cxcr4/Btg1/Prkca/Prkcb/Cysltr1/Hif1a/Pxn/Itgb2/Hdac9/Aqp1/Vegfa/Egr1/Cx3cr1/Kdr/Hgf/C3ar1/Itgb3/Ppp1r16b/Nos3/Fgf2/Runx1/Ccl11/Ctsh/Ramp2/Tbxa2r/Wnt5a/Ecm1	27
BP	GO:0008360	regulation of cell shape	24/1611	136/24215	1.02395e-05	0.000301627	0.000215107	Plxnb2/S100b/Cdc42se2/Pxn/Strip2/Baiap2/Eps8/Fgd4/Myh14/Fn1/Vegfa/Cdc42ep2/Plekho1/Arhgap18/Rhoj/Kdr/Plxnb3/Msn/Rhou/Cdc7/Hck/S100a13/Ccl11/Bambi	24
BP	GO:0045667	regulation of osteoblast differentiation	24/1611	136/24215	1.02395e-05	0.000301627	0.000215107	Fgfr1/Gli3/Bmpr2/Ucma/Clic1/Cyr61/Hemgn/Jund/Vegfa/Igfbp5/Ltf/Runx2/Gdpd2/Npnt/Cebpd/Lmna/Id4/Ranbp3l/Smoc1/Fgf2/Igf1/Snai2/Cthrc1/Cebpb	24
BP	GO:0042326	negative regulation of phosphorylation	55/1611	451/24215	1.03379e-05	0.000303232	0.000216252	Ptprr/Kat2b/Flrt2/Prkca/Adora2a/Deptor/Ddit4/Hsph1/Ptpn22/Ppp1r1a/Cdkn1a/Rgs14/Ephb2/Gsk3b/Mvp/Cd300a/Mtch2/Sh3bp5/Slit2/Pik3ip1/Socs5/Dusp6/Dbndd2/Ubash3b/Ppp1r15a/Dusp1/Dnajc15/Cdkn1b/Nos1/Dact1/Errfi1/Lrrk2/Dusp16/Socs2/Casp3/Jun/Foxo1/Tigar/Klf4/Hgf/Mapk7/Apoe/Hyal2/Tlr4/Ptprc/Pard6a/Fabp4/Psen2/Prr5l/Podn/Shb/Ntf3/Igf1/Rps6ka6/Efna1	55
BP	GO:0050730	regulation of peptidyl-tyrosine phosphorylation	35/1611	241/24215	1.10923e-05	0.000323979	0.000231048	Syk/Rap2b/Htr2a/Gfra1/Prkca/Cd24a/Hsph1/Ptpn22/Cd4/Itgb2/Mvp/Cd300a/Sh3bp5/Gprc5b/Socs5/Kitl/Cd36/Errfi1/Vegfa/Cd74/Hgf/Itgb3/Lrp4/Hyal2/Tlr4/Ptprc/Psen2/Nrg1/Hes5/Hcls1/Ntf3/Igf1/Tdgf1/Efna1/Tnfrsf14	35
BP	GO:0043254	regulation of protein complex assembly	48/1611	376/24215	1.11664e-05	0.000324768	0.000231611	Nlrc3/Abi2/Ppp1r9a/Mtpn/Cd24a/Dbn1/Gsn/Sub1/Asap1/Tubb4a/Nckap1/Gsk3b/Sgk1/Baiap2/Slit2/Eps8/Rhoc/Ap1ar/Fkbp4/Dnajc15/Cdkn1b/Dact1/Cd36/Nin/Vegfa/Cdc42ep2/Fmn1/Esr1/Arhgap18/Jun/Eif4ebp1/Bmf/Bbc3/Palld/Apoe/Cryab/Msn/Tlr4/Psen2/Hck/Piezo1/Arpc1b/Hcls1/Lcp1/Ccl11/Nol3/Mmp3/Jchain	48
BP	GO:0001933	negative regulation of protein phosphorylation	51/1611	409/24215	1.16304e-05	0.000336842	0.000240221	Ptprr/Kat2b/Flrt2/Prkca/Adora2a/Deptor/Ddit4/Hsph1/Ptpn22/Ppp1r1a/Cdkn1a/Rgs14/Ephb2/Gsk3b/Mvp/Cd300a/Sh3bp5/Slit2/Socs5/Dusp6/Dbndd2/Ubash3b/Ppp1r15a/Dusp1/Cdkn1b/Nos1/Dact1/Errfi1/Lrrk2/Dusp16/Socs2/Casp3/Jun/Foxo1/Klf4/Hgf/Mapk7/Apoe/Hyal2/Tlr4/Ptprc/Pard6a/Fabp4/Psen2/Prr5l/Podn/Shb/Ntf3/Igf1/Rps6ka6/Efna1	51
BP	GO:0003013	circulatory system process	55/1611	453/24215	1.17552e-05	0.000339031	0.000241782	Cxcr4/Gucy1a3/Kat2b/Abr/Htr2a/Ramp3/Prkca/Adora2a/Cacna2d1/Camk2d/Smpd3/Jup/Atp1a1/Cysltr1/Hif1a/Bcr/Scn5a/Dock5/Ar/Bmpr2/Slit2/Ctgf/Nts/Hrh2/Adra1a/Cyba/Oprl1/Rps6ka2/Myl4/Vip/Nos1/Cd36/Fxyd1/Trhde/Vegfa/Ephx2/Asic2/Abat/Sema3a/Ptprm/Sgcd/Kdr/Prkg1/C3ar1/Apoe/Tnni1/Apln/Psen2/Nos3/Arhgap42/Kcnq1/Ramp2/Tgfb2/Itga1/Tbxa2r	55
BP	GO:0044782	cilium organization	41/1611	303/24215	1.19855e-05	0.000344233	0.000245492	Ehd1/Snx10/Pcdh15/Alms1/Fnbp1l/Syne1/Gsn/Asap1/Odf2/Cep19/Kif17/Tbc1d30/Cyld/Crocc/Onecut2/Armc4/Cep126/Dnah6/Rpgr/Ulk4/Nme7/Lrrc6/Ccdc28b/Ttll1/Ubxn10/Ccdc63/Dnah12/Ttc21a/Drc1/Kif27/Foxj1/Lama5/Spag16/Tchp/Ak7/Rfx2/Ccdc13/Iqcg/Rsph4a/Lrguk/Dnah5	41
BP	GO:0048562	embryonic organ morphogenesis	42/1611	314/24215	1.25526e-05	0.00035895	0.000255987	Mapk1/Fgfr1/Abr/Pcdh15/Prox1/Gli3/Nckap1/Hif1a/Ephb2/Bcr/Rbp4/Pou3f4/Mmp16/Lrig1/Cdh23/Chst11/Sall1/Phactr4/Wnt9a/Kdm2b/Runx2/Atp2b2/Mthfd1l/Tbx3/Gjb6/Myo3b/Naglu/Fzd6/Mmp14/Itga8/Tcf7/Tgfb2/Hspg2/Epha2/Col11a1/Wnt5a/Tbx2/Sox17/Efna1/Stox1/Cthrc1/Eya4	42
BP	GO:0030900	forebrain development	47/1611	367/24215	1.26264e-05	0.00035895	0.000255987	Cxcr4/Robo2/Plcb1/Mkl2/Robo1/Fgfr1/Dcx/Btbd3/Cdk5r1/Pou3f3/Prox1/Tmem108/Gli3/Hif1a/Dbi/Ephb2/Sox1/Gsk3b/Inhba/Slit2/Pou3f4/Aqp1/Crtac1/Cdon/Nin/Lrrk2/Cx3cr1/Sall1/Ulk4/Fat4/Sema3a/Ephb3/Prkg1/Kdm2b/Pou3f2/Nde1/Ptchd1/Tbx3/Id4/Psen2/Nrg1/Hes5/Fgf2/Lef1/Fabp7/Wnt5a/Dnah5	47
MF	GO:0005088	Ras guanyl-nucleotide exchange factor activity	22/1611	120/24215	1.26541e-05	0.00035895	0.000255987	Als2cl/Kndc1/Als2/Abr/Rgl1/Tiam2/Arhgef7/Arhgef17/Bcr/Arhgef37/Rasgef1b/Fgd4/Dennd6b/Tiam1/Fgd3/Dock9/Arhgef10/Arhgef19/Fgd2/Eps8l1/Obscn/Rasgrp4	22
BP	GO:0002283	neutrophil activation involved in immune response	7/1611	14/24215	1.28914e-05	0.000362697	0.00025866	Syk/Abr/Itgb2/Bcr/Tyrobp/Fcer1g/Myo1f	7
BP	GO:0035988	chondrocyte proliferation	7/1611	14/24215	1.28914e-05	0.000362697	0.00025866	Bmpr2/Ctgf/Grn/Mmp16/Ltf/Mustn1/Mmp14	7
BP	GO:0009187	cyclic nucleotide metabolic process	30/1611	194/24215	1.34428e-05	0.000376523	0.00026852	Pde1b/Gucy1a3/Gucy1a2/Ramp3/Adora2a/Cnp/P2ry13/Oprl1/Aqp1/Adcy3/Cap1/Vip/Nos1/Npy2r/Pde3b/Vegfa/Pde4a/Ramp1/Pde4c/Apoe/Atp2b2/Adcy8/Vipr2/Gpr161/Akap12/Nos3/Ramp2/Epha2/Wnt5a/Calcr	30
BP	GO:0045639	positive regulation of myeloid cell differentiation	19/1611	95/24215	1.34921e-05	0.000376523	0.00026852	Prkca/Gpr68/Cd4/Hif1a/Inhba/Foxo3/Kitl/Fam210b/Cd74/Jun/Itgb3/Csf1/Hcls1/Ppargc1b/Runx1/Il34/Lef1/Fos/Isg15	19
BP	GO:0038034	signal transduction in absence of ligand	17/1611	79/24215	1.38248e-05	0.000381176	0.000271838	Fgfr1/Gsk3b/Inhba/Foxo3/Ppp2r1b/Bcl2l1/Kitl/Eya2/Unc5b/Cx3cr1/Mapk7/Bag3/Lcn2/Igf1/Snai2/Tgfb2/Eya4	17
CC	GO:0044304	main axon	17/1611	79/24215	1.38248e-05	0.000381176	0.000271838	Robo2/Ank1/Robo1/Mbp/Adora2a/Camk2d/Kcnc1/Tubb4a/Gjc2/Kif13b/Tiam1/Myoc/Cldn5/Nrg1/Tnfrsf1b/Myo1d/Crhbp	17
BP	GO:0097192	extrinsic apoptotic signaling pathway in absence of ligand	17/1611	79/24215	1.38248e-05	0.000381176	0.000271838	Fgfr1/Gsk3b/Inhba/Foxo3/Ppp2r1b/Bcl2l1/Kitl/Eya2/Unc5b/Cx3cr1/Mapk7/Bag3/Lcn2/Igf1/Snai2/Tgfb2/Eya4	17
BP	GO:0030225	macrophage differentiation	11/1611	36/24215	1.39004e-05	0.000381734	0.000272236	Plcb1/Prkca/L3mbtl3/Vegfa/Zbtb46/C1qc/Tspan2/Csf1/Hcls1/Il34/Spi1	11
CC	GO:0034702	ion channel complex	38/1611	274/24215	1.40393e-05	0.000384019	0.000273866	Cacnb3/Kcnq5/Grin2c/Gabra4/Kcnk2/Gria3/Cacna2d1/Camk2d/Kcnc1/Lrrc55/Dlg3/Kcnb2/Scn5a/Nos1ap/Gria2/Cacna1a/Eps8/Ano2/Lrrc8a/Abcc8/Clic1/Lrrc8b/Pkd2l1/Clic4/Ttyh2/Shank2/Kcnd1/Grik4/Cacng4/Calm2/Gabrd/Chrnb1/Ano1/Mcub/Clic6/Kcnq1/Kcng4/Gabrq	38
BP	GO:0001649	osteoblast differentiation	33/1611	224/24215	1.44624e-05	0.000392859	0.00028017	Fgfr1/H3f3b/Gli3/Bmpr2/Bcap29/Ucma/Clic1/Cyr61/Myoc/Hemgn/Jund/Fzd1/Vegfa/Igfbp5/Ltf/Runx2/Gdpd2/Npnt/Rspo2/Fhl2/Spp1/Cebpd/Lmna/Id4/Ranbp3l/Smoc1/Fgf2/Igf1/Lef1/Snai2/Epha2/Cthrc1/Cebpb	33
BP	GO:0036230	granulocyte activation	10/1611	30/24215	1.44765e-05	0.000392859	0.00028017	Syk/Abr/Itgb2/Bcr/Cd300a/Fcgr4/Tyrobp/Fcer1g/Myo1f/Cxcl5	10
BP	GO:1901653	cellular response to peptide	35/1611	244/24215	1.45585e-05	0.000393537	0.000280653	Plcb1/Soga1/Kat2b/Osbpl8/Prkca/Cacna2d1/Prkcb/Ptpn22/Pxn/Gsk3b/Sgk1/Sesn3/Baiap2/Cacna1a/Irs1/Hdac9/Pik3r3/Cd36/Pde3b/Bcar1/Pdk2/Socs2/Anxa5/Eif4ebp1/Foxo1/Cpeb1/Fcgr2b/Tlr4/Pdk4/Rarres2/H2afz/Igf1/Tusc5/Inhbb/Crhbp	35
BP	GO:0050679	positive regulation of epithelial cell proliferation	28/1611	176/24215	1.50476e-05	0.000405169	0.000288949	Ccnd2/Foxp1/Prkca/Prox1/Scn5a/Ar/Bmpr2/Grn/Cyba/Vip/Wnt2/Vegfa/Esr1/Jun/Kdr/Itgb3/Nme1/Ppp1r16b/Hras/Plxnb3/Bmp5/Ang/Fgf2/Ccl11/Igf1/Wnt5a/Ecm1/Stox1	28
BP	GO:0050890	cognition	40/1611	296/24215	1.5711e-05	0.000421384	0.000300513	Pde1b/Plcb1/Ccnd2/Htr2a/Abi2/Prkca/Pgrmc1/S100b/Rin1/B4galt2/Rgs14/Hif1a/Dbi/Ephb2/Plk2/Pja2/Sgk1/Tanc1/Nts/Hrh2/Adcy3/Abca7/Abcc8/Vip/Synpo/Rcan2/Shank2/Egr1/Cx3cr1/Casp3/Jun/Cbr3/Klk8/Apoe/Adcy8/Ptchd1/Fzd9/Psen2/Itga8/Igf1	40
MF	GO:0000287	magnesium ion binding	29/1611	186/24215	1.58503e-05	0.000423475	0.000302004	Rps6ka1/Cdc42bpg/Snrk/Mark1/Nlk/Srr/Stk26/Pdp1/Map3k6/Dyrk2/Ilvbl/Rps6ka2/Mapk12/Idh3a/Eya2/Cerk/Ephx2/Hmgcl/Nme1/Gss/Mast1/Nt5c1a/Mast3/Nuak2/Prps2/Hpgds/Mthfd2/Atp8b1/Rps6ka6	29
BP	GO:0045666	positive regulation of neuron differentiation	51/1611	414/24215	1.62469e-05	0.000432393	0.000308364	Robo2/Robo1/Fgfr1/Dcx/Kat2b/Ppp1r9a/Tnfrsf12a/Islr2/Plxnb2/Cd24a/Dbn1/Prox1/Stau2/Trpc6/Gsk3b/Skil/Sgk1/Baiap2/Bmpr2/Grn/Brinp2/Epha3/Gprc5b/Serpini1/Sez6/Cdh4/Tiam1/Fez1/Trim67/Cdon/Eef2k/Plk5/Nin/Fn1/Fzd1/Vegfa/Ltk/Socs2/Sall1/Hgf/Nme1/Cpeb1/Apoe/Rara/S100a9/Plxnb3/Bmp5/Nrg1/Adamts1/Wnt5a/Cxcl5	51
BP	GO:0097529	myeloid leukocyte migration	28/1611	177/24215	1.67586e-05	0.000444296	0.000316852	Cmklr1/Syk/Plcb1/Prkca/Itgb2/Cd300a/Slit2/Gpr35/Pla2g7/Nup85/S100a8/Vegfa/Cx3cr1/Cd74/Il1r1/C3ar1/S100a9/Fcer1g/Spp1/Rac2/Csf1/Ppbp/Rarres2/Mmp14/Ccl11/Itga1/Cxcl5/Ccl6	28
BP	GO:0001654	eye development	48/1611	382/24215	1.6994e-05	0.00044881	0.000320072	Fat1/Abi2/Alms1/Prox1/Tub/Gli3/Stau2/Hif1a/Ephb2/Rcn1/Sox1/Skil/Inhba/Bmpr2/Rbp4/Atoh7/Rab11fip4/Aqp1/Sdk2/Smarcd3/Cdkn1b/Clic4/Cdon/Vegfa/Krt12/Rpgr/Col4a1/Prom1/Phactr4/Jun/Ptprm/Rhoj/Kdr/Klf4/Kdm2b/Rara/Cryab/Tspan12/Naglu/Hes5/Smoc1/Fgf2/Tgfb2/Epha2/Tbx2/Inhbb/Col8a1/Lama1	48
BP	GO:2000177	regulation of neural precursor cell proliferation	20/1611	105/24215	1.72759e-05	0.000454514	0.00032414	Trf/Cd24a/Prox1/Gli3/Hif1a/Foxo3/Gjc2/Smarcd3/Cdon/Vegfa/Lrrk2/Cx3cr1/Sall1/Foxo1/Kdm2b/Fzd9/Fgf2/Igf1/Wnt5a/Spint2	20
BP	GO:0002064	epithelial cell development	34/1611	236/24215	1.74723e-05	0.000457933	0.000326578	Cxcr4/Fat1/Fgfr1/Pcdh15/Prox1/Hif1a/Ar/Flnb/Hrh2/Hapln2/Klf5/Clic4/Onecut2/Cnmd/Nup93/Cdh23/Esr1/Marveld2/Tigar/Palld/Ppp1r16b/Cldn5/Rara/Atp2b2/Msn/Bmp5/Myo3b/Col18a1/Fosl2/Dnase1l2/Epha2/Wnt5a/Krt10/Spint2	34
BP	GO:0050727	regulation of inflammatory response	39/1611	287/24215	1.75418e-05	0.000458014	0.000326636	Nlrc3/A2m/Abr/Pglyrp1/Prkca/Adora2a/Cd24a/Bcr/Slit2/Apod/Gprc5b/Socs5/Ido1/Ctla2a/S100a8/Vamp8/Sbno2/Cx3cr1/Esr1/Ctss/Il1r1/Hgf/Cfh/Apoe/Fcgr2b/S100a9/Tnfaip6/Hyal2/Ankrd42/Fcer1g/Tlr4/Fabp4/Tnfrsf1b/Alox5ap/Wfdc1/Nt5e/Metrnl/Nr1h3/Wnt5a	39
MF	GO:0031267	small GTPase binding	49/1611	394/24215	1.83678e-05	0.000476522	0.000339835	Als2cl/Kndc1/Als2/Abr/Rgl1/Abi2/Ehd1/Rnf152/Tiam2/Erc1/Rin1/Appl2/Nckap1/Arhgef7/Arhgef17/Bcr/Rab11fip2/Odf2/Eps8/Rab11fip4/Tbc1d30/Arhgef37/Rasgef1b/Fgd4/Cit/Unc13d/Dennd6b/Tiam1/Chml/Micall1/Errfi1/Fgd3/Cdc42ep2/Lrrk2/Dock9/Srgap1/Tbc1d17/Inf2/Rph3al/Arhgef10/Hps6/Rab34/Pard6a/Ranbp3l/Arhgef19/Fgd2/Eps8l1/Obscn/Rasgrp4	49
BP	GO:0008015	blood circulation	54/1611	449/24215	1.83889e-05	0.000476522	0.000339835	Cxcr4/Gucy1a3/Kat2b/Abr/Htr2a/Prkca/Adora2a/Cacna2d1/Camk2d/Smpd3/Jup/Atp1a1/Cysltr1/Hif1a/Bcr/Scn5a/Dock5/Ar/Bmpr2/Slit2/Ctgf/Nts/Hrh2/Adra1a/Cyba/Oprl1/Rps6ka2/Myl4/Vip/Nos1/Cd36/Fxyd1/Trhde/Vegfa/Ephx2/Asic2/Abat/Sema3a/Ptprm/Sgcd/Kdr/Prkg1/C3ar1/Apoe/Tnni1/Apln/Psen2/Nos3/Arhgap42/Kcnq1/Ramp2/Tgfb2/Itga1/Tbxa2r	54
BP	GO:0035023	regulation of Rho protein signal transduction	22/1611	123/24215	1.89632e-05	0.000485694	0.000346376	Als2cl/Als2/Robo1/Abr/Tiam2/Arhgef7/Arhgef17/Bcr/Gpr35/Arhgef37/Fgd4/Adra1a/Tiam1/Myoc/Fgd3/Apoe/Arhgef10/Arhgap42/Arhgef19/Fgd2/Eps8l1/Obscn	22
BP	GO:1900542	regulation of purine nucleotide metabolic process	32/1611	217/24215	1.89822e-05	0.000485694	0.000346376	Gucy1a3/Gucy1a2/Htr2a/Ramp3/Adora2a/Ddit4/Hif1a/Tspo/Mtch2/Bcl2l1/P2ry13/Oprl1/Adcy3/Dnajc15/Cap1/Vip/Nos1/Npy2r/Vegfa/Ramp1/Tigar/Gpd1/Apoe/Vipr2/Gpr161/Akap12/Nos3/Igf1/Ramp2/Wnt5a/Calcr/Pgam1	32
BP	GO:0030100	regulation of endocytosis	34/1611	237/24215	1.91184e-05	0.000485694	0.000346376	Trf/Pacsin3/Syk/Lrrtm2/Dcx/Abr/Prkca/Syne1/Tub/Bcr/Cd300a/Bcl2l1/Ubqln2/Cyba/Ppp3ca/Abca7/Ldlrap1/Eef2k/Cd36/Cd63/Vegfa/Scarb1/Vamp8/Ston1/Apoe/Fcgr2b/Fcer1g/Apln/Hck/Slc11a1/Ntf3/Cnn2/Nr1h3/Wnt5a	34
BP	GO:0045444	fat cell differentiation	33/1611	227/24215	1.91204e-05	0.000485694	0.000346376	Cmklr1/Plcb1/Htr2a/Osbpl8/Rorc/Alms1/Creb5/Trib2/Gsk3b/Sort1/Zbtb16/Klf5/Ctbp2/Dact1/Vegfa/Aloxe3/Ccdc3/Tmem120b/Foxo1/Fam57b/Klf4/Cebpd/Id4/Fabp4/Rarres2/Igf1/Metrnl/Snai2/Bnip3/Wnt5a/Inhbb/Egr2/Cebpb	33
BP	GO:0046634	regulation of alpha-beta T cell activation	18/1611	89/24215	1.92361e-05	0.000485694	0.000346376	Syk/Adora2a/Cd24a/Hsph1/Ptpn22/Gli3/Zbtb7b/Cd300a/Zbtb16/Socs5/Arg2/Rara/Zap70/H2-T23/Ptprc/Il2rg/Shb/Tnfrsf14	18
BP	GO:0050772	positive regulation of axonogenesis	18/1611	89/24215	1.92361e-05	0.000485694	0.000346376	Robo2/Robo1/Dcx/Tnfrsf12a/Islr2/Plxnb2/Dbn1/Gsk3b/Skil/Bmpr2/Cdh4/Tiam1/Nin/Fn1/Vegfa/Apoe/Plxnb3/Nrg1	18
BP	GO:1902882	regulation of response to oxidative stress	18/1611	89/24215	1.92361e-05	0.000485694	0.000346376	Foxp1/Hsph1/Stk26/Hif1a/Foxo3/Sesn3/Cd36/Fzd1/Lrrk2/Nup93/Hgf/Mapk7/Tlr4/Trpm2/Endog/Nol3/Mmp3/Stox1	18
MF	GO:0005085	guanyl-nucleotide exchange factor activity	29/1611	188/24215	1.9494e-05	0.00049041	0.00034974	Als2cl/Kndc1/Als2/Abr/Rgl1/Tiam2/Arhgef7/Arhgef17/Bcr/Dock5/Cyth1/Arhgef37/Rasgef1b/Dock3/Fgd4/Dennd6b/Ric8b/Tiam1/Fgd3/Dock9/Rasgef1c/Rpgr/Arhgef10/Arhgef19/Dock6/Fgd2/Eps8l1/Obscn/Rasgrp4	29
MF	GO:0008081	phosphoric diester hydrolase activity	17/1611	81/24215	1.95746e-05	0.000490647	0.000349908	Pde1b/Plcb1/Pde7b/Plch2/Smpd3/Plcb4/Cnp/Plcxd3/Plcxd1/Enpp6/Pde3b/Pde4a/Pde4c/Plcd4/Gdpd2/Plcd1/Apex1	17
BP	GO:0014743	regulation of muscle hypertrophy	14/1611	58/24215	1.98787e-05	0.00049467	0.000352777	Foxp1/Prkca/Mtpn/Camk2d/Gsk3b/Ppp3ca/Errfi1/Igfbp5/Jarid2/Fbxo32/Foxo1/Lmna/Trip10/Igf1	14
BP	GO:0060443	mammary gland morphogenesis	14/1611	58/24215	1.98787e-05	0.00049467	0.000352777	Robo1/Gli3/Ar/Slit2/Igfbp5/Slc12a2/Esr1/Capn1/Tbx3/Csf1/Ccl11/Epha2/Wnt5a/Tbx2	14
BP	GO:0006469	negative regulation of protein kinase activity	32/1611	218/24215	2.08537e-05	0.000515986	0.000367979	Kat2b/Flrt2/Prkca/Adora2a/Deptor/Ptpn22/Ppp1r1a/Cdkn1a/Rgs14/Ephb2/Gsk3b/Mvp/Cd300a/Sh3bp5/Socs5/Dusp6/Dbndd2/Ubash3b/Dusp1/Cdkn1b/Errfi1/Dusp16/Socs2/Casp3/Mapk7/Apoe/Hyal2/Ptprc/Fabp4/Psen2/Podn/Shb	32
BP	GO:0033673	negative regulation of kinase activity	34/1611	238/24215	2.09051e-05	0.000515986	0.000367979	Kat2b/Flrt2/Prkca/Adora2a/Deptor/Ptpn22/Ppp1r1a/Cdkn1a/Rgs14/Ephb2/Gsk3b/Mvp/Cd300a/Sh3bp5/Pik3ip1/Socs5/Dusp6/Dbndd2/Ubash3b/Dusp1/Cdkn1b/Errfi1/Dusp16/Socs2/Casp3/Tigar/Mapk7/Apoe/Hyal2/Ptprc/Fabp4/Psen2/Podn/Shb	34
BP	GO:0010634	positive regulation of epithelial cell migration	21/1611	115/24215	2.10347e-05	0.000515986	0.000367979	Fgfr1/Prkca/Epb41l4b/Prox1/Hif1a/Dock5/Bmpr2/Hdac9/Aqp1/Sparc/Bcar1/Vegfa/Jun/Kdr/Itgb3/Fgf2/Ctsh/Snai2/Tgfb2/Tdgf1/Wnt5a	21
BP	GO:1903038	negative regulation of leukocyte cell-cell adhesion	21/1611	115/24215	2.10347e-05	0.000515986	0.000367979	Adora2a/Cd24a/Ptpn22/Gli3/Cd300a/Tnfrsf21/Socs5/Gpnmb/Cyld/Ccl28/Sdc4/Ido1/Arg2/Cd74/Casp3/H2-Aa/Klf4/Foxj1/Tnfrsf14/Lrrc32/Cebpb	21
BP	GO:0002062	chondrocyte differentiation	19/1611	98/24215	2.14392e-05	0.000524043	0.000373725	Efemp1/Fgfr1/Prkca/Gli3/Bmpr2/Ctgf/Zbtb16/Sox5/Scx/Chst11/Wnt9a/Runx2/Col27a1/Mustn1/Runx1/Snai2/Hspg2/Col11a1/Serpinh1	19
MF	GO:0003779	actin binding	49/1611	397/24215	2.24468e-05	0.000546734	0.000389907	Cxcr4/Mkl2/Ppp1r9a/Syne1/Dbn1/Gsn/Ctnnal1/Fxyd5/Trpc6/Ppp1r9b/Flnb/Eps8/Fgd4/Cotl1/Myh14/Cap1/Myl4/Pknox2/Crocc/Panx1/Cnn3/Synpo/Ablim2/Nexn/Myo1b/Fmn1/Lrrk2/Triobp/Tmem201/Sntb1/Phactr4/Sntg2/Inf2/Palld/Lsp1/Msn/Adssl1/Tnni1/Myo3b/Myo1f/Nos3/Synpo2/Arpc1b/Hcls1/Myo1d/Ang/Lcp1/Cnn2/Eps8l1	49
BP	GO:0045655	regulation of monocyte differentiation	7/1611	15/24215	2.27796e-05	0.000550278	0.000392435	Gpr68/Cd4/Zbtb46/Cd74/Jun/Csf1/Il34	7
BP	GO:0034599	cellular response to oxidative stress	34/1611	239/24215	2.28429e-05	0.000550278	0.000392435	Mapk1/Foxp1/Dapk1/Hsph1/Stk26/Hif1a/Trpc6/Foxo3/Aqp1/Cd36/Bcar1/Fzd1/Pdk2/Lrrk2/Nup93/Jun/Foxo1/Hgf/Mapk7/Tlr4/Nos3/Pycr2/Prr5l/Ppargc1b/Lcn2/Trpm2/Endog/Mgst1/Apex1/Fos/Bnip3/Rbm11/Nol3/Mmp3	34
BP	GO:0043542	endothelial cell migration	26/1611	161/24215	2.29014e-05	0.000550278	0.000392435	Robo1/Fgfr1/Prkca/Prox1/Pxn/Itgb2/Bmpr2/Slit2/Hdac9/Sparc/Bcar1/Vegfa/Scarb1/Ptprm/Kdr/Klf4/Itgb3/Apoe/Nos3/Fgf2/Clec14a/Snai2/Epha2/Tdgf1/Wnt5a/Efna1	26
BP	GO:0001818	negative regulation of cytokine production	33/1611	229/24215	2.29469e-05	0.000550278	0.000392435	Cmklr1/Nlrc3/Fgfr1/Pglyrp1/Cd24a/Traip/Ptpn22/Trib2/Tspo/Apod/Tnfrsf21/Socs5/Gpnmb/Otud7b/Ido1/Fn1/Arg2/Errfi1/Srgn/Klf2/Klf4/Hgf/Fcgr2b/Rara/Tlr4/Foxj1/Slc11a1/Cd84/Lef1/Tgfb2/Epha2/Inhbb/Lrrc32	33
BP	GO:0007263	nitric oxide mediated signal transduction	8/1611	20/24215	2.30418e-05	0.000550278	0.000392435	Gucy1a3/Mt2/Nos1/Mt1/Cd36/Npy2r/Apoe/Nos3	8
BP	GO:0097755	positive regulation of blood vessel diameter	16/1611	74/24215	2.30713e-05	0.000550278	0.000392435	Gucy1a3/Kat2b/Adora2a/Hif1a/Dock5/Bmpr2/Vip/Nos1/Ptprm/Kdr/Prkg1/Apoe/Apln/Nos3/Arhgap42/Itga1	16
BP	GO:1903037	regulation of leukocyte cell-cell adhesion	40/1611	301/24215	2.32733e-05	0.000553182	0.000394505	Syk/Rorc/Adora2a/Cd24a/Gsn/Hsph1/Ephb6/Ptpn22/Cd4/Zmiz1/Gli3/Zbtb7b/Cd300a/Zbtb16/Tnfrsf21/Socs5/Gpnmb/Cyld/Ccl28/Sdc4/Ido1/Ctla2a/Arg2/Cd74/Casp3/H2-Aa/Klf4/Rara/Zap70/H2-T23/Ptprc/Rac2/Il2rg/Foxj1/Vcam1/Shb/Igf1/Tnfrsf14/Lrrc32/Cebpb	40
BP	GO:0010977	negative regulation of neuron projection development	25/1611	152/24215	2.37555e-05	0.000562702	0.000401295	Efemp1/Cdk5r1/Asap1/Ephb2/Trpc6/Gsk3b/Plk2/H2-D1/Slit2/Epha3/Map4k4/Cit/Ppp3ca/Sez6/Pmp22/Fstl4/Sema3a/Cers2/Klk8/Apoe/Lrp4/H2-K1/Wnt5a/Efna1/Il15ra	25
BP	GO:0009612	response to mechanical stimulus	27/1611	171/24215	2.43529e-05	0.000574879	0.000409979	Cxcr4/Htr2a/Etv1/Pcdh15/Jup/Atp1a1/Gsk3b/Aqp1/Nos1/Pkd2l1/Cd36/Jund/Asic2/Slc12a2/Scx/Jun/Atp2b2/Bag3/Tlr4/Nos3/Piezo1/Piezo2/Igf1/Fos/Col11a1/Cnn2/Inhbb	27
BP	GO:0002763	positive regulation of myeloid leukocyte differentiation	14/1611	59/24215	2.44796e-05	0.000575898	0.000410705	Prkca/Gpr68/Cd4/Kitl/Cd74/Jun/Itgb3/Csf1/Hcls1/Ppargc1b/Runx1/Il34/Lef1/Fos	14
BP	GO:0051924	regulation of calcium ion transport	35/1611	250/24215	2.46284e-05	0.000577427	0.000411796	Cxcr4/Cacnb3/Pacsin3/Ramp3/Adora2a/Cacna2d1/Camk2d/Asph/Mchr1/Ptpn22/Wnk3/Cd4/Dbi/Trpc6/Tspo/Gjc2/Nos1ap/Cacna1a/Homer1/Gpr35/Cyba/Oprl1/Ubash3b/Nos1/Ahnak/Itgb3/Atp2b2/Itpr1/Nos3/Slc8b1/Cd84/Igf1/Tgfb2/Nol3/Calcr	35
BP	GO:0033002	muscle cell proliferation	31/1611	210/24215	2.49186e-05	0.00058225	0.000415236	Fgfr1/Kcnk2/Foxp1/Prkca/Camk2d/Hif1a/Gsk3b/Apod/Rbp4/Cyba/Vip/Cdkn1b/Wnt2/Vegfa/Egr1/Igfbp5/Jarid2/Esr1/Jun/Klf4/C3ar1/Itgb3/Vipr2/Nos3/Hes5/Ang/Fgf2/Igf1/Tgfb2/Tbx2/Nol3	31
BP	GO:0031345	negative regulation of cell projection organization	28/1611	181/24215	2.55167e-05	0.000594212	0.000423767	Efemp1/Cdk5r1/Asap1/Ephb2/Trpc6/Gsk3b/Plk2/H2-D1/Slit2/Epha3/Map4k4/Tbc1d30/Cit/Ppp3ca/Sez6/Pmp22/Fstl4/Sema3a/Cers2/Klk8/Apoe/Lrp4/H2-K1/Plxnb3/Tchp/Wnt5a/Efna1/Il15ra	28
BP	GO:0071900	regulation of protein serine/threonine kinase activity	50/1611	410/24215	2.56318e-05	0.000594881	0.000424244	Trf/Syk/Robo1/Fgfr1/Ccnd2/Kat2b/Htr2a/Magi3/Prkca/Cd24a/Prox1/Ptpn22/Cdkn1a/Rgs14/Pxn/Ephb2/Trib2/Gsk3b/Cd300a/Map3k6/Fgd4/Tnik/Dusp6/Kitl/Dusp1/Tiam1/Cdkn1b/Telo2/Vegfa/Lrrk2/Dusp16/Cd74/Casp3/Ltf/Hgf/Mapk7/Apoe/Hras/Hyal2/Tlr4/Ptprc/Synpo2/Shc2/Fgf2/Ntf3/Igf1/Itga1/Tdgf1/Fgd2/Wnt5a	50
CC	GO:0005901	caveola	18/1611	91/24215	2.64006e-05	0.000610668	0.000435502	Mapk1/Cdh15/Atp1a1/Scn5a/Bmpr2/Nos1ap/Irs1/Aqp1/Nos1/Cd36/Fxyd1/Scarb1/Lrrk2/Slc2a1/Lrp4/Nos3/Hck/Plvap	18
BP	GO:0032868	response to insulin	30/1611	201/24215	2.70147e-05	0.000620983	0.000442858	Plcb1/Soga1/Kat2b/Osbpl8/Prkca/Prkcb/Gsk3b/Sgk1/Sesn3/Baiap2/Sort1/Irs1/Rbp4/Hdac9/Pik3r3/Pde3b/Bcar1/Acvr1c/Pdk2/Egr1/Socs2/Eif4ebp1/Foxo1/Cpeb1/Pdk4/Rarres2/H2afz/Tusc5/Inhbb/Egr2	30
MF	GO:0017016	Ras GTPase binding	47/1611	378/24215	2.71168e-05	0.000620983	0.000442858	Als2cl/Kndc1/Als2/Abr/Rgl1/Abi2/Ehd1/Tiam2/Erc1/Rin1/Appl2/Nckap1/Arhgef7/Arhgef17/Bcr/Rab11fip2/Odf2/Eps8/Rab11fip4/Tbc1d30/Arhgef37/Rasgef1b/Fgd4/Cit/Unc13d/Dennd6b/Tiam1/Chml/Micall1/Fgd3/Cdc42ep2/Lrrk2/Dock9/Srgap1/Tbc1d17/Inf2/Rph3al/Arhgef10/Hps6/Rab34/Pard6a/Ranbp3l/Arhgef19/Fgd2/Eps8l1/Obscn/Rasgrp4	47
BP	GO:0070997	neuron death	47/1611	378/24215	2.71168e-05	0.000620983	0.000442858	Cdk5r1/Adora2a/Ddit4/Hsph1/Klk6/Hif1a/Gsk3b/Foxo3/Nos1ap/Cacna1a/Tnfrsf21/Bcl2l1/Tox3/Dpysl4/Gpnmb/Cit/Nos1/Mt1/Unc5b/Fzd1/Vegfa/Nrbp2/Lrrk2/Egr1/Esr1/Casp3/Jun/Bbc3/Kdr/Tigar/Kdm2b/Apoe/Fcgr2b/Hras/Egln3/Fzd9/Itpr1/Tlr4/Trpm2/Nqo1/Ntf3/Igf1/Fos/Tgfb2/Itga1/Bnip3/Cebpb	47
BP	GO:0007229	integrin-mediated signaling pathway	17/1611	83/24215	2.73616e-05	0.000622611	0.000444019	Syk/Zyx/Pxn/Itgb2/Plp1/Ctgf/Itgax/Adam15/Cd63/Bcar1/Phactr4/Tyrobp/Itgb3/Fcer1g/Lama5/Itga8/Itga1	17
BP	GO:0042493	response to drug	33/1611	231/24215	2.74594e-05	0.000622611	0.000444019	Htr2a/Gabra4/Pam/Prkcb/Ywhaz/Atp1a1/Kcnk3/Inhba/Ppp3cb/Adra1a/Aqp1/Ppp3ca/Abcc8/Nos1/Jund/Fzd1/Pde4a/Asic2/Fancb/Abat/Jun/Ptprm/Kdr/Ppp1r14a/Alad/Lcn2/Apobec1/Mgst1/Kcnq1/Fos/Tgfb2/Atp8b1/Crhbp	33
BP	GO:1901652	response to peptide	43/1611	335/24215	2.74619e-05	0.000622611	0.000444019	Plcb1/Soga1/Kat2b/Osbpl8/Prkca/Cacna2d1/Prkcb/Ptpn22/Pxn/Gsk3b/Sgk1/Sesn3/Baiap2/Cacna1a/Sort1/Irs1/Rbp4/Hdac9/Nos1/Pik3r3/Cd36/Pde3b/Bcar1/Acvr1c/Pdk2/Egr1/Socs2/Anxa5/Eif4ebp1/Foxo1/Cpeb1/Fcgr2b/Serpina3n/Tlr4/Pdk4/Rarres2/H2afz/Plcd1/Igf1/Tusc5/Inhbb/Egr2/Crhbp	43
MF	GO:0030165	PDZ domain binding	21/1611	117/24215	2.75492e-05	0.000622611	0.000444019	Ccdc88c/Grin2c/Kcnj12/Gria3/Sstr2/Erc1/Adgrl2/Srr/Atp2b3/Lzts3/Atp2b1/Dlg3/Baiap2/Nos1ap/Gria2/Cit/Fzd1/Sntb1/Sntg2/Ushbp1/Atp2b2	21
MF	GO:0051219	phosphoprotein binding	19/1611	100/24215	2.88414e-05	0.000645794	0.000460553	Syk/Mapk1/Ywhab/Igf2r/Tox3/Dpysl4/Plat/Irs1/Ubash3b/Ldlrap1/Fkbp4/Nos1/Pik3r3/Pde3b/Zap70/Leo1/Hck/Shb/Mid1	19
CC	GO:0043235	receptor complex	42/1611	325/24215	2.88426e-05	0.000645794	0.000460553	Trf/Syk/Grin2c/Fgfr1/Gabra4/Ramp3/Gfra1/Gria3/Itgb2/Dlg3/Nos1ap/Gria2/Vipr1/Irs1/Eps8/Pkd2l1/Itgax/Cd36/Shank2/Grik4/Acvr1c/Cacng4/Ramp1/Gprc5c/Cd74/Gabrd/Chrnb1/Itgb3/Lrp4/Gpr63/Npnt/Zap70/Kctd12b/Tlr4/Gpr62/Itga8/Ramp2/Itga1/Trip6/Nr1h3/Calcr/Gabrq	42
BP	GO:0050708	regulation of protein secretion	52/1611	434/24215	2.8856e-05	0.000645794	0.000460553	Syk/Mbp/Pam/Adora2a/Gpr68/Myt1/Ptpn22/Hif1a/C2cd2l/Syt9/Tnfrsf21/Ppp3cb/Irs1/Rbp4/Map4k4/Pim3/Ppp3ca/Abcc8/Tiam1/Nos1/Crtam/Panx1/Cd36/Pde3b/Fn1/Arg2/Acvr1c/Vamp8/Srgn/Anxa5/Abat/Lpl/Pde4c/Rph3al/Hyal2/H2-T23/Rab34/Ano1/Rhbdf2/Tlr4/Slc8b1/Trpm2/Ang/Kcnq1/Cd84/Igf1/Tgfb2/Nr1h3/Wnt5a/Inhbb/Tnfrsf14/Lrrc32	52
BP	GO:0003018	vascular process in circulatory system	29/1611	192/24215	2.91529e-05	0.000649857	0.00046345	Gucy1a3/Kat2b/Abr/Htr2a/Adora2a/Smpd3/Cysltr1/Hif1a/Bcr/Dock5/Bmpr2/Slit2/Nts/Hrh2/Adra1a/Vip/Nos1/Vegfa/Asic2/Ptprm/Kdr/Prkg1/Apoe/Apln/Nos3/Arhgap42/Ramp2/Itga1/Tbxa2r	29
BP	GO:0060271	cilium assembly	38/1611	283/24215	2.92261e-05	0.000649857	0.00046345	Ehd1/Snx10/Pcdh15/Alms1/Fnbp1l/Syne1/Gsn/Asap1/Odf2/Cep19/Tbc1d30/Cyld/Crocc/Onecut2/Armc4/Cep126/Dnah6/Rpgr/Ulk4/Lrrc6/Ccdc28b/Ttll1/Ubxn10/Ccdc63/Dnah12/Drc1/Kif27/Foxj1/Lama5/Spag16/Tchp/Ak7/Rfx2/Ccdc13/Iqcg/Rsph4a/Lrguk/Dnah5	38
BP	GO:0038063	collagen-activated tyrosine kinase receptor signaling pathway	6/1611	11/24215	2.96626e-05	0.000655335	0.000467357	Syk/Ubash3b/Col4a2/Col4a1/Col4a5/Col4a3	6
BP	GO:0061081	positive regulation of myeloid leukocyte cytokine production involved in immune response	6/1611	11/24215	2.96626e-05	0.000655335	0.000467357	Gprc5b/Cd36/Cd74/Fcer1g/Tlr4/Wnt5a	6
MF	GO:0072509	divalent inorganic cation transmembrane transporter activity	27/1611	173/24215	3.00931e-05	0.000662721	0.000472624	Cacnb3/Grin2c/Rasa3/Cacna2d1/Atp2b3/Cacna2d3/Trpc6/Atp2b1/Slc39a10/Cacna1a/Pkd2l1/Ryr1/Panx1/Cnnm4/Tpcn2/Cacng4/Tmem28/Anxa5/Slc24a4/Atp2b2/Itpr1/Atp13a4/Slc8b1/Trpm2/Nipal4/Trpc7/Trpm6	27
BP	GO:0071621	granulocyte chemotaxis	20/1611	109/24215	3.05028e-05	0.000669604	0.000477532	Cmklr1/Syk/Prkca/Itgb2/Slit2/S100a8/Vegfa/Cd74/C3ar1/S100a9/Fcer1g/Spp1/Rac2/Csf1/Ppbp/Rarres2/Ccl11/Itga1/Cxcl5/Ccl6	20
BP	GO:0052547	regulation of peptidase activity	46/1611	369/24215	3.07961e-05	0.000673898	0.000480595	Timp4/Rps6ka1/A2m/Robo1/Mbp/Adora2a/Asph/Gsn/Dapk1/Mtch2/Ctgf/Serpini1/Aqp1/Sh3rf1/Cyr61/Cyfip2/S100a8/Acvr1c/Serpinb1a/Tnfsf10/Vegfa/Ngp/Lxn/Plaur/Serpina9/Ltf/Bbc3/Klf4/Wnt9a/Hgf/Cryab/S100a9/Serpina3n/Tfpi/Pi15/Tnfrsf1b/Naip2/Col4a3/Wfdc1/Igf1/Ctsh/Lef1/Ecm1/Nol3/Efna1/Spint2	46
BP	GO:0097530	granulocyte migration	22/1611	127/24215	3.17407e-05	0.000692368	0.000493767	Cmklr1/Syk/Prkca/Itgb2/Cd300a/Slit2/S100a8/Vegfa/Cd74/Il1r1/C3ar1/S100a9/Fcer1g/Spp1/Rac2/Csf1/Ppbp/Rarres2/Ccl11/Itga1/Cxcl5/Ccl6	22
BP	GO:0019216	regulation of lipid metabolic process	40/1611	306/24215	3.40451e-05	0.000740293	0.000527945	Htr2a/Rorc/Lpgat1/Smpd3/Prox1/Atp1a1/Dbi/Crtc3/Tspo/Golm1/Dkk3/Tnfaip8l3/Pik3ip1/Apod/Irs1/Dnajc15/Cyr61/Pik3r3/Cd36/Pde3b/Thrsp/Scarb1/Pdk2/Ephx2/Egr1/Esr1/Ccdc3/Angptl4/Prkg1/Apoe/Ormdl2/Bmp5/Slc45a3/Apobec1/Pdk4/Rarres2/Fgf2/Igf1/Snai2/Nr1h3	40
BP	GO:0071560	cellular response to transforming growth factor beta stimulus	28/1611	184/24215	3.46102e-05	0.000750214	0.00053502	Zyx/Nlk/Dbn1/Nrep/Pxn/Skil/Htra3/Gcnt2/Sox5/Onecut2/Acvr1c/Col4a2/Scx/Chst11/Jun/Rasl11b/Mapk7/Cldn5/Hyal2/Npnt/Adamtsl2/Nos3/Runx1/Itga8/Bambi/Fos/Tgfb2/Tdgf1	28
BP	GO:0097485	neuron projection guidance	29/1611	194/24215	3.54548e-05	0.000766113	0.000546358	Cxcr4/Robo2/Robo1/Etv1/Foxp1/Cdk5r1/Flrt2/Gli3/Ephb2/Bmpr2/Slit2/Lmtk2/Dpysl4/Cdh4/Robo3/Fez1/Rnf165/Unc5b/Vegfa/Sema3a/Ptprm/Ephb3/Sema5b/Sema6c/Ntf3/Tgfb2/Wnt5a/Egr2/Efna1	29
BP	GO:0006140	regulation of nucleotide metabolic process	32/1611	224/24215	3.6076e-05	0.000777101	0.000554195	Gucy1a3/Gucy1a2/Htr2a/Ramp3/Adora2a/Ddit4/Hif1a/Tspo/Mtch2/Bcl2l1/P2ry13/Oprl1/Adcy3/Dnajc15/Cap1/Vip/Nos1/Npy2r/Vegfa/Ramp1/Tigar/Gpd1/Apoe/Vipr2/Gpr161/Akap12/Nos3/Igf1/Ramp2/Wnt5a/Calcr/Pgam1	32
BP	GO:0050863	regulation of T cell activation	38/1611	286/24215	3.69505e-05	0.000791925	0.000564766	Syk/Rorc/Adora2a/Cd24a/Gsn/Hsph1/Ephb6/Ptpn22/Cd4/Zmiz1/Gli3/Zbtb7b/Cd300a/Zbtb16/Tnfrsf21/Socs5/Gpnmb/Cyld/Sdc4/Ido1/Ctla2a/Arg2/Cd74/Casp3/H2-Aa/Rara/Zap70/H2-T23/Ptprc/Rac2/Il2rg/Foxj1/Vcam1/Shb/Igf1/Tnfrsf14/Lrrc32/Cebpb	38
BP	GO:0042306	regulation of protein import into nucleus	27/1611	175/24215	3.703e-05	0.000791925	0.000564766	Mapk1/Jup/Ptpn22/Gli3/Cdkn1a/Gsk3b/Apod/Litaf/Dyrk2/Cyld/Ppp3ca/Dact1/Cd36/Fzd1/Lrrk2/Nup93/Mapk7/Eda/Hyal2/Bag3/Tlr4/Hcls1/Bambi/Igf1/Snai2/Trip6/Nol3	27
BP	GO:0008038	neuron recognition	10/1611	33/24215	3.71089e-05	0.000791925	0.000564766	Robo2/Robo1/Cdk5r1/Ephb2/Epha3/Crtac1/Robo3/Sema3a/Ephb3/Wnt5a	10
CC	GO:0030175	filopodium	17/1611	85/24215	3.77835e-05	0.000803833	0.000573259	Fat1/Abi2/Ppp1r9a/Dbn1/Ppp1r9b/Fgd4/Kitl/Morn4/Mtm1/Myo1b/Palld/Itgb3/Msn/Fzd9/Myo3b/Vcam1/Lcp1	17
BP	GO:0050920	regulation of chemotaxis	28/1611	185/24215	3.82375e-05	0.000810011	0.000577665	Cxcr4/Cmklr1/Robo2/Robo1/Fgfr1/Prkca/Bmpr2/Slit2/Pla2g7/Tiam1/Fn1/Vegfa/Cd74/Sema3a/Kdr/C3ar1/Rac2/Csf1/Ppbp/Slc8b1/Ccl27a/Rarres2/Fgf2/Ntf3/Snai2/Padi2/Wnt5a/Cxcl5	28
BP	GO:0032103	positive regulation of response to external stimulus	37/1611	276/24215	3.83089e-05	0.000810011	0.000577665	Cmklr1/Fgfr1/Prkca/Cd24a/Bmpr2/Slit2/Gprc5b/Cyba/Pla2g7/Tiam1/Ido1/Fn1/S100a8/Vegfa/Vamp8/Cd74/Ctss/Kdr/C3ar1/S100a9/Hyal2/Ankrd42/Rab34/Fcer1g/Tlr4/Rac2/Fabp4/Csf1/Ppbp/Ccl27a/Alox5ap/Rarres2/Fgf2/Ntf3/Snai2/Wnt5a/Cxcl5	37
BP	GO:0002275	myeloid cell activation involved in immune response	16/1611	77/24215	3.88065e-05	0.000815528	0.000581599	Syk/Abr/Ywhaz/Itgb2/Bcr/Cd300a/Unc13d/Vamp8/Sbno2/Cx3cr1/Tyrobp/Fcer1g/Myo1f/Rac2/Cd84/Lat2	16
BP	GO:0070301	cellular response to hydrogen peroxide	16/1611	77/24215	3.88065e-05	0.000815528	0.000581599	Foxp1/Hsph1/Stk26/Trpc6/Foxo3/Aqp1/Lrrk2/Nup93/Hgf/Mapk7/Lcn2/Trpm2/Endog/Apex1/Bnip3/Nol3	16
BP	GO:0051048	negative regulation of secretion	33/1611	235/24215	3.89889e-05	0.000816871	0.000582557	Abr/Ppp1r9a/Ptpn22/Wnk3/Bcr/Cd300a/Tnfrsf21/Irs1/Hrh2/Map4k4/Pim3/Ppp3ca/Abcc8/Nos1/Npy2r/Pde3b/Fn1/Arg2/Acvr1c/Vamp8/Srgn/Cd74/Anxa5/Abat/Pde4c/Prkg1/Rhbdf2/Kcnq1/Cd84/Nr1h3/Inhbb/Crhbp/Lrrc32	33
BP	GO:0051235	maintenance of location	38/1611	287/24215	3.99124e-05	0.000833686	0.000594549	Mest/Htr2a/Osbpl8/Ehd1/Ywhab/Camk2d/Asph/Syne1/Dbn1/Gsn/Cd4/Dbi/Tspo/Cyba/Ubash3b/Ryr1/Cd36/Acvr1c/Plin2/Scarb1/Tpcn2/Srgn/Lpl/Bbc3/Itgb3/B4galnt1/Apoe/Atp7b/Ikbke/Itpr1/Ptprc/Slc8b1/Trpm2/Fgf2/Tgfb2/Trip6/Nr1h3/Nol3	38
BP	GO:2001235	positive regulation of apoptotic signaling pathway	27/1611	176/24215	4.10134e-05	0.000854095	0.000609103	Plekhf1/Tnfrsf12a/Adora2a/Gsn/Gsk3b/Skil/Inhba/Mtch2/Ppp2r1b/Cyld/Unc5b/S100a8/Tnfsf10/Siglec1/Plaur/Bmf/Bbc3/Dedd2/S100a9/Hyal2/Ptprc/Psen2/Siva1/Ctsh/Tgfb2/Bnip3/Inhbb	27
BP	GO:0071559	response to transforming growth factor beta	28/1611	186/24215	4.22048e-05	0.000876258	0.000624909	Zyx/Nlk/Dbn1/Nrep/Pxn/Skil/Htra3/Gcnt2/Sox5/Onecut2/Acvr1c/Col4a2/Scx/Chst11/Jun/Rasl11b/Mapk7/Cldn5/Hyal2/Npnt/Adamtsl2/Nos3/Runx1/Itga8/Bambi/Fos/Tgfb2/Tdgf1	28
BP	GO:0046513	ceramide biosynthetic process	12/1611	47/24215	4.24233e-05	0.000878149	0.000626258	Smpd3/St8sia4/Cyr61/Aloxe3/St8sia6/Gal3st1/Cers2/Fam57b/B4galnt1/Ormdl2/St8sia2/Degs2	12
BP	GO:0090090	negative regulation of canonical Wnt signaling pathway	19/1611	103/24215	4.42362e-05	0.000912934	0.000651065	Rbms3/Gli3/Foxo3/Dkk3/Tle2/Prickle1/Cyld/Lzts2/Dact1/Egr1/Foxo1/Apoe/Lrp4/Fzd6/Lef1/Snai2/Wnt5a/Sox17/Cthrc1	19
CC	GO:1902495	transmembrane transporter complex	39/1611	299/24215	4.45268e-05	0.000916189	0.000653386	Cacnb3/Kcnq5/Grin2c/Gabra4/Kcnk2/Gria3/Cacna2d1/Camk2d/Atp1a1/Kcnc1/Lrrc55/Dlg3/Kcnb2/Scn5a/Nos1ap/Gria2/Cacna1a/Eps8/Ano2/Lrrc8a/Abcc8/Clic1/Lrrc8b/Pkd2l1/Clic4/Ttyh2/Shank2/Kcnd1/Grik4/Cacng4/Calm2/Gabrd/Chrnb1/Ano1/Mcub/Clic6/Kcnq1/Kcng4/Gabrq	39
BP	GO:1905475	regulation of protein localization to membrane	23/1611	139/24215	4.49229e-05	0.000921588	0.000657237	Ramp3/Cdk5r1/Camk2d/Dbn1/Gsn/Pgrmc1/Wnk3/Ppfia1/Ephb2/Ppp1r9b/Tmbim1/Ar/Rab11fip2/Tcaf1/Bcl2l1/Ldlrap1/Vamp8/Vti1b/Rhog/Bbc3/Lrp4/Fzd9/Epha2	23
CC	GO:0044853	plasma membrane raft	20/1611	112/24215	4.57305e-05	0.000934797	0.000666656	Mapk1/Cdh15/Atp1a1/Itgb2/Scn5a/Bmpr2/Nos1ap/Irs1/Aqp1/Nos1/Cd36/Fxyd1/Scarb1/Lrrk2/Slc2a1/Lrp4/Nos3/Hck/Myo1d/Plvap	20
BP	GO:0007517	muscle organ development	48/1611	397/24215	4.5838e-05	0.000934797	0.000666656	Mkl2/Fgfr1/Etv1/Kcnk2/Foxp1/Prox1/S100b/Myt1/Gsk3b/Skil/Flnb/Homer1/Klf5/Rbp4/Hdac9/Ppp3ca/Myh14/Maff/Ryr1/Cdon/Wnt2/Mtm1/Fzd1/Ybx3/Egr1/Scx/Sap30/Jarid2/Kel/Sgcd/Mkx/Cryab/Tnni1/Lmna/Nrg1/Trip10/Disp1/Lama5/Fgf2/Igf1/Lef1/Fos/Tgfb2/Col11a1/Wnt5a/Tbx2/Sox17/Egr2	48
BP	GO:0051047	positive regulation of secretion	53/1611	453/24215	4.63037e-05	0.000941509	0.000671444	Syk/Fgfr1/Mbp/Prkca/Adora2a/Gpr68/Smpd3/Ptpn22/Hif1a/Arhgef7/Itgb2/Cckbr/C2cd2l/Syt9/Bcl2l1/Ppp3cb/Irs1/Rbp4/Cyba/Oprl1/Aqp1/Unc13d/Sdc4/Crtam/Panx1/Cd36/Npy2r/S100a8/Vamp8/Abat/Lpl/Sdc1/Rph3al/S100a9/Hyal2/H2-T23/Rab34/Fcer1g/Ano1/Spp1/Apln/Tlr4/Trpm2/Ang/Kcnq1/Runx1/Plcd1/Cd84/Igf1/Tgfb2/Wnt5a/Inhbb/Tnfrsf14	53
BP	GO:0042110	T cell activation	55/1611	476/24215	4.73548e-05	0.000960049	0.000684666	Cxcr4/Nlrc3/Syk/Foxp1/Rorc/Adora2a/Cd24a/Gsn/Hsph1/Ephb6/Ptpn22/Cd4/Zmiz1/Gli3/Zbtb7b/Itgb2/Cd300a/Satb1/Zbtb16/Tnfrsf21/Ppp3cb/Socs5/Gpnmb/Cyld/Sdc4/Ido1/Ctla2a/Arg2/Cd48/Egr1/Cd74/Casp3/Bmx/H2-Aa/Runx2/Rara/Zap70/H2-T23/Msn/Fcer1g/Ptprc/Rac2/Il2rg/Psen2/Foxj1/Vcam1/Shb/Slc11a1/Lcp1/Igf1/Lef1/Tcf7/Tnfrsf14/Lrrc32/Cebpb	55
BP	GO:0031623	receptor internalization	18/1611	95/24215	4.81907e-05	0.00097413	0.000694708	Syk/Lrrtm2/Ramp3/Syne1/Itgb2/Gria2/Ubqln2/Cd9/Ldlrap1/Cd36/Cd63/Vegfa/Ramp1/Fcer1g/Apln/Ntf3/Ramp2/Calcr	18
BP	GO:0050919	negative chemotaxis	10/1611	34/24215	4.945e-05	0.000996663	0.000710777	Robo2/Robo1/Sema4c/Slit2/Robo3/Sema3a/Itgb3/Sema5b/Nrg1/Wnt5a	10
BP	GO:1904589	regulation of protein import	27/1611	178/24215	5.01596e-05	0.00100625	0.000717617	Mapk1/Jup/Ptpn22/Gli3/Cdkn1a/Gsk3b/Apod/Litaf/Dyrk2/Cyld/Ppp3ca/Dact1/Cd36/Fzd1/Lrrk2/Nup93/Mapk7/Eda/Hyal2/Bag3/Tlr4/Hcls1/Bambi/Igf1/Snai2/Trip6/Nol3	27
BP	GO:0001822	kidney development	36/1611	269/24215	5.02178e-05	0.00100625	0.000717617	Robo2/Fgfr1/Pou3f3/Gli3/Kif26b/Mmp17/Pbx1/Gcnt1/Slit2/Zbtb16/Aqp1/Lzts2/Zfp950/Arg2/Schip1/Vegfa/Fmn1/Lrrk2/Nup93/Egr1/Sall1/Fat4/Prom1/C3ar1/Itgb3/Rara/Lrp4/Npnt/Hes5/Lama5/Col4a3/Adamts1/Fgf2/Itga8/Tgfb2/Nid1	36
BP	GO:0002792	negative regulation of peptide secretion	23/1611	140/24215	5.04208e-05	0.00100739	0.000718429	Ptpn22/Tnfrsf21/Irs1/Map4k4/Pim3/Ppp3ca/Abcc8/Nos1/Pde3b/Fn1/Arg2/Acvr1c/Srgn/Cd74/Anxa5/Pde4c/Rhbdf2/Kcnq1/Cd84/Nr1h3/Inhbb/Crhbp/Lrrc32	23
BP	GO:0043010	camera-type eye development	42/1611	333/24215	5.10287e-05	0.00101659	0.000724989	Fat1/Abi2/Prox1/Tub/Gli3/Hif1a/Ephb2/Rcn1/Sox1/Skil/Inhba/Bmpr2/Rbp4/Atoh7/Rab11fip4/Aqp1/Sdk2/Smarcd3/Cdkn1b/Clic4/Cdon/Vegfa/Krt12/Rpgr/Col4a1/Prom1/Phactr4/Jun/Ptprm/Rhoj/Kdr/Klf4/Kdm2b/Rara/Cryab/Tspan12/Hes5/Tgfb2/Epha2/Tbx2/Col8a1/Lama1	42
BP	GO:0045995	regulation of embryonic development	21/1611	122/24215	5.23989e-05	0.00104088	0.000742312	Plcb1/Fgfr1/Mbp/Ar/Phldb1/Dusp6/Lama3/Wnt2/Fzd1/Scx/Klf4/Mapk7/Gpr161/Lama5/Igf1/Wnt5a/Tbx2/Sox17/Rps6ka6/Stox1/Lama1	21
BP	GO:0061036	positive regulation of cartilage development	9/1611	28/24215	5.41461e-05	0.0010725	0.000764858	Bmp1/Gli3/Zbtb16/Sox5/Cyr61/Scx/Runx2/Mustn1/Wnt5a	9
BP	GO:0046777	protein autophosphorylation	33/1611	239/24215	5.47559e-05	0.00107996	0.000770182	Syk/Fgfr1/Rap2b/Prkca/Camk2d/Nlk/Dapk1/Stk26/Wnk3/Gsk3b/Bcr/Mvp/Lmtk2/Smg1/Peak1/Pim3/Gpnmb/Tnik/Eef2k/Errfi1/Vegfa/Lrrk2/Bmx/Jun/Ephb3/Kdr/Zap70/Mapkapk3/Myo3b/Ptprc/Hck/Frk/Obscn	33
BP	GO:1903201	regulation of oxidative stress-induced cell death	15/1611	71/24215	5.48363e-05	0.00107996	0.000770182	Foxp1/Hsph1/Stk26/Hif1a/Foxo3/Fzd1/Lrrk2/Nup93/Hgf/Mapk7/Tlr4/Trpm2/Endog/Nol3/Mmp3	15
BP	GO:0002274	myeloid leukocyte activation	27/1611	179/24215	5.53888e-05	0.00108774	0.000775726	Syk/Abr/Ywhaz/Itgb2/Crtc3/Bcr/Cd300a/Unc13d/Vamp8/Cd48/Sbno2/Cx3cr1/Fcgr4/Jun/Tyrobp/Hyal2/Fcer1g/Tlr4/Myo1f/Rac2/Slc11a1/Cd84/Lat2/Nr1h3/Spi1/Wnt5a/Cxcl5	27
MF	GO:0045296	cadherin binding	39/1611	302/24215	5.55668e-05	0.00108813	0.000776008	Mkl2/Ehd1/Cdk5r1/Ywhab/Dbn1/Erc1/Jup/Ywhaz/Ctnnal1/Asap1/Fxyd5/Baiap2/Flnb/Ola1/Clic1/Micall1/Efhd2/Cnn3/Myo1b/Bsg/Ahnak/Dock9/Plin3/Arhgap18/Prom1/Ptprm/Tes/Ldha/Bag3/Pdlim1/Tagln2/Nos3/Fam129b/Ccs/Epha2/Ppl/Cnn2/Eps8l1/Obscn	39
BP	GO:0045906	negative regulation of vasoconstriction	6/1611	12/24215	5.5975e-05	0.00109302	0.000779494	Hif1a/Dock5/Bmpr2/Nos1/Apln/Arhgap42	6
BP	GO:0043434	response to peptide hormone	37/1611	281/24215	5.64145e-05	0.00109849	0.000783395	Plcb1/Soga1/Kat2b/Osbpl8/Prkca/Prkcb/Pxn/Gsk3b/Sgk1/Sesn3/Baiap2/Sort1/Irs1/Rbp4/Hdac9/Nos1/Pik3r3/Pde3b/Bcar1/Acvr1c/Pdk2/Egr1/Socs2/Anxa5/Eif4ebp1/Foxo1/Cpeb1/Serpina3n/Pdk4/Rarres2/H2afz/Plcd1/Igf1/Tusc5/Inhbb/Egr2/Crhbp	37
BP	GO:0097553	calcium ion transmembrane import into cytosol	21/1611	123/24215	5.92828e-05	0.00114579	0.000817128	Grin2c/Htr2a/Ramp3/Camk2d/Asph/Dbi/Cyba/Ubash3b/Ryr1/Tpcn2/Tmem28/Bbc3/Itgb3/Itpr1/Ptprc/Slc8b1/Trpm2/Fgf2/Tgfb2/Nol3/Calcr	21
CC	GO:0000323	lytic vacuole	55/1611	480/24215	5.94365e-05	0.00114579	0.000817128	Cxcr4/Fnbp1/Ramp3/Plekhf1/Rnf152/March1/Znrf1/Igf2r/Tmbim1/Sort1/Arsg/Abca2/Grn/Litaf/Tmem63a/Unc13d/Slc26a11/Nos1/Mt1/Cd63/Gnb4/Abcb9/Scarb1/Dnase2a/Vamp8/Tpcn2/Ahnak/Lrrk2/Srgn/Ctsd/Cd74/Vti1b/H2-Aa/Ctss/Bbc3/Capn1/H2-Eb1/Apoe/Hps6/Hyal2/Galns/Pqlc2/Ppt2/Tmem74/Psen2/Hck/Trip10/Trpm2/Slc11a1/Cd68/Kcnq1/Ctsh/Ctsk/Crhbp/Bloc1s1	55
CC	GO:0005764	lysosome	55/1611	480/24215	5.94365e-05	0.00114579	0.000817128	Cxcr4/Fnbp1/Ramp3/Plekhf1/Rnf152/March1/Znrf1/Igf2r/Tmbim1/Sort1/Arsg/Abca2/Grn/Litaf/Tmem63a/Unc13d/Slc26a11/Nos1/Mt1/Cd63/Gnb4/Abcb9/Scarb1/Dnase2a/Vamp8/Tpcn2/Ahnak/Lrrk2/Srgn/Ctsd/Cd74/Vti1b/H2-Aa/Ctss/Bbc3/Capn1/H2-Eb1/Apoe/Hps6/Hyal2/Galns/Pqlc2/Ppt2/Tmem74/Psen2/Hck/Trip10/Trpm2/Slc11a1/Cd68/Kcnq1/Ctsh/Ctsk/Crhbp/Bloc1s1	55
BP	GO:0060560	developmental growth involved in morphogenesis	33/1611	240/24215	5.95086e-05	0.00114579	0.000817128	Robo1/Dcx/Cdk5r1/Tnfrsf12a/Islr2/Dbn1/Tmem108/Kif26b/Gsk3b/Bmpr2/Slit2/Ttl/Cdh4/Tiam1/Cyfip2/Nin/Fn1/Vegfa/Fmn1/Slc12a2/Sall1/Esr1/Fstl4/Sema3a/Sema5b/Apoe/Plxnb3/Csf1/Nrg1/Zfp568/Ccl11/Wnt5a/Tbx2	33
BP	GO:0010611	regulation of cardiac muscle hypertrophy	13/1611	56/24215	6.06628e-05	0.00116476	0.000830657	Foxp1/Prkca/Mtpn/Camk2d/Gsk3b/Ppp3ca/Errfi1/Jarid2/Fbxo32/Foxo1/Lmna/Trip10/Igf1	13
BP	GO:0019693	ribose phosphate metabolic process	56/1611	492/24215	6.13945e-05	0.00117553	0.00083834	Pde1b/Gucy1a3/Gucy1a2/Htr2a/Ramp3/Adora2a/Ddit4/Ak4/Nudt10/Hif1a/Tspo/Mtch2/Ola1/Bcl2l1/P2ry13/Oprl1/Aqp1/Adcy3/Dnajc15/Cap1/Vip/Nos1/Npy2r/Pde3b/Vegfa/Pde4a/Ramp1/Lrrk2/Galk1/Nme7/Pde4c/Tigar/H6pd/Nudt11/Nme1/Gpd1/Apoe/Hkdc1/Atp2b2/Adcy8/Ldha/Vipr2/Adssl1/Gpr161/Akap12/Papss2/Nos3/Prps2/Nt5e/Igf1/Ramp2/Epha2/Wnt5a/Pygl/Calcr/Pgam1	56
BP	GO:0050678	regulation of epithelial cell proliferation	41/1611	325/24215	6.20149e-05	0.00118412	0.000844466	Nlrc3/Robo1/Ccnd2/Foxp1/Prkca/Prox1/Scn5a/Ar/Bmpr2/Grn/Cyba/Vip/Cdkn1b/Sparc/Wnt2/Errfi1/Vegfa/Cnmd/Esr1/Jun/Ptprm/Kdr/Itgb3/Nme1/Ppp1r16b/Apoe/Hras/Plxnb3/Bmp5/Gkn3/Hes5/Wfdc1/Ang/Fgf2/Ccl11/Igf1/Snai2/Tgfb2/Wnt5a/Ecm1/Stox1	41
BP	GO:0007015	actin filament organization	43/1611	347/24215	6.32523e-05	0.00120278	0.000857771	Trf/Fat1/Abi2/Ppp1r9a/Pcdh15/Alms1/Mtpn/Zyx/Dbn1/Gsn/Prox1/Nckap1/Ppfia1/Arhgap6/Pxn/Ppp1r9b/Baiap2/Slit2/Ctgf/Eps8/Cit/Ap1ar/Cap1/Sdc4/Myoc/Synpo/Bcar1/Myo1b/Cdc42ep2/Fmn1/Arhgap18/Kank2/Arhgef10/Gdpd2/Asap3/Rac2/Synpo2/Pdlim4/Arpc1b/Hcls1/Ppargc1b/Lcp1/Ccl11	43
BP	GO:1900407	regulation of cellular response to oxidative stress	16/1611	80/24215	6.3341e-05	0.00120278	0.000857771	Foxp1/Hsph1/Stk26/Hif1a/Foxo3/Cd36/Fzd1/Lrrk2/Nup93/Hgf/Mapk7/Tlr4/Trpm2/Endog/Nol3/Mmp3	16
BP	GO:0002695	negative regulation of leukocyte activation	25/1611	161/24215	6.35227e-05	0.00120292	0.000857869	Abr/Pglyrp1/Adora2a/Cd24a/Ptpn22/Gli3/Bcr/Cd300a/Tnfrsf21/Socs5/Gpnmb/Cyld/Sdc4/Ido1/Arg2/Cd74/Casp3/H2-Aa/Fcgr2b/Foxj1/Cd84/Nr1h3/Tnfrsf14/Lrrc32/Cebpb	25
BP	GO:0007405	neuroblast proliferation	14/1611	64/24215	6.44148e-05	0.00121647	0.000867534	Fgfr1/Plxnb2/Cd24a/Gli3/Hif1a/Sox5/Smarcd3/Vegfa/Lrrk2/Cx3cr1/Nde1/Fzd9/Id4/Lef1	14
BP	GO:0030148	sphingolipid biosynthetic process	15/1611	72/24215	6.50511e-05	0.00122513	0.00087371	Smpd3/St8sia4/Cyr61/Aloxe3/St8sia6/A3galt2/Gal3st1/Cers2/Fam57b/B4galnt1/Ormdl2/Elovl1/St8sia2/Degs2/B3gnt5	15
MF	GO:0017124	SH3 domain binding	21/1611	124/24215	6.69607e-05	0.00125766	0.000896907	Afap1l2/Cttnbp2/Abi2/Ptpn22/Asap1/Arhgap6/Sh3bgr/Sh3bp5/Dock3/Cyba/Cit/Plscr3/Lancl1/Adam15/Shank2/Bcar1/Errfi1/Khdrbs2/Fmn1/Elmo3/Hcls1	21
BP	GO:0032412	regulation of ion transmembrane transporter activity	31/1611	221/24215	6.73219e-05	0.001261	0.000899294	Cacnb3/Plcb1/Prkca/Cacna2d1/Camk2d/Asph/Gsg1l/Dapk1/Wnk3/Kcnc1/Lrrc55/Fxyd5/Ephb2/Trpc6/Slmap/Nos1ap/Cacna1a/Tcaf1/Homer1/Gpr35/Oprl1/Abcc8/Fxyd1/Cacng4/Ahnak/Asic2/Fxyd6/Ctss/Prkg1/Kcnq1/Crhbp	31
BP	GO:1903829	positive regulation of cellular protein localization	46/1611	381/24215	6.76342e-05	0.00126342	0.000901017	Mapk1/Ramp3/Cdk5r1/Slc35d3/Asph/Pgrmc1/Jup/Ptpn22/Wnk3/Gli3/Ephb2/Ppp1r9b/Gsk3b/Rab11fip2/Tcaf1/Oscp1/Cyld/Ppp3ca/Dph6/Crocc/Dact1/Itgax/Vegfa/Lrrk2/Nup93/Rhog/Bbc3/Eda/Lrp4/Hyal2/Msn/Bag3/Rab34/Rhou/Tlr4/Rac2/Pard6a/Nrg1/Hcls1/Prr5l/Bambi/Igf1/Tgfb2/Epha2/Ctsk/Trip6	46
BP	GO:1901031	regulation of response to reactive oxygen species	11/1611	42/24215	6.84031e-05	0.00127433	0.000908798	Foxp1/Hsph1/Stk26/Foxo3/Sesn3/Cd36/Lrrk2/Nup93/Hgf/Endog/Nol3	11
CC	GO:1990351	transporter complex	39/1611	305/24215	6.90428e-05	0.00128278	0.000914824	Cacnb3/Kcnq5/Grin2c/Gabra4/Kcnk2/Gria3/Cacna2d1/Camk2d/Atp1a1/Kcnc1/Lrrc55/Dlg3/Kcnb2/Scn5a/Nos1ap/Gria2/Cacna1a/Eps8/Ano2/Lrrc8a/Abcc8/Clic1/Lrrc8b/Pkd2l1/Clic4/Ttyh2/Shank2/Kcnd1/Grik4/Cacng4/Calm2/Gabrd/Chrnb1/Ano1/Mcub/Clic6/Kcnq1/Kcng4/Gabrq	39
BP	GO:0009150	purine ribonucleotide metabolic process	54/1611	472/24215	7.19588e-05	0.00133337	0.000950899	Pde1b/Gucy1a3/Gucy1a2/Htr2a/Ramp3/Adora2a/Ddit4/Ak4/Nudt10/Hif1a/Tspo/Mtch2/Ola1/Bcl2l1/P2ry13/Oprl1/Aqp1/Adcy3/Dnajc15/Cap1/Vip/Nos1/Npy2r/Pde3b/Vegfa/Pde4a/Ramp1/Lrrk2/Galk1/Nme7/Pde4c/Tigar/Nudt11/Nme1/Gpd1/Apoe/Hkdc1/Atp2b2/Adcy8/Ldha/Vipr2/Adssl1/Gpr161/Akap12/Papss2/Nos3/Prps2/Nt5e/Igf1/Ramp2/Epha2/Wnt5a/Calcr/Pgam1	54
BP	GO:0050921	positive regulation of chemotaxis	22/1611	134/24215	7.35202e-05	0.00135501	0.000966336	Cmklr1/Fgfr1/Prkca/Bmpr2/Slit2/Pla2g7/Tiam1/Fn1/Vegfa/Cd74/Kdr/C3ar1/Rac2/Csf1/Ppbp/Ccl27a/Rarres2/Fgf2/Ntf3/Snai2/Wnt5a/Cxcl5	22
BP	GO:0072089	stem cell proliferation	22/1611	134/24215	7.35202e-05	0.00135501	0.000966336	Fgfr1/Plxnb2/Cd24a/Gli3/Hif1a/Kitl/Sox5/Smarcd3/Vegfa/Lrrk2/Cx3cr1/Nde1/Tbx3/Fzd9/Ptprc/Id4/Shb/Taf4b/Lef1/Snai2/Wnt5a/Sox17	22
BP	GO:1902903	regulation of supramolecular fiber organization	39/1611	306/24215	7.41548e-05	0.00136306	0.000972079	Abi2/Ppp1r9a/Alms1/Mtpn/Dbn1/Gsn/Prox1/Tubb4a/Nckap1/Ppfia1/Arhgap6/Pxn/Sgk1/Baiap2/Slit2/Ctgf/Eps8/Cit/Ap1ar/Fkbp4/Sdc4/Cdkn1b/Myoc/Synpo/Nin/Cdc42ep2/Fmn1/Arhgap18/Kank2/Apoe/Arhgef10/Cryab/Asap3/Synpo2/Pdlim4/Arpc1b/Hcls1/Ccl11/Mid1	39
MF	GO:0005244	voltage-gated ion channel activity	28/1611	192/24215	7.48528e-05	0.00136547	0.000973794	Cacnb3/Kcnq5/Grin2c/Kcnk2/Kcnj12/Cacna2d1/Cacna2d3/Kcnc1/Lrrc55/Kcnk3/Kcnb2/Scn5a/Cacna1a/Clic1/Clic4/Ryr1/Kcnd1/Tpcn2/Cacng4/Asic2/Kcnab3/Kcnk9/Kcnh4/Ano1/Clic6/Kcnq1/Scn7a/Kcng4	28
MF	GO:0022832	voltage-gated channel activity	28/1611	192/24215	7.48528e-05	0.00136547	0.000973794	Cacnb3/Kcnq5/Grin2c/Kcnk2/Kcnj12/Cacna2d1/Cacna2d3/Kcnc1/Lrrc55/Kcnk3/Kcnb2/Scn5a/Cacna1a/Clic1/Clic4/Ryr1/Kcnd1/Tpcn2/Cacng4/Asic2/Kcnab3/Kcnk9/Kcnh4/Ano1/Clic6/Kcnq1/Scn7a/Kcng4	28
BP	GO:0019722	calcium-mediated signaling	24/1611	153/24215	7.48799e-05	0.00136547	0.000973794	Cxcr4/Cmklr1/Syk/Ppp1r9a/Alms1/Asph/Cd24a/Cd4/Ppp1r9b/Tox3/Ppp3cb/Ppp3ca/Rcan3/Rcan2/Tpcn2/Lrrk2/Kdr/Zap70/Itpr1/Nrg1/Vcam1/Trpm2/Igf1/Lat2	24
BP	GO:0050868	negative regulation of T cell activation	19/1611	107/24215	7.59338e-05	0.00138103	0.000984893	Adora2a/Cd24a/Ptpn22/Gli3/Cd300a/Tnfrsf21/Socs5/Gpnmb/Cyld/Sdc4/Ido1/Arg2/Cd74/Casp3/H2-Aa/Foxj1/Tnfrsf14/Lrrc32/Cebpb	19
CC	GO:0044433	cytoplasmic vesicle part	51/1611	439/24215	7.65258e-05	0.00138814	0.00098996	Trf/Rap2b/Ehd1/Pam/Snx10/Sema4c/March1/Appl2/Lamp5/Tmem108/Otof/Rab37/Tmbim1/Ap1s1/Rab26/Kif13a/Gria2/Sort1/Syt9/Bcl2l1/Serpini1/Litaf/Rab11fip4/Aqp1/Dbndd2/Abcc8/Ldlrap1/Ccdc136/Necap2/Micall1/Sparc/Cd63/Myo1b/Bsg/Vamp8/Tpcn2/Lrrk2/Calm2/Vti1b/Slc32a1/H2-Eb1/Rph3al/Msn/Itpr1/Pdlim4/Trpm2/Slc11a1/Kcnq1/Ahnak2/Tusc5/Moxd1	51
BP	GO:0006163	purine nucleotide metabolic process	55/1611	485/24215	7.84904e-05	0.00142004	0.00101271	Pde1b/Gucy1a3/Gucy1a2/Htr2a/Ramp3/Adora2a/Ddit4/Ak4/Nudt10/Hif1a/Tspo/Mtch2/Ola1/Bcl2l1/P2ry13/Oprl1/Aqp1/Adcy3/Dnajc15/Cap1/Vip/Nos1/Npy2r/Pde3b/Vegfa/Pde4a/Ramp1/Lrrk2/Galk1/Nme7/Pde4c/Tigar/Nudt11/Nme1/Gpd1/Apoe/Hkdc1/Atp2b2/Adcy8/Mthfd2l/Ldha/Vipr2/Adssl1/Gpr161/Akap12/Papss2/Nos3/Prps2/Nt5e/Igf1/Ramp2/Epha2/Wnt5a/Calcr/Pgam1	55
BP	GO:0050818	regulation of coagulation	17/1611	90/24215	8.05998e-05	0.00145438	0.0010372	Syk/Prkca/Cd9/Ubash3b/Cd36/Asic2/Anxa5/Abat/Prkg1/Apoe/S100a9/Procr/Fcer1g/Hs3st5/Tlr4/Psen2/Tbxa2r	17
MF	GO:0001540	amyloid-beta binding	12/1611	50/24215	8.18448e-05	0.00146916	0.00104774	Gria3/Ephb2/Itgb2/Gria2/Itm2a/Ldlrap1/Scarb1/Cd74/Gsap/Apoe/Fcgr2b/Tgfb2	12
BP	GO:0043620	regulation of DNA-templated transcription in response to stress	12/1611	50/24215	8.18448e-05	0.00146916	0.00104774	Rgs14/Hif1a/Ppp1r15a/Cd36/Vegfa/Egr1/Klf2/Jun/Mapk7/Bag3/Stox1/Cebpb	12
MF	GO:0005201	extracellular matrix structural constituent	11/1611	43/24215	8.64292e-05	0.001544	0.00110111	Hapln2/Pxdn/Col4a2/Col4a1/Hapln4/Col27a1/Col4a3/Mfap5/Prelp/Col11a1/Lama1	11
CC	GO:0005581	collagen trimer	16/1611	82/24215	8.64621e-05	0.001544	0.00110111	C1qa/Col4a2/Col4a1/C1qb/C1qc/Eda/Col4a5/Col20a1/Col18a1/Col27a1/Col4a3/Emid1/Col11a1/Col6a4/Col8a1/Cthrc1	16
BP	GO:0006813	potassium ion transport	31/1611	224/24215	8.69088e-05	0.00154797	0.00110394	Kcnq5/Kcnk10/Htr2a/Kcnk2/Kcnj12/Atp1a1/Kcnc1/Plcb4/Lrrc55/Kcnk3/Kcnb2/Kcnk12/Aqp1/Abcc8/Cpox/Vip/Cdkn1b/Nos1/Pkd2l1/Fxyd1/Kcnd1/Slc12a2/Kel/Kcnab3/Slc9a2/Prkg1/Kcnk9/Slc24a4/Nos3/Kcnq1/Kcng4	31
MF	GO:0008201	heparin binding	23/1611	145/24215	8.80054e-05	0.00156346	0.00111499	Fgfr1/Slit2/Ctgf/Gpnmb/Crispld2/Rspo3/Cyr61/Fn1/Vegfa/Lxn/Pcsk6/Ltf/Lpl/Cfh/Apoe/Rspo2/Lamc2/Ptprc/Adamts1/Ang/Fgf2/Prelp/Thbs3	23
CC	GO:0098802	plasma membrane receptor complex	26/1611	174/24215	8.84706e-05	0.00156768	0.001118	Trf/Syk/Grin2c/Ramp3/Gria3/Itgb2/Dlg3/Nos1ap/Gria2/Irs1/Eps8/Itgax/Shank2/Grik4/Acvr1c/Cacng4/Ramp1/Chrnb1/Itgb3/Npnt/Zap70/Itga8/Ramp2/Itga1/Trip6/Calcr	26
BP	GO:0046635	positive regulation of alpha-beta T cell activation	13/1611	58/24215	8.94315e-05	0.00158027	0.00112698	Syk/Cd24a/Hsph1/Ptpn22/Gli3/Zbtb16/Socs5/Rara/Zap70/H2-T23/Ptprc/Il2rg/Shb	13
BP	GO:0071241	cellular response to inorganic substance	27/1611	184/24215	8.96398e-05	0.00158027	0.00112698	Trf/Mapk1/Asph/Gsn/Scn5a/Aqp1/Cdkn1b/Clic4/Mt1/Nptx1/Fn1/Bcar1/Jund/Lrrk2/Jun/Rasa4/Foxo1/Tigar/Atp7b/Fabp4/Alox5ap/Trpm2/Spag16/Fos/Bnip3/Krt10/Crhbp	27
MF	GO:0019888	protein phosphatase regulator activity	14/1611	66/24215	9.19532e-05	0.00161542	0.00115205	Arpp19/Ubxn2b/Ppp1r1a/Ppp1r9b/Ppp4r4/Sh3rf2/Lmtk2/Ppp1r15a/Rcan3/Rcan2/Phactr4/Ppp1r14a/Ppp1r16b/Ppp1r17	14
BP	GO:0030178	negative regulation of Wnt signaling pathway	22/1611	136/24215	9.22232e-05	0.00161542	0.00115205	Nlk/Rbms3/Gli3/Foxo3/Dkk3/Tle2/Prickle1/Cyld/Lzts2/Dact1/Egr1/Foxo1/Apoe/Lrp4/Nxn/Fzd6/Lef1/Snai2/Wnt5a/Sox17/Cthrc1/Shisa2	22
BP	GO:0007416	synapse assembly	24/1611	155/24215	9.23367e-05	0.00161542	0.00115205	Lrrtm2/Ppp1r9a/Flrt2/Prkca/Adgrl2/Stau2/Ephb2/Lrrn1/Cacna1a/Adgrb2/Sdk2/Eef2k/Pcdhb19/Nptn/Shank2/Asic2/Ephb3/Lrp4/Tpbg/Nrg1/Pcdhb6/Pcdhb12/Wnt5a/Pcdhb10	24
BP	GO:0050878	regulation of body fluid levels	41/1611	331/24215	9.34548e-05	0.00162961	0.00116216	Syk/Rap2b/Prkca/Adora2a/Wnk3/Hif1a/Ephb2/Cyba/Oprl1/Cd9/Aqp1/Ubash3b/Clic1/Cd36/Vegfa/Vamp8/Asic2/Socs2/Aloxe3/Anxa5/Abat/Gp1bb/Prkg1/Itgb3/Nme1/Vwf/Apoe/Atp2b2/S100a9/Hps6/Procr/Tfpi/Atp7b/Fcer1g/Apln/Tlr4/Papss2/Fzd6/Prlr/Tbxa2r/Nr1h3	41
BP	GO:1901214	regulation of neuron death	42/1611	342/24215	9.38415e-05	0.00162961	0.00116216	Cdk5r1/Adora2a/Ddit4/Hsph1/Hif1a/Gsk3b/Foxo3/Nos1ap/Cacna1a/Bcl2l1/Tox3/Gpnmb/Nos1/Mt1/Unc5b/Fzd1/Vegfa/Nrbp2/Lrrk2/Egr1/Esr1/Casp3/Jun/Bbc3/Kdr/Tigar/Kdm2b/Apoe/Fcgr2b/Hras/Egln3/Fzd9/Itpr1/Tlr4/Trpm2/Nqo1/Ntf3/Igf1/Fos/Tgfb2/Itga1/Cebpb	42
MF	GO:0019865	immunoglobulin binding	7/1611	18/24215	9.43294e-05	0.00162961	0.00116216	Cd4/Fcgr4/Vwf/Fcgr2b/Fcer1g/Fcgrt/Jchain	7
MF	GO:0022840	leak channel activity	7/1611	18/24215	9.43294e-05	0.00162961	0.00116216	Kcnk10/Kcnk2/Kcnk3/Kcnk12/Panx1/Rhag/Kcnk9	7
MF	GO:0022842	narrow pore channel activity	7/1611	18/24215	9.43294e-05	0.00162961	0.00116216	Kcnk10/Kcnk2/Kcnk3/Kcnk12/Panx1/Rhag/Kcnk9	7
MF	GO:0005057	signal transducer activity, downstream of receptor	18/1611	100/24215	9.68749e-05	0.0016694	0.00119054	Syk/Mapk1/Tiam2/Nlk/Traip/Stk26/Rgs14/Bmpr2/Map3k6/Map4k4/Tnik/Mapk12/Tiam1/Acvr1c/Mapk7/Fcgr2b/Rgs12/Ikbke	18
BP	GO:0010935	regulation of macrophage cytokine production	6/1611	13/24215	9.80908e-05	0.00168194	0.00119949	Gprc5b/Cd36/Cd74/Tlr4/Tgfb2/Wnt5a	6
BP	GO:0038065	collagen-activated signaling pathway	6/1611	13/24215	9.80908e-05	0.00168194	0.00119949	Syk/Ubash3b/Col4a2/Col4a1/Col4a5/Col4a3	6
BP	GO:0010821	regulation of mitochondrion organization	28/1611	195/24215	9.85012e-05	0.00168479	0.00120152	Hif1a/Gsk3b/Tspo/Oscp1/Bcl2l1/Dph6/Tmem14a/Itgax/Tnfsf10/Lrrk2/Plaur/Bmf/Bbc3/Inf2/Stat2/Kdr/Tigar/Hgf/Rhou/Rac2/Lmna/Siva1/Igf1/Bnip3/Ctsk/Nol3/Siah3/Stox1	28
BP	GO:0006606	protein import into nucleus	36/1611	278/24215	9.95882e-05	0.00169916	0.00121177	Syk/Mapk1/Jup/Fam53b/Ptpn22/Gli3/Cdkn1a/Gsk3b/Apod/Litaf/Dyrk2/Prickle1/Cyld/Ppp3ca/Txnip/Dact1/Nup85/Cd36/Fzd1/Lrrk2/Nup93/Jun/Mapk7/Eda/Hyal2/Bag3/Tlr4/Lmna/Hcls1/Ranbp3l/Bambi/Igf1/Snai2/Tgfb2/Trip6/Nol3	36
BP	GO:0060541	respiratory system development	33/1611	247/24215	0.000104668	0.00178142	0.00127043	Mapk1/Fgfr1/Man1a2/Foxp1/Myt1/Gli3/Bmpr2/Ctgf/Rbp4/Sparc/Wnt2/Errfi1/Vegfa/Igfbp5/Klf2/Kdr/Rara/Eda/Rspo2/Ano1/Adamtsl2/Psen2/Nos3/Foxj1/Disp1/Lama5/Mmp14/Fgf2/Igf1/Ctsh/Lef1/Wnt5a/Lama1	33
BP	GO:0043491	protein kinase B signaling	25/1611	166/24215	0.000105399	0.00178945	0.00127616	Lingo1/Ramp3/Osbpl8/Sesn3/Tnfaip8l3/Gcnt2/Irs1/Tspyl5/Myoc/Mtm1/Vegfa/Igfbp5/Kdr/Klf4/Rara/Hyal2/Phlda3/Nrg1/Hcls1/Fgf2/Igf1/Epha2/Calcr/Mmp3/Stox1	25
BP	GO:0031644	regulation of neurological system process	17/1611	92/24215	0.00010716	0.00181488	0.00129429	Trf/Fgfr1/S100b/Cckbr/Tnfrsf21/Gpr35/Oprl1/Vip/Nos1/Npy2r/Myrf/Fcgr4/Ctss/Hgf/Klk8/Tlr4/Nrg1	17
BP	GO:0050982	detection of mechanical stimulus	13/1611	59/24215	0.000107787	0.00181966	0.0012977	Cxcr4/Htr2a/Pcdh15/Jup/Pkd2l1/Asic2/Slc12a2/Atp2b2/Tlr4/Piezo1/Piezo2/Igf1/Col11a1	13
CC	GO:0030426	growth cone	27/1611	186/24215	0.00010797	0.00181966	0.0012977	Cxcr4/Als2/Dcx/Cdk5r1/Ppp1r9a/Dbn1/Lamp5/Arhgef7/Ppp1r9b/Gsk3b/Dlg3/Gria2/Lmtk2/Myh14/Crtac1/Fkbp4/Tiam1/Fez1/Nin/Shank2/Lrrk2/Calm2/Palld/Cpeb1/Pard6a/Psen2/Ang	27
BP	GO:0048659	smooth muscle cell proliferation	23/1611	147/24215	0.000108974	0.0018321	0.00130657	Prkca/Camk2d/Hif1a/Gsk3b/Apod/Cyba/Vip/Cdkn1b/Vegfa/Egr1/Igfbp5/Esr1/Jun/Klf4/C3ar1/Itgb3/Vipr2/Nos3/Hes5/Ang/Fgf2/Igf1/Nol3	23
BP	GO:1900180	regulation of protein localization to nucleus	31/1611	227/24215	0.000111484	0.00186526	0.00133022	Mapk1/Jup/Ptpn22/Gli3/Cdkn1a/Gsk3b/Apod/Litaf/Dyrk2/Cyld/Lzts2/Ppp3ca/Otud7b/Dact1/Cd36/Fzd1/Lrrk2/Nup93/Mapk7/Eda/Hyal2/Bag3/Tlr4/Lmna/Hcls1/Bambi/Igf1/Snai2/Tgfb2/Trip6/Nol3	31
BP	GO:0015696	ammonium transport	19/1611	110/24215	0.000111514	0.00186526	0.00133022	Syk/Htr2a/Adora2a/Prkcb/Smpd3/Ywhaz/Cckbr/Cd300a/Cacna1a/Aqp1/Nos1/Rhag/Npy2r/Vamp8/Slc12a2/Abat/Rhd/Fcer1g/Slc25a29	19
BP	GO:0009259	ribonucleotide metabolic process	54/1611	480/24215	0.000111758	0.00186526	0.00133022	Pde1b/Gucy1a3/Gucy1a2/Htr2a/Ramp3/Adora2a/Ddit4/Ak4/Nudt10/Hif1a/Tspo/Mtch2/Ola1/Bcl2l1/P2ry13/Oprl1/Aqp1/Adcy3/Dnajc15/Cap1/Vip/Nos1/Npy2r/Pde3b/Vegfa/Pde4a/Ramp1/Lrrk2/Galk1/Nme7/Pde4c/Tigar/Nudt11/Nme1/Gpd1/Apoe/Hkdc1/Atp2b2/Adcy8/Ldha/Vipr2/Adssl1/Gpr161/Akap12/Papss2/Nos3/Prps2/Nt5e/Igf1/Ramp2/Epha2/Wnt5a/Calcr/Pgam1	54
CC	GO:0030659	cytoplasmic vesicle membrane	33/1611	248/24215	0.000113177	0.00188438	0.00134386	Trf/Pam/Sema4c/Lamp5/Otof/Rab37/Ap1s1/Rab26/Gria2/Sort1/Syt9/Bcl2l1/Aqp1/Dbndd2/Abcc8/Ldlrap1/Ccdc136/Necap2/Sparc/Bsg/Vamp8/Calm2/Vti1b/Slc32a1/Rph3al/Msn/Itpr1/Trpm2/Slc11a1/Kcnq1/Ahnak2/Tusc5/Moxd1	33
CC	GO:0001726	ruffle	22/1611	138/24215	0.000115041	0.00190619	0.00135941	Als2/Tnfrsf12a/Gsn/S100b/Nckap1/Ppp1r9b/Eps8/Cit/Abca7/Tiam1/Mtm1/Bcar1/Plekho1/Bmx/Palld/Itgb3/Nme1/Rab34/Asap3/Lcp1/Fgd2/Eps8l1	22
BP	GO:0051896	regulation of protein kinase B signaling	22/1611	138/24215	0.000115041	0.00190619	0.00135941	Ramp3/Osbpl8/Sesn3/Tnfaip8l3/Gcnt2/Tspyl5/Myoc/Mtm1/Vegfa/Igfbp5/Klf4/Rara/Hyal2/Phlda3/Nrg1/Hcls1/Fgf2/Igf1/Epha2/Calcr/Mmp3/Stox1	22
BP	GO:1903531	negative regulation of secretion by cell	29/1611	207/24215	0.000116368	0.00191925	0.00136872	Abr/Ppp1r9a/Ptpn22/Bcr/Cd300a/Tnfrsf21/Irs1/Map4k4/Pim3/Ppp3ca/Abcc8/Nos1/Pde3b/Fn1/Arg2/Acvr1c/Vamp8/Srgn/Anxa5/Abat/Pde4c/Prkg1/Rhbdf2/Kcnq1/Cd84/Nr1h3/Inhbb/Crhbp/Lrrc32	29
BP	GO:0003300	cardiac muscle hypertrophy	16/1611	84/24215	0.000116664	0.00191925	0.00136872	Foxp1/Prkca/Mtpn/Camk2d/Sorbs2/Gsk3b/Ppp3ca/Tiam1/Errfi1/Jarid2/Fbxo32/Foxo1/Prkg1/Lmna/Trip10/Igf1	16
BP	GO:0060998	regulation of dendritic spine development	16/1611	84/24215	0.000116664	0.00191925	0.00136872	Cdk5r1/Ppp1r9a/Dbn1/Lzts3/Asap1/Stau2/Plk2/Baiap2/Grn/Tiam1/Eef2k/Lrrk2/Fstl4/Apoe/Nrg1/Efna1	16
BP	GO:0022898	regulation of transmembrane transporter activity	31/1611	228/24215	0.000120967	0.00198529	0.00141582	Cacnb3/Plcb1/Prkca/Cacna2d1/Camk2d/Asph/Gsg1l/Dapk1/Wnk3/Kcnc1/Lrrc55/Fxyd5/Ephb2/Trpc6/Slmap/Nos1ap/Cacna1a/Tcaf1/Homer1/Gpr35/Oprl1/Abcc8/Fxyd1/Cacng4/Ahnak/Asic2/Fxyd6/Ctss/Prkg1/Kcnq1/Crhbp	31
BP	GO:0071277	cellular response to calcium ion	12/1611	52/24215	0.000122938	0.00201286	0.00143548	Asph/Scn5a/Clic4/Jund/Jun/Rasa4/Alox5ap/Trpm2/Spag16/Fos/Krt10/Crhbp	12
BP	GO:0034103	regulation of tissue remodeling	15/1611	76/24215	0.000124434	0.00202772	0.00144608	Trf/Syk/Abr/Cd24a/Tmbim1/Bcr/Gpnmb/Ppp3ca/Ubash3b/Vegfa/Fcgr4/Itgb3/Spp1/Ppargc1b/Pdk4	15
BP	GO:0061180	mammary gland epithelium development	15/1611	76/24215	0.000124434	0.00202772	0.00144608	Mapk1/Robo1/Hif1a/Ar/Slit2/Slc12a2/Esr1/Tbx3/Csf1/Fgf2/Ccl11/Prlr/Epha2/Wnt5a/Cebpb	15
BP	GO:0051592	response to calcium ion	18/1611	102/24215	0.000126128	0.00205048	0.00146231	Pcdh15/Asph/Scn5a/Homer1/Ppp3ca/Clic4/Jund/Anxa5/Jun/Rasa4/Alox5ap/Apobec1/Trpm2/Spag16/Plcd1/Fos/Krt10/Crhbp	18
BP	GO:0007163	establishment or maintenance of cell polarity	27/1611	188/24215	0.000129583	0.00210169	0.00149884	Fat1/Mark1/Gsn/Kif26b/Nckap1/Gsk3b/Dlg3/Rab11fip2/Lin7a/Cyth1/Frmd4a/Aqp1/Cap1/Fez1/Ust/Syne4/Nde1/Msn/Pard6a/Lmna/Foxj1/Hes5/Igf1/Nek3/Wnt5a/Lama1/Spint2	27
MF	GO:0008200	ion channel inhibitor activity	9/1611	31/24215	0.000131783	0.00213235	0.0015207	Pacsin3/Kcnk2/Camk2d/Wnk3/Vamp8/Lynx1/Vti1b/Mcub/Itpr1	9
BP	GO:0051170	nuclear import	36/1611	282/24215	0.000133149	0.00214941	0.00153286	Syk/Mapk1/Jup/Fam53b/Ptpn22/Gli3/Cdkn1a/Gsk3b/Apod/Litaf/Dyrk2/Prickle1/Cyld/Ppp3ca/Txnip/Dact1/Nup85/Cd36/Fzd1/Lrrk2/Nup93/Jun/Mapk7/Eda/Hyal2/Bag3/Tlr4/Lmna/Hcls1/Ranbp3l/Bambi/Igf1/Snai2/Tgfb2/Trip6/Nol3	36
BP	GO:0045807	positive regulation of endocytosis	23/1611	149/24215	0.000134272	0.00216247	0.00154218	Trf/Syk/Dcx/Abr/Syne1/Tub/Bcr/Bcl2l1/Cyba/Ppp3ca/Abca7/Ldlrap1/Eef2k/Cd36/Cd63/Vegfa/Apoe/Fcgr2b/Fcer1g/Apln/Slc11a1/Ntf3/Wnt5a	23
BP	GO:0043618	regulation of transcription from RNA polymerase II promoter in response to stress	11/1611	45/24215	0.000134869	0.00216702	0.00154543	Hif1a/Ppp1r15a/Cd36/Vegfa/Egr1/Klf2/Jun/Mapk7/Bag3/Stox1/Cebpb	11
BP	GO:1903523	negative regulation of blood circulation	10/1611	38/24215	0.000139618	0.00223812	0.00159613	Prkca/Atp1a1/Hif1a/Dock5/Bmpr2/Adra1a/Nos1/Prkg1/Apln/Arhgap42	10
BP	GO:0090287	regulation of cellular response to growth factor stimulus	33/1611	251/24215	0.000142569	0.00228011	0.00162608	Robo1/Fgfr1/Prkcb/Nrep/Tmem108/Hif1a/Skil/Bmpr2/Htra3/Slit2/Dusp6/Cyr61/Cyfip2/Rnf165/Onecut2/Cd63/Fzd1/Vegfa/Cnmd/Chst11/Rasl11b/Kdr/Runx2/Npnt/Adamtsl2/Hes5/Fgf2/Itga8/Bambi/Tdgf1/Wnt5a/Kcp/Shisa2	33
BP	GO:0060627	regulation of vesicle-mediated transport	54/1611	485/24215	0.00014591	0.00232815	0.00166033	Trf/Pacsin3/Syk/Mapk1/Lrrtm2/Dcx/Abr/Ehd1/Prkca/Syne1/Smpd3/Tub/Lgi3/Syt12/Itgb2/Rab37/Bcr/Cd300a/Rab26/Cacna1a/Syt9/Bcl2l1/Ubqln2/Tbc1d30/Cyba/Ppp3ca/Unc13d/Abca7/Ldlrap1/Sdc4/Eef2k/Cd36/Cd63/Vegfa/Scarb1/Vamp8/Lrrk2/Tbc1d17/Ston1/Sdc1/Apoe/Fcgr2b/Rph3al/Msn/Fcer1g/Apln/Rac2/Hck/Slc11a1/Ntf3/Cd84/Cnn2/Nr1h3/Wnt5a	54
BP	GO:0014741	negative regulation of muscle hypertrophy	8/1611	25/24215	0.000146585	0.00233352	0.00166416	Foxp1/Gsk3b/Errfi1/Igfbp5/Jarid2/Fbxo32/Foxo1/Lmna	8
BP	GO:0050709	negative regulation of protein secretion	21/1611	131/24215	0.000150346	0.00238788	0.00170293	Ptpn22/Tnfrsf21/Irs1/Map4k4/Pim3/Ppp3ca/Abcc8/Nos1/Pde3b/Fn1/Arg2/Acvr1c/Srgn/Anxa5/Pde4c/Rhbdf2/Kcnq1/Cd84/Nr1h3/Inhbb/Lrrc32	21
BP	GO:2001238	positive regulation of extrinsic apoptotic signaling pathway	13/1611	61/24215	0.000154424	0.002447	0.0017451	Tnfrsf12a/Skil/Inhba/Ppp2r1b/Cyld/Unc5b/Tnfsf10/Siglec1/Dedd2/Hyal2/Ptprc/Psen2/Tgfb2	13
BP	GO:0032869	cellular response to insulin stimulus	25/1611	170/24215	0.000155068	0.00245156	0.00174835	Plcb1/Soga1/Kat2b/Osbpl8/Prkca/Prkcb/Gsk3b/Sgk1/Sesn3/Baiap2/Irs1/Hdac9/Pik3r3/Pde3b/Bcar1/Pdk2/Socs2/Eif4ebp1/Foxo1/Cpeb1/Pdk4/Rarres2/H2afz/Tusc5/Inhbb	25
BP	GO:0034446	substrate adhesion-dependent cell spreading	16/1611	86/24215	0.000155698	0.00245589	0.00175143	Dbn1/Pxn/Arhgef7/Dock5/Peak1/Unc13d/Ap1ar/Myoc/Fn1/Bcar1/Triobp/Ephb3/Itgb3/Lama5/Itga8/Efna1	16
BP	GO:0010594	regulation of endothelial cell migration	20/1611	122/24215	0.000156643	0.00246516	0.00175804	Fgfr1/Prkca/Prox1/Bmpr2/Slit2/Hdac9/Sparc/Bcar1/Vegfa/Ptprm/Kdr/Klf4/Itgb3/Apoe/Fgf2/Snai2/Epha2/Tdgf1/Wnt5a/Efna1	20
MF	GO:0030159	receptor signaling complex scaffold activity	6/1611	14/24215	0.00016199	0.00254351	0.00181392	Rgs14/Pxn/Grip1/Ldlrap1/Lrrk2/Akap12	6
BP	GO:0072593	reactive oxygen species metabolic process	33/1611	253/24215	0.000165797	0.00259737	0.00185233	Syk/Ddit4/Smpd3/Cdkn1a/Hif1a/Itgb2/Foxo3/Bcr/Tspo/Ctgf/Pxdn/Cyba/Nos1/Cyr61/Gpx3/Cd36/Arg2/Lrrk2/Esr1/Klf2/Foxo1/Tigar/Klf4/Cryab/Prdx4/Tlr4/Nos3/Pdk4/Nqo1/Ccs/Igf1/Bnip3/Mmp3	33
MF	GO:0031406	carboxylic acid binding	28/1611	201/24215	0.000166765	0.0026066	0.00185892	Pam/Srr/Igf2r/Hapln2/Ogfod1/Ido1/Cd36/Gldc/S100a8/Hmgcl/Gad1/Ddc/Hapln4/Plod2/Rara/Gss/Egln3/S100a9/Tnfaip6/Hyal2/Ogfod3/Fabp4/Nos3/Alox5ap/Layn/Fabp7/Hmbs/Pygl	28
BP	GO:0048593	camera-type eye morphogenesis	21/1611	132/24215	0.000167766	0.00261631	0.00186584	Fat1/Prox1/Gli3/Hif1a/Ephb2/Sox1/Rbp4/Aqp1/Sdk2/Cdon/Vegfa/Rpgr/Prom1/Phactr4/Ptprm/Kdr/Kdm2b/Tspan12/Epha2/Tbx2/Col8a1	21
BP	GO:0032642	regulation of chemokine production	15/1611	78/24215	0.000168797	0.00262644	0.00187307	Mbp/Apod/Socs5/Ackr1/Arg2/Egr1/Cd74/Lpl/Klf4/Tlr4/Cd84/Snai2/Epha2/Wnt5a/Cxcl5	15
CC	GO:0030427	site of polarized growth	27/1611	191/24215	0.000169267	0.00262784	0.00187406	Cxcr4/Als2/Dcx/Cdk5r1/Ppp1r9a/Dbn1/Lamp5/Arhgef7/Ppp1r9b/Gsk3b/Dlg3/Gria2/Lmtk2/Myh14/Crtac1/Fkbp4/Tiam1/Fez1/Nin/Shank2/Lrrk2/Calm2/Palld/Cpeb1/Pard6a/Psen2/Ang	27
BP	GO:0035265	organ growth	26/1611	181/24215	0.000170539	0.00264163	0.0018839	Fgfr1/Kcnk2/Foxp1/Camk2d/Prox1/Sorbs2/Ar/Rbp4/Adra1a/Dusp6/Wnt2/Ybx3/Jarid2/Esr1/Kdr/Prkg1/Rara/Rspo2/Trip10/Col27a1/Fgf2/Prlr/Igf1/Tgfb2/Tbx2/Thbs3	26
BP	GO:1903205	regulation of hydrogen peroxide-induced cell death	9/1611	32/24215	0.000172591	0.00266742	0.00190229	Foxp1/Hsph1/Stk26/Foxo3/Lrrk2/Nup93/Hgf/Endog/Nol3	9
BP	GO:0010675	regulation of cellular carbohydrate metabolic process	22/1611	142/24215	0.000176163	0.00271048	0.00193299	Arpp19/Soga1/Kat2b/Rorc/Ddit4/Hif1a/Mtch2/Slc35b4/Irs1/Dyrk2/Pdk2/Igfbp5/Igfbp4/Foxo1/Tigar/Prkg1/Slc45a3/Ppp1r3g/Pdk4/Plcd1/Igf1/Pgam1	22
BP	GO:0048660	regulation of smooth muscle cell proliferation	22/1611	142/24215	0.000176163	0.00271048	0.00193299	Prkca/Camk2d/Hif1a/Gsk3b/Apod/Cyba/Vip/Cdkn1b/Vegfa/Egr1/Igfbp5/Esr1/Jun/Klf4/C3ar1/Itgb3/Vipr2/Nos3/Hes5/Ang/Fgf2/Igf1	22
BP	GO:0031334	positive regulation of protein complex assembly	29/1611	212/24215	0.000177329	0.00272233	0.00194145	Abi2/Cd24a/Gsn/Sub1/Asap1/Nckap1/Gsk3b/Baiap2/Rhoc/Ap1ar/Cdkn1b/Cd36/Nin/Vegfa/Cdc42ep2/Fmn1/Esr1/Jun/Bmf/Bbc3/Palld/Msn/Tlr4/Piezo1/Arpc1b/Lcp1/Ccl11/Mmp3/Jchain	29
BP	GO:0003341	cilium movement	14/1611	70/24215	0.000178816	0.00273646	0.00195152	Armc4/Dnah6/Ulk4/Nme7/Lrrc6/Ttll1/Ccdc63/Dnah12/Kif27/Spag16/Ak7/Rsph4a/Dnah9/Dnah5	14
BP	GO:0010721	negative regulation of cell development	41/1611	341/24215	0.000179043	0.00273646	0.00195152	Efemp1/Lingo1/Foxp1/Cdk5r1/Cd24a/Asap1/Gli3/Ephb2/Trpc6/Gsk3b/Pbx1/Plk2/Foxo3/Tspo/H2-D1/Slit2/Epha3/Map4k4/Cit/Ppp3ca/Ap1ar/Abcc8/Sez6/Pmp22/Bcar1/Fstl4/Sema3a/Cers2/Klk8/Apoe/Lrp4/H2-K1/Id4/Nrg1/Hes5/Shb/Igf1/Nkx6-2/Wnt5a/Efna1/Il15ra	41
BP	GO:0045665	negative regulation of neuron differentiation	31/1611	233/24215	0.000180118	0.00274681	0.0019589	Efemp1/Cdk5r1/Cd24a/Asap1/Gli3/Ephb2/Trpc6/Gsk3b/Pbx1/Plk2/Foxo3/H2-D1/Slit2/Epha3/Map4k4/Cit/Ppp3ca/Sez6/Pmp22/Fstl4/Sema3a/Cers2/Klk8/Apoe/Lrp4/H2-K1/Id4/Hes5/Wnt5a/Efna1/Il15ra	31
BP	GO:0002699	positive regulation of immune effector process	28/1611	202/24215	0.000181548	0.00275641	0.00196575	Syk/Foxp1/Rif1/Cd24a/Ptpn22/Itgb2/Cd300a/H2-D1/Gprc5b/Rbp4/Socs5/Unc13d/Crtam/Cd36/Vamp8/Cd74/Rara/H2-K1/H2-T23/Fcer1g/Tlr4/Ptprc/Rac2/Shb/Pvr/Cd84/Wnt5a/Tnfrsf14	28
BP	GO:2000021	regulation of ion homeostasis	28/1611	202/24215	0.000181548	0.00275641	0.00196575	Htr2a/Ramp3/Adora2a/Camk2d/Asph/Wnk3/Cd4/Dbi/Slmap/Scn5a/Tspo/Cyba/Ubash3b/Ryr1/Myoc/Tpcn2/Lrrk2/Bbc3/Kdr/Itgb3/Itpr1/Ptprc/Slc8b1/Trpm2/Fgf2/Tgfb2/Nol3/Calcr	28
BP	GO:0090278	negative regulation of peptide hormone secretion	13/1611	62/24215	0.000183625	0.00278182	0.00198387	Irs1/Map4k4/Pim3/Ppp3ca/Abcc8/Nos1/Pde3b/Acvr1c/Anxa5/Pde4c/Kcnq1/Inhbb/Crhbp	13
BP	GO:0001666	response to hypoxia	27/1611	192/24215	0.000184717	0.00278611	0.00198694	Kcnk2/Ddit4/Camk2d/Prkcb/Cd24a/Hif1a/Kcnk3/Plat/Aqp1/Ryr1/Vegfa/Hif3a/Fndc1/Egr1/Abat/Eif4ebp1/Kdr/Tigar/Cpeb1/Cryab/Itpr1/Fosl2/Ang/Tgfb2/Bnip3/Nol3/Stox1	27
BP	GO:0007411	axon guidance	27/1611	192/24215	0.000184717	0.00278611	0.00198694	Cxcr4/Robo2/Robo1/Etv1/Foxp1/Cdk5r1/Flrt2/Gli3/Ephb2/Bmpr2/Slit2/Lmtk2/Cdh4/Robo3/Fez1/Rnf165/Unc5b/Vegfa/Sema3a/Ptprm/Ephb3/Sema6c/Ntf3/Tgfb2/Wnt5a/Egr2/Efna1	27
BP	GO:0060485	mesenchyme development	32/1611	244/24215	0.000186806	0.00280153	0.00199793	Mapk1/Fgfr1/Trim62/Nckap1/Hif1a/Gsk3b/Bmpr2/Phldb1/Gcnt2/Epha3/Kitl/Tiam1/Wnt2/Adam15/Meox1/Fn1/Vegfa/Scx/Plaur/Sema3a/Phactr4/Bmp5/Trip10/Ranbp3l/Lama5/Bambi/Lef1/Snai2/Tgfb2/Wnt5a/Tbx2/Efna1	32
BP	GO:0042471	ear morphogenesis	21/1611	133/24215	0.00018694	0.00280153	0.00199793	Mapk1/Fgfr1/Abr/Pcdh15/Ephb2/Bcr/Pou3f4/Lrig1/Cdh23/Sall1/Atp2b2/Gjb6/Myo3b/Naglu/Fzd6/Itga8/Col11a1/Wnt5a/Stox1/Cthrc1/Eya4	21
BP	GO:0048592	eye morphogenesis	25/1611	172/24215	0.000186958	0.00280153	0.00199793	Fat1/Alms1/Prox1/Gli3/Stau2/Hif1a/Ephb2/Sox1/Rbp4/Aqp1/Sdk2/Cdon/Vegfa/Rpgr/Prom1/Phactr4/Ptprm/Kdr/Kdm2b/Tspan12/Naglu/Fgf2/Epha2/Tbx2/Col8a1	25
BP	GO:0010001	glial cell differentiation	29/1611	213/24215	0.000192486	0.0028781	0.00205254	Cxcr4/Mapk1/Lingo1/Adora2a/Gli3/Plp1/Cnp/Tnfrsf21/Sox5/Mxra8/Myoc/S100a8/Myrf/Tspan2/Pou3f2/Arhgef10/S100a9/Tlr4/Slc45a3/Id4/Nrg1/Hes5/Fgf2/Ntf3/Igf1/Lef1/Nkx6-2/Nab2/Egr2	29
CC	GO:0030667	secretory granule membrane	15/1611	79/24215	0.000195709	0.00291997	0.0020824	Pam/Rab37/Rab26/Syt9/Aqp1/Ccdc136/Sparc/Bsg/Vamp8/Rph3al/Msn/Itpr1/Slc11a1/Kcnq1/Moxd1	15
CC	GO:0031253	cell projection membrane	34/1611	266/24215	0.000196829	0.00293033	0.00208979	Podxl/Robo2/Ank1/Robo1/Ehd1/Adora2a/Prkcb/Cd24a/Mchr1/Kcnc1/Lamp5/Asap1/Ppp1r9b/Atp2b1/Eps8/Aqp1/Abca7/Tiam1/Cd36/Shank2/Scarb1/Plekho1/Prom1/Bmx/Itgb3/Nme1/Msn/Fzd9/Nrg1/Myo1d/Itga8/Atp8b1/Trpm6/Eps8l1	34
BP	GO:0097193	intrinsic apoptotic signaling pathway	36/1611	288/24215	0.00020273	0.00301168	0.0021478	Ivns1abp/Plekhf1/Zmat4/Prkca/Ddit4/Hsph1/Cdkn1a/Hif1a/Gsk3b/Skil/Zmat3/Mtch2/Bcl2l1/Dyrk2/Cyld/Tmem117/S100a8/Pdk2/Ybx3/Lrrk2/Cd74/Plaur/Casp3/Bbc3/Mapk7/Hras/S100a9/Phlda3/Ikbke/Itpr1/Tnfrsf1b/Snai2/Bnip3/Epha2/Nol3/Cebpb	36
MF	GO:0008157	protein phosphatase 1 binding	7/1611	20/24215	0.000204194	0.0030269	0.00215865	Ppp1r9a/Ppp1r9b/Sh3rf2/Ppp1r15a/Phactr4/Lmna/Kcnq1	7
BP	GO:0030593	neutrophil chemotaxis	16/1611	88/24215	0.000205639	0.00304179	0.00216927	Syk/Prkca/Itgb2/Slit2/S100a8/Cd74/C3ar1/S100a9/Fcer1g/Spp1/Rac2/Ppbp/Ccl11/Itga1/Cxcl5/Ccl6	16
BP	GO:2001237	negative regulation of extrinsic apoptotic signaling pathway	17/1611	97/24215	0.000209583	0.00309348	0.00220614	Dapk1/Tmbim1/Ar/Bcl2l1/Sh3rf1/Eya2/Unc5b/Vegfa/Cx3cr1/Hgf/Mapk7/Lmna/Psen2/Igf1/Snai2/Nol3/Eya4	17
MF	GO:0043177	organic acid binding	28/1611	204/24215	0.000214659	0.00315645	0.00225105	Pam/Srr/Igf2r/Hapln2/Ogfod1/Ido1/Cd36/Gldc/S100a8/Hmgcl/Gad1/Ddc/Hapln4/Plod2/Rara/Gss/Egln3/S100a9/Tnfaip6/Hyal2/Ogfod3/Fabp4/Nos3/Alox5ap/Layn/Fabp7/Hmbs/Pygl	28
CC	GO:0012506	vesicle membrane	35/1611	278/24215	0.000214765	0.00315645	0.00225105	Trf/Pam/Sema4c/Lamp5/Otof/Rab37/Ap1s1/Rab26/Gria2/Sort1/Syt9/Bcl2l1/Aqp1/Dbndd2/Abcc8/Ldlrap1/Ccdc136/Necap2/Nos1/Sparc/Bsg/Vamp8/Calm2/Vti1b/Slc32a1/Rph3al/Msn/Itpr1/Nos3/Trpm2/Slc11a1/Kcnq1/Ahnak2/Tusc5/Moxd1	35
BP	GO:0009914	hormone transport	41/1611	344/24215	0.000215912	0.00316656	0.00225825	Fgfr1/Htr2a/Gpr68/Smpd3/Myt1/Ywhaz/Hif1a/Arhgef7/Cckbr/Inhba/C2cd2l/Rab11fip2/Syt9/Ppp3cb/Irs1/Rbp4/Map4k4/Pim3/Aqp1/Ppp3ca/Abcc8/Tiam1/Nos1/Pde3b/Acvr1c/Vamp8/Anxa5/Abat/Pde4c/Slc16a2/Tbx3/Ano1/Apln/Slc8b1/Fam129b/Trpm2/Kcnq1/Runx1/Exoc3l/Inhbb/Crhbp	41
BP	GO:0060603	mammary gland duct morphogenesis	10/1611	40/24215	0.000221607	0.00324317	0.00231289	Robo1/Ar/Slit2/Slc12a2/Esr1/Tbx3/Csf1/Ccl11/Epha2/Wnt5a	10
MF	GO:0001965	G-protein alpha-subunit binding	9/1611	33/24215	0.000223396	0.00324867	0.00231681	Htr2a/Rgs4/Igf2r/Rgs14/Gpsm1/Ric8b/Rgs10/Rgs12/Rgs19	9
BP	GO:0010543	regulation of platelet activation	9/1611	33/24215	0.000223396	0.00324867	0.00231681	Syk/Prkca/Cd9/Ubash3b/Abat/Prkg1/Apoe/Fcer1g/Tlr4	9
MF	GO:0016248	channel inhibitor activity	9/1611	33/24215	0.000223396	0.00324867	0.00231681	Pacsin3/Kcnk2/Camk2d/Wnk3/Vamp8/Lynx1/Vti1b/Mcub/Itpr1	9
BP	GO:0071375	cellular response to peptide hormone stimulus	29/1611	215/24215	0.000226305	0.00328049	0.0023395	Plcb1/Soga1/Kat2b/Osbpl8/Prkca/Prkcb/Pxn/Gsk3b/Sgk1/Sesn3/Baiap2/Irs1/Hdac9/Pik3r3/Pde3b/Bcar1/Pdk2/Socs2/Anxa5/Eif4ebp1/Foxo1/Cpeb1/Pdk4/Rarres2/H2afz/Igf1/Tusc5/Inhbb/Crhbp	29
BP	GO:0048738	cardiac muscle tissue development	31/1611	236/24215	0.000226935	0.00328049	0.0023395	Mkl2/Fgfr1/Kcnk2/Foxp1/Camk2d/Prox1/Sorbs2/Gsk3b/Rbp4/Wnt2/Nexn/Vegfa/Jarid2/Sgcd/Prkg1/Rara/Tbx3/Bmp5/Fhl2/Tnni1/Lmna/Nrg1/Trip10/Fgf2/Igf1/Tgfb2/Hspg2/Tdgf1/Col11a1/Wnt5a/Tbx2	31
BP	GO:0045165	cell fate commitment	34/1611	268/24215	0.000227012	0.00328049	0.0023395	Fgfr1/Rorc/Prox1/Epop/Gli3/Sox1/Ar/Cyld/Tunar/Dusp6/Sox5/Cdon/Wnt2/Onecut2/Casp3/Kdr/Wnt9a/Runx2/Pou3f2/Rara/Tbx3/Leo1/Psen2/Nrg1/Hes5/Fgf2/Runx1/Ntf3/Tgfb2/Nkx6-2/Wnt5a/Tbx2/Sox17/Cebpb	34
BP	GO:0016311	dephosphorylation	41/1611	345/24215	0.000229639	0.00331151	0.00236163	Ptprr/Arpp19/Csrnp3/Ywhab/Ptpn22/Plppr3/Ppp1r9b/Dlg3/Ppp4r4/Cd300a/Slc39a10/Sh3rf2/Pdp1/Ppp3cb/Ppp3ca/Dusp6/Rprd1a/Ubash3b/Ppp1r15a/Dusp1/Ppm1d/Eya2/Mtm1/Ephx2/Plpp2/Dusp16/Ptprm/Ppp1r16b/Lhpp/Dusp14/Npnt/Cdc25a/Ptpn21/Ptprc/Dusp18/Myo1d/Ppargc1b/Ppp1r17/Tgfb2/Itga1/Eya4	41
BP	GO:1903076	regulation of protein localization to plasma membrane	16/1611	89/24215	0.000235448	0.00338186	0.0024118	Ramp3/Camk2d/Pgrmc1/Wnk3/Ppfia1/Ephb2/Ppp1r9b/Tmbim1/Ar/Rab11fip2/Bcl2l1/Ldlrap1/Vamp8/Vti1b/Rhog/Epha2	16
BP	GO:0051208	sequestering of calcium ion	18/1611	107/24215	0.000235499	0.00338186	0.0024118	Htr2a/Camk2d/Asph/Dbi/Cyba/Ubash3b/Ryr1/Tpcn2/Bbc3/Itgb3/Atp7b/Itpr1/Ptprc/Slc8b1/Trpm2/Fgf2/Tgfb2/Nol3	18
BP	GO:0001952	regulation of cell-matrix adhesion	17/1611	98/24215	0.000238087	0.00340485	0.00242819	Arhgap6/Gsk3b/Apod/Epha3/Ccl28/Sdc4/Myoc/Onecut2/Cd36/Adam15/Vegfa/Fmn1/Kdr/Itgb3/Csf1/Mmp14/Tdgf1	17
BP	GO:0060759	regulation of response to cytokine stimulus	17/1611	98/24215	0.000238087	0.00340485	0.00242819	Syk/Robo1/Cd24a/Traip/Slit2/Cyld/Cd74/Ccdc3/Il1r1/Klf4/Mapk7/Ptprc/Csf1/Padi2/Wnt5a/Ecm1/Nol3	17
BP	GO:0050817	coagulation	26/1611	185/24215	0.000243159	0.00346989	0.00247457	Syk/Rap2b/Prkca/Cd9/Ubash3b/Clic1/Cd36/Asic2/Anxa5/Abat/Gp1bb/Prkg1/Itgb3/Vwf/Apoe/S100a9/Hps6/Procr/Tfpi/Fcer1g/Hs3st5/Tlr4/Psen2/Papss2/Fzd6/Tbxa2r	26
BP	GO:0010595	positive regulation of endothelial cell migration	14/1611	72/24215	0.000244078	0.00346989	0.00247457	Fgfr1/Prkca/Prox1/Bmpr2/Hdac9/Sparc/Bcar1/Vegfa/Kdr/Itgb3/Fgf2/Snai2/Tdgf1/Wnt5a	14
BP	GO:0032535	regulation of cellular component size	41/1611	346/24215	0.000244146	0.00346989	0.00247457	Dcx/Abi2/Cdk5r1/Ppp1r9a/Tnfrsf12a/Islr2/Mtpn/Deptor/Dbn1/Gsn/Neb/Nckap1/Gsk3b/Baiap2/Bmpr2/Slit2/Ttl/Eps8/Aqp1/Cit/Ap1ar/Lrrc8a/Ppp1r15a/Cdh4/Fn1/Vegfa/Cdc42ep2/Fmn1/Slc12a2/Fstl4/Arhgap18/Kel/Sema3a/Inf2/Apoe/Atp2b2/Nrg1/Arpc1b/Hcls1/Ccl11/Wnt5a	41
MF	GO:0019911	structural constituent of myelin sheath	5/1611	10/24215	0.000245965	0.00348855	0.00248788	Mbp/Plp1/Pllp/Mall/Cmtm8	5
BP	GO:0001954	positive regulation of cell-matrix adhesion	11/1611	48/24215	0.000249704	0.00352707	0.00251535	Gsk3b/Ccl28/Sdc4/Myoc/Cd36/Vegfa/Fmn1/Kdr/Itgb3/Csf1/Tdgf1	11
BP	GO:0032355	response to estradiol	11/1611	48/24215	0.000249704	0.00352707	0.00251535	Ramp3/Prkca/Sstr2/Grn/Fam210b/Socs2/Esr1/Nos3/Fosl2/H2afz/Crhbp	11
BP	GO:0010934	macrophage cytokine production	6/1611	15/24215	0.000254797	0.00359165	0.00256141	Gprc5b/Cd36/Cd74/Tlr4/Tgfb2/Wnt5a	6
BP	GO:2000116	regulation of cysteine-type endopeptidase activity	30/1611	227/24215	0.000255354	0.00359216	0.00256177	Rps6ka1/Robo1/Adora2a/Asph/Gsn/Dapk1/Mtch2/Ctgf/Aqp1/Sh3rf1/Cyr61/Cyfip2/S100a8/Acvr1c/Tnfsf10/Vegfa/Plaur/Ltf/Bbc3/Klf4/Wnt9a/Hgf/Cryab/S100a9/Tnfrsf1b/Naip2/Col4a3/Igf1/Lef1/Nol3	30
BP	GO:0060119	inner ear receptor cell development	12/1611	56/24215	0.000259785	0.00364705	0.00260092	Fgfr1/Pcdh15/Alms1/Sdc4/Cdh23/Fat4/Atp2b2/Myo3b/Naglu/Hes5/Atp8b1/Cthrc1	12
BP	GO:0046879	hormone secretion	40/1611	336/24215	0.000262312	0.00367504	0.00262088	Fgfr1/Htr2a/Gpr68/Smpd3/Myt1/Ywhaz/Hif1a/Arhgef7/Cckbr/Inhba/C2cd2l/Rab11fip2/Syt9/Ppp3cb/Irs1/Rbp4/Map4k4/Pim3/Aqp1/Ppp3ca/Abcc8/Tiam1/Nos1/Pde3b/Acvr1c/Vamp8/Anxa5/Abat/Pde4c/Tbx3/Ano1/Apln/Slc8b1/Fam129b/Trpm2/Kcnq1/Runx1/Exoc3l/Inhbb/Crhbp	40
BP	GO:0043087	regulation of GTPase activity	35/1611	281/24215	0.000264074	0.00368474	0.0026278	Chn2/Als2/Rgs4/Rasa3/Plxnb2/Arhgap6/Arhgef7/Gsk3b/Gpsm1/Epha3/Tbc1d30/Arhgef37/Arhgap8/Dennd6b/Tiam1/Rgs10/Lrrk2/Dock9/Tbc1d17/Rhog/Ephb3/Rasa4/Prkg1/Arhgef10/Hras/Plxnb3/Asap3/Foxj1/Arhgap42/Arhgef19/Ccl11/Ntf3/Epha2/Wnt5a/Ccl6	35
BP	GO:0043270	positive regulation of ion transport	35/1611	281/24215	0.000264074	0.00368474	0.0026278	Cxcr4/Plcb1/Ramp3/Adora2a/Cacna2d1/Asph/Mchr1/Wnk3/Kcnc1/Cd4/Lrrc55/Dbi/Ephb2/Trpc6/Sgk1/Scn5a/Tspo/Gjc2/Tcaf1/Homer1/Abca7/Abcc8/Nos1/Fxyd1/Npy2r/Vamp8/Asic2/Abat/Ctss/Prkg1/Apoe/Atp2b2/Itpr1/Kcnq1/Calcr	35
MF	GO:0005262	calcium channel activity	18/1611	108/24215	0.000265303	0.00368697	0.00262939	Cacnb3/Grin2c/Rasa3/Cacna2d1/Cacna2d3/Trpc6/Cacna1a/Pkd2l1/Ryr1/Panx1/Tpcn2/Cacng4/Tmem28/Slc24a4/Itpr1/Trpm2/Trpc7/Trpm6	18
BP	GO:0042542	response to hydrogen peroxide	18/1611	108/24215	0.000265303	0.00368697	0.00262939	Foxp1/Hsph1/Stk26/Trpc6/Foxo3/Aqp1/Lrrk2/Nup93/Casp3/Hgf/Mapk7/Cryab/Lcn2/Trpm2/Endog/Apex1/Bnip3/Nol3	18
BP	GO:1902106	negative regulation of leukocyte differentiation	16/1611	90/24215	0.000268929	0.00372983	0.00265995	Pglyrp1/Tob2/Gpr68/Gli3/Socs5/Cyld/Ubash3b/Zbtb46/Cd74/Tmem176b/C1qc/Nme1/Rara/Clec2d/Foxj1/Runx1	16
BP	GO:0006109	regulation of carbohydrate metabolic process	24/1611	166/24215	0.000269968	0.00373672	0.00266487	Arpp19/Soga1/Kat2b/Htr2a/Rorc/Ddit4/Hif1a/Mtch2/Slc35b4/Irs1/Dyrk2/Pdk2/Igfbp5/Igfbp4/Foxo1/Tigar/Prkg1/Gpd1/Slc45a3/Ppp1r3g/Pdk4/Plcd1/Igf1/Pgam1	24
BP	GO:0045598	regulation of fat cell differentiation	20/1611	127/24215	0.000272727	0.00375231	0.00267599	Cmklr1/Htr2a/Rorc/Alms1/Trib2/Sort1/Zbtb16/Klf5/Dact1/Vegfa/Ccdc3/Foxo1/Fam57b/Id4/Rarres2/Igf1/Metrnl/Snai2/Wnt5a/Cebpb	20
BP	GO:0045981	positive regulation of nucleotide metabolic process	20/1611	127/24215	0.000272727	0.00375231	0.00267599	Gucy1a3/Gucy1a2/Htr2a/Ramp3/Adora2a/Bcl2l1/Adcy3/Vip/Nos1/Ramp1/Gpd1/Apoe/Vipr2/Gpr161/Akap12/Nos3/Igf1/Ramp2/Wnt5a/Calcr	20
BP	GO:1900544	positive regulation of purine nucleotide metabolic process	20/1611	127/24215	0.000272727	0.00375231	0.00267599	Gucy1a3/Gucy1a2/Htr2a/Ramp3/Adora2a/Bcl2l1/Adcy3/Vip/Nos1/Ramp1/Gpd1/Apoe/Vipr2/Gpr161/Akap12/Nos3/Igf1/Ramp2/Wnt5a/Calcr	20
BP	GO:0050974	detection of mechanical stimulus involved in sensory perception	10/1611	41/24215	0.000275772	0.00378664	0.00270047	Cxcr4/Htr2a/Pcdh15/Asic2/Slc12a2/Atp2b2/Tlr4/Piezo2/Igf1/Col11a1	10
BP	GO:0034504	protein localization to nucleus	44/1611	382/24215	0.000277724	0.00380586	0.00271418	Syk/Mapk1/Osbpl8/Syne1/Jup/Fam53b/Ptpn22/Gli3/Cdkn1a/Gsk3b/Zbtb16/Apod/Irs1/Litaf/Dyrk2/Prickle1/Cyld/Lzts2/Ppp3ca/Abca7/Otud7b/Txnip/Dact1/Nup85/Cd36/Fzd1/Lrrk2/Nup93/Tmem201/Jun/Mapk7/Eda/Hyal2/Bag3/Tlr4/Lmna/Hcls1/Ranbp3l/Bambi/Igf1/Snai2/Tgfb2/Trip6/Nol3	44
BP	GO:0051348	negative regulation of transferase activity	34/1611	271/24215	0.000280065	0.00383034	0.00273163	Kat2b/Flrt2/Prkca/Adora2a/Deptor/Ptpn22/Ppp1r1a/Cdkn1a/Rgs14/Ephb2/Gsk3b/Mvp/Cd300a/Sh3bp5/Pik3ip1/Socs5/Dusp6/Dbndd2/Ubash3b/Dusp1/Cdkn1b/Errfi1/Dusp16/Socs2/Casp3/Tigar/Mapk7/Apoe/Hyal2/Ptprc/Fabp4/Psen2/Podn/Shb	34
BP	GO:0042098	T cell proliferation	27/1611	197/24215	0.000282362	0.00384649	0.00274315	Cxcr4/Syk/Cd24a/Ephb6/Ptpn22/Cd4/Itgb2/Satb1/Tnfrsf21/Gpnmb/Sdc4/Ido1/Arg2/Casp3/H2-Aa/Zap70/H2-T23/Msn/Ptprc/Rac2/Foxj1/Vcam1/Slc11a1/Igf1/Tnfrsf14/Lrrc32/Cebpb	27
BP	GO:0070374	positive regulation of ERK1 and ERK2 cascade	27/1611	197/24215	0.000282362	0.00384649	0.00274315	Htr2a/Ramp3/Prkca/Camk2d/Ptpn22/Cd4/Ctgf/Tnfaip8l3/Gcnt2/Adra1a/Gpnmb/Abca7/Cd36/Vegfa/Cd74/Esr1/Jun/Kdr/Itgb3/Rara/Hras/Npnt/Tlr4/Fgf2/Ccl11/Calcr/Ccl6	27
BP	GO:0036474	cell death in response to hydrogen peroxide	9/1611	34/24215	0.000286017	0.00388859	0.00277317	Foxp1/Hsph1/Stk26/Foxo3/Lrrk2/Nup93/Hgf/Endog/Nol3	9
CC	GO:0030673	axolemma	7/1611	21/24215	0.000288765	0.00391052	0.00278882	Robo2/Ank1/Robo1/Adora2a/Kcnc1/Nrg1/Myo1d	7
BP	GO:0071711	basement membrane organization	7/1611	21/24215	0.000288765	0.00391052	0.00278882	Flrt2/Phldb1/Col4a1/Ctss/Lamc2/Ramp2/Spint2	7
BP	GO:0035296	regulation of tube diameter	23/1611	157/24215	0.000295345	0.00398185	0.00283969	Gucy1a3/Kat2b/Htr2a/Adora2a/Smpd3/Cysltr1/Hif1a/Dock5/Bmpr2/Hrh2/Adra1a/Vip/Nos1/Asic2/Ptprm/Kdr/Prkg1/Apoe/Apln/Nos3/Arhgap42/Itga1/Tbxa2r	23
BP	GO:0097746	regulation of blood vessel diameter	23/1611	157/24215	0.000295345	0.00398185	0.00283969	Gucy1a3/Kat2b/Htr2a/Adora2a/Smpd3/Cysltr1/Hif1a/Dock5/Bmpr2/Hrh2/Adra1a/Vip/Nos1/Asic2/Ptprm/Kdr/Prkg1/Apoe/Apln/Nos3/Arhgap42/Itga1/Tbxa2r	23
BP	GO:0034329	cell junction assembly	24/1611	167/24215	0.000295765	0.00398185	0.00283969	Prkca/Jup/Arhgap6/Pxn/Arhgef7/Ugt8a/Apod/Epha3/Rhoc/Cd9/Lama3/Sdc4/Myoc/Fn1/Vegfa/Fmn1/Marveld2/Kdr/Itgb3/Cldn5/Frmpd2/Mmp14/Ramp2/Snai2	24
BP	GO:0032602	chemokine production	15/1611	82/24215	0.000299872	0.00402144	0.00286792	Mbp/Apod/Socs5/Ackr1/Arg2/Egr1/Cd74/Lpl/Klf4/Tlr4/Cd84/Snai2/Epha2/Wnt5a/Cxcl5	15
BP	GO:0097061	dendritic spine organization	15/1611	82/24215	0.000299872	0.00402144	0.00286792	Cdk5r1/Ppp1r9a/Dbn1/Lzts3/Stau2/Ephb2/Baiap2/Tanc1/Tiam1/Eef2k/Lrrk2/Ephb3/Apoe/Fcgr2b/Efna1	15
BP	GO:0043281	regulation of cysteine-type endopeptidase activity involved in apoptotic process	27/1611	198/24215	0.000306635	0.00410414	0.00292689	Rps6ka1/Robo1/Adora2a/Gsn/Dapk1/Mtch2/Ctgf/Aqp1/Sh3rf1/Cyr61/S100a8/Acvr1c/Tnfsf10/Vegfa/Plaur/Bbc3/Klf4/Wnt9a/Hgf/Cryab/S100a9/Tnfrsf1b/Naip2/Col4a3/Igf1/Lef1/Nol3	27
BP	GO:0021915	neural tube development	26/1611	188/24215	0.000314391	0.00419322	0.00299043	Plxnb2/Sema4c/Gli3/Nckap1/Hif1a/Prickle1/Sdc4/Dact1/Fzd1/Sall1/Phactr4/Kdm2b/Rara/Mthfd1l/Bmp5/Gpr161/Psen2/Hes5/Fzd6/Tcf7/Tgfb2/Epha2/Wnt5a/Sox17/Cthrc1/Spint2	26
BP	GO:0051250	negative regulation of lymphocyte activation	21/1611	138/24215	0.000314691	0.00419322	0.00299043	Pglyrp1/Adora2a/Cd24a/Ptpn22/Gli3/Cd300a/Tnfrsf21/Socs5/Gpnmb/Cyld/Sdc4/Ido1/Arg2/Cd74/Casp3/H2-Aa/Fcgr2b/Foxj1/Tnfrsf14/Lrrc32/Cebpb	21
BP	GO:0007178	transmembrane receptor protein serine/threonine kinase signaling pathway	40/1611	339/24215	0.000315115	0.00419322	0.00299043	Trf/Zyx/Nlk/Nrep/Sub1/Pxn/Skil/Inhba/Bmpr2/Htra3/Gcnt2/Cyr61/Rnf165/Onecut2/Acvr1c/Fzd1/Fst/Nup93/Egr1/Scx/Chst11/Jun/Rasl11b/Kdr/Runx2/Cldn5/Lrp4/Npnt/Bmp5/Adamtsl2/Hes5/Itga8/Bambi/Lef1/Fos/Tgfb2/Tdgf1/Wnt5a/Inhbb/Kcp	40
BP	GO:0110053	regulation of actin filament organization	30/1611	230/24215	0.000320814	0.00426083	0.00303864	Abi2/Ppp1r9a/Alms1/Mtpn/Dbn1/Gsn/Nckap1/Ppfia1/Arhgap6/Pxn/Baiap2/Slit2/Ctgf/Eps8/Cit/Ap1ar/Sdc4/Myoc/Synpo/Cdc42ep2/Fmn1/Arhgap18/Kank2/Arhgef10/Asap3/Synpo2/Pdlim4/Arpc1b/Hcls1/Ccl11	30
BP	GO:0050880	regulation of blood vessel size	24/1611	168/24215	0.000323708	0.00429068	0.00305993	Gucy1a3/Kat2b/Htr2a/Adora2a/Smpd3/Cysltr1/Hif1a/Dock5/Bmpr2/Nts/Hrh2/Adra1a/Vip/Nos1/Asic2/Ptprm/Kdr/Prkg1/Apoe/Apln/Nos3/Arhgap42/Itga1/Tbxa2r	24
MF	GO:0015079	potassium ion transmembrane transporter activity	23/1611	158/24215	0.000324307	0.00429068	0.00305993	Kcnq5/Kcnk10/Kcnk2/Kcnj12/Atp1a1/Kcnc1/Lrrc55/Kcnk3/Kcnb2/Gria2/Kcnk12/Aqp1/Abcc8/Cpox/Pkd2l1/Kcnd1/Kcnab3/Slc9a2/Kcnk9/Slc24a4/Kcnh4/Kcnq1/Kcng4	23
BP	GO:0032409	regulation of transporter activity	31/1611	241/24215	0.00032939	0.00434958	0.00310193	Cacnb3/Plcb1/Prkca/Cacna2d1/Camk2d/Asph/Gsg1l/Dapk1/Wnk3/Kcnc1/Lrrc55/Fxyd5/Ephb2/Trpc6/Slmap/Nos1ap/Cacna1a/Tcaf1/Homer1/Gpr35/Oprl1/Abcc8/Fxyd1/Cacng4/Ahnak/Asic2/Fxyd6/Ctss/Prkg1/Kcnq1/Crhbp	31
BP	GO:0008277	regulation of G-protein coupled receptor protein signaling pathway	18/1611	110/24215	0.000334891	0.00440714	0.00314298	Plcb1/Ramp3/Rgs4/Ywhab/Klk6/Rgs14/Ppp1r9b/Gpsm1/Ubqln2/Nos1/Ramp1/Lrrk2/Itgb3/Rgs12/Rph3al/Kctd12b/Apln/Ramp2	18
BP	GO:0048588	developmental cell growth	29/1611	220/24215	0.000335027	0.00440714	0.00314298	Dcx/Foxp1/Cdk5r1/Tnfrsf12a/Islr2/Camk2d/Dbn1/Sorbs2/Tmem108/Gsk3b/Bmpr2/Slit2/Ttl/Cdh4/Tiam1/Cyfip2/Nin/Fn1/Vegfa/Fstl4/Sema3a/Prkg1/Sema5b/Apoe/Plxnb3/Nrg1/Trip10/Igf1/Wnt5a	29
BP	GO:0032388	positive regulation of intracellular transport	38/1611	318/24215	0.000342188	0.00449277	0.00320405	Syk/Mapk1/Ehd1/Cdk5r1/Slc35d3/Asph/Jup/Ptpn22/Gli3/Gsk3b/Tcaf1/Oscp1/Bcl2l1/Ppp3ca/Ldlrap1/Dph6/Fez1/Dact1/Itgax/Vamp8/Lrrk2/Nup93/Bbc3/Eda/Hyal2/Msn/Bag3/Fcer1g/Rhou/Tlr4/Rac2/Hcls1/Prr5l/Siva1/Bambi/Igf1/Ctsk/Trip6	38
BP	GO:0001945	lymph vessel development	8/1611	28/24215	0.000352115	0.00456023	0.00325216	Syk/Prox1/Bmpr2/Ppp3cb/Vegfa/Ngp/Kdr/Epha2	8
BP	GO:0006929	substrate-dependent cell migration	8/1611	28/24215	0.000352115	0.00456023	0.00325216	Robo1/Fgfr1/Tnfrsf12a/Slit2/Fn1/Sema3a/Ptprc/Snai2	8
BP	GO:0030224	monocyte differentiation	8/1611	28/24215	0.000352115	0.00456023	0.00325216	Gpr68/Cd4/Vegfa/Zbtb46/Cd74/Jun/Csf1/Il34	8
BP	GO:0035162	embryonic hemopoiesis	8/1611	28/24215	0.000352115	0.00456023	0.00325216	Hif1a/Pbx1/Lmo2/Kitl/Vegfa/Klf1/Kdr/Runx1	8
BP	GO:0060444	branching involved in mammary gland duct morphogenesis	8/1611	28/24215	0.000352115	0.00456023	0.00325216	Ar/Slc12a2/Esr1/Tbx3/Csf1/Ccl11/Epha2/Wnt5a	8
BP	GO:1900274	regulation of phospholipase C activity	8/1611	28/24215	0.000352115	0.00456023	0.00325216	Fgfr1/Htr2a/Arhgap6/Adra1a/Esr1/Ang/Fgf2/Plcd1	8
BP	GO:1903131	mononuclear cell differentiation	8/1611	28/24215	0.000352115	0.00456023	0.00325216	Gpr68/Cd4/Vegfa/Zbtb46/Cd74/Jun/Csf1/Il34	8
BP	GO:0019915	lipid storage	13/1611	66/24215	0.000352619	0.00456023	0.00325216	Mest/Osbpl8/Ehd1/Cd36/Acvr1c/Plin2/Scarb1/Lpl/Itgb3/B4galnt1/Apoe/Ikbke/Nr1h3	13
BP	GO:0035150	regulation of tube size	24/1611	169/24215	0.000353947	0.0045603	0.00325221	Gucy1a3/Kat2b/Htr2a/Adora2a/Smpd3/Cysltr1/Hif1a/Dock5/Bmpr2/Nts/Hrh2/Adra1a/Vip/Nos1/Asic2/Ptprm/Kdr/Prkg1/Apoe/Apln/Nos3/Arhgap42/Itga1/Tbxa2r	24
BP	GO:0120032	regulation of plasma membrane bounded cell projection assembly	24/1611	169/24215	0.000353947	0.0045603	0.00325221	Podxl/Ppp1r9a/Syne1/Dbn1/Nckap1/Stau2/Odf2/Slit2/Klf5/Tbc1d30/Cyld/Aqp1/Crocc/Cdc42ep2/Rhog/Hras/Plxnb3/Myo3b/Rac2/Trpm2/Tchp/Epha2/Atp8b1/Eps8l1	24
MF	GO:0001228	transcriptional activator activity, RNA polymerase II transcription regulatory region sequence-specific binding	47/1611	421/24215	0.000358359	0.00460853	0.0032866	Csrnp3/Etv1/Creb5/Myt1/Sub1/Hif1a/Zbtb7b/Sox1/Pbx1/Foxo3/E2f3/Ar/Lmo2/Pbx3/Klf5/Zfp523/Onecut2/Meox1/Jund/Mzf1/Egr1/Scx/Klf1/Esr1/Jun/Mkx/Klf4/Runx2/Klf6/Pou3f2/Cebpd/Foxj1/Nfkb2/Csrnp1/Fosl2/Dbp/Runx1/Ier2/Arid3a/Lef1/Fos/Tfeb/Nr1h3/Spi1/Sox17/Egr2/Cebpb	47
BP	GO:0016601	Rac protein signal transduction	9/1611	35/24215	0.00036248	0.0046442	0.00331204	Als2/Abi2/Camk2d/Nckap1/Eps8/Tiam1/Rhog/Rhou/Eps8l1	9
BP	GO:2000171	negative regulation of dendrite development	9/1611	35/24215	0.00036248	0.0046442	0.00331204	Asap1/Trpc6/Gsk3b/Plk2/Cit/Ppp3ca/Sez6/Fstl4/Efna1	9
BP	GO:0010823	negative regulation of mitochondrion organization	11/1611	50/24215	0.000365159	0.00466119	0.00332416	Tspo/Bcl2l1/Tmem14a/Lrrk2/Tigar/Hgf/Lmna/Igf1/Bnip3/Nol3/Siah3	11
BP	GO:0046902	regulation of mitochondrial membrane permeability	11/1611	50/24215	0.000365159	0.00466119	0.00332416	Plekhf1/Gsk3b/Cnp/Mtch2/Bcl2l1/Eya2/Tmem14a/Bbc3/Siva1/Bnip3/Nol3	11
MF	GO:0000982	transcription factor activity, RNA polymerase II core promoter proximal region sequence-specific binding	48/1611	433/24215	0.000366397	0.00466835	0.00332926	Etv1/Rorc/Creb5/Prox1/Hif1a/Dach1/Zbtb7b/Sox1/Pbx1/Skil/Ar/Klf16/Klf5/Zfp219/Zfp239/Onecut2/Meox1/Jund/Mzf1/Egr1/Arntl2/Klf1/Sall1/Esr1/Jun/Mkx/Foxo1/Klf4/Runx2/Klf6/Pou3f2/Tbx3/Ifi207/Cebpd/Foxj1/Hes5/Nfkb2/Dbp/Lef1/Fos/Snai2/Tfeb/Nkx6-2/Nr1h3/Spi1/Tbx2/Egr2/Cebpb	48
BP	GO:0048871	multicellular organismal homeostasis	40/1611	342/24215	0.000377231	0.00479751	0.00342138	Trf/Syk/Htr2a/Pcdh15/Slc35d3/Tub/Crtc3/Ctgf/Gcnt2/Homer1/Rbp4/Aqp1/Ubash3b/Crocc/Rhag/Cd36/Vegfa/Cdh23/Scx/Aloxe3/Prom1/Abat/Fcgr4/Ctss/Kdr/Rhd/Itgb3/Hyal2/Spp1/Apln/Tlr4/Rac2/Csf1/Ppargc1b/Pdk4/Trpm2/Slc11a1/Ctsh/Metrnl/Ctsk	40
BP	GO:0030825	positive regulation of cGMP metabolic process	6/1611	16/24215	0.000384775	0.00488445	0.00348338	Gucy1a3/Gucy1a2/Nos1/Apoe/Nos3/Wnt5a	6
BP	GO:2001257	regulation of cation channel activity	22/1611	150/24215	0.000389178	0.00493126	0.00351676	Cacnb3/Cacna2d1/Asph/Gsg1l/Dapk1/Kcnc1/Lrrc55/Ephb2/Slmap/Nos1ap/Cacna1a/Homer1/Gpr35/Oprl1/Abcc8/Cacng4/Ahnak/Asic2/Ctss/Prkg1/Kcnq1/Crhbp	22
BP	GO:0010466	negative regulation of peptidase activity	29/1611	222/24215	0.000390083	0.00493365	0.00351847	Timp4/Rps6ka1/A2m/Adora2a/Serpini1/Aqp1/Sh3rf1/Serpinb1a/Vegfa/Ngp/Lxn/Plaur/Serpina9/Ltf/Klf4/Wnt9a/Hgf/Cryab/Serpina3n/Tfpi/Pi15/Tnfrsf1b/Naip2/Wfdc1/Igf1/Lef1/Ecm1/Nol3/Spint2	29
MF	GO:0008013	beta-catenin binding	15/1611	84/24215	0.00039322	0.00496422	0.00354026	Gli3/Pxn/Gsk3b/Foxo3/Ar/Dact1/Amer3/Sall1/Esr1/Foxo1/Klf4/Nos3/Lef1/Tcf7/Sox17	15
BP	GO:0007413	axonal fasciculation	7/1611	22/24215	0.000399315	0.00500451	0.003569	Cdk5r1/Ephb2/Epha3/Crtac1/Sema3a/Ephb3/Wnt5a	7
MF	GO:0050998	nitric-oxide synthase binding	7/1611	22/24215	0.000399315	0.00500451	0.003569	Camk2d/Scn5a/Nos1ap/Arg2/Calm2/Cd74/Nos3	7
BP	GO:0061082	myeloid leukocyte cytokine production	7/1611	22/24215	0.000399315	0.00500451	0.003569	Gprc5b/Cd36/Cd74/Fcer1g/Tlr4/Tgfb2/Wnt5a	7
BP	GO:0106030	neuron projection fasciculation	7/1611	22/24215	0.000399315	0.00500451	0.003569	Cdk5r1/Ephb2/Epha3/Crtac1/Sema3a/Ephb3/Wnt5a	7
MF	GO:1901681	sulfur compound binding	30/1611	233/24215	0.000400742	0.00501327	0.00357525	Fgfr1/Dbi/Slit2/Ctgf/Gpnmb/Ilvbl/Crispld2/Rspo3/Cyr61/Lancl1/Fn1/Vegfa/Fst/Hmgcl/Lxn/Pcsk6/Ltf/Lpl/Cfh/Apoe/Gss/Rspo2/Lamc2/Ptprc/Adamts1/Ang/Mgst1/Fgf2/Prelp/Thbs3	30
BP	GO:0043406	positive regulation of MAP kinase activity	28/1611	212/24215	0.000407155	0.00508427	0.00362588	Trf/Syk/Robo1/Fgfr1/Htr2a/Magi3/Cd24a/Pxn/Map3k6/Fgd4/Tnik/Kitl/Tiam1/Vegfa/Lrrk2/Cd74/Hgf/Hras/Tlr4/Ptprc/Shc2/Fgf2/Ntf3/Igf1/Itga1/Tdgf1/Fgd2/Wnt5a	28
BP	GO:0043299	leukocyte degranulation	13/1611	67/24215	0.000411219	0.00511649	0.00364886	Syk/Abr/Ywhaz/Itgb2/Bcr/Cd300a/Unc13d/Vamp8/Fcer1g/Myo1f/Rac2/Cd84/Lat2	13
BP	GO:0048146	positive regulation of fibroblast proliferation	13/1611	67/24215	0.000411219	0.00511649	0.00364886	Zmiz1/Cdkn1a/Aqp1/Wnt2/Fn1/Cd74/Esr1/Jun/Itgb3/Fosl2/Igf1/Tdgf1/Wnt5a	13
BP	GO:0050768	negative regulation of neurogenesis	36/1611	299/24215	0.0004189	0.00520266	0.00371031	Efemp1/Lingo1/Cdk5r1/Cd24a/Asap1/Gli3/Ephb2/Trpc6/Gsk3b/Pbx1/Plk2/Foxo3/Tspo/H2-D1/Slit2/Epha3/Map4k4/Cit/Ppp3ca/Abcc8/Sez6/Pmp22/Fstl4/Sema3a/Cers2/Klk8/Apoe/Lrp4/H2-K1/Id4/Nrg1/Hes5/Nkx6-2/Wnt5a/Efna1/Il15ra	36
BP	GO:0008637	apoptotic mitochondrial changes	18/1611	112/24215	0.000419796	0.00520441	0.00371156	Cd24a/Gsk3b/Mtch2/Bcl2l1/Eya2/Tmem14a/Nptx1/Tnfsf10/Plaur/Jun/Bmf/Bbc3/Hgf/Lmna/Siva1/Igf1/Bnip3/Nol3	18
BP	GO:0060491	regulation of cell projection assembly	24/1611	171/24215	0.000421952	0.0052124	0.00371725	Podxl/Ppp1r9a/Syne1/Dbn1/Nckap1/Stau2/Odf2/Slit2/Klf5/Tbc1d30/Cyld/Aqp1/Crocc/Cdc42ep2/Rhog/Hras/Plxnb3/Myo3b/Rac2/Trpm2/Tchp/Epha2/Atp8b1/Eps8l1	24
BP	GO:1903034	regulation of response to wounding	24/1611	171/24215	0.000421952	0.0052124	0.00371725	Cxcr4/Syk/Tnfrsf12a/Prkca/Gsn/Cd9/Ubash3b/Abcc8/Cd36/Asic2/Anxa5/Abat/Cers2/Klf4/Prkg1/Klk8/Apoe/Hras/S100a9/Fcer1g/Tlr4/Wfdc1/Fgf2/Tbxa2r	24
BP	GO:0061041	regulation of wound healing	21/1611	141/24215	0.000423524	0.00522246	0.00372443	Cxcr4/Syk/Tnfrsf12a/Prkca/Gsn/Cd9/Ubash3b/Abcc8/Cd36/Asic2/Anxa5/Abat/Prkg1/Apoe/Hras/S100a9/Fcer1g/Tlr4/Wfdc1/Fgf2/Tbxa2r	21
BP	GO:0010885	regulation of cholesterol storage	5/1611	11/24215	0.000426217	0.00524627	0.00374141	Ehd1/Cd36/Scarb1/Lpl/Nr1h3	5
BP	GO:0010817	regulation of hormone levels	52/1611	483/24215	0.000430814	0.00529341	0.00377503	Fgfr1/Htr2a/Gpr68/Smpd3/Myt1/Ywhaz/Atp1a1/Hif1a/Arhgef7/Cckbr/Inhba/Dkk3/C2cd2l/Rab11fip2/Cacna1a/Syt9/Ppp3cb/Irs1/Rbp4/Map4k4/Pim3/Aqp1/Ppp3ca/Abcc8/Tiam1/Nos1/Pde3b/Acvr1c/Schip1/Scarb1/Vamp8/Egr1/Pcsk6/Esr1/Anxa5/Abat/Pde4c/Slc16a2/Tbx3/Bmp5/Ano1/Spp1/Apln/Slc8b1/Fam129b/Trpm2/Kcnq1/Runx1/Exoc3l/Igf1/Inhbb/Crhbp	52
BP	GO:0046068	cGMP metabolic process	12/1611	59/24215	0.000432862	0.00529968	0.0037795	Pde1b/Gucy1a3/Gucy1a2/Aqp1/Adcy3/Nos1/Vegfa/Apoe/Atp2b2/Adcy8/Nos3/Wnt5a	12
BP	GO:0060324	face development	12/1611	59/24215	0.000432862	0.00529968	0.0037795	Mapk1/Asph/Crispld1/Crispld2/Zfp950/Schip1/Scx/Rara/Csrnp1/Lef1/Tgfb2/Wnt5a	12
MF	GO:0004222	metalloendopeptidase activity	17/1611	103/24215	0.000436894	0.00530497	0.00378328	Bmp1/Pappa/Adam11/Mmp17/Adamts4/Mmp16/Mmp19/Adamts10/Adam15/Kel/Mmp23/Adamtsl2/Adamts1/Mmp14/Adam1a/Pappa2/Mmp3	17
BP	GO:0007044	cell-substrate junction assembly	14/1611	76/24215	0.000437567	0.00530497	0.00378328	Arhgap6/Pxn/Arhgef7/Apod/Epha3/Lama3/Sdc4/Myoc/Fn1/Vegfa/Fmn1/Kdr/Itgb3/Mmp14	14
BP	GO:0021879	forebrain neuron differentiation	14/1611	76/24215	0.000437567	0.00530497	0.00378328	Robo2/Robo1/Fgfr1/Dcx/Prox1/Sox1/Inhba/Slit2/Pou3f4/Sall1/Sema3a/Hes5/Lef1/Wnt5a	14
BP	GO:0051961	negative regulation of nervous system development	38/1611	322/24215	0.000437613	0.00530497	0.00378328	Efemp1/Lingo1/Cdk5r1/Cd24a/Asap1/Gli3/Ephb2/Trpc6/Gsk3b/Pbx1/Plk2/Foxo3/Tspo/H2-D1/Slit2/Tnfrsf21/Epha3/Map4k4/Cit/Ppp3ca/Abcc8/Sez6/Pmp22/Fstl4/Sema3a/Cers2/Klk8/Apoe/Lrp4/H2-K1/Gpr161/Id4/Nrg1/Hes5/Nkx6-2/Wnt5a/Efna1/Il15ra	38
BP	GO:0048762	mesenchymal cell differentiation	26/1611	192/24215	0.000437697	0.00530497	0.00378328	Mapk1/Fgfr1/Trim62/Hif1a/Gsk3b/Phldb1/Gcnt2/Epha3/Kitl/Tiam1/Wnt2/Adam15/Fn1/Vegfa/Plaur/Sema3a/Phactr4/Trip10/Ranbp3l/Lama5/Bambi/Lef1/Snai2/Tgfb2/Wnt5a/Efna1	26
BP	GO:0008347	glial cell migration	11/1611	51/24215	0.000437912	0.00530497	0.00378328	Efemp1/Dcx/Cdk5r1/Gli3/Arhgef7/Tspo/Tiam1/Fn1/Cers2/Csf1/Tgfb2	11
BP	GO:0045926	negative regulation of growth	31/1611	245/24215	0.000438983	0.00530861	0.00378587	Kcnk2/Foxp1/Cdk5r1/Alms1/Cdkn1a/Hif1a/Ppp1r9b/Inhba/Zmat3/Bmpr2/Slit2/Rerg/Rbp4/Cdkn1b/Dnajc2/Cd36/Adam15/Igfbp5/Socs2/Jarid2/Fstl4/Adipor2/Sema3a/Bbc3/Cryab/Sertad1/Hyal2/Tchp/Tgfb2/Wnt5a/Sox17	31
BP	GO:0030218	erythrocyte differentiation	19/1611	122/24215	0.000442745	0.00533539	0.00380497	Plcb1/Ank1/Hif1a/Inhba/Foxo3/Sfxn1/Lmo2/L3mbtl3/Rhag/Fam210b/Vegfa/Dnase2a/Klf1/Casp3/Klf2/Rhd/Hcls1/Spi1/Isg15	19
BP	GO:0050728	negative regulation of inflammatory response	19/1611	122/24215	0.000442745	0.00533539	0.00380497	Nlrc3/Abr/Pglyrp1/Adora2a/Bcr/Slit2/Apod/Socs5/Ctla2a/Cx3cr1/Hgf/Apoe/Fcgr2b/Tnfaip6/Tnfrsf1b/Wfdc1/Nt5e/Metrnl/Nr1h3	19
BP	GO:0006165	nucleoside diphosphate phosphorylation	15/1611	85/24215	0.000448562	0.00535493	0.00381891	Htr2a/Ddit4/Ak4/Hif1a/Mtch2/Cmpk2/Galk1/Nme7/Tigar/Nme1/Gpd1/Hkdc1/Ak7/Igf1/Pgam1	15
BP	GO:0021872	forebrain generation of neurons	15/1611	85/24215	0.000448562	0.00535493	0.00381891	Robo2/Robo1/Fgfr1/Dcx/Prox1/Gli3/Sox1/Inhba/Slit2/Pou3f4/Sall1/Sema3a/Hes5/Lef1/Wnt5a	15
BP	GO:0042991	transcription factor import into nucleus	15/1611	85/24215	0.000448562	0.00535493	0.00381891	Syk/Ptpn22/Gsk3b/Litaf/Dyrk2/Cyld/Ppp3ca/Cd36/Mapk7/Eda/Bag3/Tlr4/Hcls1/Trip6/Nol3	15
BP	GO:0043154	negative regulation of cysteine-type endopeptidase activity involved in apoptotic process	15/1611	85/24215	0.000448562	0.00535493	0.00381891	Rps6ka1/Adora2a/Aqp1/Sh3rf1/Vegfa/Plaur/Klf4/Wnt9a/Hgf/Cryab/Tnfrsf1b/Naip2/Igf1/Lef1/Nol3	15
BP	GO:0106027	neuron projection organization	15/1611	85/24215	0.000448562	0.00535493	0.00381891	Cdk5r1/Ppp1r9a/Dbn1/Lzts3/Stau2/Ephb2/Baiap2/Tanc1/Tiam1/Eef2k/Lrrk2/Ephb3/Apoe/Fcgr2b/Efna1	15
CC	GO:0099568	cytoplasmic region	34/1611	278/24215	0.000449028	0.00535493	0.00381891	Arhgap32/Mapk1/Arhgap33/Ank1/Osbpl8/Ppp1r9a/Asph/Gsn/Itgb2/Ppp1r9b/Baiap2/C2cd2l/Gpsm1/Gria2/Ctgf/Phldb1/Eps8/Hmcn1/Cap1/Ryr1/Lrrk2/Slc2a1/Tmem201/Gad1/Pdlim2/Cldn5/Lamc2/Myo1f/Pard6a/Psen2/Cytip/Tchp/Exoc3l/Stox1	34
CC	GO:0031256	leading edge membrane	20/1611	132/24215	0.000458009	0.0054526	0.00388856	Robo2/Ank1/Robo1/Adora2a/Kcnc1/Lamp5/Ppp1r9b/Atp2b1/Eps8/Abca7/Tiam1/Plekho1/Bmx/Itgb3/Nme1/Nrg1/Myo1d/Itga8/Epha2/Eps8l1	20
CC	GO:0033267	axon part	30/1611	235/24215	0.000463359	0.00550679	0.0039272	Robo2/Ank1/Robo1/Mbp/Gria3/Adora2a/Camk2d/Dbn1/Kcnc1/Tubb4a/Ap1s1/Gjc2/Gria2/Kif13b/Fkbp4/Tiam1/Myoc/Nin/Grik4/Lrrk2/Esr1/Palld/Cldn5/Pard6a/Nrg1/Tnfrsf1b/Myo1d/Blvrb/Pvalb/Crhbp	30
BP	GO:0060996	dendritic spine development	18/1611	113/24215	0.000468823	0.00556213	0.00396667	Cdk5r1/Ppp1r9a/Dbn1/Lzts3/Asap1/Stau2/Ephb2/Plk2/Baiap2/Grn/Tiam1/Eef2k/Lrrk2/Fstl4/Ephb3/Apoe/Nrg1/Efna1	18
BP	GO:0090276	regulation of peptide hormone secretion	28/1611	214/24215	0.000474398	0.00560999	0.0040008	Gpr68/Myt1/Hif1a/Arhgef7/Cckbr/C2cd2l/Syt9/Ppp3cb/Irs1/Rbp4/Map4k4/Pim3/Ppp3ca/Abcc8/Tiam1/Nos1/Pde3b/Acvr1c/Anxa5/Abat/Pde4c/Ano1/Apln/Slc8b1/Trpm2/Kcnq1/Inhbb/Crhbp	28
MF	GO:0019207	kinase regulator activity	26/1611	193/24215	0.000474485	0.00560999	0.0040008	Afap1l2/Als2/Kat2b/Abi2/Cdk5r1/Flrt2/Cd24a/Cdkn1a/Trib2/Sh3bp5/Gprc5b/Socs5/Cdkn1b/Pik3r3/Socs2/Casp3/Ltf/Klf4/Fam20a/Rara/Hyal2/Cdk20/Rac2/Podn/Igf1/Ccne1	26
BP	GO:0060191	regulation of lipase activity	13/1611	68/24215	0.000477881	0.00564047	0.00402254	Fgfr1/Htr2a/Arhgap6/Sort1/Rhoc/Adra1a/Cyr61/Esr1/Angptl4/Ang/Fgf2/Plcd1/Nr1h3	13
BP	GO:1990266	neutrophil migration	17/1611	104/24215	0.000490439	0.0057788	0.00412119	Syk/Prkca/Itgb2/Slit2/S100a8/Cd74/Il1r1/C3ar1/S100a9/Fcer1g/Spp1/Rac2/Ppbp/Ccl11/Itga1/Cxcl5/Ccl6	17
MF	GO:0019208	phosphatase regulator activity	14/1611	77/24215	0.000502549	0.00591138	0.00421574	Arpp19/Ubxn2b/Ppp1r1a/Ppp1r9b/Ppp4r4/Sh3rf2/Lmtk2/Ppp1r15a/Rcan3/Rcan2/Phactr4/Ppp1r14a/Ppp1r16b/Ppp1r17	14
BP	GO:0030801	positive regulation of cyclic nucleotide metabolic process	16/1611	95/24215	0.000505268	0.00593156	0.00423013	Gucy1a3/Gucy1a2/Ramp3/Adora2a/Adcy3/Vip/Nos1/Ramp1/Apoe/Vipr2/Gpr161/Akap12/Nos3/Ramp2/Wnt5a/Calcr	16
BP	GO:0034101	erythrocyte homeostasis	20/1611	133/24215	0.000505985	0.00593156	0.00423013	Plcb1/Ank1/Cd24a/Hif1a/Inhba/Foxo3/Sfxn1/Lmo2/L3mbtl3/Rhag/Fam210b/Vegfa/Dnase2a/Klf1/Casp3/Klf2/Rhd/Hcls1/Spi1/Isg15	20
BP	GO:0090199	regulation of release of cytochrome c from mitochondria	10/1611	44/24215	0.000508536	0.00595134	0.00424424	Bcl2l1/Tnfsf10/Plaur/Bmf/Bbc3/Hgf/Lmna/Igf1/Bnip3/Nol3	10
BP	GO:0050807	regulation of synapse organization	21/1611	143/24215	0.000513123	0.00598513	0.00426833	Lrrtm2/Ppp1r9a/Flrt2/Prkca/Dbn1/Adgrl2/Pgrmc1/Stau2/Ephb2/Lrrn1/Adgrb2/Tiam1/Eef2k/Asic2/Ephb3/Klk8/Apoe/Lrp4/Fzd9/Tpbg/Wnt5a	21
BP	GO:0060348	bone development	26/1611	194/24215	0.000513958	0.00598513	0.00426833	Gpr68/Gli3/Foxn3/Mmp16/Ryr1/Sparc/Myoc/Csgalnact1/Scx/Fat4/Ltf/Tyrobp/Kdr/Runx2/Rara/Ptprc/Papss2/Col27a1/Ranbp3l/Mmp14/Igf1/Hspg2/Nab2/Serpinh1/Pappa2/Thbs3	26
BP	GO:0046890	regulation of lipid biosynthetic process	22/1611	153/24215	0.000514028	0.00598513	0.00426833	Htr2a/Lpgat1/Smpd3/Prox1/Atp1a1/Dbi/Tspo/Dkk3/Cyr61/Thrsp/Scarb1/Egr1/Ccdc3/Prkg1/Apoe/Ormdl2/Bmp5/Slc45a3/Pdk4/Igf1/Snai2/Nr1h3	22
BP	GO:0046676	negative regulation of insulin secretion	11/1611	52/24215	0.000522418	0.00607255	0.00433068	Irs1/Map4k4/Pim3/Ppp3ca/Abcc8/Nos1/Pde3b/Acvr1c/Pde4c/Kcnq1/Inhbb	11
BP	GO:0045861	negative regulation of proteolysis	37/1611	314/24215	0.000531693	0.00616996	0.00440015	Timp4/Rps6ka1/A2m/Adora2a/Plat/Serpini1/Aqp1/Sh3rf1/Ctla2a/Mtm1/Serpinb1a/Vegfa/Ngp/Lrrk2/Lxn/Plaur/Serpina9/Ltf/Klf4/Wnt9a/Hgf/Alad/Cryab/Serpina3n/Tfpi/Pi15/Psen2/Tnfrsf1b/Naip2/Wfdc1/Igf1/Lef1/Nr1h3/Ecm1/Nol3/Efna1/Spint2	37
BP	GO:0010614	negative regulation of cardiac muscle hypertrophy	7/1611	23/24215	0.000541243	0.00625972	0.00446416	Foxp1/Gsk3b/Errfi1/Jarid2/Fbxo32/Foxo1/Lmna	7
BP	GO:1904646	cellular response to amyloid-beta	7/1611	23/24215	0.000541243	0.00625972	0.00446416	Cacna2d1/Gsk3b/Cacna1a/Cd36/Fcgr2b/Tlr4/Igf1	7
BP	GO:0002793	positive regulation of peptide secretion	35/1611	292/24215	0.000542715	0.00626623	0.0044688	Syk/Mbp/Adora2a/Gpr68/Ptpn22/Hif1a/Arhgef7/Cckbr/C2cd2l/Ppp3cb/Irs1/Rbp4/Crtam/Panx1/Cd36/Npy2r/S100a8/Vamp8/Abat/Lpl/Rph3al/S100a9/Hyal2/H2-T23/Rab34/Ano1/Apln/Tlr4/Trpm2/Ang/Cd84/Igf1/Tgfb2/Wnt5a/Tnfrsf14	35
BP	GO:0030072	peptide hormone secretion	32/1611	259/24215	0.000545128	0.00628356	0.00448116	Gpr68/Smpd3/Myt1/Hif1a/Arhgef7/Cckbr/C2cd2l/Rab11fip2/Syt9/Ppp3cb/Irs1/Rbp4/Map4k4/Pim3/Aqp1/Ppp3ca/Abcc8/Tiam1/Nos1/Pde3b/Acvr1c/Anxa5/Abat/Pde4c/Ano1/Apln/Slc8b1/Trpm2/Kcnq1/Exoc3l/Inhbb/Crhbp	32
BP	GO:0021987	cerebral cortex development	17/1611	105/24215	0.000549537	0.00630276	0.00449485	Plcb1/Robo1/Fgfr1/Dcx/Btbd3/Cdk5r1/Pou3f3/Gli3/Hif1a/Gsk3b/Slit2/Cdon/Cx3cr1/Fat4/Sema3a/Pou3f2/Nde1	17
BP	GO:0051209	release of sequestered calcium ion into cytosol	17/1611	105/24215	0.000549537	0.00630276	0.00449485	Htr2a/Camk2d/Asph/Dbi/Cyba/Ubash3b/Ryr1/Tpcn2/Bbc3/Itgb3/Itpr1/Ptprc/Slc8b1/Trpm2/Fgf2/Tgfb2/Nol3	17
BP	GO:0051283	negative regulation of sequestering of calcium ion	17/1611	105/24215	0.000549537	0.00630276	0.00449485	Htr2a/Camk2d/Asph/Dbi/Cyba/Ubash3b/Ryr1/Tpcn2/Bbc3/Itgb3/Itpr1/Ptprc/Slc8b1/Trpm2/Fgf2/Tgfb2/Nol3	17
BP	GO:0021953	central nervous system neuron differentiation	28/1611	216/24215	0.000551226	0.00631163	0.00450118	Kndc1/Robo2/Robo1/Fgfr1/Lingo1/Dcx/Cdh11/Prkca/Prox1/Gli3/Ephb2/Sox1/Inhba/Cacna1a/Slit2/Pou3f4/Sox5/Wnt2/Nin/Sall1/Sema3a/Ephb3/Atp2b2/Id4/Hes5/Lef1/Nkx6-2/Wnt5a	28
BP	GO:0022029	telencephalon cell migration	13/1611	69/24215	0.000553471	0.00632683	0.00451202	Cxcr4/Robo1/Fgfr1/Dcx/Cdk5r1/Pou3f3/Gli3/Slit2/Lrrk2/Cx3cr1/Sema3a/Pou3f2/Nrg1	13
BP	GO:0006688	glycosphingolipid biosynthetic process	6/1611	17/24215	0.000561295	0.00634263	0.00452329	St8sia4/St8sia6/A3galt2/Gal3st1/B4galnt1/St8sia2	6
BP	GO:0007350	blastoderm segmentation	6/1611	17/24215	0.000561295	0.00634263	0.00452329	Nckap1/Pcsk6/Sema3a/Tbx3/Tdgf1/Wnt5a	6
MF	GO:0016646	oxidoreductase activity, acting on the CH-NH group of donors, NAD or NADP as acceptor	6/1611	17/24215	0.000561295	0.00634263	0.00452329	Aldh1l2/Mthfd1l/Mthfd2l/Pycr2/Mthfd2/Blvrb	6
BP	GO:0032656	regulation of interleukin-13 production	6/1611	17/24215	0.000561295	0.00634263	0.00452329	Tnfrsf21/Arg2/Rara/H2-T23/Tlr4/Lef1	6
BP	GO:0090036	regulation of protein kinase C signaling	6/1611	17/24215	0.000561295	0.00634263	0.00452329	Adra1a/Sez6/Vegfa/Ulk4/Akap12/Wnt5a	6
CC	GO:0098644	complex of collagen trimers	6/1611	17/24215	0.000561295	0.00634263	0.00452329	Col4a2/Col4a1/Col4a5/Col27a1/Col4a3/Col11a1	6
BP	GO:1903209	positive regulation of oxidative stress-induced cell death	6/1611	17/24215	0.000561295	0.00634263	0.00452329	Foxp1/Foxo3/Tlr4/Trpm2/Endog/Mmp3	6
BP	GO:0043409	negative regulation of MAPK cascade	22/1611	154/24215	0.000562761	0.00634879	0.00452768	Ptprr/Prkca/Hsph1/Ptpn22/Rgs14/Ephb2/Gsk3b/Cd300a/Dusp6/Dusp1/Dact1/Errfi1/Dusp16/Foxo1/Klf4/Mapk7/Apoe/Hyal2/Tlr4/Igf1/Rps6ka6/Efna1	22
BP	GO:0070663	regulation of leukocyte proliferation	29/1611	227/24215	0.000564102	0.00635352	0.00453105	Syk/Cd24a/Ptpn22/Cd4/Cdkn1a/Cd300a/Slc39a10/Tnfrsf21/Gpnmb/Kitl/Sdc4/Ido1/Arg2/Cd74/Casp3/H2-Aa/Fcgr2b/Zap70/H2-T23/Tlr4/Ptprc/Rac2/Csf1/Foxj1/Vcam1/Igf1/Tnfrsf14/Lrrc32/Cebpb	29
BP	GO:0016525	negative regulation of angiogenesis	15/1611	87/24215	0.00057945	0.00650513	0.00463918	Adgrb2/Abcc8/Sparc/Cd36/Pde3b/Cnmd/Ngp/Col4a2/Cx3cr1/Ptprm/Klf4/Ecscr/Col4a3/Adamts1/Epha2	15
BP	GO:0046939	nucleotide phosphorylation	15/1611	87/24215	0.00057945	0.00650513	0.00463918	Htr2a/Ddit4/Ak4/Hif1a/Mtch2/Cmpk2/Galk1/Nme7/Tigar/Nme1/Gpd1/Hkdc1/Ak7/Igf1/Pgam1	15
BP	GO:0006936	muscle contraction	34/1611	282/24215	0.000581695	0.0065111	0.00464343	Cxcr4/Gucy1a3/Htr2a/Prkca/Sstr2/Cacna2d1/Camk2d/Dbn1/Smpd3/Jup/Atp1a1/Slmap/Scn5a/Dock5/Ctgf/Homer1/Adra1a/Myh14/Myl4/Nos1/Ryr1/Fxyd1/Npy2r/Arg2/Tpcn2/Abat/Chrnb1/Prkg1/Npnt/Tnni1/Psen2/Arhgap42/Kcnq1/Tbxa2r	34
BP	GO:0014020	primary neural tube formation	18/1611	115/24215	0.000581871	0.0065111	0.00464343	Plxnb2/Sema4c/Nckap1/Hif1a/Prickle1/Sdc4/Fzd1/Sall1/Phactr4/Kdm2b/Rara/Mthfd1l/Bmp5/Fzd6/Tgfb2/Wnt5a/Cthrc1/Spint2	18
MF	GO:0001968	fibronectin binding	8/1611	30/24215	0.000588557	0.00657524	0.00468918	Ctgf/Sdc4/Myoc/Vegfa/Igfbp5/Ctss/Itgb3/Ctsk	8
BP	GO:0010171	body morphogenesis	12/1611	61/24215	0.000595526	0.00664233	0.00473702	Asph/Nckap1/Crispld1/Phldb1/Crispld2/Zfp950/Cdon/Schip1/Scx/Csrnp1/Lef1/Tgfb2	12
CC	GO:0098797	plasma membrane protein complex	29/1611	228/24215	0.000606128	0.00674966	0.00481356	Syk/Gfra1/Jup/Itgb2/Gjc2/H2-D1/Lin7a/Gjb1/Abcc8/Ldlrap1/Itgax/Gnb4/Cd74/Casp3/H2-Aa/Sgcd/Itgb3/H2-Eb1/Lrp4/H2-K1/Npnt/H2-T23/Gjb6/Fcer1g/Gng11/Vcam1/Itga8/Igf1/Itga1	29
BP	GO:0032943	mononuclear cell proliferation	36/1611	305/24215	0.000608093	0.00676062	0.00482138	Cxcr4/Syk/Cd24a/Ephb6/Ptpn22/Cd4/Cdkn1a/Itgb2/Cd300a/Slc39a10/Satb1/Tnfrsf21/Gpnmb/Sdc4/Ido1/Arg2/Cd74/Casp3/H2-Aa/Fcgr2b/Zap70/H2-T23/Msn/Tlr4/Ptprc/Rac2/Csf1/Foxj1/Vcam1/Shb/Slc11a1/Igf1/Lef1/Tnfrsf14/Lrrc32/Cebpb	36
BP	GO:0051282	regulation of sequestering of calcium ion	17/1611	106/24215	0.000614649	0.00681873	0.00486283	Htr2a/Camk2d/Asph/Dbi/Cyba/Ubash3b/Ryr1/Tpcn2/Bbc3/Itgb3/Itpr1/Ptprc/Slc8b1/Trpm2/Fgf2/Tgfb2/Nol3	17
BP	GO:0061001	regulation of dendritic spine morphogenesis	10/1611	45/24215	0.000615298	0.00681873	0.00486283	Cdk5r1/Ppp1r9a/Dbn1/Lzts3/Stau2/Baiap2/Tiam1/Eef2k/Lrrk2/Efna1	10
BP	GO:1901343	negative regulation of vasculature development	16/1611	97/24215	0.000640597	0.00707634	0.00504654	Adgrb2/Klf5/Abcc8/Sparc/Cd36/Pde3b/Cnmd/Ngp/Col4a2/Cx3cr1/Ptprm/Klf4/Ecscr/Col4a3/Adamts1/Epha2	16
BP	GO:1904375	regulation of protein localization to cell periphery	16/1611	97/24215	0.000640597	0.00707634	0.00504654	Ramp3/Camk2d/Pgrmc1/Wnk3/Ppfia1/Ephb2/Ppp1r9b/Tmbim1/Ar/Rab11fip2/Bcl2l1/Ldlrap1/Vamp8/Vti1b/Rhog/Epha2	16
BP	GO:0048736	appendage development	26/1611	197/24215	0.000650166	0.0071591	0.00510556	Fgfr1/Asph/Gli3/Aff3/Pbx1/Bmpr2/Zbtb16/Rnf165/Fmn1/Scx/Chst11/Sall1/Wnt9a/Runx2/Rara/Lrp4/Rspo2/Tbx3/Psen2/Sp9/Smoc1/Fzd6/Lef1/Tgfb2/Wnt5a/Tbx2	26
BP	GO:0060173	limb development	26/1611	197/24215	0.000650166	0.0071591	0.00510556	Fgfr1/Asph/Gli3/Aff3/Pbx1/Bmpr2/Zbtb16/Rnf165/Fmn1/Scx/Chst11/Sall1/Wnt9a/Runx2/Rara/Lrp4/Rspo2/Tbx3/Psen2/Sp9/Smoc1/Fzd6/Lef1/Tgfb2/Wnt5a/Tbx2	26
CC	GO:0016324	apical plasma membrane	35/1611	295/24215	0.0006541	0.00719092	0.00512826	Trf/Fat1/Podxl/Cacnb3/Lzts1/Kcnk2/Stk26/Atp1a1/Atp2b1/C2cd2l/Bmpr2/Cyba/Cd9/Aqp1/Tnik/Abca7/Slc4a2/Fxyd1/Shank2/Fn1/Slc2a1/Slc12a2/Prom1/Marveld2/Aqp6/Itgb3/Atp2b2/Hyal2/Msn/Gjb6/Ano1/Tdgf1/Atp8b1/Trpm6/Abcc6	35
BP	GO:0036473	cell death in response to oxidative stress	15/1611	88/24215	0.00065626	0.00719174	0.00512884	Foxp1/Hsph1/Stk26/Hif1a/Foxo3/Fzd1/Lrrk2/Nup93/Hgf/Mapk7/Tlr4/Trpm2/Endog/Nol3/Mmp3	15
BP	GO:0051897	positive regulation of protein kinase B signaling	15/1611	88/24215	0.00065626	0.00719174	0.00512884	Ramp3/Osbpl8/Tnfaip8l3/Gcnt2/Tspyl5/Myoc/Vegfa/Igfbp5/Rara/Nrg1/Hcls1/Fgf2/Igf1/Calcr/Stox1	15
BP	GO:0002040	sprouting angiogenesis	14/1611	79/24215	0.00065737	0.00719247	0.00512935	Robo1/Slit2/Hdac9/Rspo3/Vegfa/Kdr/Klf4/Ppp1r16b/Fgf2/Clec14a/Lef1/Ramp2/Epha2/Tdgf1	14
BP	GO:0002262	myeloid cell homeostasis	23/1611	166/24215	0.000660646	0.00721685	0.00514675	Plcb1/Ank1/Cd24a/Hif1a/Inhba/Foxo3/Sfxn1/Lmo2/L3mbtl3/Kitl/Rhag/Fam210b/Vegfa/Dnase2a/Klf1/Casp3/Klf2/Rhd/Fcgr2b/Fcer1g/Hcls1/Spi1/Isg15	23
MF	GO:0005267	potassium channel activity	19/1611	126/24215	0.000666965	0.0072514	0.00517139	Kcnq5/Kcnk10/Kcnk2/Kcnj12/Kcnc1/Lrrc55/Kcnk3/Kcnb2/Gria2/Kcnk12/Aqp1/Abcc8/Pkd2l1/Kcnd1/Kcnab3/Kcnk9/Kcnh4/Kcnq1/Kcng4	19
BP	GO:0030010	establishment of cell polarity	19/1611	126/24215	0.000666965	0.0072514	0.00517139	Mark1/Gsn/Kif26b/Gsk3b/Rab11fip2/Cyth1/Frmd4a/Fez1/Ust/Syne4/Nde1/Msn/Pard6a/Lmna/Foxj1/Hes5/Nek3/Wnt5a/Lama1	19
MF	GO:0044325	ion channel binding	19/1611	126/24215	0.000666965	0.0072514	0.00517139	Ppp1r9a/Camk2d/Ywhaz/Kcnc1/Lrrc55/Ppp1r9b/Kcnb2/Scn5a/Tspo/Pacs2/Tcaf1/Homer1/Abcc8/Nos1/Panx1/Lrrk2/Calm2/Kcnq1/Kcng4	19
BP	GO:0008544	epidermis development	37/1611	318/24215	0.000675116	0.00731694	0.00521812	Fgfr1/Pcdh15/Dbi/Inhba/Flnb/Satb1/Mreg/Maff/Txnip/Clic4/Errfi1/Fst/Cdh23/Igfbp5/Casp3/Klf4/Palld/Pou3f2/Eda/Lrp4/Atp2b2/Myo3b/Psen2/Hes5/Mycl/Lama5/Fosl2/Fzd6/Runx1/Ntf3/Dnase1l2/Tgfb2/Epha2/Nab2/Ppl/Wnt5a/Krt10	37
BP	GO:0070661	leukocyte proliferation	37/1611	318/24215	0.000675116	0.00731694	0.00521812	Cxcr4/Syk/Cd24a/Ephb6/Ptpn22/Cd4/Cdkn1a/Itgb2/Cd300a/Slc39a10/Satb1/Tnfrsf21/Gpnmb/Kitl/Sdc4/Ido1/Arg2/Cd74/Casp3/H2-Aa/Fcgr2b/Zap70/H2-T23/Msn/Tlr4/Ptprc/Rac2/Csf1/Foxj1/Vcam1/Shb/Slc11a1/Igf1/Lef1/Tnfrsf14/Lrrc32/Cebpb	37
BP	GO:0032944	regulation of mononuclear cell proliferation	28/1611	219/24215	0.000686941	0.00742718	0.00529674	Syk/Cd24a/Ptpn22/Cd4/Cdkn1a/Cd300a/Slc39a10/Tnfrsf21/Gpnmb/Sdc4/Ido1/Arg2/Cd74/Casp3/H2-Aa/Fcgr2b/Zap70/H2-T23/Tlr4/Ptprc/Rac2/Csf1/Foxj1/Vcam1/Igf1/Tnfrsf14/Lrrc32/Cebpb	28
BP	GO:1903532	positive regulation of secretion by cell	46/1611	422/24215	0.000689287	0.00742718	0.00529674	Syk/Fgfr1/Mbp/Prkca/Adora2a/Gpr68/Smpd3/Ptpn22/Hif1a/Arhgef7/Itgb2/Cckbr/C2cd2l/Syt9/Bcl2l1/Ppp3cb/Irs1/Rbp4/Unc13d/Sdc4/Crtam/Panx1/Cd36/Npy2r/Vamp8/Abat/Lpl/Sdc1/Rph3al/Hyal2/H2-T23/Rab34/Fcer1g/Ano1/Apln/Tlr4/Trpm2/Ang/Runx1/Plcd1/Cd84/Igf1/Tgfb2/Wnt5a/Inhbb/Tnfrsf14	46
MF	GO:0035256	G-protein coupled glutamate receptor binding	5/1611	12/24215	0.000690675	0.00742718	0.00529674	Adora2a/Homer1/Homer3/Calm2/Esr1	5
BP	GO:0043312	neutrophil degranulation	5/1611	12/24215	0.000690675	0.00742718	0.00529674	Syk/Abr/Itgb2/Bcr/Myo1f	5
BP	GO:0061299	retina vasculature morphogenesis in camera-type eye	5/1611	12/24215	0.000690675	0.00742718	0.00529674	Clic4/Vegfa/Col4a1/Rhoj/Lama1	5
BP	GO:0035082	axoneme assembly	12/1611	62/24215	0.000694382	0.00743226	0.00530037	Armc4/Lrrc6/Ttll1/Ccdc63/Dnah12/Drc1/Spag16/Ak7/Iqcg/Rsph4a/Lrguk/Dnah5	12
BP	GO:0060997	dendritic spine morphogenesis	12/1611	62/24215	0.000694382	0.00743226	0.00530037	Cdk5r1/Ppp1r9a/Dbn1/Lzts3/Stau2/Ephb2/Baiap2/Tiam1/Eef2k/Lrrk2/Ephb3/Efna1	12
BP	GO:2000179	positive regulation of neural precursor cell proliferation	12/1611	62/24215	0.000694382	0.00743226	0.00530037	Trf/Prox1/Gli3/Hif1a/Gjc2/Smarcd3/Cdon/Vegfa/Cx3cr1/Fzd9/Fgf2/Igf1	12
MF	GO:0005109	frizzled binding	9/1611	38/24215	0.000698515	0.00745335	0.0053154	Magi3/Rspo3/Wnt2/Myoc/Fzd1/Wnt9a/Bambi/Wnt5a/Cthrc1	9
BP	GO:0060122	inner ear receptor stereocilium organization	9/1611	38/24215	0.000698515	0.00745335	0.0053154	Pcdh15/Alms1/Sdc4/Cdh23/Fat4/Atp2b2/Myo3b/Hes5/Cthrc1	9
BP	GO:0032870	cellular response to hormone stimulus	50/1611	470/24215	0.000718467	0.00764097	0.00544921	Plcb1/Soga1/Kat2b/Osbpl8/Rorc/Prkca/Ddit4/Sstr2/Prkcb/Atp1a1/Pxn/Gsk3b/Inhba/Sgk1/Sesn3/Baiap2/Ar/Lmo2/Epha3/Irs1/Hdac9/Aqp1/Fkbp4/Pik3r3/Pde3b/Bcar1/Jund/Pdk2/Socs2/Esr1/Adipor2/Anxa5/Fbxo32/Jun/Eif4ebp1/Kank2/Foxo1/Cpeb1/Rara/Ppargc1b/Pdk4/Rarres2/H2afz/Prlr/Igf1/Padi2/Nr1h3/Tusc5/Inhbb/Crhbp	50
BP	GO:0060419	heart growth	16/1611	98/24215	0.000719136	0.00764097	0.00544921	Fgfr1/Kcnk2/Foxp1/Camk2d/Prox1/Sorbs2/Rbp4/Dusp6/Wnt2/Jarid2/Prkg1/Trip10/Fgf2/Igf1/Tgfb2/Tbx2	16
BP	GO:0030574	collagen catabolic process	7/1611	24/24215	0.000720533	0.00764097	0.00544921	Mmp16/Mmp19/Adam15/Ctss/Mmp14/Ctsk/Mmp3	7
BP	GO:0030728	ovulation	7/1611	24/24215	0.000720533	0.00764097	0.00544921	Alms1/Inhba/Foxo3/Plat/Nos3/Adamts1/Inhbb	7
BP	GO:0006470	protein dephosphorylation	28/1611	220/24215	0.000738262	0.00781621	0.00557419	Ptprr/Arpp19/Ywhab/Ptpn22/Ppp1r9b/Ppp4r4/Cd300a/Slc39a10/Pdp1/Ppp3cb/Ppp3ca/Dusp6/Rprd1a/Ubash3b/Ppp1r15a/Dusp1/Ppm1d/Eya2/Mtm1/Ptprm/Ppp1r16b/Dusp14/Cdc25a/Ptpn21/Ptprc/Dusp18/Itga1/Eya4	28
BP	GO:0060761	negative regulation of response to cytokine stimulus	10/1611	46/24215	0.000739911	0.00781621	0.00557419	Robo1/Traip/Slit2/Ccdc3/Klf4/Mapk7/Ptprc/Padi2/Ecm1/Nol3	10
BP	GO:0001959	regulation of cytokine-mediated signaling pathway	15/1611	89/24215	0.00074156	0.00781621	0.00557419	Syk/Robo1/Cd24a/Traip/Slit2/Cyld/Cd74/Ccdc3/Il1r1/Ptprc/Csf1/Padi2/Wnt5a/Ecm1/Nol3	15
BP	GO:0021543	pallium development	21/1611	147/24215	0.000742727	0.00781621	0.00557419	Plcb1/Robo1/Fgfr1/Dcx/Btbd3/Cdk5r1/Pou3f3/Prox1/Tmem108/Gli3/Hif1a/Gsk3b/Slit2/Cdon/Cx3cr1/Fat4/Sema3a/Pou3f2/Nde1/Id4/Lef1	21
BP	GO:0051017	actin filament bundle assembly	21/1611	147/24215	0.000742727	0.00781621	0.00557419	Ppp1r9a/Pcdh15/Alms1/Zyx/Dbn1/Ppfia1/Arhgap6/Pxn/Baiap2/Ctgf/Eps8/Sdc4/Myoc/Synpo/Myo1b/Kank2/Arhgef10/Asap3/Synpo2/Pdlim4/Lcp1	21
MF	GO:0004864	protein phosphatase inhibitor activity	8/1611	31/24215	0.000747435	0.00784439	0.00559428	Arpp19/Ppp1r1a/Ppp1r9b/Sh3rf2/Lmtk2/Phactr4/Ppp1r14a/Ppp1r17	8
BP	GO:0032945	negative regulation of mononuclear cell proliferation	14/1611	80/24215	0.000748819	0.00784439	0.00559428	Cd24a/Cd300a/Tnfrsf21/Gpnmb/Sdc4/Ido1/Arg2/Casp3/H2-Aa/Fcgr2b/Foxj1/Tnfrsf14/Lrrc32/Cebpb	14
BP	GO:0050672	negative regulation of lymphocyte proliferation	14/1611	80/24215	0.000748819	0.00784439	0.00559428	Cd24a/Cd300a/Tnfrsf21/Gpnmb/Sdc4/Ido1/Arg2/Casp3/H2-Aa/Fcgr2b/Foxj1/Tnfrsf14/Lrrc32/Cebpb	14
BP	GO:0030308	negative regulation of cell growth	23/1611	168/24215	0.000781616	0.00817553	0.00583044	Foxp1/Cdk5r1/Cdkn1a/Ppp1r9b/Inhba/Zmat3/Bmpr2/Slit2/Rerg/Cdkn1b/Dnajc2/Adam15/Fstl4/Adipor2/Sema3a/Bbc3/Cryab/Sertad1/Hyal2/Tchp/Tgfb2/Wnt5a/Sox17	23
BP	GO:1901293	nucleoside phosphate biosynthetic process	35/1611	298/24215	0.000785184	0.00820041	0.00584818	Mapk1/Gucy1a3/Gucy1a2/Adora2a/Ak4/Bcl2l1/P2ry13/Oprl1/Aqp1/Adcy3/Cap1/Vip/Nos1/Cmpk2/Npy2r/Ramp1/Nme7/Nme1/Apoe/Adcy8/Mthfd2l/Vipr2/Adssl1/Gpr161/Dctd/Akap12/Papss2/Nos3/Prps2/Ak7/Nt5e/Ramp2/Nmnat3/Naprt/Calcr	35
BP	GO:0071801	regulation of podosome assembly	6/1611	18/24215	0.000794778	0.00827935	0.00590447	Gsn/Asap1/Palld/Msn/Hck/Lcp1	6
BP	GO:0048675	axon extension	18/1611	118/24215	0.000795144	0.00827935	0.00590447	Dcx/Cdk5r1/Tnfrsf12a/Islr2/Dbn1/Gsk3b/Bmpr2/Slit2/Ttl/Cdh4/Fn1/Vegfa/Sema3a/Sema5b/Apoe/Plxnb3/Nrg1/Wnt5a	18
MF	GO:0022843	voltage-gated cation channel activity	20/1611	138/24215	0.000816883	0.00848128	0.00604848	Cacnb3/Kcnq5/Kcnk2/Kcnj12/Cacna2d1/Cacna2d3/Kcnc1/Lrrc55/Kcnk3/Kcnb2/Cacna1a/Ryr1/Kcnd1/Tpcn2/Cacng4/Kcnab3/Kcnk9/Kcnh4/Kcnq1/Kcng4	20
BP	GO:0023061	signal release	48/1611	449/24215	0.000816998	0.00848128	0.00604848	Fgfr1/Htr2a/Ppp1r9a/Adora2a/Gpr68/Smpd3/Myt1/Ywhaz/Syt12/Hif1a/Otof/Arhgef7/Cckbr/Inhba/C2cd2l/Rab11fip2/Cacna1a/Lin7a/Syt9/Bcl2l1/Ppp3cb/Irs1/Rbp4/Map4k4/Pim3/Aqp1/Ppp3ca/Abcc8/Tiam1/Nos1/Pde3b/Acvr1c/Vamp8/Lrrk2/Anxa5/Abat/Pde4c/Tbx3/Ano1/Apln/Slc8b1/Fam129b/Trpm2/Kcnq1/Runx1/Exoc3l/Inhbb/Crhbp	48
BP	GO:2000181	negative regulation of blood vessel morphogenesis	15/1611	90/24215	0.000836087	0.00866638	0.00618049	Adgrb2/Abcc8/Sparc/Cd36/Pde3b/Cnmd/Ngp/Col4a2/Cx3cr1/Ptprm/Klf4/Ecscr/Col4a3/Adamts1/Epha2	15
BP	GO:0021885	forebrain cell migration	13/1611	72/24215	0.000843438	0.00872945	0.00622547	Cxcr4/Robo1/Fgfr1/Dcx/Cdk5r1/Pou3f3/Gli3/Slit2/Lrrk2/Cx3cr1/Sema3a/Pou3f2/Nrg1	13
BP	GO:0048608	reproductive structure development	47/1611	438/24215	0.000849955	0.00876947	0.00625401	Mapk1/H3f3b/Hif1a/Inhba/Foxo3/Ar/Bmpr2/Bcl2l1/Rbp4/Kitl/Fkbp4/Rspo3/Cdkn1b/Cyr61/Wnt2/Schip1/Vegfa/Fst/Ybx3/Nfe2/Ldoc1/Plaur/Esr1/Sema3a/Lrrc6/Kdr/Vwf/Rara/Tbx3/Bmp5/Prdx4/Id4/Nos3/Zfp568/Vcam1/Adamts1/Runx1/Prlr/Plcd1/Igf1/Lef1/Tcf7/Tgfb2/Tfeb/Wnt5a/Cebpb/Spint2	47
BP	GO:0043534	blood vessel endothelial cell migration	14/1611	81/24215	0.000850786	0.00876947	0.00625401	Robo1/Prkca/Slit2/Hdac9/Vegfa/Scarb1/Kdr/Klf4/Apoe/Fgf2/Clec14a/Epha2/Tdgf1/Efna1	14
BP	GO:0061387	regulation of extent of cell growth	17/1611	109/24215	0.000851121	0.00876947	0.00625401	Dcx/Cdk5r1/Tnfrsf12a/Islr2/Dbn1/Gsk3b/Bmpr2/Slit2/Ttl/Cdh4/Fn1/Vegfa/Fstl4/Sema3a/Apoe/Nrg1/Wnt5a	17
BP	GO:0002042	cell migration involved in sprouting angiogenesis	9/1611	39/24215	0.000855073	0.00878394	0.00626432	Robo1/Slit2/Hdac9/Vegfa/Kdr/Klf4/Fgf2/Clec14a/Tdgf1	9
BP	GO:0060325	face morphogenesis	9/1611	39/24215	0.000855073	0.00878394	0.00626432	Asph/Crispld1/Crispld2/Zfp950/Schip1/Scx/Csrnp1/Lef1/Tgfb2	9
BP	GO:0002886	regulation of myeloid leukocyte mediated immunity	11/1611	55/24215	0.00086142	0.00880974	0.00628273	Syk/Abr/Itgb2/Bcr/Cd300a/Unc13d/Vamp8/Fcer1g/Rac2/Cd84/Cxcl5	11
CC	GO:0032589	neuron projection membrane	11/1611	55/24215	0.00086142	0.00880974	0.00628273	Robo2/Ank1/Robo1/Adora2a/Kcnc1/Lamp5/Ppp1r9b/Atp2b1/Nrg1/Myo1d/Itga8	11
BP	GO:0060350	endochondral bone morphogenesis	11/1611	55/24215	0.00086142	0.00880974	0.00628273	Mmp16/Csgalnact1/Scx/Runx2/Rara/Col27a1/Mmp14/Hspg2/Nab2/Serpinh1/Thbs3	11
BP	GO:0035051	cardiocyte differentiation	22/1611	159/24215	0.000871447	0.00889908	0.00634644	Mapk1/Foxp1/Camk2d/Prox1/Sorbs2/Gsk3b/Klf5/Prickle1/Nexn/Vegfa/Prkg1/Rara/Tbx3/Fhl2/Lmna/Nrg1/Trip10/Igf1/Tgfb2/Tdgf1/Tbx2/Sox17	22
MF	GO:0000987	core promoter proximal region sequence-specific DNA binding	46/1611	427/24215	0.000883528	0.00899316	0.00641353	Etv1/Foxp1/Rorc/Smarcd2/Gli3/Tcf20/Zbtb7b/Sox1/Pbx1/Skil/Ar/Klf16/Klf5/Litaf/Zfp219/Zfp239/Onecut2/Meox1/Jund/Mzf1/Nfe2/Klf1/Sall1/Esr1/Jun/Mkx/Klf4/Runx2/Klf6/Pou3f2/Tbx3/Ifi207/Cebpd/Foxj1/Nfkb2/H2afz/Lef1/Fos/Tfeb/Nkx6-2/Rfx2/Nr1h3/Spi1/Tbx2/Egr2/Cebpb	46
BP	GO:0043300	regulation of leukocyte degranulation	10/1611	47/24215	0.000884573	0.00899316	0.00641353	Syk/Abr/Itgb2/Bcr/Cd300a/Unc13d/Vamp8/Fcer1g/Rac2/Cd84	10
BP	GO:0051196	regulation of coenzyme metabolic process	10/1611	47/24215	0.000884573	0.00899316	0.00641353	Htr2a/Ddit4/Hif1a/Mtch2/Pdk2/Tigar/Gpd1/Pdk4/Igf1/Pgam1	10
BP	GO:0006937	regulation of muscle contraction	21/1611	149/24215	0.000887598	0.00901062	0.00642598	Gucy1a3/Prkca/Sstr2/Dbn1/Jup/Atp1a1/Scn5a/Dock5/Ctgf/Adra1a/Ryr1/Fxyd1/Npy2r/Arg2/Abat/Prkg1/Npnt/Tnni1/Arhgap42/Kcnq1/Tbxa2r	21
BP	GO:0072006	nephron development	20/1611	139/24215	0.000895707	0.00907957	0.00647516	Pou3f3/Gli3/Kif26b/Pbx1/Aqp1/Vegfa/Fmn1/Nup93/Egr1/Sall1/Fat4/Prom1/C3ar1/Itgb3/Npnt/Hes5/Lama5/Col4a3/Fgf2/Nid1	20
BP	GO:0034330	cell junction organization	27/1611	212/24215	0.000899495	0.00910458	0.006493	Prkca/Jup/Arhgap6/Pxn/Arhgef7/Ugt8a/Apod/Epha3/Rhoc/Cd9/Abcc8/Lama3/Sdc4/Myoc/Fn1/Vegfa/Fmn1/Marveld2/Kdr/Itgb3/Cldn5/Frmpd2/Pard6a/Mmp14/Ramp2/Snai2/Tgfb2	27
BP	GO:0046883	regulation of hormone secretion	33/1611	278/24215	0.000909689	0.00919426	0.00655695	Fgfr1/Htr2a/Gpr68/Myt1/Hif1a/Arhgef7/Cckbr/Inhba/C2cd2l/Syt9/Ppp3cb/Irs1/Rbp4/Map4k4/Pim3/Ppp3ca/Abcc8/Tiam1/Nos1/Pde3b/Acvr1c/Vamp8/Anxa5/Abat/Pde4c/Ano1/Apln/Slc8b1/Trpm2/Kcnq1/Runx1/Inhbb/Crhbp	33
BP	GO:0002532	production of molecular mediator involved in inflammatory response	12/1611	64/24215	0.000933564	0.00942175	0.00671918	Nlrc3/Syk/Ywhaz/Cd300a/Apod/Ido1/Ephx2/Vamp8/Ankrd42/Fcer1g/Tlr4/Alox5ap	12
BP	GO:0002686	negative regulation of leukocyte migration	8/1611	32/24215	0.000939049	0.00944944	0.00673893	Plcb1/Abr/Bcr/Cd300a/Slit2/Apod/Ccl28/Padi2	8
BP	GO:0046640	regulation of alpha-beta T cell proliferation	8/1611	32/24215	0.000939049	0.00944944	0.00673893	Syk/Cd24a/Ptpn22/Arg2/Zap70/H2-T23/Ptprc/Tnfrsf14	8
BP	GO:0010863	positive regulation of phospholipase C activity	7/1611	25/24215	0.000943734	0.00945518	0.00674302	Fgfr1/Htr2a/Arhgap6/Adra1a/Esr1/Ang/Fgf2	7
BP	GO:0045730	respiratory burst	7/1611	25/24215	0.000943734	0.00945518	0.00674302	Cd24a/Bcr/Cyba/Rac2/Slc11a1/Jchain/Pgam1	7
BP	GO:1904645	response to amyloid-beta	7/1611	25/24215	0.000943734	0.00945518	0.00674302	Cacna2d1/Gsk3b/Cacna1a/Cd36/Fcgr2b/Tlr4/Igf1	7
BP	GO:0010771	negative regulation of cell morphogenesis involved in differentiation	14/1611	82/24215	0.000964209	0.00961837	0.0068594	Cdk5r1/Ephb2/Trpc6/Gsk3b/Slit2/Cit/Ppp3ca/Ap1ar/Bcar1/Fstl4/Sema3a/Lrp4/Wnt5a/Efna1	14
BP	GO:0042490	mechanoreceptor differentiation	14/1611	82/24215	0.000964209	0.00961837	0.0068594	Fgfr1/Pcdh15/Alms1/Sdc4/Cdh23/Fat4/Atp2b2/Myo3b/Naglu/Hes5/Mycl/Ntf3/Atp8b1/Cthrc1	14
BP	GO:0042990	regulation of transcription factor import into nucleus	14/1611	82/24215	0.000964209	0.00961837	0.0068594	Ptpn22/Gsk3b/Litaf/Dyrk2/Cyld/Ppp3ca/Cd36/Mapk7/Eda/Bag3/Tlr4/Hcls1/Trip6/Nol3	14
BP	GO:0050803	regulation of synapse structure or activity	21/1611	150/24215	0.000968736	0.00963563	0.00687172	Lrrtm2/Ppp1r9a/Flrt2/Prkca/Dbn1/Adgrl2/Pgrmc1/Stau2/Ephb2/Lrrn1/Adgrb2/Tiam1/Eef2k/Asic2/Ephb3/Klk8/Apoe/Lrp4/Fzd9/Tpbg/Wnt5a	21
BP	GO:0061572	actin filament bundle organization	21/1611	150/24215	0.000968736	0.00963563	0.00687172	Ppp1r9a/Pcdh15/Alms1/Zyx/Dbn1/Ppfia1/Arhgap6/Pxn/Baiap2/Ctgf/Eps8/Sdc4/Myoc/Synpo/Myo1b/Kank2/Arhgef10/Asap3/Synpo2/Pdlim4/Lcp1	21
MF	GO:0001159	core promoter proximal region DNA binding	46/1611	429/24215	0.000973876	0.00967281	0.00689823	Etv1/Foxp1/Rorc/Smarcd2/Gli3/Tcf20/Zbtb7b/Sox1/Pbx1/Skil/Ar/Klf16/Klf5/Litaf/Zfp219/Zfp239/Onecut2/Meox1/Jund/Mzf1/Nfe2/Klf1/Sall1/Esr1/Jun/Mkx/Klf4/Runx2/Klf6/Pou3f2/Tbx3/Ifi207/Cebpd/Foxj1/Nfkb2/H2afz/Lef1/Fos/Tfeb/Nkx6-2/Rfx2/Nr1h3/Spi1/Tbx2/Egr2/Cebpb	46
BP	GO:0072073	kidney epithelium development	20/1611	140/24215	0.000980979	0.00972933	0.00693854	Robo2/Fgfr1/Pou3f3/Gli3/Kif26b/Pbx1/Slit2/Aqp1/Arg2/Vegfa/Fmn1/Nup93/Sall1/Fat4/Prom1/Rara/Npnt/Hes5/Lama5/Fgf2	20
BP	GO:0071887	leukocyte apoptotic process	19/1611	130/24215	0.00098282	0.00973359	0.00694157	Rorc/Cd24a/Gli3/Hif1a/Slc39a10/Tnfrsf21/Kitl/Ido1/Arg2/Siglec1/Cd74/Bbc3/Fcgr2b/Fcer1g/Hcls1/Siva1/Tgfb2/Wnt5a/Efna1	19
CC	GO:0005769	early endosome	29/1611	235/24215	0.000985262	0.00974378	0.00694884	Cxcr4/Trf/Als2/Mapk1/Ehd1/Slc35d3/March1/Parm1/Igf2r/Lamp5/Tmem108/Sort1/Lmtk2/Epha3/Litaf/Ldlrap1/Myo1b/Vamp8/Vti1b/Kdr/Apoe/Rab34/Fam109a/St8sia2/Pdlim4/Vcam1/Kcnq1/Fgd2/Bloc1s1	29
MF	GO:0019887	protein kinase regulator activity	23/1611	171/24215	0.000998934	0.00986483	0.00703517	Afap1l2/Als2/Kat2b/Abi2/Cdk5r1/Flrt2/Cd24a/Cdkn1a/Trib2/Sh3bp5/Gprc5b/Socs5/Cdkn1b/Socs2/Casp3/Ltf/Fam20a/Hyal2/Cdk20/Rac2/Podn/Igf1/Ccne1	23
BP	GO:0042307	positive regulation of protein import into nucleus	16/1611	101/24215	0.00100576	0.00990241	0.00706197	Mapk1/Jup/Ptpn22/Gli3/Ppp3ca/Dact1/Lrrk2/Nup93/Eda/Hyal2/Bag3/Tlr4/Hcls1/Bambi/Igf1/Trip6	16
BP	GO:0045600	positive regulation of fat cell differentiation	11/1611	56/24215	0.00100849	0.00990241	0.00706197	Cmklr1/Htr2a/Zbtb16/Klf5/Dact1/Ccdc3/Rarres2/Igf1/Metrnl/Snai2/Cebpb	11
BP	GO:0048008	platelet-derived growth factor receptor signaling pathway	11/1611	56/24215	0.00100849	0.00990241	0.00706197	Rgs14/Bcr/Apod/Plat/Txnip/Zfp950/Bcar1/Schip1/Vegfa/Itgb3/Csrnp1	11
MF	GO:0050840	extracellular matrix binding	11/1611	56/24215	0.00100849	0.00990241	0.00706197	Slit2/Cyr61/Sparc/Vegfa/Ctss/Itgb3/Spp1/Smoc1/Bcam/Ecm1/Nid1	11
