# Supplementary material for: Transcriptome clarifies mechanisms of lesion genesis versus progression in models of Ccm3 cerebral cavernous malformations
Source: Acta Neuropathol Commun. 2019 Aug 19;7:132. doi: 10.1186/s40478-019-0789-0 (PMC6699077; doi:10.1186/s40478-019-0789-0)
Supplement: Supplementary file 7 — Table S6. 1876 gene ontology (GO) terms used for generating the heatmap. (XLSX 157 kb) [file 40478_2019_789_MOESM7_ESM.xlsx]

## Sheet: GOs for heatmap comparison
1876 gene ontology (GO) terms used for generating the heatmap
1161 DEGs Acute in vivo only (p-value, 0= GO not present)	1714 DEGs Chronic in vivo only (p-value, 0=GO not present)	1225 DEGs NVUs excluded in vitro BMEC (p-value, 0=GO not present)	121 DEGs in vitro BMEC (p-value, 0=GO not present)	Description of GO term	ONTOLOGY	ID	color coding
0.186617	0	0	0	protein import into peroxisome matrix	BP	GO:0016558	#00FFFF
0.186617	0	0	0	interleukin-2 secretion	BP	GO:0070970	red
0.186617	0	0	0	meiotic cell cycle phase	BP	GO:0098762	green
0.186617	0	0	0	meiosis i cell cycle phase	BP	GO:0098764	green
0.186617	0	0	0	single-stranded telomeric dna binding	MF	GO:0043047	green
0.186617	0	0	0	platelet-derived growth factor receptor-beta signaling pathway	BP	GO:0035791	#FFCC99
0.195284	0	0	0	urate transmembrane transporter activity	MF	GO:0015143	#FF00FF
0.195284	0	0	0	positive regulation of interleukin-2 biosynthetic process	BP	GO:0045086	red
0.195284	0	0	0	salt transmembrane transporter activity	MF	GO:1901702	#FF00FF
0.195284	0.00492486	0.0173494	0	hydrogen ion transmembrane transport	BP	GO:1902600	#FF00FF
0.207891	0	0	0	g-rich strand telomeric dna binding	MF	GO:0098505	green
0.207891	0	0	0	regulation of interleukin-2 secretion	BP	GO:1900040	red
0.207891	0	0	0	type 1 angiotensin receptor binding	MF	GO:0031702	#FFCC99
0.173236	0.0242235	0	0	exit from host cell	BP	GO:0035891	red
0.173236	0.0242235	0	0	viral release from host cell	BP	GO:0019076	red
0.183203	0.0288566	0	0	regulation of viral release from host cell	BP	GO:1902186	red
0.195284	0.0436842	0.0173494	0	microbody membrane	CC	GO:0031903	#FF00FF
0.195284	0.0436842	0.0173494	0	peroxisomal membrane	CC	GO:0005778	#FF00FF
0.194523	0.0339645	0	0	atpase activity, coupled to transmembrane movement of ions, rotational mechanism	MF	GO:0044769	#FF00FF
0.207891	0.0530853	0.00494424	0	dna methylation	BP	GO:0006306	green
0.207891	0.0530853	0.00494424	0	dna alkylation	BP	GO:0006305	green
0.157427	0	0	0	positive regulation of viral release from host cell	BP	GO:1902188	red
0.157427	0	0	0	negative regulation of viral release from host cell	BP	GO:1902187	red
0.157427	0	0	0	chromosome localization to nuclear envelope involved in homologous chromosome segregation	BP	GO:0090220	green
0.157427	0.00103619	0.00732808	0	rna-dependent dna biosynthetic process	BP	GO:0006278	green
0.172227	0	0	0	sequence-specific single stranded dna binding	MF	GO:0098847	green
0.172227	0	0	0	negative regulation of dna-templated transcription, elongation	BP	GO:0032785	green
0.166516	0	0	0	dna replication factor a complex	CC	GO:0005662	green
0.135774	0	0	0	dna methylation involved in gamete generation	BP	GO:0043046	green
0.135774	0	0	0	dna-templated transcription, termination	BP	GO:0006353	green
0.14331	0	0	0	regulation of interleukin-2 biosynthetic process	BP	GO:0045076	red
0.130747	0.0574839	0.024625	0	cytoplasmic stress granule	CC	GO:0010494	yellow
0.118919	0.0313063	2.61811e-08	0	hydrogen ion transmembrane transporter activity	MF	GO:0015078	#FF00FF
0.172227	0.119537	0	0	host cell cytoplasm part	CC	GO:0033655	red
0.172227	0.119537	0	0	host cell cytoplasm	CC	GO:0030430	red
0.172227	0.119537	0	0	drug transmembrane transport	BP	GO:0006855	#FF00FF
0.166516	0.111805	0	0	intra-s dna damage checkpoint	BP	GO:0031573	green
0.173236	0.102401	0	0	telomeric dna binding	MF	GO:0042162	green
0.179548	0.129934	0	0	dna-(apurinic or apyrimidinic site) lyase activity	MF	GO:0003906	green
0.172829	0.131283	0.000773329	0	dna methylation or demethylation	BP	GO:0044728	green
0.199644	0.115598	0.0187515	0	negative regulation of chromatin organization	BP	GO:1905268	green
0.198783	0.0937023	0.0357922	0	regulation of chromatin organization	BP	GO:1902275	green
0.171966	0.096024	0.0435262	0	extrinsic component of organelle membrane	CC	GO:0031312	#FF00FF
0.157427	0.102942	0	0	killing by host of symbiont cells	BP	GO:0051873	red
0.157427	0.102942	0	0	disruption by host of symbiont cells	BP	GO:0051852	red
0.157427	0.102942	0	0	integral component of nuclear inner membrane	CC	GO:0005639	#FF00FF
0.157427	0.102942	0	0	intrinsic component of nuclear inner membrane	CC	GO:0031229	#FF00FF
0.150238	0.096024	0	0	regulation of bicellular tight junction assembly	BP	GO:2000810	#FF00FF
0.150238	0.096024	0	0	dendritic cell chemotaxis	BP	GO:0002407	red
0.135774	0.0817239	0	0	host cell	CC	GO:0043657	red
0.135774	0.0817239	0	0	host cell part	CC	GO:0033643	red
0.162192	0.060555	0.00468198	0.0472097	endoplasmic reticulum membrane	CC	GO:0005789	#FF00FF
0.207891	0.160706	0	0	interleukin-12 biosynthetic process	BP	GO:0042090	red
0.207891	0.160706	0	0	positive regulation of interleukin-5 production	BP	GO:0032754	red
0.207891	0.160706	0	0	regulation of interleukin-12 biosynthetic process	BP	GO:0045075	red
0.207891	0.160706	0	0	astrocyte activation	BP	GO:0048143	#00FFFF
0.207891	0.160706	0	0	transmembrane receptor protein tyrosine kinase adaptor activity	MF	GO:0005068	#FF00FF
0.207891	0.160706	0	0	nucleoside transmembrane transporter activity	MF	GO:0005337	#FF00FF
0.207891	0.160706	0	0	photoreceptor outer segment membrane	CC	GO:0042622	#FF00FF
0.207891	0.142411	0	0	regulation of dna methylation	BP	GO:0044030	green
0.195284	0.150373	0	0	neutrophil mediated cytotoxicity	BP	GO:0070942	red
0.195284	0.150373	0	0	neutrophil mediated killing of symbiont cell	BP	GO:0070943	red
0.186617	0.138743	0	0	negative regulation of anion transmembrane transport	BP	GO:1903960	#FF00FF
0.124198	0.210771	0	0	dendritic cell migration	BP	GO:0036336	#FF00FF
0.124198	0.210771	0	0	negative regulation of oxidative stress-induced neuron death	BP	GO:1903204	#00FFFF
0.145686	0.160319	0.0141362	0	dna modification	BP	GO:0006304	green
0.124198	0.160706	0.00348189	0	mitochondrial intermembrane space	CC	GO:0005758	#FF00FF
0.207891	0.142411	0.20754	0	regulation of interleukin-17 production	BP	GO:0032660	red
0.207891	0.138743	0.199399	0	regulation of membrane lipid distribution	BP	GO:0097035	#FF00FF
0.195284	0.150373	0.193361	0	negative regulation of sodium ion transmembrane transport	BP	GO:1902306	#FF00FF
0.207891	0.160706	0.20754	0	negative regulation of sodium ion transmembrane transporter activity	BP	GO:2000650	#FF00FF
0.207891	0.160706	0.20754	0	positive regulation of monocyte chemotactic protein-1 production	BP	GO:0071639	red
0.186617	0.138743	0.181153	0	cell-cell junction maintenance	BP	GO:0045217	#FF00FF
0.186617	0.138743	0.181153	0	epithelial cell proliferation involved in lung morphogenesis	BP	GO:0060502	green
0.179548	0.129934	0.170862	0	clathrin-coated endocytic vesicle membrane	CC	GO:0030669	#FF00FF
0.179548	0.129934	0.170862	0	extracellular membrane-bounded organelle	CC	GO:0065010	#00FFFF
0.172227	0.119537	0.159837	0	regulation of translational initiation in response to stress	BP	GO:0043558	yellow
0.150238	0.096024	0.134182	0	anterograde synaptic vesicle transport	BP	GO:0048490	#00FFFF
0.150238	0.096024	0.134182	0	positive regulation of humoral immune response	BP	GO:0002922	red
0.150238	0.096024	0.134182	0	synaptic vesicle cytoskeletal transport	BP	GO:0099514	#00FFFF
0.150238	0.096024	0.134182	0	synaptic vesicle transport along microtubule	BP	GO:0099517	#00FFFF
0.14331	0.088384	0.126767	0	regulation of translation in response to stress	BP	GO:0043555	yellow
0.157427	0.0817239	0.134362	0	sugar transmembrane transporter activity	MF	GO:0051119	#FF00FF
0.157427	0.102942	0.143224	0	cell junction maintenance	BP	GO:0034331	#FF00FF
0.215855	0.129934	0.101706	0	positive regulation of immunoglobulin mediated immune response	BP	GO:0002891	red
0.215855	0.129934	0.101706	0	positive regulation of b cell mediated immunity	BP	GO:0002714	red
0.207891	0.119537	0.0930532	0	golgi to plasma membrane transport	BP	GO:0006893	#FF00FF
0.112617	0.178567	0.0930532	0	negative regulation of b cell apoptotic process	BP	GO:0002903	red
0.130747	0.136771	0.105657	0	carbohydrate transmembrane transporter activity	MF	GO:0015144	#FF00FF
0.172227	0.225841	0.135243	0	integral component of organelle membrane	CC	GO:0031301	#FF00FF
0.207891	0	0.20754	0	regulation of macrophage apoptotic process	BP	GO:2000109	red
0.207891	0	0.20754	0	macrophage apoptotic process	BP	GO:0071888	red
0.207891	0	0.20754	0	common myeloid progenitor cell proliferation	BP	GO:0035726	green
0.207891	0	0.20754	0	gap junction assembly	BP	GO:0016264	#FF00FF
0.186617	0	0.181153	0	protein membrane anchor	MF	GO:0043495	#FF00FF
0.186617	0	0.181153	0	intronic transcription regulatory region sequence-specific dna binding	MF	GO:0001161	green
0.179548	0	0.170862	0	intronic transcription regulatory region dna binding	MF	GO:0044213	green
0.221534	0.0479734	0.21527	0	glucose transmembrane transporter activity	MF	GO:0005355	#FF00FF
0.207891	0.0438431	0.20754	0	hexose transmembrane transporter activity	MF	GO:0015149	#FF00FF
0.196431	0.0370775	0.193361	0	monosaccharide transmembrane transporter activity	MF	GO:0015145	#FF00FF
0.172227	0	0.159837	0	positive regulation of t cell cytokine production	BP	GO:0002726	red
0.157427	0	0.143224	0	dosage compensation by inactivation of x chromosome	BP	GO:0009048	green
0.112617	0.0597304	0.0930532	0	integral component of mitochondrial outer membrane	CC	GO:0031307	#FF00FF
0.107765	0.0557712	0.0870646	0	intrinsic component of mitochondrial outer membrane	CC	GO:0031306	#FF00FF
0.130747	0.0753472	0.112787	0	autophagosome membrane	CC	GO:0000421	#FF00FF
0.130747	0	0.112787	0	interleukin-2 biosynthetic process	BP	GO:0042094	red
0.107765	0	0.0870646	0	membrane lipid catabolic process	BP	GO:0046466	#FF00FF
0	0.111805	0.150991	0	positive regulation of execution phase of apoptosis	BP	GO:1900119	yellow
0	0.111805	0.150991	0	immunological synapse formation	BP	GO:0001771	#00FFFF
0	0.111805	0.150991	0	hexose transmembrane transport	BP	GO:0035428	#FF00FF
0	0.111805	0.150991	0	monosaccharide transmembrane transport	BP	GO:1905950	#FF00FF
0	0.119537	0.159837	0	golgi cisterna membrane	CC	GO:0032580	#FF00FF
0	0.119537	0.159837	0	nucleotide transmembrane transporter activity	MF	GO:0015215	#FF00FF
0.034713	0.10293	0.126767	0.0698805	lymphocyte mediated immunity	BP	GO:0002449	red
0	0.088384	0.126767	0	macromolecule transmembrane transporter activity	MF	GO:0022884	#FF00FF
0	0.088384	0.126767	0	negative regulation of endoplasmic reticulum stress-induced intrinsic apoptotic signaling pathway	BP	GO:1902236	yellow
0	0.0817239	0.119187	0	interleukin-1 receptor binding	MF	GO:0005149	red
0	0.096024	0.134182	0	organophosphate ester transmembrane transporter activity	MF	GO:0015605	#FF00FF
0	0.0692994	0.104978	0	peptide transmembrane transporter activity	MF	GO:1904680	#FF00FF
0	0.0640898	0.0985956	0	cellular response to salt stress	BP	GO:0071472	yellow
0.0346211	0.0368818	0.127607	0	positive regulation of chromosome organization	BP	GO:2001252	green
0.0346211	0.0521855	0.0975638	0	natural killer cell activation involved in immune response	BP	GO:0002323	red
0.0522575	0.0817239	0.134362	0	dna repair complex	CC	GO:1990391	green
0	0	0.20754	0	regulation of angiotensin metabolic process	BP	GO:0060177	#FFCC99
0	0	0.20754	0	regulation of meiosis i	BP	GO:0060631	green
0	0	0.193361	0	regulation of establishment of protein localization to chromosome	BP	GO:0070202	green
0	0	0.193361	0	cardiac neural crest cell development involved in outflow tract morphogenesis	BP	GO:0061309	red
0	0	0.181153	0	modified amino acid transmembrane transporter activity	MF	GO:0072349	#FF00FF
0	0	0.181153	0	interleukin-6-mediated signaling pathway	BP	GO:0070102	red
0	0	0.170862	0	outer mitochondrial membrane protein complex	CC	GO:0098799	#FF00FF
0	0	0.170862	0	positive regulation of dna damage response, signal transduction by p53 class mediator	BP	GO:0043517	green
0	0.0438431	0.20754	0	positive regulation of syncytium formation by plasma membrane fusion	BP	GO:0060143	#FF00FF
0.0752784	0.0309899	0.178649	0	positive regulation of interleukin-2 production	BP	GO:0032743	red
0	0	0.143224	0	positive regulation of vascular smooth muscle cell proliferation	BP	GO:1904707	green
0	0	0.143224	0	protein import into mitochondrial matrix	BP	GO:0030150	#00FFFF
0	0	0.150991	0	protein transmembrane transporter activity	MF	GO:0008320	#FF00FF
0	0	0.159837	0	sperm chromatin condensation	BP	GO:0035092	green
0	0	0.134182	0	integral component of peroxisomal membrane	CC	GO:0005779	#FF00FF
0	0	0.126767	0	intrinsic component of peroxisomal membrane	CC	GO:0031231	#FF00FF
0	0	0.119187	0	platelet formation	BP	GO:0030220	#FFCC99
0	0	0.112787	0	platelet morphogenesis	BP	GO:0036344	#FFCC99
0	0	0.0985956	0	establishment of protein localization to chromosome	BP	GO:0070199	green
0	0.150373	0.193361	0	adenine nucleotide transmembrane transporter activity	MF	GO:0000295	#FF00FF
0	0.150373	0.193361	0	positive regulation of transcription from rna polymerase ii promoter in response to endoplasmic reticulum stress	BP	GO:1990440	yellow
0	0.150373	0.193361	0	purine ribonucleotide transmembrane transporter activity	MF	GO:0005346	#FF00FF
0	0.150373	0.193361	0	purine nucleotide transmembrane transporter activity	MF	GO:0015216	#FF00FF
0	0.142411	0.20754	0	response to interleukin-6	BP	GO:0070741	red
0	0.160706	0.20754	0	monoamine transmembrane transporter activity	MF	GO:0008504	#FF00FF
0	0.160706	0.20754	0	regulation of microtubule motor activity	BP	GO:2000574	green
0	0.138743	0.181153	0	stress granule assembly	BP	GO:0034063	yellow
0	0.160319	0.230909	0	cellular response to interleukin-6	BP	GO:0071354	red
0.0715413	0.111805	0.170862	0	regulation of syncytium formation by plasma membrane fusion	BP	GO:0060142	#FF00FF
0.065347	0.102401	0.159837	0	response to salt stress	BP	GO:0009651	yellow
0.112685	0.115598	0.189755	0	regulation of transcription regulatory region dna binding	BP	GO:2000677	green
0	0.160706	0	0	negative regulation of macrophage derived foam cell differentiation	BP	GO:0010745	red
0	0.160706	0	0	negative regulation of t cell differentiation in thymus	BP	GO:0033085	red
0	0.160706	0	0	ribbon synapse	CC	GO:0097470	#00FFFF
0	0.160706	0	0	cell proliferation involved in metanephros development	BP	GO:0072203	green
0	0.160706	0	0	death domain binding	MF	GO:0070513	yellow
0	0.160706	0	0	protein localization to ciliary membrane	BP	GO:1903441	#FF00FF
0	0.160706	0	0	glucose transmembrane transport	BP	GO:1904659	#FF00FF
0	0.150373	0	0	regulation of dna catabolic process	BP	GO:1903624	green
0	0.178567	0	0	acrosomal membrane	CC	GO:0002080	#FF00FF
0.00158959	0.175181	2.61811e-08	0	organelle inner membrane	CC	GO:0019866	#FF00FF
3.62365e-08	0.138743	2.61811e-08	0	mitochondrial inner membrane	CC	GO:0005743	#FF00FF
0	0.138743	0	0	positive regulation of mitochondrial membrane potential	BP	GO:0010918	#FF00FF
0	0.129934	0	0	mitochondrial dna replication	BP	GO:0006264	green
0	0.129934	0	0	dna-directed rna polymerase i complex	CC	GO:0005736	green
0	0.119537	0	0	establishment of protein localization to mitochondrial membrane	BP	GO:0090151	#FF00FF
0	0.119537	0	0	positive regulation of t cell receptor signaling pathway	BP	GO:0050862	red
0	0.10652	0	0	intrinsic component of mitochondrial inner membrane	CC	GO:0031304	#FF00FF
0.0143159	0.119537	0.00563615	0	intrinsic component of mitochondrial membrane	CC	GO:0098573	#FF00FF
0.0137584	0.117781	0.0422151	0	regulation of response to endoplasmic reticulum stress	BP	GO:1905897	yellow
0	0.0938263	0.0720926	0	golgi-associated vesicle membrane	CC	GO:0030660	#FF00FF
0.0522575	0.0817239	0.0357922	0	negative regulation of response to endoplasmic reticulum stress	BP	GO:1903573	yellow
0	0.096024	0	0	er to golgi transport vesicle membrane	CC	GO:0012507	#FF00FF
0	0.088384	0	0	dna-directed rna polymerase iii complex	CC	GO:0005666	green
0.0157354	0.0640898	0.0068116	0	integral component of mitochondrial membrane	CC	GO:0032592	#FF00FF
0.0488751	0.160706	0.0762756	0	positive regulation of chromatin organization	BP	GO:1905269	green
0.0331704	0.119537	0.0930532	0	ap-type membrane coat adaptor complex	CC	GO:0030119	#FF00FF
0	0.150373	0.0772586	0	regulation of execution phase of apoptosis	BP	GO:1900117	yellow
0	0.142411	0.0723022	0	amide transmembrane transporter activity	MF	GO:0042887	#FF00FF
0	0.194451	0.0985956	0	positive regulation of transcription regulatory region dna binding	BP	GO:2000679	green
0	0.178567	0.0930532	0	transcriptionally active chromatin	CC	GO:0035327	green
0.0375087	0	0.024625	0	protein transmembrane import into intracellular organelle	BP	GO:0044743	#FF00FF
0.0307663	0.00293417	0.0164204	0	oxidative phosphorylation	BP	GO:0006119	yellow
0.0417364	0.0129563	0.02294	0	intrinsic component of endoplasmic reticulum membrane	CC	GO:0031227	#FF00FF
0.0509357	0.0177089	0.00732808	0	integral component of endoplasmic reticulum membrane	CC	GO:0030176	#FF00FF
0.0375087	0.00967213	0	0	regulation of dna-templated transcription, elongation	BP	GO:0032784	green
0.0397146	0.0045142	2.61811e-08	0	plasma membrane invagination	BP	GO:0099024	#FF00FF
0.0339932	0.00294283	2.61811e-08	0	membrane invagination	BP	GO:0010324	#FF00FF
0.0247961	0.00869421	0.000805078	0	phagocytosis, engulfment	BP	GO:0006911	red
0.0193902	0.00173839	0	0	dna-templated transcription, elongation	BP	GO:0006354	green
0.0218961	0.0288566	0.0111398	0	intracellular protein transmembrane transport	BP	GO:0065002	#FF00FF
0.0206745	0.0269189	0.0103004	0	protein transmembrane transport	BP	GO:0071806	#FF00FF
0	0.0406277	0	0	positive regulation of dna-templated transcription, elongation	BP	GO:0032786	green
0	0.0370775	0	0	dna-templated transcriptional preinitiation complex assembly	BP	GO:0070897	green
0	0.0288566	0	0	integral component of mitochondrial inner membrane	CC	GO:0031305	#FF00FF
0.00701923	0.00465475	0.0149186	0	immunoglobulin mediated immune response	BP	GO:0016064	red
0.00158959	0.0023316	0.0104284	0	humoral immune response mediated by circulating immunoglobulin	BP	GO:0002455	red
0.0012651	0.0100657	2.61811e-08	0	mitochondrial matrix	CC	GO:0005759	#00FFFF
0	0.00389767	0	0	dna-directed rna polymerase ii, holoenzyme	CC	GO:0016591	green
3.62365e-08	0.00364239	2.61811e-08	0	nuclear dna-directed rna polymerase complex	CC	GO:0055029	green
3.62365e-08	0.00326678	2.61811e-08	0	dna-directed rna polymerase complex	CC	GO:0000428	green
3.62365e-08	2.33277e-10	2.61811e-08	0	mitochondrial membrane part	CC	GO:0044455	#FF00FF
3.62365e-08	2.33277e-10	2.61811e-08	0	phagocytosis, recognition	BP	GO:0006910	red
0	2.33277e-10	0	0	inner mitochondrial membrane protein complex	CC	GO:0098800	#FF00FF
0	0.0438431	0.0723022	0	regulation of endoplasmic reticulum stress-induced intrinsic apoptotic signaling pathway	BP	GO:1902235	yellow
0	0.0203554	0.0411587	0	dna-directed 5'-3' rna polymerase activity	MF	GO:0003899	green
0.0682973	0	0.0497605	0	negative regulation of dna replication	BP	GO:0008156	green
0.166516	0.0577722	0.00138689	0.153492	nuclear outer membrane-endoplasmic reticulum membrane network	CC	GO:0042175	#FF00FF
0.0853881	0.119537	2.61811e-08	0.102764	humoral immune response	BP	GO:0006959	red
0.00127158	0.0374736	0.104978	0.161802	response to endoplasmic reticulum stress	BP	GO:0034976	yellow
0.0064746	0.00429892	0.0140944	0.138672	b cell mediated immunity	BP	GO:0019724	red
0.195284	0.0692994	0.0803735	0.310983	production of molecular mediator of immune response	BP	GO:0002440	red
0	0.321174	0.143224	0	negative regulation of interleukin-17 production	BP	GO:0032700	red
0	0.321174	0.143224	0	modulation by symbiont of host cellular process	BP	GO:0044068	red
0	0.321174	0.143224	0	negative regulation of response to extracellular stimulus	BP	GO:0032105	#00FFFF
0	0.272186	0.178649	0	regulation of dna damage response, signal transduction by p53 class mediator	BP	GO:0043516	green
0	0.251078	0.119187	0	carbohydrate transmembrane transport	BP	GO:0034219	#FF00FF
0.0468148	0.33272	0.126767	0	b cell apoptotic process	BP	GO:0001783	red
0.0543545	0.31016	0.100183	0	brush border membrane	CC	GO:0031526	#FF00FF
0.0792829	0.288754	0.0599904	0	regulation of b cell apoptotic process	BP	GO:0002902	red
0.103529	0.38264	0.0821134	0	hematopoietic stem cell proliferation	BP	GO:0071425	green
0	0.346336	0	0	apoptotic dna fragmentation	BP	GO:0006309	green
0	0.321174	0	0	dna demethylation	BP	GO:0080111	green
0	0.305398	0.0648348	0	positive regulation of response to endoplasmic reticulum stress	BP	GO:1905898	yellow
0	0.273126	0	0	dna dealkylation	BP	GO:0035510	green
0	0.231093	0	0	retrograde transport, endosome to plasma membrane	BP	GO:1990126	#FF00FF
0	0.475683	0	0	natural killer cell mediated immune response to tumor cell	BP	GO:0002423	red
0	0.475683	0	0	regulation of t cell tolerance induction	BP	GO:0002664	red
0	0.475683	0	0	regulation of natural killer cell mediated immune response to tumor cell	BP	GO:0002855	red
0	0.475683	0	0	cell proliferation involved in kidney development	BP	GO:0072111	green
0	0.475683	0	0	microtubule anchoring	BP	GO:0034453	green
0	0.475683	0	0	oxalate transmembrane transporter activity	MF	GO:0019531	#FF00FF
0	0.40722	0	0	telomere maintenance in response to dna damage	BP	GO:0043247	green
0	0.40722	0	0	t cell tolerance induction	BP	GO:0002517	red
0	0.40722	0	0	fusion of sperm to egg plasma membrane involved in single fertilization	BP	GO:0007342	#FF00FF
0.0553864	0.38264	0	0	integral component of golgi membrane	CC	GO:0030173	#FF00FF
0.0493567	0.346336	0	0	intrinsic component of golgi membrane	CC	GO:0031228	#FF00FF
0.109406	0.387044	0	0	apical junction assembly	BP	GO:0043297	#FF00FF
0	0.475683	0.193361	0	regulation of epithelial cell proliferation involved in prostate gland development	BP	GO:0060768	green
0	0.475683	0.193361	0	positive regulation of t cell chemotaxis	BP	GO:0010820	red
0	0.475683	0.193361	0	venous blood vessel morphogenesis	BP	GO:0048845	#FFCC99
0	0.475683	0.193361	0	trans-golgi network transport vesicle membrane	CC	GO:0012510	#FF00FF
0	0.516562	0.20754	0	protein localization to microtubule	BP	GO:0035372	green
0	0.516562	0.20754	0	interleukin-1 alpha production	BP	GO:0032610	red
0	0.545757	0.193361	0	negative regulation of protein localization to membrane	BP	GO:1905476	#FF00FF
0.0440364	0.521481	0.119253	0	early endosome membrane	CC	GO:0031901	#FF00FF
0	0.535511	0.119187	0	negative regulation of cell junction assembly	BP	GO:1901889	#FF00FF
0	0.475683	0.104978	0	negative regulation of protein localization to plasma membrane	BP	GO:1903077	#FF00FF
0	0.439181	0.181153	0	secondary active sulfate transmembrane transporter activity	MF	GO:0008271	#FF00FF
0	0.439181	0.181153	0	epithelial cell proliferation involved in prostate gland development	BP	GO:0060767	green
0	0.40722	0.170862	0	sulfate transmembrane transporter activity	MF	GO:0015116	#FF00FF
0	0.343009	0.20754	0	sulfur compound transmembrane transporter activity	MF	GO:1901682	#FF00FF
0	0.45071	0.284931	0	extracellular vesicle biogenesis	BP	GO:0140112	#00FFFF
0	0.45071	0.284931	0	extracellular exosome biogenesis	BP	GO:0097734	#00FFFF
0.172227	0.37568	0.159837	0	mitotic cell cycle arrest	BP	GO:0071850	green
0.172227	0.37568	0.159837	0	regulation of cytokine secretion involved in immune response	BP	GO:0002739	red
0.172227	0.37568	0.159837	0	cell proliferation in hindbrain	BP	GO:0021534	green
0.179548	0.40722	0.170862	0	interleukin-8 biosynthetic process	BP	GO:0042228	red
0.157427	0.321174	0.143224	0	magnesium ion transmembrane transporter activity	MF	GO:0015095	#FF00FF
0.157427	0.321174	0.143224	0	mitochondrial calcium ion transmembrane transport	BP	GO:0006851	#FF00FF
0.166516	0.346336	0.150991	0	negative regulation of stem cell proliferation	BP	GO:2000647	green
0.199644	0.40722	0.0187515	0	microtubule-based protein transport	BP	GO:0099118	green
0.199644	0.40722	0.0187515	0	protein transport along microtubule	BP	GO:0098840	green
0.179548	0.40722	0	0	cerebellar granule cell precursor proliferation	BP	GO:0021930	green
0.179548	0.40722	0	0	cell proliferation in external granule layer	BP	GO:0021924	green
0.146647	0.33272	0	0	bicellular tight junction assembly	BP	GO:0070830	#FF00FF
0.157427	0.321174	0	0	negative regulation of necrotic cell death	BP	GO:0060547	yellow
0.150238	0.296305	0	0	nuclear membrane part	CC	GO:0044453	#FF00FF
0.150238	0.296305	0	0	transmembrane receptor protein serine/threonine kinase activity	MF	GO:0004675	#FF00FF
0.124198	0.475683	0	0	mitochondrial dna metabolic process	BP	GO:0032042	green
0.124198	0.475683	0	0	regulation of immune response to tumor cell	BP	GO:0002837	red
0.118114	0.45071	0	0	immune response to tumor cell	BP	GO:0002418	red
0.0915028	0.475683	0.0648909	0	rna polymerase ii distal enhancer sequence-specific dna binding	MF	GO:0000980	green
0.0715413	0.475683	0.0536751	0	carbohydrate derivative transmembrane transporter activity	MF	GO:1901505	#FF00FF
0.135774	0.535511	0	0	regulation of interleukin-6 biosynthetic process	BP	GO:0045408	red
0.130747	0.50637	0	0	interleukin-6 biosynthetic process	BP	GO:0042226	red
0.207891	0.516562	0	0	chromatin-mediated maintenance of transcription	BP	GO:0048096	green
0.207891	0.516562	0	0	regulation of glial cell apoptotic process	BP	GO:0034350	#00FFFF
0.223694	0.4694	0.024625	0	ciliary membrane	CC	GO:0060170	#FF00FF
0.258107	0.521481	0.0299317	0	nuclear inner membrane	CC	GO:0005637	#FF00FF
0.509876	0.0521855	0.230909	0	dna synthesis involved in dna repair	BP	GO:0000731	green
0.46026	0.0236142	0.252875	0	immunoglobulin production involved in immunoglobulin mediated immune response	BP	GO:0002381	red
0.51785	0	0.181153	0	microtubule plus-end binding	MF	GO:0051010	green
0.48788	0	0.170862	0	positive regulation of interleukin-17 production	BP	GO:0032740	red
0.413251	0.123929	0.181153	0	response to interleukin-4	BP	GO:0070670	red
0.431579	0.111805	0.150991	0	heterochromatin organization	BP	GO:0070828	green
0.451921	0.138743	0.199399	0	cellular response to interleukin-4	BP	GO:0071353	red
0.385116	0	0.134182	0	phosphate transmembrane transporter activity	MF	GO:1901677	#FF00FF
0.385116	0	0.134182	0	phosphate ion transmembrane transporter activity	MF	GO:0015114	#FF00FF
0.407576	0	0.143224	0	regulation of hepatocyte proliferation	BP	GO:2000345	green
0.370833	0.0436842	0.181153	0	somatic diversification of immunoglobulins involved in immune response	BP	GO:0002208	red
0.370833	0.0436842	0.181153	0	somatic recombination of immunoglobulin genes involved in immune response	BP	GO:0002204	red
0.57372	0.19393	0.199399	0	somatic cell dna recombination	BP	GO:0016444	green
0.57372	0.19393	0.199399	0	somatic diversification of immune receptors via germline recombination within a single locus	BP	GO:0002562	red
0.554385	0.150373	0.193361	0	extraembryonic membrane development	BP	GO:1903867	#FF00FF
0.554385	0.150373	0.193361	0	cell-cell adhesion mediated by cadherin	BP	GO:0044331	#FF00FF
0.579205	0.0640898	0.284931	0	meiotic chromosome separation	BP	GO:0051307	green
0.554385	0.150373	0	0	positive regulation of neuron projection regeneration	BP	GO:0070572	#00FFFF
0.554385	0.150373	0	0	neuron cellular homeostasis	BP	GO:0070050	#00FFFF
0.554385	0.150373	0	0	heterochromatin assembly	BP	GO:0031507	green
0.554385	0.178567	0.0930532	0	positive regulation of macrophage activation	BP	GO:0043032	red
0.509876	0.160319	0	0	atp hydrolysis coupled transmembrane transport	BP	GO:0090662	#FF00FF
0.51785	0.138743	0	0	regulation of extracellular matrix assembly	BP	GO:1901201	#00FFFF
0.48788	0.150373	0.0286812	0	vesicle-mediated transport to the plasma membrane	BP	GO:0098876	#FF00FF
0.454349	0.119537	0	0	dna double-strand break processing	BP	GO:0000729	green
0.528702	0.0557712	0	0	atp hydrolysis coupled cation transmembrane transport	BP	GO:0099132	#FF00FF
0.528702	0.0557712	0	0	atp hydrolysis coupled ion transmembrane transport	BP	GO:0099131	#FF00FF
0.509876	0.0521855	0	0	energy coupled proton transmembrane transport, against electrochemical gradient	BP	GO:0015988	#FF00FF
0.51785	0	0	0	angiotensin receptor binding	MF	GO:0031701	#FFCC99
0.51785	0	0	0	kinetochore assembly	BP	GO:0051382	green
0.635421	0.0753472	0	0	negative regulation of cell cycle arrest	BP	GO:0071157	green
0.585865	0.096024	0	0	site of dna damage	CC	GO:0090734	green
0.592539	0	0	0	membrane fission	BP	GO:0090148	#FF00FF
0.592539	0	0	0	positive regulation of axon regeneration	BP	GO:0048680	#00FFFF
0.284763	0	0.0985956	0	male meiosis i	BP	GO:0007141	green
0.266206	0	0.0930532	0	regulation of t cell cytokine production	BP	GO:0002724	red
0.301492	0.0692994	0.104978	0	regulation of chromatin silencing	BP	GO:0031935	green
0.321132	0.0753472	0	0	cd4-positive or cd8-positive, alpha-beta t cell lineage commitment	BP	GO:0043369	red
0.248896	0.0557712	0	0	t-helper 17 type immune response	BP	GO:0072538	red
0.407576	0	0	0	regulation of dna damage checkpoint	BP	GO:2000001	green
0.407576	0	0	0	cd4-positive, alpha-beta t cell lineage commitment	BP	GO:0043373	red
0.360446	0	0	0	alpha-beta t cell lineage commitment	BP	GO:0002363	red
0.321132	0	0	0	cell cycle phase	BP	GO:0022403	green
0.407576	0.321174	0.143224	0	adhesion of symbiont to host	BP	GO:0044406	#FF00FF
0.407576	0.321174	0.143224	0	regulation of neuron maturation	BP	GO:0014041	#00FFFF
0.431579	0.346336	0.150991	0	negative regulation of leukocyte chemotaxis	BP	GO:0002689	red
0.431579	0.305398	0.193361	0	protein localization to microtubule organizing center	BP	GO:1905508	green
0.474237	0.280388	0.143224	0	positive regulation of dna binding	BP	GO:0043388	green
0.321132	0.231093	0.112787	0	negative regulation of viral entry into host cell	BP	GO:0046597	red
0.301492	0.210771	0.104978	0	endocytic vesicle membrane	CC	GO:0030666	#FF00FF
0.360446	0.197697	0.180046	0	anchored component of plasma membrane	CC	GO:0046658	#FF00FF
0.385116	0.253221	0.0536751	0	golgi to plasma membrane protein transport	BP	GO:0043001	#FF00FF
0.385116	0.253221	0.0536751	0	positive regulation of dna recombination	BP	GO:0045911	green
0.385116	0.296305	0	0	negative regulation of dna repair	BP	GO:0045738	green
0.360446	0.273126	0	0	cardiac vascular smooth muscle cell differentiation	BP	GO:0060947	#FFCC99
0.321132	0.174697	0.0070616	0	negative regulation of dna metabolic process	BP	GO:0051053	green
0.364327	0.453247	0.162674	0	interleukin-17 production	BP	GO:0032620	red
0.337746	0.416915	0.150991	0	interleukin-4 production	BP	GO:0032633	red
0.373655	0.38264	0.134182	0	positive regulation of lymphocyte mediated immunity	BP	GO:0002708	red
0.284763	0.45071	0.0985956	0	positive regulation of meiotic cell cycle	BP	GO:0051446	green
0.292747	0.468205	0.0630116	0	negative regulation of response to dna damage stimulus	BP	GO:2001021	green
0.337746	0.416915	0.0435262	0	positive t cell selection	BP	GO:0043368	red
0.60487	0.439181	0.159837	0	dna polymerase activity	MF	GO:0034061	green
0.51785	0.439181	0.181153	0	regulation of blood volume by renin-angiotensin	BP	GO:0002016	#FFCC99
0.431579	0.545757	0.0648348	0	microtubule organizing center localization	BP	GO:0061842	green
0.554385	0.475683	0	0	nk t cell differentiation	BP	GO:0001865	red
0.103529	0.160319	0.531491	0	regulation of response to extracellular stimulus	BP	GO:0032104	#00FFFF
0.103529	0.160319	0.531491	0	t cell costimulation	BP	GO:0031295	red
0.107765	0.161566	0.555511	0	negative regulation of cd4-positive, alpha-beta t cell activation	BP	GO:2000515	red
0.0923927	0.142411	0.482824	0	lymphocyte costimulation	BP	GO:0031294	red
0.0468148	0.160319	0.509551	0	cellular response to osmotic stress	BP	GO:0071470	yellow
0.112617	0.0597304	0.586411	0	vascular smooth muscle cell proliferation	BP	GO:1990874	green
0.112617	0.0597304	0.586411	0	regulation of vascular smooth muscle cell proliferation	BP	GO:1904705	green
0.107765	0.0557712	0.555511	0	mature b cell differentiation	BP	GO:0002335	red
0	0.150373	0.597065	0	pyramidal neuron development	BP	GO:0021860	#00FFFF
0	0.150373	0.597065	0	retrograde axonal transport	BP	GO:0008090	#00FFFF
0	0.150373	0.597065	0	positive regulation of myoblast proliferation	BP	GO:2000288	green
0	0.150373	0.597065	0	positive regulation of heterotypic cell-cell adhesion	BP	GO:0034116	#FF00FF
0	0.18289	0.56265	0	b cell homeostasis	BP	GO:0001782	red
0	0.119537	0.482824	0	negative regulation of keratinocyte proliferation	BP	GO:0010839	green
0	0.119537	0.482824	0	cardiac neural crest cell development involved in heart development	BP	GO:0061308	red
0	0.119537	0.482824	0	zymogen granule membrane	CC	GO:0042589	#FF00FF
0	0.111805	0.44933	0	cardiac neural crest cell differentiation involved in heart development	BP	GO:0061307	red
0	0.129934	0.517362	0	regulation of intrinsic apoptotic signaling pathway in response to dna damage by p53 class mediator	BP	GO:1902165	green
0	0.129934	0.517362	0	positive regulation of regulatory t cell differentiation	BP	GO:0045591	red
0	0.102942	0.421268	0	regulation of myoblast proliferation	BP	GO:2000291	green
0	0.11952	0.401083	0	regulation of t cell differentiation in thymus	BP	GO:0033081	red
0	0	0.44933	0	bile acid transmembrane transporter activity	MF	GO:0015125	#FF00FF
0	0	0.643742	0	dopamine uptake involved in synaptic transmission	BP	GO:0051583	#00FFFF
0	0	0.643742	0	response to interleukin-18	BP	GO:0070673	red
0	0	0.643742	0	catecholamine uptake involved in synaptic transmission	BP	GO:0051934	#00FFFF
0	0	0.555511	0	regulation of transcription involved in g1/s transition of mitotic cell cycle	BP	GO:0000083	green
0.248896	0.161566	0.555511	0	regulation of regulatory t cell differentiation	BP	GO:0045589	red
0.235301	0.160319	0.531491	0	regulation of t-helper 1 type immune response	BP	GO:0002825	red
0.186617	0.138743	0.555511	0	regulation of fat cell proliferation	BP	GO:0070344	red
0.186617	0.138743	0.555511	0	fat cell proliferation	BP	GO:0070341	red
0.179548	0.129934	0.517362	0	dna ligation	BP	GO:0006266	green
0.172227	0.119537	0.482824	0	positive regulation of vascular associated smooth muscle cell migration	BP	GO:1904754	#FFCC99
0.207891	0.142411	0.482824	0	regulatory t cell differentiation	BP	GO:0045066	red
0.294609	0.0795835	0.452578	0	b cell activation involved in immune response	BP	GO:0002312	red
0.242221	0.129934	0.419481	0	cytoplasmic microtubule	CC	GO:0005881	green
0.179548	0	0.517362	0	positive regulation of astrocyte differentiation	BP	GO:0048711	#00FFFF
0.172829	0.00267429	0.505874	0	regulation of interleukin-2 production	BP	GO:0032663	red
0.166516	0	0.44933	0	organelle membrane contact site	CC	GO:0044232	#FF00FF
0.150238	0.096024	0.392676	0	negative regulation of cd4-positive, alpha-beta t cell differentiation	BP	GO:0043371	red
0.14331	0.088384	0.369015	0	negative regulation of potassium ion transmembrane transporter activity	BP	GO:1901017	#FF00FF
0.173236	0.0242235	0.350277	0	t cell cytokine production	BP	GO:0002369	red
0.124198	0.0692994	0.304375	0	regulation of oxidative phosphorylation	BP	GO:0002082	yellow
0.26067	0.255551	0.444837	0	regulation of immunoglobulin mediated immune response	BP	GO:0002889	red
0.26067	0.255551	0.444837	0	regulation of b cell mediated immunity	BP	GO:0002712	red
0.194523	0.288754	0.421268	0	sodium-independent organic anion transmembrane transporter activity	MF	GO:0015347	#FF00FF
0.186136	0.22954	0.315469	0	intrinsic component of organelle membrane	CC	GO:0031300	#FF00FF
0.130747	0.231093	0.325282	0	negative regulation of alpha-beta t cell differentiation	BP	GO:0046639	red
0.0834954	0.305398	0.441537	0	cellular response to nerve growth factor stimulus	BP	GO:1990090	#00FFFF
0.0834954	0.305398	0.441537	0	response to nerve growth factor	BP	GO:1990089	#00FFFF
0.0875233	0.321174	0.460454	0	clathrin-coated vesicle membrane	CC	GO:0030665	#FF00FF
0.0276283	0.346336	0.376195	0.0655578	adaptive immune response based on somatic recombination of immune receptors built from immunoglobulin superfamily domains	BP	GO:0002460	red
0.172227	0.37568	0.482824	0	regulation of cellular response to vascular endothelial growth factor stimulus	BP	GO:1902547	#FFCC99
0.172227	0.37568	0.482824	0	midbrain dopaminergic neuron differentiation	BP	GO:1904948	#00FFFF
0.179548	0.40722	0.517362	0	regulation of vascular endothelial growth factor signaling pathway	BP	GO:1900746	#FFCC99
0.150238	0.346336	0.526129	0	negative regulation of adaptive immune response	BP	GO:0002820	red
0.235301	0.38264	0.531491	0	microglial cell activation	BP	GO:0001774	#00FFFF
0.270319	0.33272	0.509551	0	axonal transport	BP	GO:0098930	#00FFFF
0.207891	0.160706	0.643742	0	neuron-neuron synaptic transmission	BP	GO:0007270	#00FFFF
0.207891	0.160706	0.643742	0	bergmann glial cell differentiation	BP	GO:0060020	#00FFFF
0.124198	0.210771	0.643742	0	intrinsic component of external side of plasma membrane	CC	GO:0031233	#FF00FF
0.118114	0.194451	0.609378	0	negative regulation of potassium ion transmembrane transport	BP	GO:1901380	#FF00FF
0.14331	0.273126	0.759428	0	anchored component of external side of plasma membrane	CC	GO:0031362	#FF00FF
0.360446	0.273126	0.759428	0	positive regulation of t-helper 1 type immune response	BP	GO:0002827	red
0.321132	0.231093	0.675241	0	dna strand elongation	BP	GO:0022616	green
0.135774	0.0817239	0.713381	0	transmitter-gated ion channel activity involved in regulation of postsynaptic membrane potential	MF	GO:1904315	#00FFFF
0.135774	0.0817239	0.713381	0	mature b cell differentiation involved in immune response	BP	GO:0002313	red
0.207891	0	0.643742	0	marginal zone b cell differentiation	BP	GO:0002315	red
0.157427	0.0203554	0.656383	0	interleukin-2 production	BP	GO:0032623	red
0.284763	0	0.609378	0	negative regulation of interleukin-2 production	BP	GO:0032703	red
0.248896	0	0.555511	0	positive regulation of chromosome segregation	BP	GO:0051984	green
0.338004	0	0.713381	0	cd4-positive, alpha-beta t cell cytokine production	BP	GO:0035743	red
0.360446	0.273126	0.369015	0	cytokine secretion involved in immune response	BP	GO:0002374	red
0.360446	0.273126	0.369015	0	negative regulation of t cell mediated immunity	BP	GO:0002710	red
0.385116	0.305108	0.366156	0	positive regulation of response to dna damage stimulus	BP	GO:2001022	green
0.431579	0.346336	0.44933	0	dna polymerase complex	CC	GO:0042575	green
0.519654	0.297481	0.325194	0	positive regulation of dna biosynthetic process	BP	GO:2000573	green
0.364327	0.453247	0.36768	0	glial cell activation	BP	GO:0061900	#00FFFF
0.370833	0.387044	0.36588	0	positive regulation of dna repair	BP	GO:0045739	green
0.342074	0.426807	0.453459	0	innate immune response-activating signal transduction	BP	GO:0002758	red
0.579205	0.45071	0.284931	0	epithelial cell proliferation involved in liver morphogenesis	BP	GO:0072575	green
0.579205	0.45071	0.284931	0	hepatocyte proliferation	BP	GO:0072574	green
0.635421	0.50637	0.325282	0	regulation of cardiac muscle cell membrane repolarization	BP	GO:0099623	#FF00FF
0.554385	0.429833	0.3786	0	regulation of lymphocyte mediated immunity	BP	GO:0002706	red
0.48788	0.40722	0.517362	0	negative regulation of membrane potential	BP	GO:0045837	#FF00FF
0.48788	0.40722	0.517362	0	spinal cord motor neuron cell fate specification	BP	GO:0021520	#00FFFF
0.528702	0.40722	0.555511	0	type b pancreatic cell proliferation	BP	GO:0044342	green
0.554385	0.346336	0.529432	0	microtubule-based transport	BP	GO:0099111	green
0.554385	0.346336	0.529432	0	transport along microtubule	BP	GO:0010970	green
0.492328	0.33272	0.509551	0	protein localization to microtubule cytoskeleton	BP	GO:0072698	green
0.592539	0.516562	0.643742	0	negative regulation of mitochondrial membrane potential	BP	GO:0010917	#FF00FF
0.385116	0.475683	0.679508	0	negative regulation of glial cell differentiation	BP	GO:0045686	#00FFFF
0.554385	0.150373	0.597065	0	amino acid import across plasma membrane	BP	GO:0089718	#FF00FF
0.554385	0.150373	0.597065	0	amino acid transmembrane import	BP	GO:0044745	#FF00FF
0.589836	0.210146	0.600639	0	regulation of meiotic cell cycle	BP	GO:0051445	green
0.51785	0.138743	0.555511	0	atpase dependent transmembrane transport complex	CC	GO:0098533	#FF00FF
0.509876	0.160319	0.531491	0	atp-dependent microtubule motor activity, plus-end-directed	MF	GO:0008574	green
0.554385	0	0.597065	0	attachment of mitotic spindle microtubules to kinetochore	BP	GO:0051315	green
0.650401	0.111805	0.383112	0	regulation of systemic arterial blood pressure by renin-angiotensin	BP	GO:0003081	#FFCC99
0.671679	0.0817239	0.348273	0	mitotic g2 dna damage checkpoint	BP	GO:0007095	green
0.679668	0.0309899	0.401083	0	dna-dependent dna replication maintenance of fidelity	BP	GO:0045005	green
0.711597	0	0.369015	0	trophoblast giant cell differentiation	BP	GO:0060707	red
0.364327	0.10652	0.36768	0	anterograde axonal transport	BP	GO:0008089	#00FFFF
0.360446	0.088384	0.369015	0	methylation-dependent chromatin silencing	BP	GO:0006346	green
0.338004	0.0817239	0.348273	0	negative regulation of meiotic cell cycle	BP	GO:0051447	green
0.321132	0.0753472	0.325282	0	regulation of mammary gland epithelial cell proliferation	BP	GO:0033599	green
0.399459	0.0309899	0.401083	0	regulation of keratinocyte proliferation	BP	GO:0010837	green
0.360446	0	0.369015	0	regulation of systemic arterial blood pressure by circulatory renin-angiotensin	BP	GO:0001991	#FFCC99
0.301492	0	0.304375	0	negative regulation of transcription regulatory region dna binding	BP	GO:2000678	green
0.407576	0.102942	0.421268	0	regulation of vascular associated smooth muscle cell migration	BP	GO:1904752	#FFCC99
0.407576	0.102942	0.421268	0	vascular associated smooth muscle cell migration	BP	GO:1904738	#FFCC99
0.413251	0.123929	0.421268	0	negative regulation of calcium ion transmembrane transporter activity	BP	GO:1901020	#FF00FF
0.454349	0.119537	0.482824	0	dna replication checkpoint	BP	GO:0000076	green
0.454349	0	0.482824	0	neuron remodeling	BP	GO:0016322	#00FFFF
0.186617	0.138743	0.181153	0.722238	intracellular signal transduction involved in g1 dna damage checkpoint	BP	GO:1902400	green
0.186617	0.138743	0.181153	0.722238	signal transduction involved in mitotic g1 dna damage checkpoint	BP	GO:0072431	green
0.179548	0.129934	0.170862	0.716942	negative regulation of platelet-derived growth factor receptor signaling pathway	BP	GO:0010642	#FFCC99
0.179548	0.129934	0.170862	0.716942	skeletal muscle cell proliferation	BP	GO:0014856	green
0.207891	0.160706	0.20754	0.73637	skeletal muscle satellite cell proliferation	BP	GO:0014841	green
0.207891	0.160706	0.20754	0.73637	regulation of trophoblast cell migration	BP	GO:1901163	red
0.195284	0.150373	0.193361	0.722238	dna damage response, signal transduction by p53 class mediator resulting in cell cycle arrest	BP	GO:0006977	green
0.235301	0.160319	0.230909	0.627717	positive regulation of activated t cell proliferation	BP	GO:0042104	red
0.338004	0.0817239	0.119187	0.671649	regulation of platelet-derived growth factor receptor signaling pathway	BP	GO:0010640	#FFCC99
0.166516	0.111805	0.150991	0.707753	signal transduction involved in mitotic dna damage checkpoint	BP	GO:1902402	green
0.166516	0.111805	0.150991	0.707753	signal transduction involved in mitotic cell cycle checkpoint	BP	GO:0072413	green
0.166516	0.111805	0.150991	0.707753	signal transduction involved in mitotic dna integrity checkpoint	BP	GO:1902403	green
0.172227	0.119537	0.159837	0.709203	nuclear outer membrane	CC	GO:0005640	#FF00FF
0.150238	0.096024	0.134182	0.692183	signal transduction involved in dna integrity checkpoint	BP	GO:0072401	green
0.150238	0.096024	0.134182	0.692183	signal transduction involved in cell cycle checkpoint	BP	GO:0072395	green
0.150238	0.096024	0.134182	0.692183	signal transduction involved in dna damage checkpoint	BP	GO:0072422	green
0.130747	0.0753472	0.112787	0.664313	positive regulation of membrane potential	BP	GO:0045838	#FF00FF
0.186617	0.138743	0	0.722238	negative regulation of cell migration involved in sprouting angiogenesis	BP	GO:0090051	#FFCC99
0	0.150373	0	0.722238	negative regulation of erythrocyte differentiation	BP	GO:0045647	#FFCC99
0	0.138743	0	0.722238	pro-b cell differentiation	BP	GO:0002328	red
0.0230467	0.119537	0.0257264	0.73637	b cell activation	BP	GO:0042113	red
0.01297	0.112347	0.0023215	0.79012	regulation of b cell activation	BP	GO:0050864	red
0.00158959	0.010733	2.61811e-08	0.671649	positive regulation of b cell activation	BP	GO:0050871	red
0	0	0	0.671649	rough endoplasmic reticulum membrane	CC	GO:0030867	#FF00FF
0	0	0	0.654322	drug transmembrane transporter activity	MF	GO:0015238	#FF00FF
0	0.150373	0.193361	0.722238	membrane raft assembly	BP	GO:0001765	#FF00FF
0	0.138743	0.181153	0.722238	regulation of skeletal muscle cell proliferation	BP	GO:0014857	green
0	0.119537	0.159837	0.709203	iron ion transmembrane transport	BP	GO:0034755	#FF00FF
0	0.119537	0.159837	0.709203	regulation of extracellular matrix disassembly	BP	GO:0010715	#00FFFF
0	0.288754	0.0599904	0.600445	extracellular matrix disassembly	BP	GO:0022617	#00FFFF
0	0.321174	0	0.608278	positive regulation of dna-templated transcription, initiation	BP	GO:2000144	green
0.0616563	0.209995	0	0.578298	programmed necrotic cell death	BP	GO:0097300	yellow
0	0.209995	0	0.578298	regulation of dna-templated transcription, initiation	BP	GO:2000142	green
0.0150316	0.22403	0.124092	0.452386	coated vesicle membrane	CC	GO:0030662	#FF00FF
0.0167491	0.178567	0.0068116	0.350793	coated membrane	CC	GO:0048475	#FF00FF
0.0167491	0.178567	0.0068116	0.350793	membrane coat	CC	GO:0030117	#FF00FF
0	0.0338048	0	0.356868	dna-templated transcription, initiation	BP	GO:0006352	green
3.62365e-08	0.0903726	2.61811e-08	0.513617	b cell receptor signaling pathway	BP	GO:0050853	red
0.188949	0.346336	0.150697	0.716942	phagocytosis	BP	GO:0006909	red
0.166516	0.346336	0.150991	0.707753	activation-induced cell death of t cells	BP	GO:0006924	red
0.179548	0.40722	0.170862	0.716942	zinc ii ion transmembrane transport	BP	GO:0071577	#FF00FF
0.157427	0.321174	0.143224	0.70168	cellular response to platelet-derived growth factor stimulus	BP	GO:0036120	#FFCC99
0.150238	0.296305	0.134182	0.692183	response to platelet-derived growth factor	BP	GO:0036119	#FFCC99
0.173236	0.439181	0.159837	0.580688	positive regulation of interleukin-12 production	BP	GO:0032735	red
0.221534	0.36225	0.0772586	0.619321	regulation of anion transmembrane transport	BP	GO:1903959	#FF00FF
0.166516	0.346336	0	0.707753	platelet-derived growth factor receptor binding	MF	GO:0005161	#FFCC99
0.135774	0.251078	0	0.671649	positive regulation of extracellular matrix organization	BP	GO:1903055	#00FFFF
0.338004	0.251078	0	0.671649	programmed cell death involved in cell development	BP	GO:0010623	yellow
0.215855	0.260639	0.101706	0.524268	intrinsic apoptotic signaling pathway in response to oxidative stress	BP	GO:0008631	yellow
0.179548	0.23741	0.0497605	0.586419	regulation of extracellular matrix organization	BP	GO:1903053	#00FFFF
0.186617	0.439181	0.555511	0.722238	facial nerve morphogenesis	BP	GO:0021610	#00FFFF
0.186617	0.439181	0.555511	0.722238	facial nerve development	BP	GO:0021561	#00FFFF
0.186617	0.439181	0.555511	0.722238	oligodendrocyte progenitor proliferation	BP	GO:0070444	green
0.186617	0.439181	0.555511	0.722238	regulation of oligodendrocyte progenitor proliferation	BP	GO:0070445	green
0.1173	0.443842	0.586909	0.692045	positive regulation of t cell proliferation	BP	GO:0042102	red
0.118114	0.45071	0.609378	0.647164	bicarbonate transmembrane transporter activity	MF	GO:0015106	#FF00FF
0.235301	0.38264	0.531491	0.627717	regulation of cell migration involved in sprouting angiogenesis	BP	GO:0090049	#FFCC99
0.301492	0.475683	0.643742	0.654322	regulation of interleukin-8 secretion	BP	GO:2000482	red
0.157427	0.659836	0.421268	0.70168	negative regulation of glial cell proliferation	BP	GO:0060253	#00FFFF
0.157427	0.659836	0.421268	0.70168	gamma-delta t cell activation	BP	GO:0046629	red
0.0834954	0.545757	0.441537	0.603565	positive regulation of t cell migration	BP	GO:2000406	red
0	0.516562	0.643742	0.73637	at dna binding	MF	GO:0003680	green
0.166516	0.482405	0.597065	0.395436	lymphocyte homeostasis	BP	GO:0002260	red
0.157427	0.316801	0.5631	0.389951	positive regulation of interleukin-6 production	BP	GO:0032755	red
0.246302	0.304008	0.759428	0.53705	branching involved in blood vessel morphogenesis	BP	GO:0001569	#FFCC99
0	0.096024	0.605914	0.578298	membrane biogenesis	BP	GO:0044091	#FF00FF
0.0616563	0.022146	0.605914	0.578298	immunological synapse	CC	GO:0001772	#00FFFF
0.0493567	0.160706	0.526129	0.553862	regulation of t cell receptor signaling pathway	BP	GO:0050856	red
0.195284	0.150373	0.597065	0.722238	trophoblast cell migration	BP	GO:0061450	red
0.118114	0.194451	0.609378	0.647164	negative regulation of interleukin-1 production	BP	GO:0032692	red
0.195284	0	0.597065	0.722238	angiotensin-activated signaling pathway	BP	GO:0038166	#FFCC99
0.118114	0.0640898	0.609378	0.647164	zinc ion transmembrane transporter activity	MF	GO:0005385	#FF00FF
0	0	0.555511	0.722238	motor neuron apoptotic process	BP	GO:0097049	#00FFFF
0.166516	0.076327	0.71873	0.470595	organelle localization by membrane tethering	BP	GO:0140056	#FF00FF
0.14967	0.060555	0.628398	0.452386	membrane docking	BP	GO:0022406	#FF00FF
0.310085	0.086018	0.56265	0.567222	positive regulation of cell cycle arrest	BP	GO:0071158	green
0.15756	0.235468	0.271082	0.571885	b cell differentiation	BP	GO:0030183	red
0.103529	0.160319	0.230909	0.627717	positive regulation of interleukin-6 secretion	BP	GO:2000778	red
0.0616563	0.209995	0.334897	0.578298	negative regulation of fibroblast proliferation	BP	GO:0048147	green
0.0493567	0.346336	0.274445	0.553862	basal plasma membrane	CC	GO:0009925	#FF00FF
0.0762853	0.246707	0.411609	0.780484	positive regulation of lymphocyte activation	BP	GO:0051251	red
0.0255353	0.253485	0.490004	0.707753	t cell differentiation in thymus	BP	GO:0033077	red
0.0875233	0.112182	0.373015	0.716942	protein targeting to membrane	BP	GO:0006612	#FF00FF
0.528702	0.595903	0.287562	0.560024	regulation of sprouting angiogenesis	BP	GO:1903670	#FFCC99
0.451921	0.57546	0.199399	0.608278	positive regulation of leukocyte degranulation	BP	GO:0043302	red
0.630523	0.453247	0.162674	0.586419	regulation of interleukin-1 secretion	BP	GO:0050704	red
0.54839	0.38264	0.304375	0.567222	positive regulation of interleukin-1 production	BP	GO:0032732	red
0.48788	0.40722	0.170862	0.716942	positive regulation of interleukin-8 secretion	BP	GO:2000484	red
0.528702	0.40722	0.0870646	0.633196	negative regulation of blood vessel endothelial cell migration	BP	GO:0043537	#FFCC99
0.398415	0.416915	0.193361	0.513617	t cell homeostasis	BP	GO:0043029	red
0.321132	0.50637	0.325282	0.664313	positive regulation of mast cell degranulation	BP	GO:0043306	red
0.321132	0.50637	0.325282	0.664313	positive regulation of mast cell activation involved in immune response	BP	GO:0033008	red
0.321132	0.403795	0.320187	0.572888	positive regulation of myeloid leukocyte mediated immunity	BP	GO:0002888	red
0.270319	0.545735	0.261138	0.54995	negative regulation of endothelial cell migration	BP	GO:0010596	#FF00FF
0.433873	0.40722	0.430162	0.45944	dna damage response, signal transduction by p53 class mediator	BP	GO:0030330	green
0.462936	0.245666	0.452578	0.411927	signal transduction in response to dna damage	BP	GO:0042770	green
0.355802	0.280388	0.315732	0.261601	activation of innate immune response	BP	GO:0002218	red
0.60487	0.0692994	0.304375	0.654322	mitotic g1 dna damage checkpoint	BP	GO:0031571	green
0.579205	0.0640898	0.284931	0.647164	g1 dna damage checkpoint	BP	GO:0044783	green
0.60487	0.210771	0.304375	0.654322	parasympathetic nervous system development	BP	GO:0048486	#00FFFF
0.51785	0.138743	0.181153	0.722238	membrane repolarization during cardiac muscle cell action potential	BP	GO:0086013	#FF00FF
0.48788	0.129934	0.170862	0.716942	dna binding, bending	MF	GO:0008301	green
0.360446	0.273126	0.369015	0.682254	positive regulation of extrinsic apoptotic signaling pathway via death domain receptors	BP	GO:1902043	yellow
0.360446	0.273126	0.369015	0.682254	preganglionic parasympathetic fiber development	BP	GO:0021783	#00FFFF
0.48356	0.150373	0.247614	0.543754	spinal cord motor neuron differentiation	BP	GO:0021522	#00FFFF
0.398415	0.233702	0.193361	0.513617	cytoplasmic microtubule organization	BP	GO:0031122	green
0.454349	0.119537	0	0.709203	negative regulation of sprouting angiogenesis	BP	GO:1903671	#FFCC99
0.51785	0	0	0.722238	protein localization to cell junction	BP	GO:1902414	#FF00FF
0.465736	0.0438431	0	0.614625	t cell lineage commitment	BP	GO:0002360	red
0.451921	0	0.0260867	0.531063	vesicle budding from membrane	BP	GO:0006900	#FF00FF
0.873944	0.38264	0.230909	0.627717	cardiac muscle cell membrane repolarization	BP	GO:0099622	#FF00FF
0.873944	0.38264	0.230909	0.627717	positive regulation of interleukin-1 secretion	BP	GO:0050716	red
0.911151	0.40722	0.247614	0.633196	positive regulation of interleukin-1 beta secretion	BP	GO:0050718	red
0.769419	0.57546	0.199399	0.608278	regulation of interleukin-1 beta secretion	BP	GO:0050706	red
0.679668	0.498897	0.401083	0.595005	positive regulation of interleukin-1 beta production	BP	GO:0032731	red
0.679668	0.272186	0.178649	0.595005	positive regulation of interleukin-10 production	BP	GO:0032733	red
0.738786	0.305398	0.0648348	0.603565	vascular smooth muscle cell differentiation	BP	GO:0035886	#FFCC99
1.01459	0.138743	0.181153	0	regulation of synaptic vesicle recycling	BP	GO:1903421	#00FFFF
0.954677	0.129934	0.170862	0	meiosis ii	BP	GO:0007135	green
1.00795	0.161003	0.116487	0	chromatin remodeling	BP	GO:0006338	green
0.931485	0.209995	0.150991	0	promoter-specific chromatin binding	MF	GO:1990841	green
1.01459	0	0.181153	0	establishment of protein localization to postsynaptic membrane	BP	GO:1903540	#00FFFF
1.01459	0	0.181153	0	neurotransmitter receptor transport to postsynaptic membrane	BP	GO:0098969	#00FFFF
0.954677	0	0.170862	0	neurotransmitter receptor transport to plasma membrane	BP	GO:0098877	#FF00FF
0.954677	0	0.170862	0	dna replication origin binding	MF	GO:0003688	green
1.03452	0.0692994	0	0	protein localization to chromatin	BP	GO:0071168	green
1.03452	0	0	0	pericentric heterochromatin	CC	GO:0005721	green
0.954677	0	0	0	dna n-glycosylase activity	MF	GO:0019104	green
0.954677	0	0	0	somatic diversification of immune receptors via somatic mutation	BP	GO:0002566	red
0.900001	0.119537	0	0	hindbrain radial glia guided cell migration	BP	GO:0021932	#00FFFF
0.900001	0.060555	0.0464619	0	homologous chromosome segregation	BP	GO:0045143	green
1.01459	0.138743	0	0	sodium ion import across plasma membrane	BP	GO:0098719	#FF00FF
0.717385	0.151676	0.189755	0	nuclear matrix	CC	GO:0016363	#00FFFF
0.717385	0.150721	0.170862	0	somatic diversification of immune receptors	BP	GO:0002200	red
0.736705	0.147205	0.234721	0	keratinocyte proliferation	BP	GO:0043616	green
0.799542	0.142411	0.20754	0	nuclear migration	BP	GO:0007097	#FF00FF
0.799542	0.142411	0.0723022	0	negative regulation of dna recombination	BP	GO:0045910	green
0.769419	0.138743	0.0690898	0	exit from mitosis	BP	GO:0010458	green
0.736705	0.0640898	0.115791	0	nuclear heterochromatin	CC	GO:0005720	green
0.671679	0.0130937	0.104978	0	heterochromatin	CC	GO:0000792	green
0.666843	0.00844301	0.20754	0	atp-dependent chromatin remodeling	BP	GO:0043044	green
0.842076	0	0.150991	0	protein transport within plasma membrane	BP	GO:0099632	#FF00FF
0.795617	0	0.143224	0	inner cell mass cell proliferation	BP	GO:0001833	green
0.838537	0	0	0	sex chromosome	CC	GO:0000803	green
0.711597	0	0	0	dna polymerase binding	MF	GO:0070182	green
0.809203	0.346336	0.274445	0	negative regulation of stress-activated protein kinase signaling cascade	BP	GO:0070303	yellow
0.809203	0.346336	0.274445	0	negative regulation of stress-activated mapk cascade	BP	GO:0032873	yellow
0.837138	0.36225	0.21527	0	dna-directed dna polymerase activity	MF	GO:0003887	green
0.871435	0.18289	0.304375	0	vesicle transport along microtubule	BP	GO:0047496	green
0.711597	0.273126	0.369015	0	negative regulation of astrocyte differentiation	BP	GO:0048712	#00FFFF
0.78529	0.33272	0.0312312	0	regulation of macrophage activation	BP	GO:0043030	red
0.711597	0.273126	0	0	cell migration in hindbrain	BP	GO:0021535	#FF00FF
0.671679	0.251078	0.119187	0	platelet alpha granule	CC	GO:0031091	#FFCC99
1.16416	0	0	0	dna recombinase assembly	BP	GO:0000730	green
1.16416	0	0	0	positive regulation of keratinocyte proliferation	BP	GO:0010838	green
1.16416	0	0	0	dna repair complex assembly	BP	GO:0090735	green
1.16416	0	0	0	astral microtubule organization	BP	GO:0030953	green
1.31722	0	0	0	four-way junction dna binding	MF	GO:0000400	green
1.17423	0.138743	0.0690898	0	mucosal immune response	BP	GO:0002385	red
1.14525	0.129934	0.0648348	0	organ or tissue specific immune response	BP	GO:0002251	red
1.24574	0.096024	0.134182	0	regulation of exit from mitosis	BP	GO:0007096	green
1.16416	0	0.20754	0	interkinetic nuclear migration	BP	GO:0022027	#FF00FF
1.01459	0.138743	0.555511	0	regulation of type b pancreatic cell proliferation	BP	GO:0061469	green
1.01459	0.138743	0.555511	0	positive regulation of synaptic plasticity	BP	GO:0031915	#00FFFF
1.08422	0.150373	0.597065	0	natural killer cell proliferation	BP	GO:0001787	green
1.06227	0.11952	0.711785	0	positive regulation of calcium ion transmembrane transporter activity	BP	GO:1901021	#FF00FF
1.16416	0	0.643742	0	positive regulation of synapse maturation	BP	GO:0090129	#00FFFF
0.954677	0	0.517362	0	protein localization to postsynaptic membrane	BP	GO:1903539	#00FFFF
0.954677	0	0.517362	0	regulation of synapse maturation	BP	GO:0090128	#00FFFF
0.992307	0.0640898	0.609378	0	synapse maturation	BP	GO:0060074	#00FFFF
1.31722	0	0.421268	0	kinetochore organization	BP	GO:0051383	green
1.19169	0.106391	0.350277	0	negative regulation of dna binding	BP	GO:0043392	green
0.795617	0.659836	0.143224	0	regulation of membrane invagination	BP	GO:1905153	#FF00FF
0.795617	0.659836	0.143224	0	regulation of ventricular cardiac muscle cell membrane repolarization	BP	GO:0060307	#FF00FF
0.842076	0.708639	0.150991	0	regulation of phagocytosis, engulfment	BP	GO:0060099	red
0.900001	0.75275	0.159837	0	sperm axoneme assembly	BP	GO:0007288	#00FFFF
0.900001	0.75275	0.159837	0	glial cell fate commitment	BP	GO:0021781	#00FFFF
1.01459	0.439181	0.181153	0	positive regulation of membrane invagination	BP	GO:1905155	#FF00FF
1.01459	0.439181	0.181153	0	positive regulation of phagocytosis, engulfment	BP	GO:0060100	red
0.954677	0.40722	0	0	enteric nervous system development	BP	GO:0048484	#00FFFF
1.17925	0.57546	0.369015	0	dna damage response, signal transduction resulting in transcription	BP	GO:0042772	green
1.17925	0.57546	0.369015	0	ventral spinal cord interneuron differentiation	BP	GO:0021514	#00FFFF
1.24574	0.38264	0.304375	0	cell cycle dna replication	BP	GO:0044786	green
1.17423	0.57546	0.199399	0	nuclear dna replication	BP	GO:0033260	green
1.17925	0.57546	0.126767	0	ventricular cardiac muscle cell membrane repolarization	BP	GO:0099625	#FF00FF
1.31722	0.659836	0.143224	0	ventral spinal cord interneuron fate commitment	BP	GO:0060579	#00FFFF
1.32826	0.416915	0.0435262	0.578298	negative regulation of endothelial cell proliferation	BP	GO:0001937	green
1.20513	0.365574	0.0357922	0.560024	antimicrobial humoral immune response mediated by antimicrobial peptide	BP	GO:0061844	red
1.16416	0.516562	0	0.73637	interleukin-10 secretion	BP	GO:0072608	red
1.29069	0.403795	0.320187	0.572888	neuron fate specification	BP	GO:0048665	#00FFFF
1.14525	0.305398	0.193361	0.603565	positive regulation of g1/s transition of mitotic cell cycle	BP	GO:1900087	green
0.957942	0.708639	0.159837	0.580688	interleukin-1 beta secretion	BP	GO:0050702	red
0.891302	0.596518	0.0852891	0.504034	positive regulation of leukocyte mediated cytotoxicity	BP	GO:0001912	red
0.78529	0.83078	0.126767	0.54995	interleukin-1 secretion	BP	GO:0050701	red
1.01459	0.871208	0.0312312	0.424543	regulation of leukocyte mediated cytotoxicity	BP	GO:0001910	red
0.235301	0.38264	0.925295	0	myelination in peripheral nervous system	BP	GO:0022011	#00FFFF
0.235301	0.38264	0.925295	0	peripheral nervous system axon ensheathment	BP	GO:0032292	#00FFFF
0.234446	0.38264	0.915489	0	negative regulation of ion transmembrane transporter activity	BP	GO:0032413	#FF00FF
0.289378	0.328784	0.849537	0	negative regulation of transmembrane transport	BP	GO:0034763	#FF00FF
0.338004	0.393643	0.966046	0	negative regulation of ion transmembrane transport	BP	GO:0034766	#FF00FF
0.431579	0.346336	0.913264	0	mitochondrion transport along microtubule	BP	GO:0047497	green
0.431579	0.346336	0.913264	0	establishment of mitochondrion localization, microtubule-mediated	BP	GO:0034643	green
0.407576	0.321174	0.856065	0	l-alpha-amino acid transmembrane transport	BP	GO:1902475	#FF00FF
0.266206	0.428961	1.02083	0	leukocyte tethering or rolling	BP	GO:0050901	red
0.207891	0.438174	1.01217	0	transcription factor activity, direct ligand regulated sequence-specific dna binding	MF	GO:0098531	green
0.48788	0.40722	1.04012	0	negative regulation of axon regeneration	BP	GO:0048681	#00FFFF
0.48788	0.40722	1.04012	0	cranial nerve structural organization	BP	GO:0021604	#00FFFF
0.48788	0.40722	1.04012	0	dna strand elongation involved in dna replication	BP	GO:0006271	green
0.474237	0.45071	1.04841	0	cd4-positive, alpha-beta t cell differentiation involved in immune response	BP	GO:0002294	red
0.454349	0.37568	0.971052	0	negative regulation of type 2 immune response	BP	GO:0002829	red
0.451921	0.288788	1.10911	0	monocarboxylic acid transmembrane transporter activity	MF	GO:0008028	#FF00FF
0.60487	0.708639	1.01861	0	regulation of neuron projection regeneration	BP	GO:0070570	#00FFFF
0.589233	0.75275	0.869655	0	regulation of cytokine production involved in immune response	BP	GO:0002718	red
0.431579	0.708639	0.913264	0	positive regulation of type 2 immune response	BP	GO:0002830	red
0.407576	0.659836	0.856065	0	filopodium membrane	CC	GO:0031527	#FF00FF
0.248896	0.708639	0.971052	0	positive regulation of potassium ion transmembrane transporter activity	BP	GO:1901018	#FF00FF
0.235301	0.676315	0.925295	0	positive regulation of cd4-positive, alpha-beta t cell differentiation	BP	GO:0043372	red
0.107765	0.708639	0.971052	0	vascular smooth muscle contraction	BP	GO:0014829	#FFCC99
0.107765	0.708639	0.971052	0	regulation of osteoblast proliferation	BP	GO:0033688	green
0.207891	0.588808	0.939868	0	regulation of adaptive immune response based on somatic recombination of immune receptors built from immunoglobulin superfamily domains	BP	GO:0002822	red
0.179548	0.56313	0.94874	0	response to osmotic stress	BP	GO:0006970	yellow
0.196431	0.545757	0.775578	0	positive regulation of cd4-positive, alpha-beta t cell activation	BP	GO:2000516	red
0.146647	0.545735	0.816426	0	regulation of cd4-positive, alpha-beta t cell differentiation	BP	GO:0043370	red
0.207891	0.609848	0.84968	0	osteoblast proliferation	BP	GO:0033687	green
0.103529	0.552067	0.86392	0	regulation of cd4-positive, alpha-beta t cell activation	BP	GO:2000514	red
0.0859758	0.452617	0.856065	0	enhancer sequence-specific dna binding	MF	GO:0001158	green
0.195284	0.943504	1.18201	0	negative regulation of axon guidance	BP	GO:1902668	#00FFFF
0.0875233	0.920039	1.26921	0	nuclear euchromatin	CC	GO:0005719	green
0.179548	0.75275	1.21795	0.2319	regulation of adaptive immune response	BP	GO:0002819	red
0.330544	0.871208	1.04416	0	cd4-positive, alpha-beta t cell differentiation	BP	GO:0043367	red
0.179548	0.810832	1.04012	0	positive regulation of membrane depolarization	BP	GO:1904181	#FF00FF
0.220225	1.05781	1.05022	0	cd4-positive, alpha-beta t cell activation	BP	GO:0035710	red
0.492328	1.16358	1.2092	0	dopaminergic neuron differentiation	BP	GO:0071542	#00FFFF
0.585865	1.00043	0.975232	0	negative regulation of chemotaxis	BP	GO:0050922	red
0.321132	0.50637	1.16945	0	positive regulation of fibroblast migration	BP	GO:0010763	#FF00FF
0.301492	0.475683	1.11294	0	apicolateral plasma membrane	CC	GO:0016327	#FF00FF
0.407576	0.545735	1.22694	0	t cell differentiation involved in immune response	BP	GO:0002292	red
0.294609	0.394368	1.27256	0	negative regulation of cation transmembrane transport	BP	GO:1904063	#FF00FF
0.207891	0.516562	1.27576	0	regulation of response to osmotic stress	BP	GO:0047484	yellow
0.207891	0.516562	1.27576	0	negative regulation of axon extension involved in axon guidance	BP	GO:0048843	#00FFFF
0.0834954	0.545757	1.21795	0	dicarboxylic acid transmembrane transporter activity	MF	GO:0005310	#FF00FF
0.292747	0.29425	1.45939	0	positive regulation of smooth muscle cell migration	BP	GO:0014911	#FF00FF
0.385116	0.296305	1.36458	0	positive regulation of neuron migration	BP	GO:2001224	#00FFFF
0.150238	0.296305	1.36458	0	negative regulation of synaptic transmission, glutamatergic	BP	GO:0051967	#00FFFF
0.166516	0.708639	1.52219	0	induction of positive chemotaxis	BP	GO:0050930	red
0.065347	0.708639	1.47293	0	postsynaptic membrane organization	BP	GO:0001941	#00FFFF
0.157427	0.659836	1.43703	0	negative regulation of cardiac muscle cell proliferation	BP	GO:0060044	green
0.221534	0.645092	1.37201	0	leukocyte adhesion to vascular endothelial cell	BP	GO:0061756	red
0.321132	0.475683	1.54073	0	lymphocyte activation involved in immune response	BP	GO:0002285	red
0.195284	0.425603	1.67531	0	t cell activation involved in immune response	BP	GO:0002286	red
0.528702	0.40722	1.49052	0	telencephalon glial cell migration	BP	GO:0022030	#00FFFF
0.528702	0.40722	1.49052	0	cerebral cortex radial glia guided migration	BP	GO:0021801	#00FFFF
0.433385	0.4694	1.49325	0	t-helper 1 type immune response	BP	GO:0042088	red
0.431579	0.346336	1.52219	0	regulation of synaptic transmission, cholinergic	BP	GO:0032222	#00FFFF
0.46026	0.439181	1.38487	0	alpha-beta t cell differentiation involved in immune response	BP	GO:0002293	red
0.451921	0.423599	1.35708	0	alpha-beta t cell activation involved in immune response	BP	GO:0002287	red
0.407576	0.659836	1.43703	0	negative regulation of neuron projection regeneration	BP	GO:0070571	#00FFFF
0.321132	0.652005	1.3739	0	cerebral cortex radially oriented cell migration	BP	GO:0021799	#FF00FF
0.592539	0.682373	1.48492	0	regulation of smooth muscle cell migration	BP	GO:0014910	#FF00FF
0.60487	0.475683	1.70444	0	axonemal dynein complex	CC	GO:0005858	#00FFFF
0.431579	0.545757	1.76084	0	negative regulation of axon extension	BP	GO:0030517	#00FFFF
0.346718	0.188648	1.66173	0.496629	negative regulation of innate immune response	BP	GO:0045824	red
0.166516	0.280388	1.42483	0.470595	lateral plasma membrane	CC	GO:0016328	#FF00FF
0.51785	0.439181	1.62842	0.70168	external side of plasma membrane	CC	GO:0009897	#FF00FF
0.0312058	0.619543	1.33343	0.50949	positive regulation of stress fiber assembly	BP	GO:0051496	yellow
0	0.37568	0.971052	0.709203	regulation of granulocyte macrophage colony-stimulating factor production	BP	GO:0032645	red
0	0.37568	0.971052	0.709203	granulocyte macrophage colony-stimulating factor production	BP	GO:0032604	red
0.166516	0.346336	0.913264	0.707753	negative regulation of interleukin-1 beta production	BP	GO:0032691	red
0.0715413	0.475683	1.09441	0.591275	regulation of glial cell proliferation	BP	GO:0060251	#00FFFF
0.0715413	0.475683	1.09441	0.591275	positive regulation of lymphocyte migration	BP	GO:2000403	red
0.157427	0.102942	0.856065	0.70168	response to angiotensin	BP	GO:1990776	#FFCC99
0.157427	0.102942	0.856065	0.70168	cellular response to angiotensin	BP	GO:1904385	#FFCC99
0.166516	0.194463	0.941544	0.572888	synaptic transmission, dopaminergic	BP	GO:0001963	#00FFFF
0.0964334	0.150373	0.887841	0.619321	positive regulation of protein targeting to membrane	BP	GO:0090314	#FF00FF
0	0.138743	0.81156	0.608278	membrane assembly	BP	GO:0071709	#FF00FF
0.150238	0.096024	1.36458	0.692183	regulation of synaptic transmission, dopaminergic	BP	GO:0032225	#00FFFF
0.14331	0.088384	1.29058	0.682254	negative regulation of t cell receptor signaling pathway	BP	GO:0050860	red
0	0.138743	1.10911	0.722238	positive regulation of granulocyte macrophage colony-stimulating factor production	BP	GO:0032725	red
0.0715413	0.111805	1.09441	0.591275	regulation of protein targeting to membrane	BP	GO:0090313	#FF00FF
0.207891	0.125492	1.41041	0.950259	positive regulation of glial cell differentiation	BP	GO:0045687	#00FFFF
0.407576	0.102942	1.43703	0.70168	membrane hyperpolarization	BP	GO:0060081	#FF00FF
0.130747	0.0753472	1.16945	0	neurotransmitter receptor activity involved in regulation of postsynaptic membrane potential	MF	GO:0099529	#00FFFF
0.130747	0.0753472	1.16945	0	neutrophil homeostasis	BP	GO:0001780	red
0.130747	0.0753472	1.16945	0	organic cation transmembrane transporter activity	MF	GO:0015101	#FF00FF
0.124198	0.210771	1.11294	0	myoblast proliferation	BP	GO:0051450	green
0	0.138743	1.10911	0	pyramidal neuron differentiation	BP	GO:0021859	#00FFFF
0	0.129934	1.04012	0	neutrophil extravasation	BP	GO:0072672	red
0.0715413	0.111805	1.09441	0	negative regulation of production of molecular mediator of immune response	BP	GO:0002701	red
0.266206	0.0597304	1.02083	0	regulation of transmission of nerve impulse	BP	GO:0051969	#00FFFF
0	0.111805	0.913264	0	positive regulation of t cell differentiation in thymus	BP	GO:0033089	red
0	0.0187026	0.913264	0	organic hydroxy compound transmembrane transporter activity	MF	GO:1901618	#FF00FF
0	0.40722	1.04012	0	vascular endothelial growth factor receptor binding	MF	GO:0005172	#FFCC99
0	0.40722	1.04012	0	negative regulation of substrate adhesion-dependent cell spreading	BP	GO:1900025	red
0	0.37568	0.971052	0	positive regulation of sodium ion transmembrane transporter activity	BP	GO:2000651	#FF00FF
0	0.346336	0.913264	0	positive regulation of glial cell proliferation	BP	GO:0060252	#00FFFF
0	0.150373	1.18201	0	postsynapse assembly	BP	GO:0099068	#00FFFF
0	0.150373	1.18201	0	neutrophil apoptotic process	BP	GO:0001781	red
0	0.160706	1.27576	0	quaternary ammonium group transmembrane transporter activity	MF	GO:0015651	#FF00FF
0	0.096024	1.36458	0	cell migration involved in heart development	BP	GO:0060973	#FF00FF
0.207891	0.160706	1.27576	0	regulation of neuronal action potential	BP	GO:0098908	#00FFFF
0.207891	0.160706	1.27576	0	positive regulation of synaptic transmission, cholinergic	BP	GO:0032224	#00FFFF
0.207891	0	1.27576	0	positive regulation of transmission of nerve impulse	BP	GO:0051971	#00FFFF
0.837138	0.150373	0.887841	0	regulation of microtubule-based movement	BP	GO:0060632	green
0.809203	0.18289	0.825595	0	organelle transport along microtubule	BP	GO:0072384	green
0.795617	0.102942	0.856065	0	vasculogenesis involved in coronary vascular morphogenesis	BP	GO:0060979	#FFCC99
0.751468	0.096024	0.807761	0	interstitial matrix	CC	GO:0005614	#00FFFF
0.738786	0.305398	0.775578	0	regulation of axon regeneration	BP	GO:0048679	#00FFFF
0.554385	0.150373	1.18201	0	neuron fate determination	BP	GO:0048664	#00FFFF
0.51785	0.138743	1.10911	0	platelet-derived growth factor binding	MF	GO:0048407	#FFCC99
0.528702	0.169959	0.877763	0	negative regulation of calcium ion transmembrane transport	BP	GO:1903170	#FF00FF
1.08422	0.0753472	1.16945	0	regulation of postsynaptic membrane neurotransmitter receptor levels	BP	GO:0099072	#00FFFF
1.08422	0	1.16945	0	microtubule plus-end	CC	GO:0035371	green
1.08422	0.150373	1.18201	0	trigeminal nerve development	BP	GO:0021559	#00FFFF
0.900001	0	0.971052	0	spinal cord association neuron differentiation	BP	GO:0021527	#00FFFF
0.630523	0.10652	1.52237	0	regulation of astrocyte differentiation	BP	GO:0048710	#00FFFF
0.528702	0.161566	1.49052	0	positive regulation of vascular endothelial growth factor production	BP	GO:0010575	#FFCC99
0.60487	0.115598	1.33343	0	neuron maturation	BP	GO:0042551	#00FFFF
0.48788	0.150373	1.37201	0	positive regulation of microtubule polymerization	BP	GO:0031116	green
0.842076	0.111805	1.52219	0	axon initial segment	CC	GO:0043194	#00FFFF
0.78529	0.292251	1.04217	0.682254	positive regulation of plasma membrane bounded cell projection assembly	BP	GO:0120034	#FF00FF
0.795617	0.166098	1.16439	0.488315	monocyte chemotaxis	BP	GO:0002548	red
0.954677	0.0597304	1.55329	0.640076	sympathetic nervous system development	BP	GO:0048485	#00FFFF
1.29796	0.645612	1.37201	0	atp-dependent microtubule motor activity	MF	GO:1990939	green
1.2199	0.609848	1.31645	0	regulation of positive chemotaxis	BP	GO:0050926	red
1.50963	0.516562	1.16439	0	response to axon injury	BP	GO:0048678	#00FFFF
1.08405	0.505771	1.13471	0	regulation of microtubule polymerization	BP	GO:0031113	green
1.11606	0.320951	1.16989	0	axon regeneration	BP	GO:0031103	#00FFFF
1.31921	0.676315	0.925295	0	positive regulation of cardiac muscle cell proliferation	BP	GO:0060045	green
1.26772	0.645092	0.887841	0	positive regulation of positive chemotaxis	BP	GO:0050927	red
1.04865	0.744142	1.5368	0	membrane depolarization during action potential	BP	GO:0086010	#FF00FF
0.957942	0.708639	1.47293	0	cell proliferation in forebrain	BP	GO:0021846	green
1.06227	0.498897	1.636	0	axoneme part	CC	GO:0044447	#00FFFF
0.871435	0.933377	1.33308	0	type 2 immune response	BP	GO:0042092	red
1.03452	0.831745	1.11294	0	atp-dependent microtubule motor activity, minus-end-directed	MF	GO:0008569	green
0.93784	0.778894	1.27256	0.411927	neural crest cell differentiation	BP	GO:0014033	red
0.871435	0.621884	0.913264	1.04401	membrane repolarization	BP	GO:0086009	#FF00FF
0.711597	0.838312	0.743206	1.13056	cranial nerve morphogenesis	BP	GO:0021602	#00FFFF
1.15002	0.579875	0.510888	0.864063	negative regulation of epithelial cell proliferation	BP	GO:0050680	green
0.942545	0.416915	0.643742	0.940832	autonomic nervous system development	BP	GO:0048483	#00FFFF
0.891302	0.870113	0.917265	0.504034	negative regulation of gliogenesis	BP	GO:0014014	#00FFFF
0.842076	0.708639	0.913264	0.707753	angiogenesis involved in wound healing	BP	GO:0060055	#FFCC99
1.00064	0.563725	0.931833	0.388166	regulation of innate immune response	BP	GO:0045088	red
0.751468	0.595903	1.03301	0.381091	cytokine production involved in immune response	BP	GO:0002367	red
0.960464	0.0692994	0.444837	0.463122	regulation of cell cycle arrest	BP	GO:0071156	green
1.08464	0.0309899	0.301686	0.483912	mitotic dna damage checkpoint	BP	GO:0044773	green
1.17925	0.088384	0.369015	0.682254	positive regulation of monocyte chemotaxis	BP	GO:0090026	red
1.26303	0.0203554	0.656383	0.45944	mitotic dna integrity checkpoint	BP	GO:0044774	green
0.954677	0.178567	0.586411	0.640076	positive regulation of mononuclear cell migration	BP	GO:0071677	red
0.911151	0.161566	0.555511	0.633196	regulation of monocyte chemotaxis	BP	GO:0090025	red
0.795617	0.102942	0.856065	0.70168	dendrite terminus	CC	GO:0044292	#00FFFF
0	0.75275	0.159837	0	positive regulation of chromatin binding	BP	GO:0035563	green
0	0.75275	0.159837	0	response to granulocyte macrophage colony-stimulating factor	BP	GO:0097012	red
0	0.75275	0.159837	0	negative regulation of focal adhesion assembly	BP	GO:0051895	#FF00FF
0	0.708639	0.150991	0	negative regulation of adherens junction organization	BP	GO:1903392	#FF00FF
0	0.708639	0.150991	0	negative regulation of dna damage response, signal transduction by p53 class mediator	BP	GO:0043518	green
0	0.713437	0.212003	0	late endosome membrane	CC	GO:0031902	#FF00FF
0	0.810832	0.170862	0	erythrocyte maturation	BP	GO:0043249	#FFCC99
0	0.810832	0.170862	0	cellular response to granulocyte macrophage colony-stimulating factor stimulus	BP	GO:0097011	red
0.0150316	0.801925	0.21355	0	execution phase of apoptosis	BP	GO:0097194	yellow
0.107765	0.708639	0.247614	0	negative regulation of plasma membrane bounded cell projection assembly	BP	GO:0120033	#FF00FF
0.103529	0.676315	0.230909	0	macrophage derived foam cell differentiation	BP	GO:0010742	red
0.112617	0.748906	0.263852	0	neuronal stem cell population maintenance	BP	GO:0097150	#00FFFF
0.0553864	0.621884	0.304375	0	negative regulation of t cell differentiation	BP	GO:0045581	red
0.0752784	0.600711	0.205561	0	vacuolar membrane	CC	GO:0005774	#FF00FF
0	0.57546	0.369015	0	venous blood vessel development	BP	GO:0060841	#FFCC99
0	0.535511	0.348273	0	interleukin-1-mediated signaling pathway	BP	GO:0070498	red
0.0346211	0.66678	0.405827	0	negative regulation of lymphocyte differentiation	BP	GO:0045620	red
0.157427	0.659836	0	0	regulation of interleukin-5 production	BP	GO:0032674	red
0.157427	0.659836	0	0	positive regulation of immune response to tumor cell	BP	GO:0002839	red
0.150238	0.615134	0	0	interleukin-5 production	BP	GO:0032634	red
0.0875233	0.57546	0	0	regulation of oxidative stress-induced neuron death	BP	GO:1903203	#00FFFF
0.0875233	0.57546	0	0	neuron death in response to oxidative stress	BP	GO:0036475	#00FFFF
0.0875233	0.57546	0.0690898	0	regulation of oxidative stress-induced intrinsic apoptotic signaling pathway	BP	GO:1902175	yellow
0	0.615134	0	0	cell migration involved in gastrulation	BP	GO:0042074	#FF00FF
0	0.57546	0	0	dna catabolic process, endonucleolytic	BP	GO:0000737	green
0	0.609848	0.0723022	0	dna catabolic process	BP	GO:0006308	green
0	0.659836	0	0	death receptor binding	MF	GO:0005123	yellow
0	0.659836	0	0	protein-dna complex disassembly	BP	GO:0032986	green
0.107765	0.708639	0.0870646	0	regulation of chromatin binding	BP	GO:0035561	green
0.0682973	0.737656	0.0497605	0	nucleobase-containing compound transmembrane transporter activity	MF	GO:0015932	#FF00FF
0	0.75275	0	0	positive thymic t cell selection	BP	GO:0045059	red
0	0.708639	0	0	regulation of cell proliferation involved in kidney development	BP	GO:1901722	green
0.186617	0.439181	0.181153	0	cd8-positive, alpha-beta t cell differentiation	BP	GO:0043374	red
0.186617	0.439181	0.181153	0	regulation of t cell chemotaxis	BP	GO:0010819	red
0.186617	0.439181	0.181153	0	regulation of interleukin-8 biosynthetic process	BP	GO:0045414	red
0.186617	0.439181	0.181153	0	intrinsic component of the cytoplasmic side of the plasma membrane	CC	GO:0031235	#FF00FF
0.195284	0.475683	0.193361	0	negative regulation of alpha-beta t cell proliferation	BP	GO:0046642	red
0.195284	0.475683	0.193361	0	negative regulation of mast cell activation	BP	GO:0033004	red
0.195284	0.475683	0.193361	0	positive regulation of intrinsic apoptotic signaling pathway in response to dna damage	BP	GO:1902231	green
0.266206	0.428961	0.263852	0	sarcoplasmic reticulum membrane	CC	GO:0033017	#FF00FF
0.266206	0.428961	0.263852	0	negative regulation of intrinsic apoptotic signaling pathway in response to dna damage	BP	GO:1902230	green
0.284763	0.45071	0.284931	0	positive regulation of interleukin-4 production	BP	GO:0032753	red
0.183203	0.475683	0.383112	0	positive regulation of blood vessel endothelial cell migration	BP	GO:0043536	#FFCC99
0.130747	0.50637	0.325282	0	calcium-dependent cell-cell adhesion via plasma membrane cell adhesion molecules	BP	GO:0016339	red
0.221534	0.692859	0.202087	0	positive regulation of adaptive immune response based on somatic recombination of immune receptors built from immunoglobulin superfamily domains	BP	GO:0002824	red
0.221534	0.645092	0.21527	0	negative regulation of neural precursor cell proliferation	BP	GO:2000178	green
0.157427	0.659836	0.143224	0	regulation of monocyte chemotactic protein-1 production	BP	GO:0071637	red
0.157427	0.659836	0.143224	0	monocyte chemotactic protein-1 production	BP	GO:0071605	red
0.248896	0.605939	0.131949	0	regulation of t cell mediated immunity	BP	GO:0002709	red
0.207891	0.57546	0.199399	0	regulation of interleukin-4 production	BP	GO:0032673	red
0.207891	0.516562	0.20754	0	vascular smooth muscle cell development	BP	GO:0097084	#FFCC99
0.14331	0.57546	0.126767	0	t cell chemotaxis	BP	GO:0010818	red
0.135774	0.535511	0.119187	0	negative regulation of phagocytosis	BP	GO:0050765	red
0.179548	0.810832	0.147537	0.205486	organelle outer membrane	CC	GO:0031968	#FF00FF
0.179548	0.810832	0.147537	0.205486	outer membrane	CC	GO:0019867	#FF00FF
0.198783	0.785841	0.284931	0.323568	positive regulation of adaptive immune response	BP	GO:0002821	red
0.187797	0.531079	0.20754	0.348783	leukocyte mediated immunity	BP	GO:0002443	red
0.0165333	0.605939	0.131949	0.45944	intrinsic apoptotic signaling pathway in response to endoplasmic reticulum stress	BP	GO:0070059	yellow
0.528702	0.708639	0	0	cilium-dependent cell motility	BP	GO:0060285	red
0.528702	0.708639	0	0	cilium or flagellum-dependent cell motility	BP	GO:0001539	red
0.48788	0.810832	0	0	positive regulation of interleukin-13 production	BP	GO:0032736	red
0.431579	0.708639	0.150991	0	white fat cell differentiation	BP	GO:0050872	red
0.266206	0.748906	0	0	regulation of necrotic cell death	BP	GO:0010939	yellow
0.321132	0.652005	0.0411587	0	placenta blood vessel development	BP	GO:0060674	#FFCC99
0.623112	0.535511	0.185077	0.28878	positive regulation of leukocyte mediated immunity	BP	GO:0002705	red
0.498204	0.659836	0.12652	0.332156	leukocyte mediated cytotoxicity	BP	GO:0001909	red
0.641503	0.735947	0.30717	0.29224	core promoter sequence-specific dna binding	MF	GO:0001046	green
0.207891	0.516562	0.643742	0	peripheral nervous system neuron differentiation	BP	GO:0048934	#00FFFF
0.207891	0.516562	0.643742	0	facial nerve structural organization	BP	GO:0021612	#00FFFF
0.207891	0.516562	0.643742	0	peripheral nervous system neuron development	BP	GO:0048935	#00FFFF
0.183203	0.475683	0.679508	0	neuromuscular synaptic transmission	BP	GO:0007274	#00FFFF
0.14967	0.566879	0.628398	0	syncytium formation by plasma membrane fusion	BP	GO:0000768	#FF00FF
0.195284	0.475683	0.597065	0	germ cell proliferation	BP	GO:0036093	green
0.195284	0.475683	0.597065	0	negative regulation of neuron migration	BP	GO:2001223	#00FFFF
0.195284	0.475683	0.597065	0	positive regulation of cell migration involved in sprouting angiogenesis	BP	GO:0090050	#FFCC99
0.166516	0.403795	0.588032	0	negative regulation of adaptive immune response based on somatic recombination of immune receptors built from immunoglobulin superfamily domains	BP	GO:0002823	red
0	0.475683	0.597065	0	regulation of transcription from rna polymerase ii promoter in response to oxidative stress	BP	GO:0043619	yellow
0	0.475683	0.597065	0	nk t cell activation	BP	GO:0051132	red
0	0.516562	0.643742	0	male germ cell proliferation	BP	GO:0002176	green
0	0.40722	0.517362	0	postsynaptic specialization organization	BP	GO:0099084	#00FFFF
0	0.40722	0.517362	0	postsynaptic density organization	BP	GO:0097106	#00FFFF
0.248896	0.708639	0.555511	0	trans-golgi network membrane	CC	GO:0032588	#FF00FF
0.235301	0.676315	0.531491	0	vascular endothelial growth factor signaling pathway	BP	GO:0038084	#FFCC99
0.296958	0.595903	0.548756	0	cellular response to vascular endothelial growth factor stimulus	BP	GO:0035924	#FFCC99
0.166516	0.708639	0.44933	0	negative regulation of interleukin-8 production	BP	GO:0032717	red
0.157427	0.659836	0.421268	0	paranode region of axon	CC	GO:0033270	#00FFFF
0.223694	0.713437	0.438601	0	negative regulation of lymphocyte mediated immunity	BP	GO:0002707	red
0.186617	0.876879	0.555511	0	regulation of humoral immune response mediated by circulating immunoglobulin	BP	GO:0002923	red
0.179548	0.810832	0.517362	0	positive regulation of dna-dependent dna replication	BP	GO:2000105	green
0.337279	0.785089	0.555511	0	negative regulation of fat cell differentiation	BP	GO:0045599	red
0.301492	0.831745	0.304375	0	positive regulation of sprouting angiogenesis	BP	GO:1903672	#FFCC99
0.337746	0.676829	0.334897	0	regulation of intrinsic apoptotic signaling pathway in response to dna damage	BP	GO:1902229	green
0.00241893	0.884656	0.640653	0	mitochondrial membrane organization	BP	GO:0007006	#FF00FF
0	0.831745	0.643742	0	regulation of heterotypic cell-cell adhesion	BP	GO:0034114	#FF00FF
0	0.943504	0.597065	0	negative regulation of humoral immune response	BP	GO:0002921	red
0	0.876879	0.555511	0	negative regulation of transcription from rna polymerase ii promoter in response to stress	BP	GO:0097201	yellow
0.195284	0.943504	0.597065	0	negative regulation of excitatory postsynaptic potential	BP	GO:0090394	#00FFFF
0.195284	0.943504	0.597065	0	positive regulation of macrophage derived foam cell differentiation	BP	GO:0010744	red
0.171966	1.00043	0.605914	0	positive regulation of membrane permeability	BP	GO:1905710	#FF00FF
0.0875233	0.920039	0.81156	0	ammonium transmembrane transporter activity	MF	GO:0008519	#FF00FF
0.135774	0.933377	0.713381	0	positive regulation of sodium ion transmembrane transport	BP	GO:1902307	#FF00FF
0	0.983459	0.759428	0	regulation of mitochondrial outer membrane permeabilization involved in apoptotic signaling pathway	BP	GO:1901028	#FF00FF
0.178302	0.791851	0.793898	0	t cell mediated immunity	BP	GO:0002456	red
0	0.810832	0.517362	0	modification of synaptic structure	BP	GO:0099563	#00FFFF
0	0.75275	0.482824	0	neuronal stem cell division	BP	GO:0036445	#00FFFF
0.065347	0.708639	0.633793	0	regulation of humoral immune response	BP	GO:0002920	red
0.51785	0.876879	0.555511	0	synaptic cleft	CC	GO:0043083	#00FFFF
0.48788	0.810832	0.517362	0	gap junction channel activity	MF	GO:0005243	#FF00FF
0.451921	0.920039	0.460454	0	endothelial cell chemotaxis	BP	GO:0035767	red
0.633623	1.11481	0.446963	0	regulation of production of molecular mediator of immune response	BP	GO:0002700	red
0.462936	1.08477	0.759428	0	neural crest cell migration	BP	GO:0001755	red
0.360446	0.983459	0.759428	0	regulation of lymphocyte chemotaxis	BP	GO:1901623	red
0.679668	1.16685	0.711785	0	axonemal dynein complex assembly	BP	GO:0070286	#00FFFF
0.630523	1.07856	0.65267	0	gap junction	CC	GO:0005921	#FF00FF
0.795617	0.939442	0.807761	0	neural crest cell development	BP	GO:0014032	red
0.738786	0.637558	0.509551	0	rna polymerase ii core promoter sequence-specific dna binding	MF	GO:0000979	green
0.751468	0.615134	0.392676	0	dna damage response, signal transduction by p53 class mediator resulting in transcription of p21 class mediator	BP	GO:0006978	green
0.848456	0.679282	0.461235	0	microtubule organizing center part	CC	GO:0044450	green
0.939195	0.377697	0.554951	0.184226	positive regulation of innate immune response	BP	GO:0045089	red
0.795617	0.659836	0.856065	0	export across plasma membrane	BP	GO:0140115	#FF00FF
0.751468	0.615134	0.807761	0	membrane depolarization during cardiac muscle cell action potential	BP	GO:0086012	#FF00FF
0.942545	0.645612	0.643742	0	negative regulation of blood coagulation	BP	GO:0030195	#FFCC99
0.509876	0.980431	0.140538	0.948356	p-p-bond-hydrolysis-driven transmembrane transporter activity	MF	GO:0015405	#FF00FF
0.498204	0.959822	0.135033	0.941425	primary active transmembrane transporter activity	MF	GO:0015399	#FF00FF
0.641503	0.950745	0.200985	0.950259	regulation of mast cell activation	BP	GO:0033003	red
0.57435	1.11441	0.0985956	0.978415	atpase activity, coupled to transmembrane movement of substances	MF	GO:0042626	#FF00FF
0.560845	1.09575	0.0947523	0.973659	hydrolase activity, acting on acid anhydrides, catalyzing transmembrane movement of substances	MF	GO:0016820	#FF00FF
0.48788	0.810832	0.170862	0.716942	mast cell chemotaxis	BP	GO:0002551	red
0.454349	0.75275	0.159837	0.709203	mast cell migration	BP	GO:0097531	red
0.51785	0.876879	0.181153	0.722238	blood vessel endothelial cell proliferation involved in sprouting angiogenesis	BP	GO:0002043	green
0.407576	0.659836	0	0.70168	immature b cell differentiation	BP	GO:0002327	red
0.451921	0.876879	0.444837	0.463122	regulation of blood vessel endothelial cell migration	BP	GO:0043535	#FFCC99
0.407576	1.03551	0.20754	0.448372	atpase coupled ion transmembrane transporter activity	MF	GO:0042625	#FF00FF
0.652498	1.02848	0.303919	0.328066	positive regulation of transmembrane receptor protein serine/threonine kinase signaling pathway	BP	GO:0090100	#FF00FF
0.474237	1.22579	0.473334	0.470595	platelet aggregation	BP	GO:0070527	#FFCC99
0.360446	1.13686	0.587854	0.50031	lymphocyte chemotaxis	BP	GO:0048247	red
0.221534	0.645092	0.21527	0.619321	cardiac muscle hypertrophy in response to stress	BP	GO:0014898	yellow
0.221534	0.645092	0.21527	0.619321	muscle hypertrophy in response to stress	BP	GO:0003299	yellow
0.310085	0.621884	0.143224	0.567222	regulation of activated t cell proliferation	BP	GO:0046006	red
0.235301	0.676315	0.0821134	0.627717	positive regulation of blood coagulation	BP	GO:0030194	#FFCC99
0.136028	0.769036	0.234721	0.53705	intrinsic apoptotic signaling pathway in response to dna damage by p53 class mediator	BP	GO:0042771	green
0.0715413	0.692343	0.0947523	0.633196	b cell proliferation	BP	GO:0042100	red
0	0.645092	0.0772586	0.619321	thymic t cell selection	BP	GO:0045061	red
0	0.659836	0.143224	0.70168	plasma membrane tubulation	BP	GO:0097320	#FF00FF
0.150238	0.615134	0	0.692183	positive regulation of b cell differentiation	BP	GO:0045579	red
0.124198	0.69435	0	0.524268	necrotic cell death	BP	GO:0070265	yellow
0.168063	0.933377	0.0693355	0.722238	cell-cell junction assembly	BP	GO:0007043	#FF00FF
0.195284	0.943504	0	0.722238	cell-cell adhesion mediated by integrin	BP	GO:0033631	#FF00FF
0.14331	0.983459	0	0.682254	microvillus membrane	CC	GO:0031528	#FF00FF
0.207891	0.920039	0.0690898	0.608278	positive regulation of coagulation	BP	GO:0050820	#FFCC99
0.321132	0.981777	0.187583	0.692183	cellular response to extracellular stimulus	BP	GO:0031668	#00FFFF
0.179548	0.810832	0.170862	0.716942	gamma-delta t cell differentiation	BP	GO:0042492	red
0.179036	0.73595	0.0690898	0.864063	t cell selection	BP	GO:0045058	red
0.0331704	0.926621	0	0.513617	regulation of erythrocyte differentiation	BP	GO:0045646	#FFCC99
0.198783	0.992134	0.441072	0.648377	intrinsic apoptotic signaling pathway in response to dna damage	BP	GO:0008630	green
0.14331	0.983459	0.369015	0.682254	transmembrane receptor protein serine/threonine kinase binding	MF	GO:0070696	#FF00FF
0.166516	0.962386	0.320187	0.572888	regulation of t cell migration	BP	GO:2000404	red
0.166516	0.962386	0.320187	0.572888	pigment cell differentiation	BP	GO:0050931	red
0.26067	0.876879	0.444837	0.820536	negative regulation of epithelial cell migration	BP	GO:0010633	#FF00FF
0.19224	1.13686	0.350277	0.909471	positive regulation of protein localization to plasma membrane	BP	GO:1903078	#FF00FF
0.207891	1.25486	0.355877	0.76409	regulation of b cell proliferation	BP	GO:0030888	red
0.385116	1.20963	0.376195	0.928513	t cell migration	BP	GO:0072678	red
0.183203	1.121	0.679508	0.591275	negative regulation of b cell activation	BP	GO:0050869	red
0.065347	1.03551	0.633793	0.580688	positive regulation of leukocyte apoptotic process	BP	GO:2000108	red
0.166516	1.19247	0.456117	0.466258	regulation of alpha-beta t cell differentiation	BP	GO:0046637	red
0.0773589	1.33669	0.65267	0.591275	regulation of t cell differentiation	BP	GO:0045580	red
0.172227	1.25788	0.159837	0.709203	programmed cell death in response to reactive oxygen species	BP	GO:0097468	yellow
0.172227	1.25788	0.159837	0.709203	hydrogen peroxide-mediated programmed cell death	BP	GO:0010421	yellow
0.166516	1.17207	0.150991	0.707753	negative t cell selection	BP	GO:0043383	red
0	1.25788	0.159837	0.709203	negative thymic t cell selection	BP	GO:0045060	red
0.0792829	1.21676	0.0599904	0.600445	neutrophil mediated immunity	BP	GO:0002446	red
0.183203	1.121	0.0536751	0.591275	regulation of b cell differentiation	BP	GO:0045577	red
0.195284	0.766393	0.822011	0.647164	leukocyte homeostasis	BP	GO:0001776	red
0.183203	0.767186	0.679508	0.591275	negative regulation of cell-matrix adhesion	BP	GO:0001953	#00FFFF
0	0.876879	0.775578	0.603565	positive regulation of neutrophil chemotaxis	BP	GO:0090023	red
0	0.804216	0.711785	0.595005	positive regulation of granulocyte chemotaxis	BP	GO:0071624	red
0.171966	0.676829	0.975232	0.578298	positive regulation of potassium ion transmembrane transport	BP	GO:1901381	#FF00FF
0	0.708639	0.913264	0.707753	positive regulation of membrane protein ectodomain proteolysis	BP	GO:0051044	#FF00FF
0.136028	0.986145	0.84968	0.772192	ruffle membrane	CC	GO:0032587	#FF00FF
0.0616563	1.00043	0.975232	0.578298	regulation of neutrophil chemotaxis	BP	GO:0090022	red
0.589836	0.870113	0.917265	0.916527	regulation of interleukin-1 beta production	BP	GO:0032651	red
0.650351	0.85126	0.656383	0.812021	interleukin-1 beta production	BP	GO:0032611	red
0.454349	0.75463	0.649505	0.722238	interleukin-1 production	BP	GO:0032612	red
0.451921	0.625115	0.67767	0.820536	regulation of interleukin-8 production	BP	GO:0032677	red
0.509876	0.678095	0.947244	0.509604	response to extracellular stimulus	BP	GO:0009991	#00FFFF
0.407576	0.545735	0.895036	0.7876	regulation of interleukin-1 production	BP	GO:0032652	red
0	1.01844	0.20754	0	negative regulation of heterotypic cell-cell adhesion	BP	GO:0034115	#FF00FF
0	1.01844	0.20754	0	regulation of nuclear cell cycle dna replication	BP	GO:0033262	green
0	1.01844	0.20754	0	regulation of cell-cell adhesion involved in gastrulation	BP	GO:0070587	#FF00FF
0	1.01844	0.20754	0	positive regulation of mitochondrial outer membrane permeabilization involved in apoptotic signaling pathway	BP	GO:1901030	#FF00FF
0.0332301	0.928912	0.159837	0	lytic vacuole membrane	CC	GO:0098852	#FF00FF
0.0332301	0.928912	0.159837	0	lysosomal membrane	CC	GO:0005765	#FF00FF
0	0.943504	0.193361	0	cell-cell adhesion involved in gastrulation	BP	GO:0070586	#FF00FF
0	0.876879	0.181153	0	water transmembrane transporter activity	MF	GO:0005372	#FF00FF
0	0.943504	0	0	regulation of glomerular mesangial cell proliferation	BP	GO:0072124	green
0	0.943504	0	0	negative regulation of activated t cell proliferation	BP	GO:0046007	red
0	1.01844	0	0	positive regulation of granulocyte differentiation	BP	GO:0030854	red
0	1.00043	0.0772586	0	cellular component disassembly involved in execution phase of apoptosis	BP	GO:0006921	yellow
0.0493567	0.868276	0.0334422	0	positive regulation of t cell mediated immunity	BP	GO:0002711	red
0	0.876879	0	0	glomerular mesangial cell proliferation	BP	GO:0072110	green
0.186617	0.804216	0.056541	0	recycling endosome membrane	CC	GO:0055038	#FF00FF
0.179548	0.810832	0	0	pre-b cell differentiation	BP	GO:0002329	red
0.118114	0.790092	0	0	negative regulation of leukocyte mediated cytotoxicity	BP	GO:0001911	red
0.186617	0.876879	0	0	radial glial cell differentiation	BP	GO:0060019	#00FFFF
0.170361	0.855348	0.134182	0	mitochondrial outer membrane	CC	GO:0005741	#FF00FF
0.195284	0.870113	0.0852891	0	negative regulation of lymphocyte apoptotic process	BP	GO:0070229	red
0.301492	0.831745	0.104978	0	microtubule nucleation	BP	GO:0007020	green
0.296958	0.893125	0.0357922	0	negative regulation of dna biosynthetic process	BP	GO:2000279	green
0.032049	0.951703	0.369015	0.218234	membrane lipid metabolic process	BP	GO:0006643	#FF00FF
0.0154091	0.903443	0.269277	0.159014	golgi membrane	CC	GO:0000139	#FF00FF
0.173236	1.03551	0.350277	0	negative regulation of alpha-beta t cell activation	BP	GO:0046636	red
0.124198	0.831745	0.304375	0	regulation of macrophage derived foam cell differentiation	BP	GO:0010743	red
0.150238	1.03551	0.134182	0	negative regulation of oxidative stress-induced intrinsic apoptotic signaling pathway	BP	GO:1902176	yellow
0.150238	1.03551	0.134182	0	ganglioside metabolic process	BP	GO:0001573	#00FFFF
0.133114	1.04284	0.112787	0	t cell mediated cytotoxicity	BP	GO:0001913	red
0.134117	0.965151	0.0544833	0	endosome membrane	CC	GO:0010008	#FF00FF
0.157427	1.10154	0	0	t cell receptor binding	MF	GO:0042608	red
0.103529	1.04013	0	0	positive regulation of erythrocyte differentiation	BP	GO:0045648	#FFCC99
0.235301	1.04013	0.0821134	0	negative regulation of stress fiber assembly	BP	GO:0051497	yellow
0.221534	1.00043	0.0772586	0	negative regulation of t cell apoptotic process	BP	GO:0070233	red
0.207891	1.01844	0	0	optic nerve development	BP	GO:0021554	#00FFFF
0.221534	1.00043	0	0	labyrinthine layer blood vessel development	BP	GO:0060716	#FFCC99
0.186617	1.16179	0.234423	0	apical junction complex	CC	GO:0043296	#FF00FF
0.186617	1.16685	0.178649	0	regulation of viral entry into host cell	BP	GO:0046596	red
0	1.20963	0.0985956	0	positive regulation of transcription from rna polymerase ii promoter in response to stress	BP	GO:0036003	yellow
0	1.20963	0	0	positive regulation of t cell mediated cytotoxicity	BP	GO:0001916	red
0	1.10154	0	0	chromatin disassembly	BP	GO:0031498	green
0.528702	1.0979	0	0	negative regulation of hydrogen peroxide-induced cell death	BP	GO:1903206	yellow
0.542209	1.06954	0.0141362	0	negative regulation of response to oxidative stress	BP	GO:1902883	yellow
0.385116	1.20963	0.0187515	0	negative regulation of oxidative stress-induced cell death	BP	GO:1903202	yellow
0.370833	1.17108	0.0173494	0	negative regulation of cellular response to oxidative stress	BP	GO:1900408	yellow
0.385116	1.121	0.170862	0	mammary gland epithelial cell proliferation	BP	GO:0033598	green
0.360446	0.983459	0.126767	0	cd8-positive, alpha-beta t cell activation	BP	GO:0036037	red
0.48788	1.34603	0.170862	0	calcium ion import across plasma membrane	BP	GO:0098703	#FF00FF
0.454349	1.25788	0.159837	0	positive regulation of vascular endothelial growth factor receptor signaling pathway	BP	GO:0030949	#FFCC99
0.635421	1.34603	0	0	regulation of endothelial cell chemotaxis	BP	GO:2001026	red
0.51785	0.876879	0.181153	0	negative regulation of microtubule polymerization	BP	GO:0031115	green
0.51785	0.876879	0.181153	0	ventral spinal cord interneuron specification	BP	GO:0021521	#00FFFF
0.554385	0.943504	0.193361	0	commissural neuron axon guidance	BP	GO:0071679	#00FFFF
0.630603	0.992134	0.180347	0	regulation of dna biosynthetic process	BP	GO:2000278	green
0.635421	0.876879	0.112787	0	negative regulation of smooth muscle cell migration	BP	GO:0014912	#FF00FF
0.799542	0.955988	0.20754	0	regulation of vascular endothelial growth factor receptor signaling pathway	BP	GO:0030947	#FFCC99
0.235301	1.41883	0.45181	0.531063	atpase activity, coupled to transmembrane movement of ions, phosphorylative mechanism	MF	GO:0015662	#FF00FF
0.130747	1.37561	0.438601	0.526742	negative regulation of interleukin-6 production	BP	GO:0032715	red
0.173236	1.44608	0.350277	0.580688	regulation of mast cell degranulation	BP	GO:0043304	red
0.173236	1.44608	0.350277	0.580688	regulation of mast cell activation involved in immune response	BP	GO:0033006	red
0.14331	1.51184	0.487066	0.543754	positive regulation of alpha-beta t cell differentiation	BP	GO:0046638	red
0.0417364	1.63779	0.452578	0.411927	stress fiber	CC	GO:0001725	yellow
0.172227	1.53349	0.146563	0.401369	regulation of lymphocyte apoptotic process	BP	GO:0070228	red
0.112617	1.45454	0.20754	0.298434	occluding junction	CC	GO:0070160	#FF00FF
0.215855	1.33669	0.20754	0.524268	activated t cell proliferation	BP	GO:0050798	red
0.186617	1.44608	0.181153	0	regulation of hydrogen peroxide-mediated programmed cell death	BP	GO:1901298	yellow
0.179548	1.34603	0.170862	0	positive regulation of osteoblast proliferation	BP	GO:0033690	green
0.120399	1.53583	0.215543	0	bicellular tight junction	CC	GO:0005923	#FF00FF
0.107582	1.498	0.0821134	0	viral entry into host cell	BP	GO:0046718	red
0.14331	1.49681	0	0	negative regulation of interleukin-10 production	BP	GO:0032693	red
0.338004	1.47816	0.181153	0	negative regulation of leukocyte apoptotic process	BP	GO:2000107	red
0.360446	1.49681	0.126767	0	negative regulation of b cell proliferation	BP	GO:0030889	red
0.0954595	1.37646	0.0720926	0	entry into host cell	BP	GO:0030260	red
0.0923927	1.38163	0	0	regulation of t cell mediated cytotoxicity	BP	GO:0001914	red
0	1.34603	0	0	regulation of postsynaptic membrane organization	BP	GO:1901626	#00FFFF
0	1.34603	0	0	positive regulation of macrophage differentiation	BP	GO:0045651	red
0.172227	1.25788	0	0	glial cell apoptotic process	BP	GO:0034349	#00FFFF
0.12898	1.32734	0.126828	0.152954	nuclear membrane	CC	GO:0031965	#FF00FF
0.0792829	1.21676	0.743206	0	positive regulation of mitochondrial membrane permeability involved in apoptotic process	BP	GO:1902110	#FF00FF
0.0792829	1.21676	0.743206	0	mitochondrial outer membrane permeabilization involved in programmed cell death	BP	GO:1902686	yellow
0.0682973	1.07856	0.65267	0	positive regulation of mitochondrial membrane permeability	BP	GO:0035794	#FF00FF
0.296958	1.25083	0.548756	0	regulation of fibroblast migration	BP	GO:0010762	#FF00FF
0.0923927	1.38163	0.482824	0	mitochondrial outer membrane permeabilization	BP	GO:0097345	#FF00FF
1.15002	1.16358	0.0312312	0.54995	inorganic ion import across plasma membrane	BP	GO:0099587	#FF00FF
1.15002	1.16358	0.0312312	0.54995	inorganic cation import across plasma membrane	BP	GO:0098659	#FF00FF
0.992307	1.49792	0.0497605	0.586419	regulation of cell adhesion mediated by integrin	BP	GO:0033628	#FF00FF
0.689247	1.1215	0.00427858	0.692183	endomembrane system organization	BP	GO:0010256	#FF00FF
0.62664	1.25182	0.0930532	0.513617	regulation of interleukin-10 production	BP	GO:0032653	red
0.865927	1.13686	0.0821134	0.50031	interleukin-10 production	BP	GO:0032613	red
0.711597	1.49681	0.369015	0	negative regulation of homotypic cell-cell adhesion	BP	GO:0034111	#FF00FF
0.871435	1.29526	0.143224	0	positive regulation of cytokine production involved in immune response	BP	GO:0002720	red
0.769419	1.65628	0.0571178	0	positive regulation of production of molecular mediator of immune response	BP	GO:0002702	red
1.17925	1.49681	0.369015	0	negative regulation of platelet activation	BP	GO:0010544	#FFCC99
1.13915	1.37598	0.164818	0	positive regulation of smooth muscle cell proliferation	BP	GO:0048661	green
1.23147	1.0979	0.419481	0.805048	positive regulation of phagocytosis	BP	GO:0050766	red
1.19758	1.00043	0.261138	0.722238	plasma membrane organization	BP	GO:0007009	#FF00FF
1.01065	0.876879	0.366648	0.653704	positive regulation of dna binding transcription factor activity	BP	GO:0051091	green
1.46975	1.00927	0.301686	0.483912	import across plasma membrane	BP	GO:0098739	#FF00FF
1.04865	1.04284	0.733962	0.531063	vascular endothelial growth factor receptor signaling pathway	BP	GO:0048010	#FFCC99
1.11936	0.855348	0.237698	0	dna biosynthetic process	BP	GO:0071897	green
1.14272	0.933377	0.119187	0	positive regulation of g2/m transition of mitotic cell cycle	BP	GO:0010971	green
1.35618	0.931108	0.263852	0	positive regulation of dna replication	BP	GO:0045740	green
0.954677	1.34603	0.517362	0	negative regulation of platelet aggregation	BP	GO:0090331	#FFCC99
0.891302	1.17108	0.600639	0	negative regulation of coagulation	BP	GO:0050819	#FFCC99
0.301492	1.08823	1.13907	1.60321	positive regulation of stress-activated mapk cascade	BP	GO:0032874	yellow
0.296958	1.06954	1.12363	1.59455	positive regulation of stress-activated protein kinase signaling cascade	BP	GO:0070304	yellow
0.321132	1.37646	1.16439	1.97988	regulation of granulocyte chemotaxis	BP	GO:0071622	red
0.635421	1.34603	0.675241	1.98553	positive regulation of macrophage migration	BP	GO:1905523	red
0.671679	0.933377	0.713381	2.00017	positive regulation of macrophage chemotaxis	BP	GO:0010759	red
0.284763	0.790092	0.609378	1.97982	regulation of membrane protein ectodomain proteolysis	BP	GO:0051043	#FF00FF
0.78529	1.16358	0.816426	1.56598	macrophage chemotaxis	BP	GO:0048246	red
0.913865	0.890537	0.947148	1.47258	cranial nerve development	BP	GO:0021545	#00FFFF
0.679668	0.804216	1.12716	1.73297	regulation of macrophage migration	BP	GO:1905521	red
0.738786	0.545757	0.775578	1.76862	regulation of macrophage chemotaxis	BP	GO:0010758	red
0.877776	1.60896	1.14559	2.15663	stress-activated protein kinase signaling cascade	BP	GO:0031098	yellow
1.06782	1.62283	0.822569	1.97982	stress-activated mapk cascade	BP	GO:0051403	yellow
0.635421	1.88971	0.925582	2.05611	regulation of stress-activated mapk cascade	BP	GO:0032872	yellow
0.630603	1.87358	0.914456	2.05611	regulation of stress-activated protein kinase signaling cascade	BP	GO:0070302	yellow
0.816705	1.44608	1.67531	1.42925	regulation of leukocyte chemotaxis	BP	GO:0002688	red
0.992307	1.33669	1.45041	1.49885	regulation of mononuclear cell migration	BP	GO:0071675	red
0.500904	1.22579	1.61856	1.58312	positive regulation of leukocyte chemotaxis	BP	GO:0002690	red
0.451921	1.45157	1.33359	1.47258	t cell differentiation	BP	GO:0030217	red
0.686685	1.37561	1.06987	1.51678	macrophage migration	BP	GO:1905517	red
0.711597	1.75091	1.36702	1.20811	positive regulation of transmembrane transport	BP	GO:0034764	#FF00FF
0.186617	1.37646	1.13471	1.29171	interleukin-6 production	BP	GO:0032635	red
0.139629	1.22579	1.26782	1.14152	positive regulation of protein localization to membrane	BP	GO:1905477	#FF00FF
0.398037	1.20963	1.13486	1.07815	lymphocyte differentiation	BP	GO:0030098	red
0.186617	1.45644	1.72623	1.09281	positive regulation of t cell activation	BP	GO:0050870	red
1.16416	1.53349	1.18517	0.722238	transmembrane receptor protein kinase activity	MF	GO:0019199	#FF00FF
1.01459	1.44608	1.10911	0.722238	regulation of glial cell migration	BP	GO:1903975	#00FFFF
0.93784	1.01844	1.27256	1.2264	mononuclear cell migration	BP	GO:0071674	red
0.669897	1.01844	1.27256	0.722238	extrinsic apoptotic signaling pathway via death domain receptors	BP	GO:0008625	yellow
0.0583917	0.403795	0.146563	1.04959	interleukin-6 secretion	BP	GO:0072604	red
0.0923927	0.32698	0.0720926	1.06115	immune response-activating signal transduction	BP	GO:0002757	red
0.130747	0.516562	0.10294	1.19457	activation of immune response	BP	GO:0002253	red
0.150238	0.573163	0.274445	1.01888	transition metal ion transmembrane transporter activity	MF	GO:0046915	#FF00FF
0.48788	0.36225	0.21527	1.19457	positive regulation of mast cell activation	BP	GO:0033005	red
0.186617	0.160706	0.159837	1.09281	establishment of protein localization to membrane	BP	GO:0090150	#FF00FF
0.514415	0.320951	0.301686	0.864063	negative regulation of g1/s transition of mitotic cell cycle	BP	GO:2000134	green
0.474237	0.280388	0.263852	0.83888	negative regulation of cell cycle g1/s phase transition	BP	GO:1902807	green
0.454349	0.475683	0.285004	0.816209	negative regulation of dna binding transcription factor activity	BP	GO:0043433	green
0.451921	0.288788	0.45181	0.973659	positive regulation of interleukin-8 production	BP	GO:0032757	red
0.14331	0.521481	0.789135	0.994438	glial cell proliferation	BP	GO:0014009	#00FFFF
0.19224	0.57546	0.587854	0.909471	non-membrane spanning protein tyrosine kinase activity	MF	GO:0004715	#FF00FF
0.198845	0.321174	0.481048	0.985902	positive regulation of leukocyte activation	BP	GO:0002696	red
0.0359928	0.45071	0.421268	0.958072	positive regulation of b cell proliferation	BP	GO:0030890	red
0.393332	0.527207	0.597065	1.31277	interleukin-8 production	BP	GO:0032637	red
0.451921	0.57546	0.460454	1.16793	regulation of membrane repolarization	BP	GO:0060306	#FF00FF
0.235301	0.38264	0.531491	1.20811	interleukin-8 secretion	BP	GO:0072606	red
0	0.0753472	0.325282	1.29703	cell proliferation involved in heart morphogenesis	BP	GO:0061323	green
0	0.0692994	0.304375	1.27991	protein insertion into membrane	BP	GO:0051205	#FF00FF
0	0.0817239	0.348273	1.31277	regulation of cell proliferation involved in heart morphogenesis	BP	GO:2000136	green
0	0	0.20754	1.56598	regulation of secondary heart field cardioblast proliferation	BP	GO:0003266	green
0	0	0.597065	1.52963	regulation of cardioblast proliferation	BP	GO:0003264	green
0	0	0.597065	1.52963	cardioblast proliferation	BP	GO:0003263	green
0.431579	0	0.44933	1.41951	epithelial cell-cell adhesion	BP	GO:0090136	#FF00FF
0	0.296305	0.134182	1.36584	t cell receptor complex	CC	GO:0042101	red
0.0160838	0.322836	0.012518	1.41318	immune response-activating cell surface receptor signaling pathway	BP	GO:0002429	red
0.135774	0.332984	0.0821134	1.31277	immune response-regulating signaling pathway	BP	GO:0002764	red
0.14331	0.521481	0.247614	1.55383	membrane protein ectodomain proteolysis	BP	GO:0006509	#FF00FF
0.0436497	0.266186	0.00760146	1.70474	immune response-regulating cell surface receptor signaling pathway	BP	GO:0002768	red
0.0295789	1.54631	0.36588	1.46232	regulation of cell-substrate junction assembly	BP	GO:0090109	#FF00FF
0.0295789	1.54631	0.36588	1.46232	regulation of focal adhesion assembly	BP	GO:0051893	#FF00FF
0.0259362	1.41665	0.325282	1.43194	regulation of adherens junction organization	BP	GO:1903391	#FF00FF
0.157125	1.37412	0.126767	1.64636	t cell receptor signaling pathway	BP	GO:0050852	red
0	1.15158	0.263852	1.23045	membrane raft organization	BP	GO:0031579	#FF00FF
0.107765	1.01844	0.159837	1.2264	regulation of cell junction assembly	BP	GO:1901888	#FF00FF
0	1.0979	0.247614	1.91005	positive regulation of focal adhesion assembly	BP	GO:0051894	#FF00FF
0	1.00043	0.21527	1.83788	positive regulation of adherens junction organization	BP	GO:1903393	#FF00FF
0.207891	0.926621	0.193361	1.47724	neuromuscular junction development	BP	GO:0007528	#FF00FF
0.0752784	0.804216	0.178649	1.73297	positive regulation of cell junction assembly	BP	GO:1901890	#FF00FF
0.431579	0.708639	0.150991	1.41951	membrane repolarization during action potential	BP	GO:0086011	#FF00FF
0.360446	0.57546	0.180046	1.44991	membrane protein proteolysis	BP	GO:0033619	#FF00FF
0.321132	0.844656	0.0898733	1.25422	cellular response to interleukin-1	BP	GO:0071347	red
0.359079	0.785383	0.0536751	1.1565	response to interleukin-1	BP	GO:0070555	red
0.838537	0.552067	0.338551	1.44301	regulation of interleukin-12 production	BP	GO:0032655	red
0.769419	0.498897	0.301686	1.41951	interleukin-12 production	BP	GO:0032615	red
0.992307	0.790092	0.0985956	1.2569	death receptor activity	MF	GO:0005035	yellow
0.130747	0.717691	1.36979	1.27991	positive regulation of mononuclear cell proliferation	BP	GO:0032946	red
0.134588	0.579875	1.41041	1.29171	positive regulation of lymphocyte proliferation	BP	GO:0050671	red
0.115959	0.810194	1.25061	1.23728	positive regulation of leukocyte proliferation	BP	GO:0070665	red
0.172227	0.37568	1.61824	1.44301	eosinophil migration	BP	GO:0072677	#FF00FF
0.207891	0.160706	1.27576	1.56598	eosinophil chemotaxis	BP	GO:0048245	red
1.73009	0.0817239	0.348273	0	synaptic vesicle priming	BP	GO:0016082	#00FFFF
1.69145	0.0171722	0.287562	0	negative regulation of g2/m transition of mitotic cell cycle	BP	GO:0010972	green
1.59195	0.0145529	0.261138	0	negative regulation of cell cycle g2/m phase transition	BP	GO:1902750	green
1.5839	0	0.517362	0	mitotic chromosome condensation	BP	GO:0007076	green
1.58992	0.0339645	0.421268	0	dna geometric change	BP	GO:0032392	green
1.50634	0.304008	0.471022	0	regulation of dna-dependent dna replication	BP	GO:0090329	green
1.5104	0.248112	0.367542	0	regulation of dna binding	BP	GO:0051101	green
1.3787	0.22403	0.350277	0	plasma membrane fusion	BP	GO:0045026	#FF00FF
1.68812	0.0142511	0.600639	0.321827	dna integrity checkpoint	BP	GO:0031570	green
1.50393	0.00389767	0.32734	0.334256	dna damage checkpoint	BP	GO:0000077	green
1.83181	0.0269189	0.0630116	0	damaged dna binding	MF	GO:0003684	green
1.84305	2.33277e-10	0.00678927	0	condensed nuclear chromosome	CC	GO:0000794	green
1.96793	0	0.0870646	0	dna secondary structure binding	MF	GO:0000217	green
1.91912	0.160706	0	0	positive regulation of cell cycle checkpoint	BP	GO:1901978	green
1.79937	0.150373	0	0	regulation of keratinocyte migration	BP	GO:0051547	#FF00FF
1.5839	0.102942	0.0729479	0	single-stranded dna binding	MF	GO:0003697	green
1.58992	0.0339645	0	0	atp-dependent dna helicase activity	MF	GO:0004003	green
2.13314	0.0147891	0.118417	0.0942111	regulation of chromosome organization	BP	GO:0033044	green
2.07813	0.0366458	0.0870646	0	chromosome organization involved in meiotic cell cycle	BP	GO:0070192	green
2.22597	0	0	0	3'-5' dna helicase activity	MF	GO:0043138	green
2.1015	0.111805	0	0	keratinocyte migration	BP	GO:0051546	#FF00FF
2.05305	0.160706	0.213534	0	regulation of response to dna damage stimulus	BP	GO:2001020	green
1.98894	0.102942	0.143224	0	innate immune response in mucosa	BP	GO:0002227	red
2.23265	0.136067	0.278573	0	regulation of dna repair	BP	GO:0006282	green
2.37187	0.40722	0.170862	0	regulation of cerebellar granule cell precursor proliferation	BP	GO:0021936	green
1.96793	0.19762	0.643742	0.588353	cell cycle arrest	BP	GO:0007050	green
1.87539	0.332709	0.561879	0.437126	positive regulation of calcium ion transmembrane transport	BP	GO:1904427	#FF00FF
1.74389	0.18289	0.304375	0.567222	positive regulation of cell cycle g1/s phase transition	BP	GO:1902808	green
1.74389	0.38264	0.913264	0.567222	negative regulation of microtubule polymerization or depolymerization	BP	GO:0031111	green
1.83189	0.0479734	0.887841	0.619321	negative regulation of microtubule depolymerization	BP	GO:0007026	green
2.1015	0	0.913264	0	vesicle fusion to plasma membrane	BP	GO:0099500	#FF00FF
2.1015	0	0.913264	0	synaptic vesicle fusion to presynaptic active zone membrane	BP	GO:0031629	#00FFFF
1.74389	0.18289	0.913264	0	synaptic vesicle endocytosis	BP	GO:0048488	#00FFFF
1.90036	0.0521855	0.531491	0	dna duplex unwinding	BP	GO:0032508	green
1.79937	0.0203554	0.588032	0	g2 dna damage checkpoint	BP	GO:0031572	green
1.95607	0.0263433	0.65267	0	chromosome condensation	BP	GO:0030261	green
1.5839	0.808673	0.329234	0	positive regulation of dna metabolic process	BP	GO:0051054	green
1.91912	0.516562	0.20754	0	positive regulation of cerebellar granule cell precursor proliferation	BP	GO:0021940	green
2.05092	1.15158	0.0930532	0	positive regulation of cell cycle g2/m phase transition	BP	GO:1902751	green
2.23265	0.876879	0.0648348	0.603565	extracellular matrix assembly	BP	GO:0085029	#00FFFF
2.45061	0.766393	0.822011	0	axoneme	CC	GO:0005930	#00FFFF
1.93533	1.04284	0.733962	0	regulation of membrane depolarization	BP	GO:0003254	#FF00FF
1.29796	1.63594	0.392557	0.940832	mast cell degranulation	BP	GO:0043303	red
1.29796	1.63594	0.392557	0.940832	mast cell activation involved in immune response	BP	GO:0002279	red
1.15002	1.33667	0.410961	1.14636	regulation of dna binding transcription factor activity	BP	GO:0051090	green
1.70987	1.58519	0.376195	0.928513	mast cell mediated immunity	BP	GO:0002448	red
1.67053	1.17108	0.181153	0.916527	cell adhesion mediated by integrin	BP	GO:0033627	#FF00FF
1.31722	1.6737	0	0.70168	positive regulation of cell adhesion mediated by integrin	BP	GO:0033630	#FF00FF
1.90999	1.62672	0.199399	1.8159	mast cell activation	BP	GO:0045576	red
1.81289	0.273126	0.759428	1.33386	negative regulation of interleukin-12 production	BP	GO:0032695	red
1.79896	0.231093	0.5082	1.38534	regulation of cell cycle g1/s phase transition	BP	GO:1902806	green
1.76685	0.333189	0.458651	1.01888	regulation of g1/s transition of mitotic cell cycle	BP	GO:2000045	green
0.900001	0.119537	0.482824	1.44301	ganglion development	BP	GO:0061548	#00FFFF
1.01459	0.138743	0.181153	1.49266	myoblast migration	BP	GO:0051451	#FF00FF
2.18973	1.09807	0.675074	1.06115	cell cycle g1/s phase transition	BP	GO:0044843	green
2.15398	1.32053	0.485277	0.722238	g1/s transition of mitotic cell cycle	BP	GO:0000082	green
1.83181	1.16392	1.13812	0.718143	homotypic cell-cell adhesion	BP	GO:0034109	#FF00FF
1.74389	0.933377	0.913264	0.567222	axonal growth cone	CC	GO:0044295	#00FFFF
2.38774	1.2532	1.57767	1.21309	nerve development	BP	GO:0021675	#00FFFF
0.14331	0.983459	2.74136	0	regulation of axon extension involved in axon guidance	BP	GO:0048841	#00FFFF
0.130747	0.876879	2.50727	0	inhibitory postsynaptic potential	BP	GO:0060080	#00FFFF
0.400399	0.970697	2.91503	0	positive regulation of dendrite development	BP	GO:1900006	#00FFFF
0.314128	1.00927	2.52912	0.483912	negative regulation of cell-substrate adhesion	BP	GO:0010812	#FF00FF
0.276467	0.977527	2.44785	0.404435	positive regulation of neuron apoptotic process	BP	GO:0043525	#00FFFF
0.514159	0.992134	2.48707	0	smooth muscle cell migration	BP	GO:0014909	#FF00FF
0.407576	0.950745	2.43407	0	regulation of sodium ion transmembrane transporter activity	BP	GO:2000649	#FF00FF
0.431579	0.708639	2.28399	0	regulation of long term synaptic depression	BP	GO:1900452	#00FFFF
0.284763	1.20963	2.30189	0	neuron projection extension involved in neuron projection guidance	BP	GO:1902284	#00FFFF
0.284763	1.20963	2.30189	0	axon extension involved in axon guidance	BP	GO:0048846	#00FFFF
0.179548	0.129934	2.5615	0	regulation of brown fat cell differentiation	BP	GO:0090335	red
0.172227	0.119537	2.41385	0	acidic amino acid transmembrane transporter activity	MF	GO:0015172	#FF00FF
0	0.129934	2.5615	0	positive regulation of vascular permeability	BP	GO:0043117	#FFCC99
0.48356	0.0685725	2.76631	0	amino acid transmembrane transport	BP	GO:0003333	#FF00FF
0.0964334	0.645092	2.65341	0	cell-cell adhesion mediator activity	MF	GO:0098632	#FF00FF
0	0.439181	2.72015	0	presynaptic membrane organization	BP	GO:0097090	#00FFFF
0.630523	0.10652	2.73484	0.586419	neutral amino acid transmembrane transporter activity	MF	GO:0015175	#FF00FF
0.630523	0.10652	2.73484	0.586419	vascular endothelial growth factor production	BP	GO:0010573	#FFCC99
0.582054	0.475683	2.75017	0.716942	regulation of glial cell differentiation	BP	GO:0045685	#00FFFF
0.679668	0.11952	2.22824	0.595005	regulation of vascular endothelial growth factor production	BP	GO:0010574	#FFCC99
0.669897	0.645612	2.19854	0.329909	negative regulation of transmembrane receptor protein serine/threonine kinase signaling pathway	BP	GO:0090101	#FF00FF
0.451921	0.625115	2.26105	0.463122	inorganic anion transmembrane transport	BP	GO:0098661	#FF00FF
0.751468	0.708639	1.96449	0.480304	neuron projection regeneration	BP	GO:0031102	#00FFFF
0.433385	0.713437	1.99678	0.526742	chloride transmembrane transport	BP	GO:1902476	#FF00FF
0.0396122	1.04284	2.05711	0.531063	regulation of neutrophil migration	BP	GO:1902622	red
0	1.00043	1.96449	0.578298	positive regulation of neutrophil migration	BP	GO:1902624	red
0	0.810832	1.7221	0.716942	negative regulation of vascular permeability	BP	GO:0043116	#FFCC99
0.195284	0.596518	2.25975	0	positive regulation of dendrite morphogenesis	BP	GO:0050775	#00FFFF
0.179548	0.737656	2.09444	0	cell adhesion mediator activity	MF	GO:0098631	#FF00FF
0	0.790092	2.30189	0	inhibitory synapse	CC	GO:0060077	#00FFFF
0.14331	0.57546	1.96449	0	cadherin binding involved in cell-cell adhesion	MF	GO:0098641	#FF00FF
0.157427	0.595903	1.79294	0	euchromatin	CC	GO:0000791	green
0	0.439181	1.83668	0	regulation of leukocyte adhesion to vascular endothelial cell	BP	GO:1904994	red
0.207891	0.160706	2.10645	0	regulation of synapse structural plasticity	BP	GO:0051823	#00FFFF
0.179548	0.10652	2.09444	0	dendrite extension	BP	GO:0097484	#00FFFF
0.221534	0.0551622	2.16199	0	long-term synaptic potentiation	BP	GO:0060291	#00FFFF
0.284763	0	2.30189	0	regulation of dendrite extension	BP	GO:1903859	#00FFFF
0	0.160706	2.10645	0	neuronal ion channel clustering	BP	GO:0045161	#00FFFF
0	0.150373	1.96449	0	synaptic vesicle clustering	BP	GO:0097091	#00FFFF
0.179548	0.331237	2.05722	0	regulation of potassium ion transmembrane transporter activity	BP	GO:1901016	#FF00FF
0.118114	0.0640898	1.62842	0	postsynaptic neurotransmitter receptor activity	MF	GO:0098960	#00FFFF
0.112617	0.0597304	1.55329	0	negative regulation of cytokine production involved in immune response	BP	GO:0002719	red
0.179548	0.129934	1.7221	0	l-glutamate transmembrane transporter activity	MF	GO:0005313	#FF00FF
0	0.138743	1.83668	0	presynapse assembly	BP	GO:0099054	#00FFFF
0	0.129934	1.7221	0	branching morphogenesis of a nerve	BP	GO:0048755	#00FFFF
0.321132	0	1.78571	0	positive regulation of dendrite extension	BP	GO:1903861	#00FFFF
1.46514	0.96185	1.95464	0	microtubule polymerization	BP	GO:0046785	green
1.4313	0.695432	1.91134	0	neuromuscular junction	CC	GO:0031594	#FF00FF
1.5639	0.692343	1.92112	0.310889	active ion transmembrane transporter activity	MF	GO:0022853	#FF00FF
1.29069	0.652005	2.49973	0	protein localization to synapse	BP	GO:0035418	#00FFFF
1.33112	0.871208	1.79544	0.424543	striated muscle cell proliferation	BP	GO:0014855	green
1.22705	0.870113	1.75014	0.504034	regulation of extrinsic apoptotic signaling pathway via death domain receptors	BP	GO:1902041	yellow
0.992307	0.45071	1.9509	0.524268	brown fat cell differentiation	BP	GO:0050873	red
1.07353	0.461043	1.81897	0.389951	regulation of calcium ion transmembrane transporter activity	BP	GO:1901019	#FF00FF
1.08405	1.08477	2.6997	0.53705	positive chemotaxis	BP	GO:0050918	red
1.01459	0.970697	2.45158	0.682254	muscle cell migration	BP	GO:0014812	#FF00FF
0.900001	0.119537	2.41385	0	astrocyte projection	CC	GO:0097449	#00FFFF
0.711597	0.123929	2.30189	0	positive regulation of microtubule polymerization or depolymerization	BP	GO:0031112	green
0.635421	0.231093	2.50727	0	glial cell projection	CC	GO:0097386	#00FFFF
1.14272	0.0817239	2.62372	0	integral component of synaptic vesicle membrane	CC	GO:0030285	#00FFFF
1.16416	0.160706	2.10645	0	presynaptic active zone membrane	CC	GO:0048787	#00FFFF
1.2199	0.142411	1.89778	0	regulation of synaptic vesicle exocytosis	BP	GO:2000300	#00FFFF
0.837138	0.0479734	1.96449	0	microtubule end	CC	GO:1990752	green
1.43972	0.119537	2.21874	0.173018	membrane fusion	BP	GO:0061025	#FF00FF
1.55136	0.0685725	2.16199	0	regulation of synaptic vesicle cycle	BP	GO:0098693	#00FFFF
1.79937	0.0903726	1.90659	0	regulation of synaptic vesicle transport	BP	GO:1902803	#00FFFF
1.81289	0	1.96449	0	regulation of short-term neuronal synaptic plasticity	BP	GO:0048172	#00FFFF
1.70912	0.0406277	1.83198	0.608278	regulation of microtubule depolymerization	BP	GO:0031114	green
0.314128	1.70704	2.00508	0	cerebral cortex cell migration	BP	GO:0021795	#FF00FF
0.207039	1.55185	1.91134	0	peripheral nervous system development	BP	GO:0007422	#00FFFF
0.246302	1.46307	2.10645	0	regulation of neuron migration	BP	GO:2001222	#00FFFF
0	1.79623	2.40178	0	retinal ganglion cell axon guidance	BP	GO:0031290	#00FFFF
0	1.67916	2.10645	0	cerebral cortex tangential migration	BP	GO:0021800	#FF00FF
0.235289	2.05703	1.81897	0.389951	blood vessel endothelial cell migration	BP	GO:0043534	#FFCC99
0.0802559	1.94111	1.71488	0	regulation of stem cell proliferation	BP	GO:0072091	green
0.500904	1.52422	2.01283	0.372743	positive regulation of ion transmembrane transporter activity	BP	GO:0032414	#FF00FF
0.498204	1.30157	1.96449	0.480304	regulation of sodium ion transmembrane transport	BP	GO:1902305	#FF00FF
0.711597	1.21676	1.69899	0	regulation of type 2 immune response	BP	GO:0002828	red
0.454349	1.25788	1.61824	0	leukocyte aggregation	BP	GO:0070486	red
0.135774	1.41665	1.22694	0	negative regulation of dendrite morphogenesis	BP	GO:0050774	#00FFFF
0.0583917	1.34603	1.3739	0	regulation of neuroblast proliferation	BP	GO:1902692	green
0	1.34603	1.04012	0	negative regulation of synapse organization	BP	GO:1905809	#00FFFF
0	1.20963	1.06536	0	response to fluid shear stress	BP	GO:0034405	yellow
0.121589	1.68128	1.41041	0	heterotypic cell-cell adhesion	BP	GO:0034113	#FF00FF
0.024593	1.37646	1.57327	0	positive regulation of stem cell proliferation	BP	GO:2000648	green
0.171966	1.00043	1.42483	0	protein complex involved in cell adhesion	CC	GO:0098636	#FF00FF
0.0964334	1.00043	1.37201	0	positive regulation of neuroblast proliferation	BP	GO:0002052	green
0.0682973	1.07856	1.52237	0	erythrocyte development	BP	GO:0048821	#FFCC99
0.112617	0.980431	1.75014	0	negative regulation of immune effector process	BP	GO:0002698	red
2.53407	1.29376	2.13735	0.35265	sodium ion transmembrane transport	BP	GO:0035725	#FF00FF
2.1931	1.37598	2.24723	0	membrane depolarization	BP	GO:0051899	#FF00FF
1.76685	0.870113	2.70795	0.389951	neuron fate commitment	BP	GO:0048663	#00FFFF
1.92505	0.933377	2.828	0	cell-cell adherens junction	CC	GO:0005913	#FF00FF
1.79937	1.34603	2.49973	0.572888	regulation of long-term neuronal synaptic plasticity	BP	GO:0048169	#00FFFF
1.44121	1.5772	2.40999	0.56806	regulation of calcium ion transmembrane transport	BP	GO:1903169	#FF00FF
1.83181	1.70697	2.73963	0.363146	glial cell development	BP	GO:0021782	#00FFFF
1.32086	1.19247	1.83198	0	cardiac muscle cell proliferation	BP	GO:0060038	green
1.16416	0.951703	1.96331	0	astrocyte differentiation	BP	GO:0048708	#00FFFF
0.960961	1.2914	1.89778	0	regulation of cardiac muscle cell proliferation	BP	GO:0060043	green
1.70912	1.33198	1.83198	0	central nervous system projection neuron axonogenesis	BP	GO:0021952	#00FFFF
1.24574	1.29526	1.33308	0	central nervous system neuron axonogenesis	BP	GO:0021955	#00FFFF
1.17423	1.33198	1.26921	0	negative regulation of extrinsic apoptotic signaling pathway via death domain receptors	BP	GO:1902042	yellow
1.16626	1.83783	1.66173	0	blood vessel remodeling	BP	GO:0001974	#FFCC99
1.26303	1.46047	1.7433	0.812021	transmembrane receptor protein tyrosine kinase activity	MF	GO:0004714	#FF00FF
1.0662	1.49782	1.9786	0.424543	regulation of transmembrane receptor protein serine/threonine kinase signaling pathway	BP	GO:0090092	#FF00FF
4.09087	0.00492486	0.251327	0	dna-dependent atpase activity	MF	GO:0008094	green
4.09087	0.00492486	0.251327	0	establishment of chromosome localization	BP	GO:0051303	green
4.03016	0.0045142	0.242929	0	chromosome localization	BP	GO:0050000	green
4.03992	0.111805	0.150991	0	single-stranded dna-dependent atpase activity	MF	GO:0043142	green
4.4376	0.223123	0.430192	0	catalytic activity, acting on dna	MF	GO:0140097	green
4.2975	0.253704	0.282504	0	regulation of g2/m transition of mitotic cell cycle	BP	GO:0010389	green
3.9812	0	0.643742	0	protein localization to chromosome, centromeric region	BP	GO:0071459	green
4.2377	0.917504	0.263852	0.24936	positive regulation of mitotic cell cycle	BP	GO:0045931	green
3.93335	0.604348	0.140538	0	microtubule organizing center organization	BP	GO:0031023	green
3.75789	0.246926	0.505874	0	chromatin dna binding	MF	GO:0031490	green
3.57139	0.233702	0.643742	0	synaptic vesicle recycling	BP	GO:0036465	#00FFFF
3.50427	0	0.759428	0	protein localization to kinetochore	BP	GO:0034501	green
3.42561	0	0.531491	0	condensed nuclear chromosome, centromeric region	CC	GO:0000780	green
3.67459	0	1.16989	0	attachment of spindle microtubules to kinetochore	BP	GO:0008608	green
3.60227	0	1.10911	0	condensed nuclear chromosome kinetochore	CC	GO:0000778	green
2.82365	0.0045142	0.130231	0	negative regulation of chromosome organization	BP	GO:2001251	green
2.68004	0.0197429	0.0676867	0	chromatin silencing	BP	GO:0006342	green
2.70524	0.264693	0.159837	0	regulation of dna replication	BP	GO:0006275	green
2.61796	0.0338048	0.159837	0	meiotic chromosome segregation	BP	GO:0045132	green
2.52377	0	0.181153	0	regulation of mitotic cell cycle spindle assembly checkpoint	BP	GO:0090266	green
2.96972	0.0753472	0.152267	0	regulation of dna recombination	BP	GO:0000018	green
2.91258	0.00492486	0.150991	0	protein localization to chromosome	BP	GO:0034502	green
3.01674	0.527207	0.597065	0.444879	positive regulation of mitotic cell cycle phase transition	BP	GO:1901992	green
2.84551	0.790068	0.119187	0	regulation of dna metabolic process	BP	GO:0051052	green
3.34943	0.0685725	0.0299317	0	dna helicase activity	MF	GO:0003678	green
3.24094	0.010733	0.0464619	0	meiosis i	BP	GO:0007127	green
3.34655	0.0263433	0.162674	0	regulation of cell cycle checkpoint	BP	GO:1901976	green
3.63154	2.33277e-10	0.0348215	0	meiotic cell cycle	BP	GO:0051321	green
3.28576	1.43467	1.18647	0.365634	microtubule bundle formation	BP	GO:0001578	green
2.99029	1.7719	1.43703	0	microtubule-based movement	BP	GO:0007018	green
3.77279	1.4037	1.42574	0	microtubule motor activity	MF	GO:0003777	green
2.49902	0.36225	1.37201	0	voltage-gated ion channel activity involved in regulation of postsynaptic membrane potential	MF	GO:1905030	#00FFFF
2.52377	0	1.10911	0	regulation of attachment of spindle microtubules to kinetochore	BP	GO:0051988	green
3.25222	0.00407688	2.15009	0.496629	spindle microtubule	CC	GO:0005876	green
5.25032	0.00427923	0.605347	0.397972	chromosome separation	BP	GO:0051304	green
5.23102	0.00326678	0.534077	0.488315	regulation of chromosome separation	BP	GO:1905818	green
5.1557	0	0.657576	0.518377	regulation of metaphase/anaphase transition of cell cycle	BP	GO:1902099	green
4.77519	0	0.605914	0	negative regulation of metaphase/anaphase transition of cell cycle	BP	GO:1902100	green
4.65667	0	0.588032	0	negative regulation of chromosome separation	BP	GO:1905819	green
4.74452	0.527207	0.640653	0.404435	positive regulation of cell cycle phase transition	BP	GO:1901989	green
5.03043	0.316801	0.207581	0	regulation of cell cycle g2/m phase transition	BP	GO:1902749	green
5.1276	0.160706	0.0334422	0	nucleosomal dna binding	MF	GO:0031492	green
4.81295	0	1.83198	0	dna replication-independent nucleosome assembly	BP	GO:0006336	green
4.68028	0	1.76084	0	dna replication-independent nucleosome organization	BP	GO:0034724	green
5.47587	2.33277e-10	1.10379	0	nuclear chromosome, telomeric region	CC	GO:0000784	green
4.79578	0.0640898	1.13471	0.53705	microtubule depolymerization	BP	GO:0007019	green
4.516	0	1.04012	0.716942	condensed chromosome outer kinetochore	CC	GO:0000940	green
4.36894	0.26618	1.32748	0.72847	regulation of microtubule polymerization or depolymerization	BP	GO:0031110	green
0.166516	1.76102	0	0	stabilization of membrane potential	BP	GO:0030322	#FF00FF
0.166516	1.76102	0	0	positive regulation of endothelial cell chemotaxis	BP	GO:2001028	red
0.124198	1.79623	0	0	lymph vessel morphogenesis	BP	GO:0036303	#FFCC99
0.172227	1.87358	0	0	regulation of b cell receptor signaling pathway	BP	GO:0050855	red
0.130747	1.88868	0	0	lymphangiogenesis	BP	GO:0001946	#FFCC99
0.235301	1.82311	0.2231	0	regulation of t cell apoptotic process	BP	GO:0070232	red
0	1.76102	0.150991	0	positive regulation of t cell apoptotic process	BP	GO:0070234	red
0	1.72026	0.143224	0	granulocyte differentiation	BP	GO:0030851	red
0	1.72205	0.0985956	0	positive regulation of response to oxidative stress	BP	GO:1902884	yellow
0	1.67916	0.20754	0	negative regulation of granulocyte differentiation	BP	GO:0030853	red
0	1.67916	0	0	regulation of plasma membrane organization	BP	GO:1903729	#FF00FF
0.0834954	1.98187	0.353991	0	negative regulation of leukocyte proliferation	BP	GO:0070664	red
0.0116101	1.89718	0.348273	0	negative regulation of t cell proliferation	BP	GO:0042130	red
0.0289629	1.89718	0.237698	0	membrane lipid biosynthetic process	BP	GO:0046467	#FF00FF
0.0335001	2.10544	0.384214	0	negative regulation of lymphocyte proliferation	BP	GO:0050672	red
0.0335001	2.10544	0.384214	0	negative regulation of mononuclear cell proliferation	BP	GO:0032945	red
0	2.34101	0.0690898	0	mononuclear cell differentiation	BP	GO:1903131	red
0	2.34101	0.0690898	0	monocyte differentiation	BP	GO:0030224	red
0	2.19773	0.134182	0	positive regulation of oxidative stress-induced cell death	BP	GO:1903209	yellow
0	1.98187	0.119187	0	positive regulation of cellular response to oxidative stress	BP	GO:1900409	yellow
0	1.98187	0.119187	0	regulation of granulocyte differentiation	BP	GO:0030852	red
0	1.98187	0	0	regulation of macrophage differentiation	BP	GO:0045649	red
0.385116	2.02459	0.170862	0	negative regulation of leukocyte migration	BP	GO:0002686	red
0.338004	1.98187	0.119187	0	interleukin-13 production	BP	GO:0032616	red
0.385116	2.19773	0	0	regulation of interleukin-13 production	BP	GO:0032656	red
0.194523	2.18209	0.181153	0	fibronectin binding	MF	GO:0001968	#00FFFF
0.385116	2.57391	0.0536751	0	regulation of hydrogen peroxide-induced cell death	BP	GO:1903205	yellow
0.301492	2.40777	0	0	basement membrane organization	BP	GO:0071711	#FF00FF
0.172829	2.05504	0.505874	0.480304	regulation of myeloid leukocyte mediated immunity	BP	GO:0002886	red
0.207891	2.04609	0.392557	0.513617	regulation of leukocyte degranulation	BP	GO:0043300	red
0.195284	2.01173	0.392676	0.279953	leukocyte apoptotic process	BP	GO:0071887	red
0.166516	1.90556	0.252875	0.466258	t cell apoptotic process	BP	GO:0070231	red
0.112023	1.81726	0.147565	0.348038	lymphocyte apoptotic process	BP	GO:0070227	red
0.301492	1.79623	0.304375	0.654322	positive regulation of alpha-beta t cell proliferation	BP	GO:0046641	red
0.351599	2.41021	0.0464619	0.580688	cell death in response to hydrogen peroxide	BP	GO:0036474	yellow
0.207891	2.34101	0.0690898	0.608278	lymph vessel development	BP	GO:0001945	#FFCC99
0.330544	2.14317	0.0464619	0.370516	cell death in response to oxidative stress	BP	GO:0036473	yellow
0.172227	2.00426	0.0630116	0.475715	platelet-derived growth factor receptor signaling pathway	BP	GO:0048008	#FFCC99
0.207891	2.60979	0.325282	0.707753	substrate adhesion-dependent cell spreading	BP	GO:0034446	red
0.195284	2.47084	0.467225	0.704544	regulation of protein localization to plasma membrane	BP	GO:1903076	#FF00FF
0.0222876	2.42831	0.286632	0.70168	negative regulation of leukocyte differentiation	BP	GO:1902106	red
0.107765	2.27283	0.464665	0.615206	erythrocyte differentiation	BP	GO:0030218	#FFCC99
0.0834954	2.22683	0.517362	0.595005	erythrocyte homeostasis	BP	GO:0034101	#FFCC99
0.14331	2.41494	0.685687	0.70168	t cell proliferation	BP	GO:0042098	red
0.170361	1.7002	0.71007	0.527878	regulation of t cell proliferation	BP	GO:0042129	red
0.0875233	1.72026	0.807761	0.389951	regulation of stress fiber assembly	BP	GO:0051492	yellow
0.107765	1.78247	0.759428	0.682254	positive regulation of lymphocyte differentiation	BP	GO:0045621	red
0.385116	1.68717	0.785688	0.715857	lymphocyte migration	BP	GO:0072676	red
0.431579	1.73234	0.775578	0.603565	regulation of homotypic cell-cell adhesion	BP	GO:0034110	#FF00FF
0.123206	1.64788	1.12217	0.696134	stress fiber assembly	BP	GO:0043149	yellow
0.0752784	1.55625	0.984025	0.707753	positive regulation of t cell differentiation	BP	GO:0045582	red
0.0682973	1.63323	0.519249	0.72751	regulation of lymphocyte differentiation	BP	GO:0045619	red
0	1.44608	0.555511	0.722238	macrophage activation involved in immune response	BP	GO:0002281	red
0.207357	1.54695	0.774514	0.909471	regulation of interleukin-6 production	BP	GO:0032675	red
0.346718	1.83783	1.22694	0.496629	positive regulation of axon extension	BP	GO:0045773	#00FFFF
0.215855	1.7254	1.04012	0.524268	regulation of lymphocyte migration	BP	GO:2000401	red
0.150238	2.05631	1.2494	0.553862	cell migration involved in sprouting angiogenesis	BP	GO:0002042	#FFCC99
0.540006	1.98752	1.12363	0.655586	regulation of immune effector process	BP	GO:0002697	red
0.385116	1.58063	1.36458	0.692183	leukocyte migration involved in inflammatory response	BP	GO:0002523	red
0.0553864	1.72026	0.913264	0	regulation of mitochondrial membrane permeability involved in apoptotic process	BP	GO:1902108	#FF00FF
0	1.6737	0.856065	0	cellular response to fluid shear stress	BP	GO:0071498	yellow
0	1.58063	0.971052	0	olfactory bulb interneuron differentiation	BP	GO:0021889	#00FFFF
0.0735599	1.81827	0.971052	0	regulation of membrane permeability	BP	GO:0090559	#FF00FF
0.179036	1.70704	0.791245	0	negative regulation of leukocyte mediated immunity	BP	GO:0002704	red
0	1.67916	0.643742	0	negative regulation of leukocyte degranulation	BP	GO:0043301	red
0.370833	1.54631	0.600639	0	fibroblast migration	BP	GO:0010761	#FF00FF
0.330544	1.44608	0.509551	0	regulation of mitochondrial membrane potential	BP	GO:0051881	#FF00FF
0.431579	1.73234	0.441537	0	astrocyte development	BP	GO:0014002	#00FFFF
0.554648	1.58519	0.355877	0.437126	macrophage activation	BP	GO:0042116	red
0.320395	1.777	0.441072	0.323568	regulation of leukocyte apoptotic process	BP	GO:2000106	red
0.592539	1.68945	0.698874	0.184226	regulation of leukocyte mediated immunity	BP	GO:0002703	red
0.433385	1.7719	0.709527	0	negative regulation of smooth muscle cell proliferation	BP	GO:0048662	green
0.51785	1.67497	0.943161	0.336207	alpha-beta t cell differentiation	BP	GO:0046632	red
0.635421	1.88868	0.675241	0.664313	regulation of platelet aggregation	BP	GO:0090330	#FFCC99
0.585865	1.82972	0.605914	0.578298	alpha-beta t cell proliferation	BP	GO:0046633	red
0.650401	2.02459	0.383112	0.591275	regulation of alpha-beta t cell proliferation	BP	GO:0046640	red
0.932861	1.93635	0.490686	0.334256	regulation of fibroblast proliferation	BP	GO:0048145	green
0.900001	1.87401	0.471011	0.329909	fibroblast proliferation	BP	GO:0048144	green
0.0563744	1.55185	0.553352	1.29171	cell-substrate adherens junction assembly	BP	GO:0007045	#FF00FF
0.0563744	1.55185	0.553352	1.29171	focal adhesion assembly	BP	GO:0048041	#FF00FF
0.193416	1.74693	0.575537	1.38649	cell-cell junction organization	BP	GO:0045216	#FF00FF
0.157427	2.04074	0.555511	1.29703	cell junction organization	BP	GO:0034330	#FF00FF
0.0384186	1.89718	0.430162	1.21309	adherens junction assembly	BP	GO:0034333	#FF00FF
0.324608	2.13567	0.791751	0.950259	leukocyte proliferation	BP	GO:0070661	red
0.179548	2.17001	0.759428	0.983844	mononuclear cell proliferation	BP	GO:0032943	red
0.183203	1.98956	0.775578	0.988043	lymphocyte proliferation	BP	GO:0046651	red
0.172227	2.00426	0.743206	0.84499	positive regulation of fat cell differentiation	BP	GO:0045600	red
0.0669841	1.43467	0.286632	1.11216	adherens junction organization	BP	GO:0034332	#FF00FF
0.173236	1.44608	0.159837	1.07575	positive regulation of substrate adhesion-dependent cell spreading	BP	GO:1900026	red
0.109406	1.54631	0.36588	0.916527	regulation of substrate adhesion-dependent cell spreading	BP	GO:1900024	red
0.284491	1.58063	0.143224	0.83888	mesenchymal cell proliferation	BP	GO:0010463	green
0.186617	1.44608	0.181153	0.722238	nerve growth factor binding	MF	GO:0048406	#00FFFF
0.310085	1.72026	0.143224	1.04401	positive regulation of mesenchymal cell proliferation	BP	GO:0002053	green
0.424561	1.7254	0.101706	0.958072	regulation of mesenchymal cell proliferation	BP	GO:0010464	green
0.452438	1.67889	0.434252	1.09539	platelet activation	BP	GO:0030168	#FFCC99
0.0375087	1.7719	0.212003	0.963971	negative regulation of myeloid leukocyte differentiation	BP	GO:0002762	red
0	1.72205	0.0985956	0.647164	positive regulation of lymphocyte apoptotic process	BP	GO:0070230	red
0	2.12918	0.181153	0.722238	neutrophil degranulation	BP	GO:0043312	red
0.135774	2.51687	0.67779	1.13056	neutrophil chemotaxis	BP	GO:0030593	red
0.0384186	2.27532	0.640653	1.21309	cell-substrate junction assembly	BP	GO:0007044	#FF00FF
0.199644	2.45259	0.623055	1.47258	positive regulation of cell-matrix adhesion	BP	GO:0001954	#00FFFF
0.0670472	2.39991	0.253302	1.49392	cell junction assembly	BP	GO:0034329	#FF00FF
1.16504	2.06216	0.45357	0.70168	negative regulation of blood vessel morphogenesis	BP	GO:2000181	#FFCC99
0.954677	2.18674	0.490004	0.707753	negative regulation of angiogenesis	BP	GO:0016525	#FFCC99
0.954677	1.83328	0.69592	0.707753	myeloid leukocyte mediated immunity	BP	GO:0002444	red
0.973129	1.87358	0.505874	0.707753	regulation of blood coagulation	BP	GO:0030193	#FFCC99
0.911151	1.99331	0.862942	1.06115	blood coagulation	BP	GO:0007596	#FFCC99
0.973129	1.87358	0.711785	1.14881	regulation of phagocytosis	BP	GO:0050764	red
0.992307	2.30064	1.06536	0.647164	neuron projection fasciculation	BP	GO:0106030	#00FFFF
0.992307	2.30064	1.06536	0.647164	axonal fasciculation	BP	GO:0007413	#00FFFF
1.08422	2.29103	1.11507	0.754241	leukocyte degranulation	BP	GO:0043299	red
0.87495	2.45968	0.826165	1.0492	coagulation	BP	GO:0050817	#FFCC99
0.684539	2.34101	0.832284	0.722238	regulation of plasma membrane bounded cell projection assembly	BP	GO:0120032	#FF00FF
0.900174	2.83732	0.45357	0.70168	regulation of coagulation	BP	GO:0050818	#FFCC99
0.69434	2.55966	0.505874	0.452109	positive regulation of immune effector process	BP	GO:0002699	red
0.992307	2.48829	0.36768	1.08731	regulation of platelet activation	BP	GO:0010543	#FFCC99
1.1709	2.73705	0.92433	0	smooth muscle cell proliferation	BP	GO:0048659	green
1.25403	2.56695	0.59475	0	regulation of smooth muscle cell proliferation	BP	GO:0048660	green
1.60067	2.12888	0.628398	0	axoneme assembly	BP	GO:0035082	#00FFFF
1.4313	2.29103	0.348273	0	positive regulation of fibroblast proliferation	BP	GO:0048146	green
0.166516	2.44471	0.913264	0	macrophage cytokine production	BP	GO:0010934	red
0.207891	2.34101	0.81156	0	substrate-dependent cell migration	BP	GO:0006929	red
0.0281391	2.3315	0.893263	0	regulation of mitochondrial membrane permeability	BP	GO:0046902	#FF00FF
0.0343646	2.37745	0.634916	0.264358	negative regulation of lymphocyte activation	BP	GO:0051250	red
0.48788	2.45968	0.703723	0	positive regulation of endothelial cell migration	BP	GO:0010595	#FF00FF
0.179548	2.77419	1.04012	0	regulation of macrophage cytokine production	BP	GO:0010935	red
0.00574255	2.53462	1.13812	0	secretory granule membrane	CC	GO:0030667	#FF00FF
0.0281391	2.83293	0.587854	0	regulation of dna-templated transcription in response to stress	BP	GO:0043620	green
0.0104243	2.8598	0.44933	0	negative regulation of t cell activation	BP	GO:0050868	red
0.0359928	2.66414	0.681966	0	regulation of transcription from rna polymerase ii promoter in response to stress	BP	GO:0043618	yellow
0.0767654	2.91976	0.733962	0.22776	negative regulation of leukocyte activation	BP	GO:0002695	red
0.00705941	3.28736	0.726213	0	negative regulation of leukocyte cell-cell adhesion	BP	GO:1903038	red
0.589233	2.9149	1.19701	0	neuroblast proliferation	BP	GO:0007405	green
0.399459	2.86806	1.41041	0	stem cell proliferation	BP	GO:0072089	green
0.585865	2.33309	1.42483	0	negative regulation of dendrite development	BP	GO:2000171	#00FFFF
0.172227	3.44046	0.159837	0	chondrocyte proliferation	BP	GO:0035988	green
0.321132	3.31364	0.0440918	0	regulation of response to oxidative stress	BP	GO:1902882	yellow
0	3.41824	0.0411587	0	macrophage differentiation	BP	GO:0030225	red
0	3.25942	0	0	regulation of monocyte differentiation	BP	GO:0045655	red
0.242221	2.91981	0.0648909	0	regulation of cellular response to oxidative stress	BP	GO:1900407	yellow
0.186617	2.96659	0.0299317	0	regulation of oxidative stress-induced cell death	BP	GO:1903201	yellow
0.671679	3.25942	0.0671349	0.143126	cellular response to oxidative stress	BP	GO:0034599	yellow
0.554385	3.18354	0.193361	0	positive regulation of myeloid leukocyte cytokine production involved in immune response	BP	GO:0061081	red
0.321132	3.31364	0.467225	0.368721	regulation of alpha-beta t cell activation	BP	GO:0046634	red
0.270792	2.80127	0.456117	0.466258	positive regulation of alpha-beta t cell activation	BP	GO:0046635	red
0	3.44046	0.159837	0.709203	neutrophil activation involved in immune response	BP	GO:0002283	red
0.0171825	3.23965	0	0.463122	positive regulation of myeloid leukocyte differentiation	BP	GO:0002763	red
0.123889	3.03546	1.3063	0.840869	regulation of protein localization to membrane	BP	GO:1905475	#FF00FF
0.178558	3.10132	1.11691	0.722238	regulation of t cell activation	BP	GO:0050863	red
0.230332	3.25713	1.3177	0.710531	regulation of leukocyte cell-cell adhesion	BP	GO:1903037	red
0.0792829	3.40576	1.16989	0.600445	granulocyte activation	BP	GO:0036230	red
0.585865	3.02928	1.62172	0.640076	plasma membrane raft	CC	GO:0044853	#FF00FF
0.486227	3.31364	1.55329	0.368721	positive regulation of axonogenesis	BP	GO:0050772	#00FFFF
0.356609	4.12258	1.33274	0.911311	leukocyte cell-cell adhesion	BP	GO:0007159	red
0.490823	3.7935	1.05202	0.263057	alpha-beta t cell activation	BP	GO:0046631	red
1.16416	3.08856	1.18517	1.20811	myeloid cell activation involved in immune response	BP	GO:0002275	red
0.974246	3.28736	1.23192	0.966343	positive regulation of epithelial cell migration	BP	GO:0010634	#FF00FF
0.93784	3.25942	0.94874	0.722238	positive regulation of blood vessel diameter	BP	GO:0097755	#FFCC99
1.2428	4.61219	1.56426	1.41318	positive regulation of cell-substrate adhesion	BP	GO:0010811	#FF00FF
1.29069	4.62365	1.31453	0.346263	homophilic cell adhesion via plasma membrane adhesion molecules	BP	GO:0007156	#FF00FF
2.16202	3.34245	1.46558	0.659151	regulation of neural precursor cell proliferation	BP	GO:2000177	green
1.84658	3.31364	1.29008	0.644966	fat cell differentiation	BP	GO:0045444	red
2.26483	2.96348	0.709527	1.44301	myeloid leukocyte activation	BP	GO:0002274	red
1.90036	4.00782	0.20754	0.671649	regulation of endothelial cell proliferation	BP	GO:0001936	green
1.53692	4.12258	0.373015	0.633196	endothelial cell proliferation	BP	GO:0001935	green
1.74726	4.41089	0.653229	1.21663	negative regulation of cell migration	BP	GO:0030336	#FF00FF
0.519654	4.08465	0.325194	0.426486	positive regulation of endothelial cell proliferation	BP	GO:0001938	green
0.412885	4.03733	0.192136	0.427332	response to oxidative stress	BP	GO:0006979	yellow
0.103529	4.04841	0.531491	0.627717	neutrophil activation	BP	GO:0042119	red
0.184996	4.53004	0.759428	0.84499	protein localization to plasma membrane	BP	GO:0072659	#FF00FF
0.046008	4.62365	0.214261	0.764588	positive regulation of leukocyte differentiation	BP	GO:1902107	red
0.0312171	4.91599	0.199399	1.73297	regulation of leukocyte differentiation	BP	GO:1902105	red
0.0875233	4.49371	0.134834	1.71183	myeloid leukocyte differentiation	BP	GO:0002573	red
0.0247121	3.9241	0.0821134	1.37604	regulation of myeloid leukocyte differentiation	BP	GO:0002761	red
0.878699	1.90601	2.13537	0.608278	leukocyte activation involved in immune response	BP	GO:0002366	red
0.839256	1.83308	2.06311	0.602856	cell activation involved in immune response	BP	GO:0002263	red
0.769419	1.75736	1.85162	0.602723	positive regulation of cation transmembrane transport	BP	GO:1904064	#FF00FF
0.618309	2.17072	2.33035	0.64131	plasma membrane protein complex	CC	GO:0098797	#FF00FF
0.592539	2.37745	1.8633	0.671649	transmembrane receptor protein serine/threonine kinase signaling pathway	BP	GO:0007178	#FF00FF
0.992307	2.30064	1.62842	0.647164	myeloid leukocyte cytokine production	BP	GO:0061082	red
0.808394	1.95756	1.53107	0.825232	positive regulation of ion transmembrane transport	BP	GO:0034767	#FF00FF
0.920786	2.86806	2.06343	1.29171	positive regulation of chemotaxis	BP	GO:0050921	red
0.48788	2.00426	2.41385	1.39216	extracellular matrix binding	MF	GO:0050840	#00FFFF
0.235301	2.12918	1.41395	0.923951	regulation of mononuclear cell proliferation	BP	GO:0032944	red
0.294609	2.19699	1.29008	0.8935	regulation of leukocyte proliferation	BP	GO:0070663	red
0.245003	1.93065	1.44549	0.93278	regulation of lymphocyte proliferation	BP	GO:0050670	red
0.092961	2.23816	1.17667	1.03281	neutrophil migration	BP	GO:1990266	red
0.248896	2.4679	1.65941	1.06115	regulation of cell-matrix adhesion	BP	GO:0001952	#00FFFF
0.48788	2.60816	1.3739	0.294277	regulation of endothelial cell migration	BP	GO:0010594	#FF00FF
0.317073	2.4257	1.27256	0.605099	regulation of fat cell differentiation	BP	GO:0045598	red
0.451921	2.81135	1.10911	0.973659	extracellular matrix structural constituent	MF	GO:0005201	#00FFFF
0.500904	3.89775	2.26012	1.76862	leukocyte chemotaxis	BP	GO:0030595	red
0.85133	3.68351	2.04601	1.41951	regulation of epithelial cell migration	BP	GO:0010632	#FF00FF
0.439824	3.87572	2.43754	0.806533	positive regulation of angiogenesis	BP	GO:0045766	#FFCC99
0.476161	3.35233	3.01558	1.85578	myeloid leukocyte migration	BP	GO:0097529	red
0.327619	3.01771	2.07287	1.97988	t cell activation	BP	GO:0042110	red
0.150238	3.15966	1.91009	1.74478	granulocyte migration	BP	GO:0097530	red
0.195284	3.17418	1.36891	1.91452	granulocyte chemotaxis	BP	GO:0071621	red
1.67088	2.04609	2.11588	0.571494	core promoter proximal region sequence-specific dna binding	MF	GO:0000987	green
1.64747	2.01445	2.09354	0.567519	core promoter proximal region dna binding	MF	GO:0001159	green
1.63162	1.88868	2.09254	0.584479	rna polymerase ii core promoter proximal region sequence-specific dna binding	MF	GO:0000978	green
2.0289	2.12888	1.66476	0.795559	positive regulation of neural precursor cell proliferation	BP	GO:2000179	green
2.60428	2.27532	2.70656	0.897302	glial cell migration	BP	GO:0008347	#00FFFF
2.71695	3.39236	2.3037	0.501552	positive regulation of epithelial cell proliferation	BP	GO:0050679	green
2.52146	3.23489	2.44084	0.168937	muscle cell proliferation	BP	GO:0033002	green
1.4313	3.10132	2.09444	0.586419	neuron recognition	BP	GO:0008038	#00FFFF
1.34364	2.94089	2.39675	0.29224	calcium ion transmembrane import into cytosol	BP	GO:0097553	#FF00FF
0.642748	4.10097	4.4939	1.51678	epithelium migration	BP	GO:0090132	#FF00FF
0.630603	4.03733	4.43438	1.50373	tissue migration	BP	GO:0090130	#FF00FF
0.664094	4.1752	4.56006	1.52963	epithelial cell migration	BP	GO:0010631	#FF00FF
0.747014	3.96049	4.63075	1.44301	regulation of leukocyte migration	BP	GO:0002685	red
0.974246	3.80567	4.43766	0.600445	calcium ion transmembrane transporter activity	MF	GO:0015085	#FF00FF
1.23147	3.17867	4.46129	0.722238	divalent inorganic cation transmembrane transporter activity	MF	GO:0072509	#FF00FF
0.871435	3.58988	3.74445	0.716942	negative regulation of immune system process	BP	GO:0002683	red
1.55136	3.09151	3.98695	1.41951	regulation of chemotaxis	BP	GO:0050920	red
0.285879	2.72483	3.51819	0.373961	cytoplasmic vesicle membrane	CC	GO:0030659	#FF00FF
0.330284	2.5008	3.40484	0.574712	vesicle membrane	CC	GO:0012506	#FF00FF
0.223694	3.25942	2.73503	0.22776	endothelial cell migration	BP	GO:0043542	#FF00FF
0.065347	3.00145	2.65373	0	negative chemotaxis	BP	GO:0050919	red
0.166516	3.5481	3.79586	0	regulation of dendrite morphogenesis	BP	GO:0048814	#00FFFF
0.46026	0.876879	3.13958	1.97982	extrinsic component of plasma membrane	CC	GO:0019897	#FF00FF
0.385116	0.66764	3.01104	2.15663	extrinsic component of membrane	CC	GO:0019898	#FF00FF
0.708091	0.933377	2.57413	1.99866	basolateral plasma membrane	CC	GO:0016323	#FF00FF
0.528987	2.14322	2.66625	3.44158	apical plasma membrane	CC	GO:0016324	#FF00FF
8.62958	0	0.743206	0.600445	condensed chromosome kinetochore	CC	GO:0000777	green
8.56635	0.0530853	0.793326	0.509992	cell cycle checkpoint	BP	GO:0000075	green
8.45167	0.000341502	0.6238	0.359995	regulation of chromosome segregation	BP	GO:0051983	green
8.48553	0.461043	1.10911	0.411927	positive regulation of cell cycle process	BP	GO:0090068	green
8.88295	0.138795	1.02698	0.182793	negative regulation of cell cycle	BP	GO:0045786	green
9.35053	0.467371	1.24825	0.644966	regulation of mitotic cell cycle	BP	GO:0007346	green
8.97024	0.855348	0.913264	0.261531	positive regulation of cell cycle	BP	GO:0045787	green
9.77529	0.00753366	0.405827	0.518377	condensed chromosome, centromeric region	CC	GO:0000779	green
9.22268	0.180476	0.597677	0	dna-dependent dna replication	BP	GO:0006261	green
9.22268	1.37724	2.20897	0.41144	microtubule	CC	GO:0005874	green
9.03984	0.0817239	2.71895	0	protein-dna complex	CC	GO:0032993	green
7.83076	0.0598036	0.949126	0.630134	mitotic cell cycle checkpoint	BP	GO:0007093	green
7.67178	0.0415095	0.544865	0.460315	negative regulation of cell cycle process	BP	GO:0010948	green
8.11573	0.0409724	0.159837	0	dna recombination	BP	GO:0006310	green
8.19562	2.33277e-10	0.0956748	0	dna repair	BP	GO:0006281	green
7.11775	0.103834	0.526129	0.307097	microtubule cytoskeleton organization involved in mitosis	BP	GO:1902850	green
7.09026	0.253221	0.170862	0	dna replication initiation	BP	GO:0006270	green
7.52713	0.0288566	0.119816	0	meiotic cell cycle process	BP	GO:1903046	green
5.73727	0.00534495	0.623055	0.50949	metaphase/anaphase transition of mitotic cell cycle	BP	GO:0007091	green
5.62483	0.00492486	0.600639	0.504034	metaphase/anaphase transition of cell cycle	BP	GO:0044784	green
5.9316	0.0288566	0.676084	0.593796	negative regulation of cell cycle phase transition	BP	GO:1901988	green
5.59999	0	0.471022	0	negative regulation of chromosome segregation	BP	GO:0051985	green
5.81112	2.33277e-10	0.0710826	0.145654	condensed chromosome	CC	GO:0000793	green
6.36693	0.0399026	0.774514	0.605099	negative regulation of mitotic cell cycle phase transition	BP	GO:1901991	green
6.15629	0.119537	0.482824	0.445103	negative regulation of mitotic cell cycle	BP	GO:0045930	green
6.56364	0.0107038	0.634916	0	chromosome, telomeric region	CC	GO:0000781	green
6.57773	1.04558	0.650625	0.329909	g2/m transition of mitotic cell cycle	BP	GO:0000086	green
6.59228	1.09575	0.551638	0.310889	cell cycle g2/m phase transition	BP	GO:0044839	green
6.12746	0.692859	1.22129	0.665925	microtubule polymerization or depolymerization	BP	GO:0031109	green
5.37142	0.943504	1.46744	0.252883	microtubule associated complex	CC	GO:0005875	green
6.94891	0.710777	2.10645	0.672503	microtubule binding	MF	GO:0008017	green
7.048	0.716038	1.80797	0.459157	regulation of microtubule-based process	BP	GO:0032886	green
7.11391	0.664454	1.35	0.524282	regulation of microtubule cytoskeleton organization	BP	GO:0070507	green
7.51338	0.387044	1.18443	0	nuclear chromatin	CC	GO:0000790	green
5.4137	4.53004	3.06628	1.64636	epithelial cell proliferation	BP	GO:0050673	green
5.73727	2.9266	2.62372	1.52963	regulation of epithelial cell proliferation	BP	GO:0050678	green
5.3533	2.54089	5.13413	0.949967	glial cell differentiation	BP	GO:0010001	#00FFFF
7.11775	4.53234	6.31077	2.0319	gliogenesis	BP	GO:0042063	#00FFFF
0.711597	1.49681	2.74136	0	central nervous system myelination	BP	GO:0022010	#00FFFF
0.711597	1.49681	2.74136	0	axon ensheathment in central nervous system	BP	GO:0032291	#00FFFF
0.60487	1.72438	2.43443	0.319573	positive regulation of neuron death	BP	GO:1901216	#00FFFF
0.52137	1.58519	3.03091	0.378512	chloride transmembrane transporter activity	MF	GO:0015108	#FF00FF
0.310085	1.72026	3.09927	0	forebrain neuron development	BP	GO:0021884	#00FFFF
0.932671	2.082	3.013	0.627717	axon extension	BP	GO:0048675	#00FFFF
0.838029	2.14312	2.80405	0.395436	sprouting angiogenesis	BP	GO:0002040	#FFCC99
0.848456	1.95461	2.65652	0.696134	regulation of axon extension	BP	GO:0030516	#00FFFF
0.984202	1.65229	3.45412	1.08731	cytoplasmic side of plasma membrane	CC	GO:0009898	#FF00FF
0.804725	1.56709	3.35479	1.02871	cytoplasmic side of membrane	CC	GO:0098562	#FF00FF
0.336597	1.67669	3.25497	1.27864	positive regulation of cell-cell adhesion	BP	GO:0022409	#FF00FF
0.321132	0.844656	2.68823	1.25422	positive regulation of gliogenesis	BP	GO:0014015	#00FFFF
0.317611	1.26732	2.43753	1.05156	positive regulation of leukocyte cell-cell adhesion	BP	GO:1903039	red
0.194523	1.21676	3.01392	0.600445	motor neuron axon guidance	BP	GO:0008045	#00FFFF
0	1.27174	3.11502	0.603565	regulation of vascular permeability	BP	GO:0043114	#FFCC99
0.337746	0.676829	4.05116	1.06115	regulation of synaptic transmission, gabaergic	BP	GO:0032228	#00FFFF
0	0.659836	4.03345	1.39035	positive regulation of synaptic transmission, gabaergic	BP	GO:0032230	#00FFFF
1.02579	0.767186	3.56875	1.09538	long term synaptic depression	BP	GO:0060292	#00FFFF
0.434382	0.736355	3.30934	0.988043	extrinsic component of cytoplasmic side of plasma membrane	CC	GO:0031234	#FF00FF
1.22705	1.49681	4.48388	1.73297	regulation of gliogenesis	BP	GO:0014013	#00FFFF
0.533183	1.63592	4.2462	1.70894	positive regulation of leukocyte migration	BP	GO:0002687	red
0.179548	0.810832	3.56462	0	integral component of postsynaptic membrane	CC	GO:0099055	#00FFFF
0.179548	0.810832	3.56462	0	intrinsic component of postsynaptic membrane	CC	GO:0098936	#00FFFF
0.179548	0.810832	3.56462	0	intrinsic component of synaptic membrane	CC	GO:0099240	#00FFFF
0.179548	0.810832	3.56462	0	integral component of synaptic membrane	CC	GO:0099699	#00FFFF
0.103529	1.04013	3.56462	0	regulation of axon guidance	BP	GO:1902667	#00FFFF
0.355802	1.02315	3.4928	0.261601	negative regulation of immune response	BP	GO:0050777	red
0.572246	0.835415	3.40608	0	negative regulation of axonogenesis	BP	GO:0050771	#00FFFF
0.920786	0.0190385	3.26654	0	carboxylic acid transmembrane transport	BP	GO:1905039	#FF00FF
0.920786	0.0190385	3.26654	0	organic acid transmembrane transport	BP	GO:1903825	#FF00FF
0.900001	0.119537	3.37027	0	gabaergic neuron differentiation	BP	GO:0097154	#00FFFF
0.666843	0.260639	3.12843	0	neuronal action potential	BP	GO:0019228	#00FFFF
1.17423	0.321174	3.21616	0	positive regulation of synaptic transmission, glutamatergic	BP	GO:0051968	#00FFFF
0.207891	0.160706	4.33585	0	substrate-independent telencephalic tangential migration	BP	GO:0021826	#FF00FF
0.207891	0.160706	4.33585	0	substrate-independent telencephalic tangential interneuron migration	BP	GO:0021843	#00FFFF
0	0	4.33585	0	juxtaparanode region of axon	CC	GO:0044224	#00FFFF
0.186617	0.26618	4.39758	0.417808	regulation of potassium ion transmembrane transport	BP	GO:1901379	#FF00FF
0.399459	0.498897	4.52331	0	receptor localization to synapse	BP	GO:0097120	#00FFFF
0.157427	0.365574	4.51666	0	synaptic transmission, cholinergic	BP	GO:0007271	#00FFFF
0	0.708639	4.24261	0	postsynaptic density membrane	CC	GO:0098839	#00FFFF
0	0.615134	3.84123	0	postsynaptic specialization membrane	CC	GO:0099634	#00FFFF
0.554385	0.0597304	4.77841	0	cerebral cortex neuron differentiation	BP	GO:0021895	#00FFFF
0.900001	0	4.4621	0	forebrain neuron fate commitment	BP	GO:0021877	#00FFFF
1.17423	0.0406277	4.05116	0	intrinsic component of synaptic vesicle membrane	CC	GO:0098563	#00FFFF
1.08422	0	4.04512	0	cerebral cortex gabaergic interneuron differentiation	BP	GO:0021892	#00FFFF
1.2199	0.0415356	3.79447	0.254586	organelle membrane fusion	BP	GO:0090174	#FF00FF
1.64326	0.160319	4.14584	0	transmission of nerve impulse	BP	GO:0019226	#00FFFF
1.44386	0.428961	3.84123	0.640076	apical dendrite	CC	GO:0097440	#00FFFF
1.05078	0.666769	3.97111	0.261601	anion transmembrane transport	BP	GO:0098656	#FF00FF
1.48272	1.121	4.40675	0	cell body membrane	CC	GO:0044298	#FF00FF
1.06227	1.16685	4.52331	0	neuronal cell body membrane	CC	GO:0032809	#00FFFF
0.751468	0.983459	4.37988	0.480304	heterophilic cell-cell adhesion via plasma membrane cell adhesion molecules	BP	GO:0007157	#FF00FF
0.598474	0.862878	4.06565	0.285069	inorganic anion transmembrane transporter activity	MF	GO:0015103	#FF00FF
1.79937	0.438174	5.24316	0.950259	synaptic transmission, gabaergic	BP	GO:0051932	#00FFFF
1.81289	0.178567	4.84107	0	secondary active transmembrane transporter activity	MF	GO:0015291	#FF00FF
2.02164	1.90305	4.14584	0.378512	central nervous system neuron development	BP	GO:0021954	#00FFFF
1.4088	1.80167	4.3285	0.413848	negative regulation of neuron death	BP	GO:1901215	#00FFFF
2.72187	0.83078	3.54583	0	presynaptic active zone	CC	GO:0048786	#00FFFF
1.97081	0.676829	3.74705	0.434917	active transmembrane transporter activity	MF	GO:0022804	#FF00FF
1.16416	0.129934	6.75329	0.401369	amino acid transmembrane transporter activity	MF	GO:0015171	#FF00FF
0.662024	0.279756	6.74108	0.52087	positive regulation of synaptic transmission	BP	GO:0050806	#00FFFF
1.03175	0.613855	6.92986	1.17192	negative regulation of synaptic transmission	BP	GO:0050805	#00FFFF
1.17423	0.527207	6.84097	0	exocytic vesicle membrane	CC	GO:0099501	#FF00FF
1.17423	0.527207	6.84097	0	synaptic vesicle membrane	CC	GO:0030672	#00FFFF
0.630523	0.737656	7.039	0	dendrite membrane	CC	GO:0032590	#00FFFF
2.2515	0.983459	6.3128	0.524268	negative regulation of neuron apoptotic process	BP	GO:0043524	#00FFFF
1.61599	0.797208	6.25794	0.21938	anchored component of membrane	CC	GO:0031225	#FF00FF
1.16416	1.7002	5.92546	0.527878	neuron projection extension	BP	GO:1990138	#00FFFF
0.711597	1.11624	6.09759	0.665925	negative regulation of blood vessel diameter	BP	GO:0097756	#FFCC99
0.14331	0.983459	5.79969	0	extracellularly glutamate-gated ion channel activity	MF	GO:0005234	#00FFFF
0.337746	0.676829	5.7643	0	regulation of long-term synaptic potentiation	BP	GO:1900271	#00FFFF
0.433385	1.01527	5.46896	0	modulation of excitatory postsynaptic potential	BP	GO:0098815	#00FFFF
0.680335	0.659836	5.33626	0	transport vesicle membrane	CC	GO:0030658	#FF00FF
0.301492	0.210771	5.14813	0	positive regulation of long-term synaptic potentiation	BP	GO:1900273	#00FFFF
0.112685	0.40722	5.02998	0	excitatory extracellular ligand-gated ion channel activity	MF	GO:0005231	#00FFFF
0	0.645092	5.26274	0	dendrite cytoplasm	CC	GO:0032839	#00FFFF
0.74365	0.373759	5.81557	0.460315	organic anion transmembrane transporter activity	MF	GO:0008514	#FF00FF
0.759528	0.36225	5.52167	0.279953	carboxylic acid transmembrane transporter activity	MF	GO:0046943	#FF00FF
0.413251	0.288754	5.58258	0	positive regulation of excitatory postsynaptic potential	BP	GO:2000463	#00FFFF
0.498204	0.305398	5.10146	0.480304	l-amino acid transmembrane transporter activity	MF	GO:0015179	#FF00FF
0.821056	0.273126	4.92868	0.259991	organic acid transmembrane transporter activity	MF	GO:0005342	#FF00FF
0.84618	2.79171	5.8024	0.54995	synapse assembly	BP	GO:0007416	#00FFFF
0.900001	2.53308	5.3365	0.751722	cell projection membrane	CC	GO:0031253	#FF00FF
0.52137	2.27125	6.05631	0	forebrain generation of neurons	BP	GO:0021872	#00FFFF
0.635421	2.27532	5.41068	0	forebrain neuron differentiation	BP	GO:0021879	#00FFFF
0.312247	2.05901	5.74293	0.417808	forebrain cell migration	BP	GO:0021885	#FF00FF
0.338004	2.19881	5.29239	0.426486	telencephalon cell migration	BP	GO:0022029	#FF00FF
0.385116	1.77683	5.07453	0.302706	localization within membrane	BP	GO:0051668	#FF00FF
0.913865	2.01612	9.11235	0.560024	regulation of synapse structure or activity	BP	GO:0050803	#00FFFF
0.79649	2.22293	8.97198	0.578298	regulation of synapse organization	BP	GO:0050807	#00FFFF
1.30813	2.78792	9.19248	0.475715	regulation of neuron death	BP	GO:1901214	#00FFFF
1.5839	1.89718	8.81393	0.578298	neuron apoptotic process	BP	GO:0051402	#00FFFF
1.8713	2.05504	8.40397	0	neuron projection membrane	CC	GO:0032589	#00FFFF
1.19758	1.59918	8.50683	0	excitatory postsynaptic potential	BP	GO:0060079	#00FFFF
3.10379	2.19986	8.58576	0.425411	central nervous system neuron differentiation	BP	GO:0021953	#00FFFF
1.12012	1.04423	8.88162	0.312326	anion transmembrane transporter activity	MF	GO:0008509	#FF00FF
1.03515	0.453247	9.19248	0	regulation of synaptic transmission, glutamatergic	BP	GO:0051966	#00FFFF
0.809203	0.346336	7.99811	0	excitatory synapse	CC	GO:0060076	#00FFFF
2.43355	0.233702	8.50683	0	synaptic vesicle exocytosis	BP	GO:0016079	#00FFFF
4.241	1.10154	8.39644	0.215473	neuron migration	BP	GO:0001764	#00FFFF
4.42855	0.321174	7.31685	0	synaptic vesicle cycle	BP	GO:0099504	#00FFFF
3.7493	0.917504	7.43605	0	sodium ion transmembrane transporter activity	MF	GO:0015081	#FF00FF
3.01674	1.01368	7.28951	0.444879	regulation of neuronal synaptic plasticity	BP	GO:0048168	#00FFFF
4.0335	0.255568	5.579	0	establishment of synaptic vesicle localization	BP	GO:0097480	#00FFFF
4.0335	0.255568	5.579	0	synaptic vesicle transport	BP	GO:0048489	#00FFFF
3.98582	0.249977	5.52167	0	vesicle-mediated transport in synapse	BP	GO:0099003	#00FFFF
3.7259	0.205729	6.31981	0	synaptic vesicle localization	BP	GO:0097479	#00FFFF
1.44386	3.41887	7.30393	0.395436	main axon	CC	GO:0044304	#00FFFF
1.63565	3.24972	7.11144	0.553862	negative regulation of neuron projection development	BP	GO:0010977	#00FFFF
1.27431	3.20692	7.7504	0.426173	neuron death	BP	GO:0070997	#00FFFF
1.42054	3.18718	7.66032	1.39035	vascular process in circulatory system	BP	GO:0003018	#FFCC99
1.88257	2.36747	6.20357	1.11862	regulation of blood vessel size	BP	GO:0050880	#FFCC99
1.02721	2.39991	6.82127	1.184	regulation of blood vessel diameter	BP	GO:0097746	#FFCC99
1.17423	2.2634	7.81135	0.596763	leading edge membrane	CC	GO:0031256	#FF00FF
0.618171	1.64788	7.49045	0.696134	regulation of synapse assembly	BP	GO:0051963	#00FFFF
0.0780455	2.27125	7.484	0	neuron projection organization	BP	GO:0106027	#00FFFF
0.650256	1.59918	6.93002	0	positive regulation of synapse assembly	BP	GO:0051965	#00FFFF
0.739714	4.61401	6.9812	0.223073	cell-cell adhesion via plasma-membrane adhesion molecules	BP	GO:0098742	#FF00FF
0.230964	4.41089	6.08847	0	dendrite morphogenesis	BP	GO:0048813	#00FFFF
0.766586	4.36832	5.44697	0.593796	calcium ion transmembrane transport	BP	GO:0070588	#FF00FF
0.51785	3.95756	5.02593	0	regulation of dendrite development	BP	GO:0050773	#00FFFF
0.711597	5.50451	9.58202	0.345336	dendrite development	BP	GO:0016358	#00FFFF
0.984202	5.24797	8.62291	0.722238	regulation of axonogenesis	BP	GO:0050770	#00FFFF
1.67053	6.63516	7.45501	2.41062	positive regulation of cell migration	BP	GO:0030335	#FF00FF
0.76945	6.5608	1.97758	1.49885	regulation of angiogenesis	BP	GO:0045765	#FFCC99
0.649614	6.31974	1.7234	1.80544	cell chemotaxis	BP	GO:0060326	red
0.490823	5.95813	1.6025	0.840869	ensheathment of neurons	BP	GO:0007272	#00FFFF
0.490823	5.95813	1.6025	0.840869	axon ensheathment	BP	GO:0008366	#00FFFF
1.53805	6.81077	2.3784	0.897302	cell adhesion molecule binding	MF	GO:0050839	#FF00FF
0.223694	7.07002	2.68134	0.519029	adherens junction	CC	GO:0005912	#FF00FF
0.195284	6.88385	2.42244	0.50031	anchoring junction	CC	GO:0070161	#FF00FF
0.263415	6.59551	3.37714	0.367976	negative regulation of cell adhesion	BP	GO:0007162	#FF00FF
1.0571	5.18697	3.1226	1.0482	regulation of cell-substrate adhesion	BP	GO:0010810	#FF00FF
0.429651	5.58577	2.70101	1.0492	regulation of cell-cell adhesion	BP	GO:0022407	#FF00FF
0.146647	4.88812	3.23694	1.49266	protein localization to membrane	BP	GO:0072657	#FF00FF
0.546065	4.84942	2.41328	1.80043	cell-matrix adhesion	BP	GO:0007160	#00FFFF
0.0249354	6.96672	0.837237	0.640076	cell-substrate adherens junction	CC	GO:0005924	#FF00FF
0.0150316	7.1226	0.736028	0.453845	focal adhesion	CC	GO:0005925	#FF00FF
0.0215865	7.07002	1.09168	0.632023	cell-substrate junction	CC	GO:0030055	#FF00FF
0.962111	5.80517	0.597065	0.328066	plasma membrane bounded cell projection assembly	BP	GO:0120031	#FF00FF
0.116202	5.37348	1.10911	0.221713	negative regulation of cell-cell adhesion	BP	GO:0022408	#FF00FF
1.4313	7.19228	4.24261	1.31277	cell-substrate adhesion	BP	GO:0031589	#FF00FF
0.385116	7.07002	3.38936	1.97982	leukocyte migration	BP	GO:0050900	red
1.09902	5.81638	5.13174	1.78927	ameboidal-type cell migration	BP	GO:0001667	#FF00FF
1.14998	5.17581	3.98493	2.41062	positive regulation of cell adhesion	BP	GO:0045785	#FF00FF
3.05759	5.58577	4.48388	3.44158	extracellular matrix component	CC	GO:0044420	#00FFFF
3.68256	4.23416	1.84427	0.958072	extracellular structure organization	BP	GO:0043062	#00FFFF
3.30725	4.26153	1.86313	0.958072	extracellular matrix organization	BP	GO:0030198	#00FFFF
3.26815	6.38304	2.08502	0.722238	neural precursor cell proliferation	BP	GO:0061351	green
1.84352	5.27153	2.70119	2.48903	basement membrane	CC	GO:0005604	#FF00FF
2.18973	3.77411	2.2076	2.05611	cell-cell junction	CC	GO:0005911	#FF00FF
1.87539	9.0057	4.71875	0.859938	membrane microdomain	CC	GO:0098857	#FF00FF
1.87539	9.0057	4.71875	0.859938	membrane raft	CC	GO:0045121	#FF00FF
1.59195	8.36875	3.9551	0.985902	membrane region	CC	GO:0098589	#FF00FF
0.996576	10.2738	4.93582	1.47258	angiogenesis	BP	GO:0001525	#FFCC99
12.4718	1.01844	1.11294	0.681735	mitotic cell cycle phase transition	BP	GO:0044772	green
12.2146	0.876879	1.34875	0.820536	cell cycle phase transition	BP	GO:0044770	green
12.1292	0	1.636	0	dna replication-dependent nucleosome organization	BP	GO:0034723	green
12.1292	0	1.636	0	dna replication-dependent nucleosome assembly	BP	GO:0006335	green
11.7832	0.129934	0.856065	1.11644	regulation of cell cycle phase transition	BP	GO:1901987	green
11.2367	0.148323	0.747891	0.840869	regulation of mitotic cell cycle phase transition	BP	GO:1901990	green
15.2531	2.33277e-10	3.74445	0	dna packaging	BP	GO:0006323	green
15.052	2.33277e-10	3.26595	0	chromatin assembly	BP	GO:0031497	green
13.5449	0.0157966	4.67813	0	dna packaging complex	CC	GO:0044815	green
14.581	0.00105576	1.7221	0	protein-dna complex subunit organization	BP	GO:0071824	green
13.6201	0.071236	2.4685	0	chromatin assembly or disassembly	BP	GO:0006333	green
14.2503	0.11952	0.509551	0	dna replication	BP	GO:0006260	green
16.5	2.33277e-10	0.480409	0.142683	nuclear chromosome segregation	BP	GO:0098813	green
15.9595	0.0136016	0.392676	0.600445	kinetochore	CC	GO:0000776	green
17.6501	2.33277e-10	3.07459	0	dna conformation change	BP	GO:0071103	green
16.5	2.33277e-10	2.10645	0	protein-dna complex assembly	BP	GO:0065004	green
18.4519	1.98187	2.03268	0.503663	microtubule cytoskeleton organization	BP	GO:0000226	green
21.2639	2.33277e-10	0.417622	0.301639	chromosome segregation	BP	GO:0007059	green
20.3983	0.00429892	0.361803	0.480304	chromosome, centromeric region	CC	GO:0000775	green
1.69145	2.555	12.5797	0.707753	axon guidance	BP	GO:0007411	#00FFFF
1.74726	2.56117	12.2763	0.396846	negative regulation of neuron differentiation	BP	GO:0045665	#00FFFF
1.65437	3.11571	12.4429	0.703528	neuron projection guidance	BP	GO:0097485	#00FFFF
0.927814	3.63202	12.5044	0.716942	regulation of cation transmembrane transport	BP	GO:1904062	#FF00FF
0.873944	3.65717	13.0314	0.216761	neuron spine	CC	GO:0044309	#00FFFF
0.677359	2.89928	11.1958	0.417808	regulation of ion transmembrane transporter activity	BP	GO:0032412	#FF00FF
0.769419	2.70218	10.7755	0.405481	regulation of transmembrane transporter activity	BP	GO:0022898	#FF00FF
0.027018	2.80474	11.2846	1.09281	plasma membrane receptor complex	CC	GO:0098802	#FF00FF
1.41649	4.29263	10.9257	1.04709	synapse organization	BP	GO:0050808	#00FFFF
1.36109	3.83803	10.1591	0.0912054	positive regulation of neuron projection development	BP	GO:0010976	#00FFFF
2.48816	2.36747	10.5204	0.541228	potassium ion transmembrane transporter activity	MF	GO:0015079	#FF00FF
1.70987	1.72205	10.0562	0.608278	regulation of neuron apoptotic process	BP	GO:0043523	#00FFFF
1.92146	1.79623	11.1209	0	regulation of postsynaptic membrane potential	BP	GO:0060078	#00FFFF
1.61161	1.87358	10.5407	0	chemical synaptic transmission, postsynaptic	BP	GO:0099565	#00FFFF
1.87876	0.796525	10.7301	0.491662	regulation of synaptic plasticity	BP	GO:0048167	#00FFFF
2.1616	0.288754	10.8277	0.424543	presynaptic membrane	CC	GO:0042734	#00FFFF
1.7775	0.850643	11.3604	0	synaptic transmission, glutamatergic	BP	GO:0035249	#00FFFF
1.16416	1.23124	10.8015	0.527878	potassium ion transmembrane transport	BP	GO:0071805	#FF00FF
0.630603	0.871908	10.6793	0	multicellular organismal response to stress	BP	GO:0033555	yellow
0.195284	0.657075	11.8836	0	extracellular ligand-gated ion channel activity	MF	GO:0005230	#00FFFF
4.32566	1.48263	12.0213	0.251375	monovalent inorganic cation transmembrane transporter activity	MF	GO:0015077	#FF00FF
3.13353	1.00927	11.8078	0.207521	synaptic vesicle	CC	GO:0008021	#00FFFF
2.87438	2.27532	13.9202	0.697254	negative regulation of nervous system development	BP	GO:0051961	#00FFFF
2.37562	0.138743	13.1032	0.268602	presynaptic process involved in chemical synaptic transmission	BP	GO:0099531	#00FFFF
2.63487	0.161003	12.4091	0.283162	signal release from synapse	BP	GO:0099643	#00FFFF
5.77693	9.43162	11.386	2.55046	proteinaceous extracellular matrix	CC	GO:0005578	#00FFFF
2.4021	7.07002	18.8886	0.381091	neuron to neuron synapse	CC	GO:0098984	#00FFFF
2.13314	7.1226	18.3813	0.385244	asymmetric synapse	CC	GO:0032279	#00FFFF
1.51886	7.49064	20.5192	0.552118	passive transmembrane transporter activity	MF	GO:0022803	#FF00FF
2.21572	7.27096	16.6681	0.390745	postsynaptic density	CC	GO:0014069	#00FFFF
2.16982	7.18964	16.5082	0.388166	postsynaptic specialization	CC	GO:0099572	#00FFFF
6.79984	5.6303	21.5641	0.692183	axon development	BP	GO:0061564	#00FFFF
5.37142	4.24363	22.2508	0.709203	axonogenesis	BP	GO:0007409	#00FFFF
1.95371	4.24744	18.1683	0.979427	regulation of ion transmembrane transport	BP	GO:0034765	#FF00FF
1.75907	3.87291	17.2672	1.21663	regulation of transmembrane transport	BP	GO:0034762	#FF00FF
3.11348	3.36412	16.8414	0.0559376	positive regulation of neuron differentiation	BP	GO:0045666	#00FFFF
5.02427	4.75857	19.251	0.958072	metal ion transmembrane transporter activity	MF	GO:0046873	#FF00FF
4.84619	4.32107	17.2551	0.60048	regulation of membrane potential	BP	GO:0042391	#FF00FF
3.18481	0.700956	18.3813	0.696134	neuron projection terminus	CC	GO:0044306	#00FFFF
3.25464	0.722985	16.0904	0.709203	axon terminus	CC	GO:0043679	#00FFFF
4.98173	2.2591	17.4632	0.393967	axon part	CC	GO:0033267	#00FFFF
3.01621	5.50979	39.5624	0.513276	synaptic membrane	CC	GO:0097060	#00FFFF
1.09122	3.61902	37.7764	0	postsynaptic membrane	CC	GO:0045211	#00FFFF
3.91996	5.74985	42.7339	0.315864	postsynapse	CC	GO:0098794	#00FFFF
4.89429	1.70812	29.475	0.633196	presynapse	CC	GO:0098793	#00FFFF
1.44386	3.03801	30.5004	0.99699	transmembrane transporter complex	CC	GO:1902495	#FF00FF
