# Supplementary material for: Transcriptome clarifies mechanisms of lesion genesis versus progression in models of Ccm3 cerebral cavernous malformations
Source: Acta Neuropathol Commun. 2019 Aug 19;7:132. doi: 10.1186/s40478-019-0789-0 (PMC6699077; doi:10.1186/s40478-019-0789-0)
Supplement: Supplementary file 8 — Table S7. List of gene ontology terms for lesional neurovascular units excluding in vitro brain microvascular endothelial cell (BMEC) differentially expressed genes (p < 0.01, false discovery rate (FDR) corrected) and in vitro BMECs (p < 0.05, FDR corrected). (XLSX 145 kb) [file 40478_2019_789_MOESM8_ESM.xlsx]

## Sheet: 1225 DEGs NVU-in vitro
Enriched gene ontology functions in Ccm3/Pdcd10ECKO in lesional neurovascular units (NVUs) excluding in vitro brain microvascular endithelial cells (BMECs) DEGs (p < 0.01, FDR corrected)
ONTOLOGY	ID	Description	Gene Ratio	Bg Ratio	p-value	p-value, FDR corrected	q-value	Gene ID	Count
CC	GO:0098794	postsynapse	116/1221	478/24215	2.9802e-47	1.84534e-43	1.31317e-43	Cbln1/Grin2b/Lrrc7/Camk2a/Akap5/Kalrn/Grm5/Slc1a2/Ptk2b/Chrm1/Baalc/Neto1/Gabra3/Nrgn/Erc2/Lrrtm4/Kcnb1/Prkar2b/Syngap1/Grm7/Shisa9/Lrrc4c/Dlgap2/Gabrg3/Hpca/Kcnj4/Zfp804a/Cnih3/Gabra5/Drd2/Camk2n1/Gabra6/Kcnc2/Gabra2/Kctd16/Adgrb1/Kcna4/Cnih2/Shank1/Rapgef4/Pgr/Grm3/Bcl11a/Epha4/Nsmf/Sipa1l1/Nlgn1/Epb41/Chrna7/Grin2a/Dlg2/Stx1a/Grik5/Nlgn3/Arc/Cadps2/Tenm2/Chrm4/Cap2/Grid1/Oprd1/Gabrb3/Chrna4/Il…	116
CC	GO:0097060	synaptic membrane	91/1221	316/24215	8.84768e-44	2.73924e-40	1.94928e-40	Cbln1/Grin2b/Lrrc7/Akap5/Grm5/Slc1a2/Chrm1/Baalc/Neto1/Gabra3/Erc2/Lrrtm4/Kcnb1/Grm7/Shisa9/Lrrc4c/Dlgap2/Gabrg3/Kcnj4/Cnih3/Gabra5/Camk2n1/Gabra6/Kcnc2/Gabra2/Kctd16/Grm4/Kcna4/Cnih2/Shank1/Grm3/Epha4/Nsmf/Sipa1l1/Nlgn1/Chrna7/Grin2a/Dlg2/Stx1a/Grik5/Nlgn3/Snph/Arc/Cadps2/Tenm2/Chrm4/Syt1/Grid1/Oprd1/Gabrb3/Chrna4/Cpe/Il1rapl1/Grik3/Lrrtm1/Gabrg1/Chrm3/Gabbr1/Gria1/Dlg4/Ncs1/Gabrg2/Iqsec3/Clstn2…	91
CC	GO:0045211	postsynaptic membrane	79/1221	247/24215	8.10804e-42	1.6735e-38	1.19089e-38	Cbln1/Grin2b/Lrrc7/Grm5/Chrm1/Baalc/Neto1/Gabra3/Lrrtm4/Kcnb1/Grm7/Shisa9/Lrrc4c/Dlgap2/Gabrg3/Kcnj4/Cnih3/Gabra5/Camk2n1/Gabra6/Kcnc2/Gabra2/Kctd16/Kcna4/Cnih2/Shank1/Grm3/Epha4/Nsmf/Sipa1l1/Nlgn1/Chrna7/Grin2a/Dlg2/Grik5/Nlgn3/Arc/Cadps2/Tenm2/Chrm4/Grid1/Oprd1/Gabrb3/Chrna4/Il1rapl1/Grik3/Lrrtm1/Gabrg1/Chrm3/Gabbr1/Gria1/Dlg4/Ncs1/Gabrg2/Iqsec3/Clstn2/Kcnma1/Lin7b/Dagla/Epha7/Drp2/Pcdh8/Glra2/…	79
CC	GO:0034702	ion channel complex	76/1221	274/24215	1.87097e-35	2.89626e-32	2.06102e-32	Grin2b/Ptk2b/Gabra3/Shisa7/Scn3a/Kcnt2/Lrrtm4/Kcnip2/Kcnb1/Scn3b/Shisa9/Cntn2/Gabrg3/Cacnb2/Cnih3/Kcnq3/Gabra5/Gabra6/Kcnc2/Gabra2/Kcng3/Kcna4/Cnih2/Shank1/Cacnb1/Nlgn1/Shisa8/Kcnc3/Kcng1/Calm1/Chrna7/Grin2a/Dlg2/Stx1a/Grik5/Kcnf1/Gabrb3/Chrna4/Gabrg1/Cacna1h/Gria1/Kcnab2/Dlg4/Gabrg2/Trpc4/Kcnma1/Cacng3/Scn4b/Kcnab1/Akap6/Glra2/Vwc2l/Grin3a/Kcnv1/Kcna5/Olfm3/Cntnap2/Vwc2/Vamp2/Kcns2/Grid2/Porcn/D…	76
CC	GO:1902495	transmembrane transporter complex	78/1221	299/24215	2.55098e-34	3.15914e-31	2.24809e-31	Grin2b/Ptk2b/Gabra3/Shisa7/Scn3a/Kcnt2/Lrrtm4/Kcnip2/Kcnb1/Scn3b/Shisa9/Cntn2/Gabrg3/Cacnb2/Cnih3/Kcnq3/Gabra5/Gabra6/Kcnc2/Gabra2/Kcng3/Kcna4/Cnih2/Shank1/Cacnb1/Nlgn1/Shisa8/Kcnc3/Kcng1/Calm1/Chrna7/Grin2a/Dlg2/Stx1a/Grik5/Kcnf1/Gabrb3/Chrna4/Gabrg1/Cacna1h/Gria1/Kcnab2/Dlg4/Gabrg2/Trpc4/Kcnma1/Cacng3/Scn4b/Kcnab1/Akap6/Glra2/Vwc2l/Grin3a/Kcnv1/Kcna5/Olfm3/Cntnap2/Vwc2/Vamp2/Kcns2/Grid2/Porcn/D…	78
CC	GO:1990351	transporter complex	78/1221	305/24215	1.14317e-33	1.17975e-30	8.39525e-31	Grin2b/Ptk2b/Gabra3/Shisa7/Scn3a/Kcnt2/Lrrtm4/Kcnip2/Kcnb1/Scn3b/Shisa9/Cntn2/Gabrg3/Cacnb2/Cnih3/Kcnq3/Gabra5/Gabra6/Kcnc2/Gabra2/Kcng3/Kcna4/Cnih2/Shank1/Cacnb1/Nlgn1/Shisa8/Kcnc3/Kcng1/Calm1/Chrna7/Grin2a/Dlg2/Stx1a/Grik5/Kcnf1/Gabrb3/Chrna4/Gabrg1/Cacna1h/Gria1/Kcnab2/Dlg4/Gabrg2/Trpc4/Kcnma1/Cacng3/Scn4b/Kcnab1/Akap6/Glra2/Vwc2l/Grin3a/Kcnv1/Kcna5/Olfm3/Cntnap2/Vwc2/Vamp2/Kcns2/Grid2/Porcn/D…	78
CC	GO:0098793	presynapse	85/1221	367/24215	3.78697e-33	3.34985e-30	2.3838e-30	Grin2b/Grm5/Slc1a2/Chrm1/Erc2/Grm7/Gucy1b3/Zfp804a/Drd2/Gabra6/Kcnc2/Rab27b/Gabra2/Oprk1/Kctd16/Grm4/Kcna4/Rapgef4/Pgr/Sept5/Grm3/Epha4/Rab40b/Tmem163/Kcnc3/Pdyn/Calm1/Chrna7/Grin2a/Stx1a/Syt5/Grik5/Cck/Snph/Cadps2/Chrm4/Syt1/Ptprn2/Gad2/Npy1r/Oprd1/Gabrb3/Grik3/Pfn2/Chrm3/Gabbr1/Slc5a7/Syngr3/Gria1/Kcnab2/Dlg4/Trim9/Myo5a/Sgip1/Kcnma1/Npy/Sptbn2/Atp6v1g2/Hap1/Brsk1/Rab3b/Syn1/Syt2/Grm8/Rab3c/Slc…	85
CC	GO:0034703	cation channel complex	61/1221	203/24215	8.26843e-31	6.39977e-28	4.55417e-28	Grin2b/Ptk2b/Shisa7/Scn3a/Kcnt2/Lrrtm4/Kcnip2/Kcnb1/Scn3b/Shisa9/Cntn2/Cacnb2/Cnih3/Kcnq3/Kcnc2/Kcng3/Kcna4/Cnih2/Shank1/Cacnb1/Nlgn1/Shisa8/Kcnc3/Kcng1/Calm1/Grin2a/Dlg2/Stx1a/Grik5/Kcnf1/Cacna1h/Gria1/Kcnab2/Dlg4/Trpc4/Kcnma1/Cacng3/Scn4b/Kcnab1/Akap6/Vwc2l/Grin3a/Kcnv1/Kcna5/Olfm3/Cntnap2/Vwc2/Vamp2/Kcns2/Porcn/Dlgap3/Cacng8/Kcnt1/Kcna3/Dpp10/Trpc5/Grik1/Kcnq2/Scn9a/Grin2d/Kcnip1	61
MF	GO:0022836	gated channel activity	69/1221	306/24215	2.33694e-26	1.60782e-23	1.14415e-23	Grin2b/Ptk2b/Gabra3/Scn3a/Kcnt2/Kcnip2/Kcnb1/Scn3b/Kcnh3/Grm7/Gabrg3/Cacnb2/Kcnj4/Kcnq3/Kcnh7/Gabra5/Gabra6/Kcnc2/Kcnh5/Gabra2/Kcng3/Kcna4/Cacnb1/Kcnc3/Kcng1/Chrna7/Grin2a/Trpv4/Ryr3/Grik5/Kcnf1/Grid1/Gabrb3/Chrna4/Il1rapl1/Grik3/Gabrg1/Cacna1h/Gria1/Kcnab2/Kcnn3/Ncs1/Gabrg2/Kcnma1/Oprm1/Cacng3/Scn4b/Kcnab1/Glra2/Cybb/Nalcn/Kcnj16/Grin3a/Kcnv1/Kcna5/Kcns2/Grid2/Cacng8/Kcnt1/Kcna3/Gabrb1/Kcnn1/Glr…	69
BP	GO:0007409	axonogenesis	82/1221	431/24215	9.0651e-26	5.61311e-23	3.99437e-23	Kalrn/Chn1/Pak3/Tbr1/Bcl11b/Syngap1/Epha5/Cntn2/Lrrc4c/Alcam/Slitrk5/Pax6/Cobl/Thy1/Kif5a/Drd2/Boc/Slitrk3/Plppr4/Fgf13/Dscam/Cdkl5/Efnb2/Foxg1/Apc/Tnr/Bcl11a/Epha4/Sipa1l1/Cntn4/Nlgn3/Wnt7b/Cck/Lhx2/Tenm2/Efna3/Plxna4/Zic2/Slit1/Nr2e1/Barhl2/Efna5/Adcy1/Arx/Unc5d/Dcc/Ptpro/Epha7/Mag/Map1b/Reln/Lhx1/Brsk1/Unc5c/Fezf2/Sema3c/Dclk1/Bhlhe22/Lrfn2/Uchl1/Col25a1/Nefl/Sema4a/Nefm/Dlx5/Flrt3/Myo5b/Cxcl1…	82
BP	GO:0061564	axon development	84/1221	461/24215	4.84668e-25	2.72824e-22	1.94145e-22	Kalrn/Chn1/Pak3/Tbr1/Bcl11b/Syngap1/Epha5/Cntn2/Lrrc4c/Alcam/Slitrk5/Pax6/Cobl/Thy1/Kif5a/Drd2/Boc/Slitrk3/Plppr4/Fgf13/Dscam/Cdkl5/Efnb2/Foxg1/Apc/Tnr/Bcl11a/Epha4/Sipa1l1/Cntn4/Nlgn3/Wnt7b/Cck/Lhx2/Tenm2/Efna3/Plxna4/Zic2/Slit1/Nr2e1/Barhl2/Efna5/Adcy1/Arx/Unc5d/Dcc/Ptpro/Epha7/Mag/Xylt1/Map1b/Reln/Lhx1/Brsk1/Unc5c/Fezf2/Sema3c/Dclk1/Bhlhe22/Ddr1/Lrfn2/Uchl1/Col25a1/Nefl/Sema4a/Nefm/Dlx5/Flrt3/…	84
BP	GO:0007215	glutamate receptor signaling pathway	33/1221	72/24215	5.2252e-24	2.6962e-21	1.91866e-21	Grin2b/Camk2a/Kalrn/Grm5/Ptk2b/Neto1/Mef2c/Kcnb1/Grm7/Shisa9/Cnih3/Rasgrf2/Grm4/Cnih2/Shank1/Nlgn1/Grin2a/Nlgn3/Arc/Grik3/Dlg4/Oprm1/Dagla/Reln/Cacng3/Necab2/Grm8/Grin3a/Sstr1/Cacng8/Atp1a3/Grik1/Grid2ip	33
MF	GO:0005216	ion channel activity	76/1221	400/24215	6.38548e-24	3.02485e-21	2.15253e-21	Grin2b/Ptk2b/Gabra3/Scn3a/Kcnt2/Kcnip2/Kcnb1/Scn3b/Kcnh3/Grm7/Gabrg3/Cacnb2/Kcnj4/Kcnq3/Kcnh7/Gabra5/Gabra6/Kcnc2/Kcnh5/Gabra2/Kcng3/Slc24a2/Kcna4/Cacnb1/Kcnc3/Kcng1/Chrna7/Grin2a/Trpv4/Ryr3/Grik5/Kcnf1/Slc24a3/Grid1/Gabrb3/Chrna4/Il1rapl1/Grik3/Gabrg1/Cacna1h/Gria1/Kcnab2/Kcnn3/Ncs1/Gabrg2/Asic4/Trpc4/Kcnma1/Oprm1/Cacng3/Scn4b/Fxyd7/Kcnab1/Glra2/Cybb/Nalcn/Kcnj16/Grin3a/Kcnv1/Kcna5/Trpm3/Kcns2/G…	76
MF	GO:0022838	substrate-specific channel activity	77/1221	410/24215	6.83913e-24	3.02485e-21	2.15253e-21	Grin2b/Ptk2b/Gabra3/Scn3a/Kcnt2/Kcnip2/Kcnb1/Scn3b/Kcnh3/Grm7/Gabrg3/Cacnb2/Kcnj4/Kcnq3/Kcnh7/Gabra5/Gabra6/Kcnc2/Kcnh5/Gabra2/Kcng3/Slc24a2/Kcna4/Cacnb1/Kcnc3/Kcng1/Chrna7/Grin2a/Trpv4/Ryr3/Grik5/Aqp4/Kcnf1/Slc24a3/Grid1/Gabrb3/Chrna4/Il1rapl1/Grik3/Gabrg1/Cacna1h/Gria1/Kcnab2/Kcnn3/Ncs1/Gabrg2/Asic4/Trpc4/Kcnma1/Oprm1/Cacng3/Scn4b/Fxyd7/Kcnab1/Glra2/Cybb/Nalcn/Kcnj16/Grin3a/Kcnv1/Kcna5/Trpm3/Kc…	77
MF	GO:0015267	channel activity	80/1221	440/24215	7.8179e-24	3.02553e-21	2.15301e-21	Grin2b/Ptk2b/Gabra3/Scn3a/Kcnt2/Kcnip2/Kcnb1/Scn3b/Kcnh3/Grm7/Gabrg3/Cacnb2/Kcnj4/Kcnq3/Kcnh7/Gabra5/Gabra6/Kcnc2/Kcnh5/Gabra2/Kcng3/Slc24a2/Kcna4/Cacnb1/Kcnc3/Kcng1/Chrna7/Grin2a/Trpv4/Ryr3/Grik5/Aqp4/Kcnf1/Slc24a3/Grid1/Gabrb3/Chrna4/Il1rapl1/Grik3/Gabrg1/Cacna1h/Gria1/Kcnab2/Kcnn3/Ncs1/Gabrg2/Asic4/Trpc4/Kcnma1/Tomm20/Oprm1/Cacng3/Scn4b/Fxyd7/Kcnab1/Glra2/Cybb/Nalcn/Kcnj16/Grin3a/Kcnv1/Kcna5/G…	80
MF	GO:0022803	passive transmembrane transporter activity	80/1221	440/24215	7.8179e-24	3.02553e-21	2.15301e-21	Grin2b/Ptk2b/Gabra3/Scn3a/Kcnt2/Kcnip2/Kcnb1/Scn3b/Kcnh3/Grm7/Gabrg3/Cacnb2/Kcnj4/Kcnq3/Kcnh7/Gabra5/Gabra6/Kcnc2/Kcnh5/Gabra2/Kcng3/Slc24a2/Kcna4/Cacnb1/Kcnc3/Kcng1/Chrna7/Grin2a/Trpv4/Ryr3/Grik5/Aqp4/Kcnf1/Slc24a3/Grid1/Gabrb3/Chrna4/Il1rapl1/Grik3/Gabrg1/Cacna1h/Gria1/Kcnab2/Kcnn3/Ncs1/Gabrg2/Asic4/Trpc4/Kcnma1/Tomm20/Oprm1/Cacng3/Scn4b/Fxyd7/Kcnab1/Glra2/Cybb/Nalcn/Kcnj16/Grin3a/Kcnv1/Kcna5/G…	80
BP	GO:0050890	cognition	64/1221	296/24215	1.79565e-23	6.54039e-21	4.65424e-21	Grin2b/Kalrn/Grm5/Chrm1/Neto1/Shc3/Mef2c/Meis2/Tbr1/Prkar2b/Syngap1/Grm7/Cntn2/Pak6/Hrh3/Pax6/Jakmip1/Pde8b/Chd7/Gabra5/Drd2/Oprk1/Grm4/Fgf13/Foxp2/Slc24a2/Shank1/Tnr/Gpr88/Chrna7/Grin2a/Nlgn3/Tusc3/Chrna4/Atxn1/Ppp1r1b/Ndrg4/Gria1/Adcy1/Nptx2/Reln/Prkar1b/Sorcs3/Kcnab1/Tacr1/Neurod2/Gpr155/Tac1/Crhr1/Tlr2/Dgki/Cntnap2/Foxo6/Adrb1/Itga3/Ptgs2/Adra1b/Bche/Atp1a3/Htr7/Oxtr/Fen1/Mdk/Hrh1	64
BP	GO:0023061	signal release	79/1221	449/24215	1.2957e-22	4.4572e-20	3.17181e-20	Camk2a/Neurod1/Kalrn/Mef2c/Kcnb1/Ildr2/Epha5/Pax6/Pde8b/Adcy5/Chd7/Drd2/Oprk1/Rapgef4/Dio2/Sox11/Nlgn1/Kcnc3/Trpv4/Stx1a/Syt5/Grik5/Nov/Syt6/Cadps2/Syt1/Ptprn2/Npy1r/Pfn2/Gabbr1/Efna5/Rasl10b/Trim9/Myo5a/Doc2a/Sytl5/Lin7b/Oprm1/Sptbn2/Brsk1/Gpr27/Syn1/Syt2/Tacr1/Pde1c/Tfap2b/Tac1/Syt17/Grm8/Crhr1/Prepl/Dgki/Vamp2/Prkce/Anxa1/Wnt7a/Cplx1/Ptprn/Vgf/Sfrp1/Stx11/Adm/Htr2c/Myrip/Bmp6/Adcyap1/Slc6a9/Ad…	79
MF	GO:0046873	metal ion transmembrane transporter activity	77/1221	431/24215	1.72158e-22	5.61055e-20	3.99254e-20	Grin2b/Slc1a2/Scn3a/Kcnt2/Kcnip2/Kcnb1/Scn3b/Kcnh3/Slc1a1/Grm7/Cacnb2/Kcnj4/Kcnq3/Kcnh7/Kcnc2/Kcnh5/Kcng3/Slc24a2/Kcna4/Cacnb1/Slc6a5/Kcnc3/Kcng1/Grin2a/Trpv4/Ryr3/Grik5/Kcnf1/Tusc3/Slc24a3/Slc4a8/Slc4a10/Il1rapl1/Grik3/Cacna1h/Slc5a7/Kcnab2/Kcnn3/Ncs1/Slc39a8/Asic4/Trpc4/Kcnma1/Oprm1/Cacng3/Scn4b/Kcnab1/Slc6a7/Slc30a10/Nalcn/Slc30a3/Kcnj16/Grin3a/Kcnv1/Kcna5/Slc5a5/Kcns2/Cacng8/Kcnt1/Kcna3/Slc6a…	77
CC	GO:0098984	neuron to neuron synapse	56/1221	243/24215	4.17481e-22	1.29252e-19	9.19776e-20	Grin2b/Lrrc7/Camk2a/Akap5/Kalrn/Grm5/Ptk2b/Chrm1/Neto1/Nrgn/Erc2/Syngap1/Grm7/Shisa9/Drd2/Camk2n1/Adgrb1/Kcna4/Cnih2/Shank1/Grm3/Bcl11a/Epha4/Nsmf/Sipa1l1/Nlgn1/Epb41/Chrna7/Grin2a/Dlg2/Stx1a/Grik5/Chrm4/Cap2/Chrm3/Gria1/Dmtn/Kcnab2/Dlg4/Clstn2/Psd/Map1b/Sorcs3/Add2/Syn1/Dclk1/Penk/Grip2/Nefm/Flrt3/Dgki/Grid2/Cacng8/Prkcg/Grik1/Nefh	56
BP	GO:0001505	regulation of neurotransmitter levels	48/1221	181/24215	6.5647e-22	1.93565e-19	1.37743e-19	Camk2a/Mef2c/Gfap/Hrh3/Drd2/Gabra2/Nlgn1/Kcnc3/Chrna7/Stx1a/Syt5/Grik5/Syt6/Cadps2/Syt1/Ptprn2/Gad2/Pfn2/Slc5a7/Aldh5a1/Trim9/Doc2a/Sytl5/Lin7b/Hnmt/Dagla/Sptbn2/Brsk1/Rab3b/Syn1/Syt2/Syt17/Grm8/Prepl/Dgki/Vamp2/Wnt7a/Cplx1/Stx11/Celf6/Htr2c/Slc6a9/Doc2b/Rims3/Slc22a3/Slc17a6/Naalad2/Syt15	48
BP	GO:0007611	learning or memory	58/1221	265/24215	1.15494e-21	3.25062e-19	2.31319e-19	Grin2b/Kalrn/Grm5/Neto1/Shc3/Mef2c/Meis2/Tbr1/Prkar2b/Syngap1/Grm7/Cntn2/Pak6/Hrh3/Pax6/Pde8b/Gabra5/Drd2/Oprk1/Grm4/Fgf13/Foxp2/Slc24a2/Shank1/Tnr/Gpr88/Chrna7/Grin2a/Nlgn3/Atxn1/Ppp1r1b/Ndrg4/Gria1/Adcy1/Nptx2/Reln/Prkar1b/Sorcs3/Kcnab1/Tacr1/Neurod2/Tac1/Crhr1/Tlr2/Dgki/Cntnap2/Foxo6/Adrb1/Itga3/Ptgs2/Adra1b/Bche/Atp1a3/Htr7/Oxtr/Fen1/Mdk/Hrh1	58
CC	GO:0044306	neuron projection terminus	50/1221	200/24215	1.5604e-21	4.15606e-19	2.95751e-19	Grin2b/Chrm1/Erc2/Grm7/Drd2/Kcnc2/Oprk1/Grm4/Rapgef4/Pgr/Sept5/Apc/Epha4/Kcnc3/Pdyn/Grin2a/Grik5/Cck/Chrm4/Syt1/Ptprn2/Oprd1/Gabrb3/Grik3/Pfn2/Chrm3/Kcnab2/Dlg4/Sgip1/Kcnma1/Npy/Hap1/Syn1/Syt2/Uchl1/Prss12/Penk/Flrt3/Dgki/Vamp2/Dmd/Cplx1/Ptprn/Mme/Calb2/Slc17a8/Adra2c/Adcyap1/Htr7/Grik1	50
CC	GO:0032279	asymmetric synapse	55/1221	241/24215	1.61087e-21	4.15606e-19	2.95751e-19	Grin2b/Lrrc7/Camk2a/Akap5/Kalrn/Grm5/Ptk2b/Chrm1/Neto1/Nrgn/Erc2/Syngap1/Grm7/Shisa9/Drd2/Camk2n1/Adgrb1/Kcna4/Cnih2/Shank1/Grm3/Bcl11a/Epha4/Nsmf/Sipa1l1/Nlgn1/Epb41/Chrna7/Grin2a/Dlg2/Stx1a/Grik5/Chrm4/Cap2/Chrm3/Gria1/Dmtn/Kcnab2/Dlg4/Clstn2/Psd/Map1b/Sorcs3/Add2/Syn1/Dclk1/Grip2/Nefm/Flrt3/Dgki/Grid2/Cacng8/Prkcg/Grik1/Nefh	55
BP	GO:0034765	regulation of ion transmembrane transport	74/1221	420/24215	2.74042e-21	6.78748e-19	4.83007e-19	Grm5/Ptk2b/Neto1/Mef2c/Kcnip2/Kcnb1/Scn3b/Kcnh3/Shisa9/Cacnb2/Hpca/Kcnj4/Cnih3/Kcnq3/Thy1/Kcnh7/Chd7/Drd2/Kcnc2/Kcnh5/Rasgrf2/Oprk1/Kcng3/Actn2/Kcna4/Cnih2/Shank1/Cacnb1/Nlgn1/Kcnc3/Kcng1/Nlgn3/Kcnf1/Arc/Tspan13/Chrna4/Cnksr3/Fgf12/Cacna1h/Kcnab2/Dlg4/Myo5a/Kcnma1/Oprm1/Reln/Cacng3/Hap1/Scn4b/Fxyd7/Kcnab1/Akap6/Cybb/Crhr1/Nalcn/Cbarp/Kcnj16/Kcnv1/Kcna5/Vamp2/Kcns2/Dmd/Prkce/Cacng8/Adrb1/Kcna3/Dpp…	74
BP	GO:0007612	learning	44/1221	159/24215	5.40065e-21	1.28619e-18	9.15268e-19	Grin2b/Kalrn/Grm5/Neto1/Meis2/Tbr1/Prkar2b/Syngap1/Grm7/Cntn2/Pak6/Hrh3/Pde8b/Gabra5/Drd2/Oprk1/Grm4/Fgf13/Foxp2/Slc24a2/Shank1/Tnr/Gpr88/Chrna7/Grin2a/Nlgn3/Atxn1/Ppp1r1b/Ndrg4/Nptx2/Reln/Sorcs3/Tacr1/Neurod2/Tac1/Crhr1/Tlr2/Dgki/Cntnap2/Ptgs2/Adra1b/Bche/Atp1a3/Hrh1	44
CC	GO:0008328	ionotropic glutamate receptor complex	26/1221	51/24215	1.05488e-20	2.4192e-18	1.72154e-18	Grin2b/Ptk2b/Shisa7/Lrrtm4/Shisa9/Cnih3/Cnih2/Shank1/Nlgn1/Shisa8/Grin2a/Dlg2/Grik5/Gria1/Dlg4/Cacng3/Vwc2l/Grin3a/Olfm3/Vwc2/Grid2/Porcn/Dlgap3/Cacng8/Grik1/Grin2d	26
CC	GO:0033267	axon part	53/1221	235/24215	1.55632e-20	3.44169e-18	2.44915e-18	Grin2b/Lrrc7/Slc1a2/Erc2/Grm7/Cntn2/Kcnq3/Cobl/Thy1/Boc/Kcnc2/Grm4/Sept5/Apc/Epha4/Kcnc3/Chrna7/Grin2a/Dlg2/Grik5/Cck/Syt1/Ptprn2/Gabrb3/Grik3/Pfn2/Gabbr1/Gria1/Kcnab2/Dlg4/Sgip1/Kcnma1/Npy/Dagla/Mag/Map1b/Kcnab1/Syn1/Syt2/Prss12/Flrt3/Ermn/Cntnap2/Vamp2/Cplx1/Calb2/Slc17a8/Adcyap1/Grik1/Htr1a/Kcnq2/Tpx2/Slc17a6	53
BP	GO:0007187	G-protein coupled receptor signaling pathway, coupled to cyclic nucleotide second messenger	43/1221	156/24215	1.7849e-20	3.81108e-18	2.71202e-18	Grm5/Chrm1/Grm7/Gnal/Adcy5/Drd2/Oprk1/Grm4/Htr5a/Adcy2/P2ry12/Chrm4/Oprd1/Prkacb/Gpr26/Chrm3/Gabbr1/Oprm1/Gpr149/Gnaz/Npr3/Grm8/Crhr1/Sstr1/Gpr101/Htr1b/Lpar1/Anxa1/Adrb1/Htr1d/Fzd2/Sstr4/Adra2c/Adra1b/Adcyap1/Adra2a/Chrm2/Ptger3/Htr7/Adgrg6/Htr1a/Rxfp1/Galr1	43
BP	GO:0034762	regulation of transmembrane transport	74/1221	436/24215	2.61902e-20	5.40565e-18	3.84674e-18	Grm5/Ptk2b/Neto1/Mef2c/Kcnip2/Kcnb1/Scn3b/Kcnh3/Shisa9/Cacnb2/Hpca/Kcnj4/Cnih3/Kcnq3/Thy1/Kcnh7/Chd7/Drd2/Kcnc2/Kcnh5/Rasgrf2/Oprk1/Kcng3/Actn2/Kcna4/Cnih2/Shank1/Cacnb1/Nlgn1/Kcnc3/Kcng1/Nlgn3/Kcnf1/Arc/Tspan13/Chrna4/Cnksr3/Fgf12/Cacna1h/Kcnab2/Dlg4/Myo5a/Kcnma1/Oprm1/Reln/Cacng3/Hap1/Scn4b/Fxyd7/Kcnab1/Akap6/Cybb/Crhr1/Nalcn/Cbarp/Kcnj16/Kcnv1/Kcna5/Vamp2/Kcns2/Dmd/Prkce/Cacng8/Adrb1/Kcna3/Dpp…	74
BP	GO:0042391	regulation of membrane potential	70/1221	396/24215	2.7825e-20	5.55783e-18	3.95503e-18	Cbln1/Grin2b/Ptk2b/Neto1/Scn3a/Mef2c/Kcnip2/Kcnb1/Scn3b/Kcnh3/Cx3cl1/Cacnb2/Cnih3/Kcnq3/Kcnh7/Kcnc2/Kcnh5/Fgf13/Actn2/Cnih2/Shank1/Rapgef4/Nlgn1/Gpr88/Mllt11/Chrna7/Grin2a/Stx1a/Grik5/Nlgn3/Cck/Oprd1/Gabrb3/Chrna4/Atxn1/Grik3/Fgf12/Cacna1h/Gria1/Dlg4/Kcnma1/Oprm1/Ctnna3/Reln/Scn4b/Pmaip1/Akap6/Tacr1/Tac1/Nalcn/Kcna5/Dgki/Cxadr/Dmd/Grid2/Prkce/Adrb1/Wnt7a/Trpc5/Dcn/Atp1b1/Adcyap1/Atp1a3/Grik1/Pawr…	70
CC	GO:0098878	neurotransmitter receptor complex	26/1221	53/24215	3.75703e-20	7.26986e-18	5.17333e-18	Grin2b/Ptk2b/Shisa7/Lrrtm4/Shisa9/Cnih3/Cnih2/Shank1/Nlgn1/Shisa8/Grin2a/Dlg2/Grik5/Gria1/Dlg4/Cacng3/Vwc2l/Grin3a/Olfm3/Vwc2/Grid2/Porcn/Dlgap3/Cacng8/Grik1/Grin2d	26
MF	GO:0005261	cation channel activity	60/1221	302/24215	3.91385e-20	7.34381e-18	5.22596e-18	Grin2b/Ptk2b/Scn3a/Kcnt2/Kcnip2/Kcnb1/Scn3b/Kcnh3/Grm7/Cacnb2/Kcnj4/Kcnq3/Kcnh7/Kcnc2/Kcnh5/Kcng3/Slc24a2/Kcna4/Cacnb1/Kcnc3/Kcng1/Chrna7/Grin2a/Trpv4/Ryr3/Grik5/Kcnf1/Slc24a3/Chrna4/Il1rapl1/Grik3/Cacna1h/Gria1/Kcnab2/Kcnn3/Ncs1/Asic4/Trpc4/Kcnma1/Oprm1/Cacng3/Scn4b/Kcnab1/Nalcn/Kcnj16/Grin3a/Kcnv1/Kcna5/Trpm3/Kcns2/Cacng8/Kcnt1/Kcna3/Kcnn1/Trpc5/Grik1/Kcnq2/Scn9a/Grin2d/Kcnip1	60
BP	GO:0006836	neurotransmitter transport	45/1221	175/24215	4.8546e-20	8.84109e-18	6.29145e-18	Camk2a/Mef2c/Gfap/Drd2/Gabra2/Nlgn1/Slc6a5/Kcnc3/Stx1a/Syt5/Grik5/Syt6/Cadps2/Syt1/Ptprn2/Pfn2/Trim9/Doc2a/Sytl5/Lin7b/Sptbn2/Brsk1/Rab3b/Syn1/Slc6a7/Syt2/Syt17/Grm8/Prepl/Dgki/Vamp2/Wnt7a/Cplx1/Stx11/Slc6a20a/Htr2c/Slc17a8/Slc6a9/Doc2b/Slc6a11/Rims3/Slc22a3/Slc17a6/Sv2c/Syt15	45
MF	GO:0005244	voltage-gated ion channel activity	47/1221	192/24215	6.49974e-20	1.11796e-17	7.95553e-18	Grin2b/Ptk2b/Scn3a/Kcnt2/Kcnip2/Kcnb1/Scn3b/Kcnh3/Grm7/Cacnb2/Kcnj4/Kcnq3/Kcnh7/Kcnc2/Kcnh5/Kcng3/Kcna4/Cacnb1/Kcnc3/Kcng1/Grin2a/Kcnf1/Il1rapl1/Cacna1h/Kcnab2/Ncs1/Kcnma1/Oprm1/Cacng3/Scn4b/Kcnab1/Cybb/Nalcn/Kcnj16/Grin3a/Kcnv1/Kcna5/Kcns2/Cacng8/Kcnt1/Kcna3/Grik1/Clcn1/Kcnq2/Scn9a/Grin2d/Kcnip1	47
MF	GO:0022832	voltage-gated channel activity	47/1221	192/24215	6.49974e-20	1.11796e-17	7.95553e-18	Grin2b/Ptk2b/Scn3a/Kcnt2/Kcnip2/Kcnb1/Scn3b/Kcnh3/Grm7/Cacnb2/Kcnj4/Kcnq3/Kcnh7/Kcnc2/Kcnh5/Kcng3/Kcna4/Cacnb1/Kcnc3/Kcng1/Grin2a/Kcnf1/Il1rapl1/Cacna1h/Kcnab2/Ncs1/Kcnma1/Oprm1/Cacng3/Scn4b/Kcnab1/Cybb/Nalcn/Kcnj16/Grin3a/Kcnv1/Kcna5/Kcns2/Cacng8/Kcnt1/Kcna3/Grik1/Clcn1/Kcnq2/Scn9a/Grin2d/Kcnip1	47
BP	GO:0045666	positive regulation of neuron differentiation	71/1221	414/24215	8.60941e-20	1.4408e-17	1.02529e-17	Lrrc7/Neurod1/Mmd/Akap5/Kalrn/Ptk2b/Plppr5/Mef2c/Pak3/Cx3cl1/Pax6/Rarb/Tenm3/Zfp804a/Cobl/Enc1/Dscam/Cdkl5/Cpne6/Shank1/Foxg1/Bcl11a/Epha4/Sox11/Nlgn1/Camk1d/Nlgn3/Bcl6/Syt1/Cpne5/Il1rapl1/Impact/Ndrg4/Efna5/Ptpn5/Dcc/Map1b/Irx3/Reln/Hap1/Fezf2/Syt2/Ndnf/Neurod2/Syt17/Vwc2l/Dlx1/Rnf112/Nefl/Ahi1/Pcp4/Myo5b/Vwc2/Cxcl12/Lpar1/Dmd/Foxo6/Nrp1/Atp8a2/Wnt3/Itga3/Rgs6/Itpka/Trpc5/Bmp6/Adra2c/Adcyap1/P2r…	71
CC	GO:0014069	postsynaptic density	52/1221	237/24215	1.31772e-19	2.14718e-17	1.52797e-17	Grin2b/Lrrc7/Camk2a/Akap5/Kalrn/Grm5/Ptk2b/Chrm1/Neto1/Nrgn/Erc2/Syngap1/Shisa9/Drd2/Camk2n1/Adgrb1/Cnih2/Shank1/Grm3/Bcl11a/Epha4/Nsmf/Sipa1l1/Nlgn1/Epb41/Chrna7/Grin2a/Dlg2/Stx1a/Grik5/Chrm4/Cap2/Gria1/Dmtn/Kcnab2/Dlg4/Clstn2/Psd/Map1b/Sorcs3/Add2/Syn1/Dclk1/Grip2/Nefm/Flrt3/Dgki/Grid2/Cacng8/Prkcg/Grik1/Nefh	52
CC	GO:0099572	postsynaptic specialization	52/1221	239/24215	1.95456e-19	3.10324e-17	2.20831e-17	Grin2b/Lrrc7/Camk2a/Akap5/Kalrn/Grm5/Ptk2b/Chrm1/Neto1/Nrgn/Erc2/Syngap1/Shisa9/Drd2/Camk2n1/Adgrb1/Cnih2/Shank1/Grm3/Bcl11a/Epha4/Nsmf/Sipa1l1/Nlgn1/Epb41/Chrna7/Grin2a/Dlg2/Stx1a/Grik5/Chrm4/Cap2/Gria1/Dmtn/Kcnab2/Dlg4/Clstn2/Psd/Map1b/Sorcs3/Add2/Syn1/Dclk1/Grip2/Nefm/Flrt3/Dgki/Grid2/Cacng8/Prkcg/Grik1/Nefh	52
CC	GO:0043679	axon terminus	45/1221	185/24215	5.24551e-19	8.12005e-17	5.77834e-17	Grin2b/Chrm1/Erc2/Grm7/Drd2/Kcnc2/Oprk1/Grm4/Rapgef4/Pgr/Sept5/Epha4/Kcnc3/Pdyn/Grin2a/Grik5/Cck/Chrm4/Syt1/Ptprn2/Oprd1/Gabrb3/Grik3/Pfn2/Chrm3/Kcnab2/Sgip1/Kcnma1/Npy/Hap1/Syn1/Syt2/Prss12/Penk/Flrt3/Dgki/Vamp2/Cplx1/Ptprn/Calb2/Slc17a8/Adra2c/Adcyap1/Htr7/Grik1	45
CC	GO:0043235	receptor complex	59/1221	325/24215	7.45541e-18	1.12595e-15	8.01241e-16	Grin2b/Ptk2b/Gabra3/Shisa7/Lrrtm4/Grm7/Shisa9/Alcam/Slitrk5/Cnih3/Gabra5/Gabra6/Gabra2/Kctd16/Cnih2/Shank1/Cd44/Itga7/Nlgn1/Shisa8/Chrna7/Grin2a/Dlg2/Grik5/Ptprn2/Nr3c2/Gabrb3/Chrna4/Gabrg1/Gabbr1/Gria1/Dlg4/Gabrg2/Cacng3/Ror1/Ddr1/Itgb4/Vwc2l/Bst1/Tlr2/Grin3a/Gpr101/Olfm3/Loxl4/Plxdc1/Vwc2/Gpr61/Grid2/Porcn/Dlgap3/Cacng8/Gabrb1/Itga3/Itga2b/Adra2a/Itgal/Grik1/Grin2d/Lrp2	59
BP	GO:0007188	adenylate cyclase-modulating G-protein coupled receptor signaling pathway	38/1221	145/24215	1.94039e-17	2.86069e-15	2.03571e-15	Grm5/Chrm1/Grm7/Gnal/Adcy5/Drd2/Oprk1/Grm4/Htr5a/Adcy2/P2ry12/Chrm4/Oprd1/Prkacb/Gpr26/Chrm3/Gabbr1/Oprm1/Gnaz/Npr3/Grm8/Crhr1/Gpr101/Htr1b/Lpar1/Adrb1/Htr1d/Adra2c/Adra1b/Adcyap1/Adra2a/Chrm2/Ptger3/Htr7/Adgrg6/Htr1a/Rxfp1/Galr1	38
MF	GO:0030594	neurotransmitter receptor activity	31/1221	96/24215	2.56995e-17	3.70073e-15	2.63349e-15	Grin2b/Grm5/Ptk2b/Chrm1/Drd2/Gabra6/Gabra2/Htr5a/Chrna7/Grin2a/Grik5/Chrm4/Grid1/Gabrb3/Chrna4/Grik3/Chrm3/Gria1/Glra2/Grin3a/Htr1b/Grid2/Htr1d/Gabrb1/Htr2c/Chrm2/Glra3/Htr7/Grik1/Htr1a/Grin2d	31
CC	GO:0034705	potassium channel complex	30/1221	91/24215	4.36101e-17	6.13713e-15	4.36727e-15	Kcnt2/Kcnip2/Kcnb1/Cntn2/Kcnq3/Kcnc2/Kcng3/Kcna4/Kcnc3/Kcng1/Calm1/Dlg2/Stx1a/Grik5/Kcnf1/Kcnab2/Dlg4/Kcnma1/Kcnab1/Kcnv1/Kcna5/Cntnap2/Vamp2/Kcns2/Kcnt1/Kcna3/Dpp10/Grik1/Kcnq2/Kcnip1	30
BP	GO:0017157	regulation of exocytosis	42/1221	181/24215	4.98287e-17	6.85643e-15	4.87913e-15	Kcnb1/Exph5/Rab27b/Rapgef4/Sept5/Nlgn1/Stx1a/Syt5/Grik5/Syt6/Cadps2/Syt1/Cdk5r2/Il1rapl1/Hmox1/Pfn2/Cacna1h/Trim9/Myo5a/Ncs1/Doc2a/Sytl5/Hap1/Rab3b/Syt2/Syt17/Crhr1/Rab15/Rab3c/Cbarp/Prepl/Myo5b/Ccr2/Vamp2/Anxa1/Rab27a/Syt10/Adra2a/Doc2b/Fgr/Rims3/Syt15	42
BP	GO:0051961	negative regulation of nervous system development	57/1221	322/24215	8.92676e-17	1.20162e-14	8.5509e-15	Zfp365/Gfap/Syngap1/Cntn2/Pax6/Fat3/Thy1/Fgf13/Cdk5rap2/Zfp536/Nrg3/Efnb2/Foxg1/Tnr/Bcl11a/Epha4/Sox11/Nlgn1/Ngef/Trpv4/Cntn4/Nlgn3/Wnt7b/Cpe/Slit1/Nr2e1/Prkacb/Epha7/Mag/Xylt1/Irx3/Meis1/Fezf2/Neurod2/Dlx1/Tlr2/Six3/Rap1gap/Rap1gap2/Lpar1/Nrp1/Wnt7a/Wnt3/Inpp5j/Sema3g/Trpc5/Dusp10/Trp73/Adcyap1/Ptger3/Tnfrsf23/Vim/Aspm/Mycn/Lgals1/Isl1/Col3a1	57
CC	GO:0070382	exocytic vesicle	43/1221	195/24215	1.56686e-16	2.05334e-14	1.46118e-14	Grin2b/Drd2/Rab27b/Gabra2/Sept5/Rab40b/Tmem163/Calm1/Grin2a/Stx1a/Syt5/Syt1/Ptprn2/Gad2/Npy1r/Gabbr1/Slc5a7/Syngr3/Gria1/Dlg4/Trim9/Myo5a/Doc2a/Sytl5/Sptbn2/Atp6v1g2/Brsk1/Rab3b/Syn1/Syt2/Rab3c/Slc30a3/Dgki/Vamp2/Rab27a/Mme/Stx11/Slc17a8/Syt10/Doc2b/Htr7/Slc17a6/Sv2c	43
MF	GO:0022843	voltage-gated cation channel activity	36/1221	138/24215	1.59173e-16	2.05334e-14	1.46118e-14	Kcnt2/Kcnip2/Kcnb1/Kcnh3/Grm7/Cacnb2/Kcnj4/Kcnq3/Kcnh7/Kcnc2/Kcnh5/Kcng3/Kcna4/Cacnb1/Kcnc3/Kcng1/Grin2a/Kcnf1/Il1rapl1/Cacna1h/Kcnab2/Ncs1/Kcnma1/Oprm1/Cacng3/Kcnab1/Kcnj16/Kcnv1/Kcna5/Kcns2/Cacng8/Kcnt1/Kcna3/Grik1/Kcnq2/Grin2d	36
CC	GO:0008076	voltage-gated potassium channel complex	28/1221	84/24215	3.4949e-16	4.41641e-14	3.14278e-14	Kcnt2/Kcnip2/Kcnb1/Cntn2/Kcnq3/Kcnc2/Kcng3/Kcna4/Kcnc3/Kcng1/Calm1/Dlg2/Stx1a/Kcnf1/Kcnab2/Dlg4/Kcnma1/Kcnab1/Kcnv1/Kcna5/Cntnap2/Vamp2/Kcns2/Kcnt1/Kcna3/Dpp10/Kcnq2/Kcnip1	28
BP	GO:0015672	monovalent inorganic cation transport	68/1221	448/24215	3.63157e-16	4.49733e-14	3.20037e-14	Akap5/Ptk2b/Neto1/Kcnt2/Kcnip2/Kcnb1/Scn3b/Kcnh3/Kcnj4/Kcnq3/Kcnh7/Drd2/Slc22a4/Kcnc2/Kcnh5/Oprk1/Fgf13/Kcng3/Actn2/Nkain1/Kcna4/Kcnc3/Kcng1/Kcnf1/P2ry12/Slc24a3/Slc4a8/Slc4a10/Cnksr3/Fgf12/Slc5a7/Kcnab2/Kcnn3/Nkain3/Asic4/Kcnma1/Atp6v1g2/Scn4b/Fxyd7/Kcnab1/Akap6/Nalcn/Kcnj16/Kcnv1/Kcna5/Nkain2/Slc38a2/Slc5a5/Vamp2/Kcns2/Dmd/Kcnt1/Kcna3/Slc13a1/Dpp10/Kcnn1/Slc13a3/Pcsk9/Slc17a8/Atp1b1/Adcyap1/Ptg…	68
CC	GO:0043197	dendritic spine	39/1221	166/24215	4.17385e-16	5.06755e-14	3.60614e-14	Grin2b/Lrrc7/Akap5/Grm5/Slc1a2/Ptk2b/Nrgn/Prkar2b/Shisa9/Hpca/Zfp804a/Drd2/Kcna4/Cnih2/Shank1/Rapgef4/Pgr/Grm3/Epha4/Nsmf/Sipa1l1/Nlgn1/Chrna7/Grin2a/Tenm2/Gabbr1/Gria1/Dlg4/Ptpro/Psd/Frmpd4/Dgki/Myo5b/Lpar1/Grid2/Dlgap3/Itpka/Atp1a3/Grid2ip	39
BP	GO:0099531	presynaptic process involved in chemical synaptic transmission	35/1221	136/24215	6.62151e-16	7.8847e-14	5.61086e-14	Camk2a/Mef2c/Drd2/Nlgn1/Kcnc3/Stx1a/Syt5/Grik5/Syt6/Cadps2/Syt1/Ptprn2/Pfn2/Trim9/Doc2a/Sytl5/Lin7b/Sptbn2/Brsk1/Rab3b/Syn1/Syt2/Syt17/Grm8/Prepl/Dgki/Vamp2/Wnt7a/Cplx1/Stx11/Htr2c/Slc6a9/Doc2b/Rims3/Syt15	35
CC	GO:0044309	neuron spine	39/1221	169/24215	7.96238e-16	9.30247e-14	6.61977e-14	Grin2b/Lrrc7/Akap5/Grm5/Slc1a2/Ptk2b/Nrgn/Prkar2b/Shisa9/Hpca/Zfp804a/Drd2/Kcna4/Cnih2/Shank1/Rapgef4/Pgr/Grm3/Epha4/Nsmf/Sipa1l1/Nlgn1/Chrna7/Grin2a/Tenm2/Gabbr1/Gria1/Dlg4/Ptpro/Psd/Frmpd4/Dgki/Myo5b/Lpar1/Grid2/Dlgap3/Itpka/Atp1a3/Grid2ip	39
BP	GO:0050768	negative regulation of neurogenesis	53/1221	299/24215	1.02308e-15	1.17314e-13	8.34821e-14	Zfp365/Gfap/Syngap1/Cntn2/Pax6/Fat3/Thy1/Fgf13/Cdk5rap2/Zfp536/Nrg3/Efnb2/Foxg1/Tnr/Bcl11a/Epha4/Sox11/Nlgn1/Ngef/Trpv4/Cntn4/Nlgn3/Wnt7b/Slit1/Nr2e1/Epha7/Mag/Xylt1/Irx3/Meis1/Fezf2/Dlx1/Six3/Rap1gap/Rap1gap2/Lpar1/Nrp1/Wnt7a/Wnt3/Inpp5j/Sema3g/Trpc5/Dusp10/Trp73/Adcyap1/Ptger3/Tnfrsf23/Vim/Aspm/Mycn/Lgals1/Isl1/Col3a1	53
BP	GO:0010721	negative regulation of cell development	57/1221	341/24215	1.26711e-15	1.42654e-13	1.01514e-13	Zfp365/Gfap/Syngap1/Cntn2/Pax6/Fat3/Thy1/Fgf13/Cdk5rap2/Zfp536/Nrg3/Efnb2/Foxg1/Tnr/Bcl11a/Epha4/Sox11/Nlgn1/Ngef/Trpv4/Cntn4/Nlgn3/Wnt7b/Slit1/Nr2e1/Efna5/Dmtn/Epha7/Mag/Xylt1/Irx3/Meis1/Fezf2/Dlx1/Six3/Rap1gap/Rap1gap2/Lpar1/Nrp1/Wnt7a/Wnt3/Inpp5j/Sema3g/Pi16/Trpc5/Dusp10/Trp73/Adcyap1/Ptger3/Tnfrsf23/Vim/Fbln1/Aspm/Mycn/Lgals1/Isl1/Col3a1	57
BP	GO:0008015	blood circulation	67/1221	449/24215	1.43191e-15	1.58328e-13	1.12669e-13	Chrm1/Scn3b/Slc1a1/Cx3cl1/Cacnb2/Hrh3/Mybpc3/Thrb/Chd7/Drd2/F5/Chrna7/Trpv4/Npy1r/Hmox1/Chrm3/Rasl10b/Angpt1/Pde3a/Kcnma1/Ctnna3/Ptpro/Npy/Scn4b/Akap6/Tacr1/Npr3/Tac1/Sgcz/Rgs2/Grip2/Kcna5/Ier3/Tacr3/Htr1b/Cxadr/Dmd/Adrb1/Pde2a/Htr1d/Adm/Gpx1/Htr2c/Enpep/Atp1b1/Ptgs2/Adra2c/Adra1b/Gaa/Adcyap1/Adra2a/Chrm2/Il18/P2ry2/Epas1/Icam1/Ptger3/Atp1a3/Htr7/Hopx/Htr1a/Oxtr/Ncald/Aoc3/Hrh1/Irx5/Acta2	67
BP	GO:0019233	sensory perception of pain	34/1221	132/24215	1.67151e-15	1.81579e-13	1.29214e-13	Grin2b/Phf24/Scn3a/Oprk1/Mmp24/Grm3/Grin2a/Dlg2/Nov/Cck/Npy1r/Oprd1/Chrna4/Cacna1h/Oprm1/Tacr1/Tac1/Uchl1/Grm8/Penk/Cxcl12/Ccr2/Adrb1/Mme/Htr2c/Ptgs2/Adra2c/Adcyap1/Il18/P2ry2/Htr7/Pawr/Scn9a/Grin2d	34
BP	GO:0003013	circulatory system process	67/1221	453/24215	2.24036e-15	2.3771e-13	1.69158e-13	Chrm1/Scn3b/Slc1a1/Cx3cl1/Cacnb2/Hrh3/Mybpc3/Thrb/Chd7/Drd2/F5/Chrna7/Trpv4/Npy1r/Hmox1/Chrm3/Rasl10b/Angpt1/Pde3a/Kcnma1/Ctnna3/Ptpro/Npy/Scn4b/Akap6/Tacr1/Npr3/Tac1/Sgcz/Rgs2/Grip2/Kcna5/Ier3/Tacr3/Htr1b/Cxadr/Dmd/Adrb1/Pde2a/Htr1d/Adm/Gpx1/Htr2c/Enpep/Atp1b1/Ptgs2/Adra2c/Adra1b/Gaa/Adcyap1/Adra2a/Chrm2/Il18/P2ry2/Epas1/Icam1/Ptger3/Atp1a3/Htr7/Hopx/Htr1a/Oxtr/Ncald/Aoc3/Hrh1/Irx5/Acta2	67
BP	GO:0007626	locomotory behavior	47/1221	246/24215	2.265e-15	2.3771e-13	1.69158e-13	Kalrn/Grm5/Gng7/Cntn2/Pak6/Adcy5/Chd7/Drd2/Oprk1/Zic1/Dscam/Npas2/Tnr/Astn1/Epha4/Gpr88/Grin2a/Rasd2/Npy1r/Oprd1/Chrna4/Atxn1/Slc4a10/Arrdc3/Lrrtm1/Ppp1r1b/Fgf12/Dlg4/Myo5a/Kcnma1/Oprm1/Zfhx3/Reln/Meis1/Fezf2/Uchl1/Crhr1/Alk/Penk/Cxcl12/Prkce/Klhl1/Htr2c/Adra1b/Gaa/Atp1a3/Grin2d	47
BP	GO:0030900	forebrain development	59/1221	367/24215	2.4689e-15	2.5479e-13	1.81312e-13	Neurod1/Slc1a2/Tbr1/Bcl11b/Epha5/Cntn2/Slitrk5/Pax6/Rarb/Chd7/Drd2/Satb2/Fgf13/Nrg3/Foxg1/Chd5/Tnr/Mboat7/Wnt7b/Lhx2/Plxna4/Cdk5r2/Slc4a10/Slit1/Neurod6/Nr2e1/Arx/Zbtb18/Uncx/Reln/Lhx1/Hap1/Fezf2/Dclk1/Bhlhe22/Dlx1/Six3/Alk/Pou3f1/Dlx5/Cntnap2/Cxcl12/Sall3/Nrp1/Wnt7a/Emx2/Trp73/Zic5/Ptger3/Lhx6/Mfsd2a/E2f1/Mdk/Eomes/Otx2/Aspm/Lrp2/Isl1/Col3a1	59
BP	GO:0007411	axon guidance	41/1221	192/24215	2.59302e-15	2.63213e-13	1.87306e-13	Chn1/Tbr1/Bcl11b/Epha5/Cntn2/Alcam/Pax6/Kif5a/Boc/Dscam/Efnb2/Foxg1/Epha4/Cntn4/Wnt7b/Lhx2/Tenm2/Efna3/Plxna4/Zic2/Slit1/Efna5/Arx/Unc5d/Dcc/Ptpro/Epha7/Reln/Lhx1/Unc5c/Fezf2/Sema3c/Dlx5/Flrt3/Cxcl12/Nrp1/Wnt3/Tubb3/Tnfrsf23/Otx2/Isl1	41
BP	GO:0006887	exocytosis	53/1221	306/24215	2.79249e-15	2.78889e-13	1.98461e-13	Rasgrp1/Kcnb1/Exph5/Syt16/Rab27b/Rapgef4/Sept5/Nlgn1/Stx1a/Syt5/Grik5/Syt6/Cadps2/Syt1/Cdk5r2/Il1rapl1/Hmox1/Pfn2/Cacna1h/Syngr3/Dmtn/Trim9/Myo5a/Ncs1/Doc2a/Sytl5/Lin7b/Sptbn2/Stxbp6/Hap1/Rab3b/Syt2/Syt17/Crhr1/Rab15/Rab3c/Cbarp/Prss12/Prepl/Myo5b/Ccr2/Vamp2/Anxa1/Rab27a/Cplx1/Stx11/Syt10/Adra2a/Doc2b/Fgr/Rims3/Myo1g/Syt15	53
BP	GO:0007193	adenylate cyclase-inhibiting G-protein coupled receptor signaling pathway	24/1221	65/24215	3.18204e-15	3.12749e-13	2.22556e-13	Grm5/Chrm1/Grm7/Adcy5/Drd2/Oprk1/Grm4/Htr5a/P2ry12/Chrm4/Oprd1/Chrm3/Gabbr1/Oprm1/Gnaz/Npr3/Grm8/Htr1b/Lpar1/Htr1d/Adra2a/Chrm2/Htr7/Htr1a	24
BP	GO:1904062	regulation of cation transmembrane transport	52/1221	297/24215	3.23523e-15	3.13009e-13	2.22742e-13	Ptk2b/Neto1/Mef2c/Kcnip2/Scn3b/Shisa9/Cacnb2/Hpca/Cnih3/Thy1/Chd7/Drd2/Kcnc2/Rasgrf2/Oprk1/Actn2/Cnih2/Shank1/Cacnb1/Nlgn1/Kcng1/Nlgn3/Arc/Tspan13/Chrna4/Cnksr3/Fgf12/Kcnab2/Dlg4/Myo5a/Oprm1/Reln/Cacng3/Hap1/Scn4b/Fxyd7/Kcnab1/Akap6/Crhr1/Cbarp/Vamp2/Kcns2/Dmd/Prkce/Cacng8/Adrb1/Dpp10/Pcsk9/Atp1b1/Ptger3/Cemip/Kcnip1	52
BP	GO:0097485	neuron projection guidance	41/1221	194/24215	3.78603e-15	3.60663e-13	2.56653e-13	Chn1/Tbr1/Bcl11b/Epha5/Cntn2/Alcam/Pax6/Kif5a/Boc/Dscam/Efnb2/Foxg1/Epha4/Cntn4/Wnt7b/Lhx2/Tenm2/Efna3/Plxna4/Zic2/Slit1/Efna5/Arx/Unc5d/Dcc/Ptpro/Epha7/Reln/Lhx1/Unc5c/Fezf2/Sema3c/Dlx5/Flrt3/Cxcl12/Nrp1/Wnt3/Tubb3/Tnfrsf23/Otx2/Isl1	41
BP	GO:0007269	neurotransmitter secretion	33/1221	128/24215	4.2187e-15	3.89883e-13	2.77447e-13	Camk2a/Mef2c/Nlgn1/Kcnc3/Stx1a/Syt5/Grik5/Syt6/Cadps2/Syt1/Ptprn2/Pfn2/Trim9/Doc2a/Sytl5/Lin7b/Sptbn2/Brsk1/Syn1/Syt2/Syt17/Grm8/Prepl/Dgki/Vamp2/Wnt7a/Cplx1/Stx11/Htr2c/Slc6a9/Doc2b/Rims3/Syt15	33
BP	GO:0099643	signal release from synapse	33/1221	128/24215	4.2187e-15	3.89883e-13	2.77447e-13	Camk2a/Mef2c/Nlgn1/Kcnc3/Stx1a/Syt5/Grik5/Syt6/Cadps2/Syt1/Ptprn2/Pfn2/Trim9/Doc2a/Sytl5/Lin7b/Sptbn2/Brsk1/Syn1/Syt2/Syt17/Grm8/Prepl/Dgki/Vamp2/Wnt7a/Cplx1/Stx11/Htr2c/Slc6a9/Doc2b/Rims3/Syt15	33
CC	GO:0030133	transport vesicle	49/1221	271/24215	5.5623e-15	5.06497e-13	3.6043e-13	Grin2b/Nrgn/Drd2/Rab27b/Gabra2/Nrsn1/Sept5/Rab40b/Tmem163/Calm1/Grin2a/Stx1a/Syt5/Syt1/Ptprn2/Gad2/Npy1r/Gabbr1/Slc5a7/Syngr3/Gria1/Dlg4/Trim9/Myo5a/Doc2a/Nrsn2/Sytl5/Sptbn2/Atp6v1g2/Brsk1/Rab3b/Syn1/Syt2/Rab3c/Galnt15/Slc30a3/Dgki/Vamp2/Rab27a/Lyz2/Mme/Stx11/Slc17a8/Syt10/Doc2b/Htr7/Slc2a4/Slc17a6/Sv2c	49
BP	GO:0045665	negative regulation of neuron differentiation	45/1221	233/24215	5.89753e-15	5.2924e-13	3.76614e-13	Zfp365/Gfap/Syngap1/Cntn2/Pax6/Fat3/Thy1/Fgf13/Cdk5rap2/Zfp536/Efnb2/Foxg1/Tnr/Bcl11a/Epha4/Nlgn1/Ngef/Trpv4/Cntn4/Nlgn3/Slit1/Nr2e1/Epha7/Mag/Xylt1/Irx3/Meis1/Fezf2/Dlx1/Six3/Rap1gap/Rap1gap2/Lpar1/Nrp1/Wnt3/Inpp5j/Sema3g/Trpc5/Trp73/Ptger3/Tnfrsf23/Vim/Aspm/Lgals1/Isl1	45
MF	GO:0015077	monovalent inorganic cation transmembrane transporter activity	56/1221	347/24215	1.07629e-14	9.52052e-13	6.77494e-13	Slc1a2/Scn3a/Kcnt2/Kcnip2/Kcnb1/Scn3b/Kcnh3/Slc1a1/Kcnj4/Kcnq3/Kcnh7/Kcnc2/Kcnh5/Kcng3/Slc24a2/Kcna4/Slc6a5/Kcnc3/Kcng1/Grik5/Kcnf1/Slc24a3/Slc4a8/Slc4a10/Grik3/Cacna1h/Slc5a7/Kcnab2/Kcnn3/Asic4/Kcnma1/Atp6v1g2/Scn4b/Kcnab1/Slc6a7/Nalcn/Kcnj16/Kcnv1/Kcna5/Slc5a5/Kcns2/Kcnt1/Kcna3/Slc6a20a/Slc13a1/Kcnn1/Slc4a1/Slc13a3/Atp1b1/Slc6a9/Atp1a3/Grik1/Slc6a11/Kcnq2/Scn9a/Kcnip1	56
MF	GO:0008066	glutamate receptor activity	16/1221	27/24215	1.22305e-14	1.06664e-12	7.59036e-13	Grin2b/Grm5/Ptk2b/Grm7/Grm4/Grm3/Grin2a/Grik5/Grid1/Grik3/Gria1/Grm8/Grin3a/Grid2/Grik1/Grin2d	16
MF	GO:0005230	extracellular ligand-gated ion channel activity	24/1221	69/24215	1.52029e-14	1.30745e-12	9.30403e-13	Grin2b/Ptk2b/Gabra3/Gabrg3/Gabra5/Gabra6/Gabra2/Chrna7/Grin2a/Grik5/Grid1/Gabrb3/Chrna4/Grik3/Gabrg1/Gria1/Gabrg2/Glra2/Grin3a/Grid2/Gabrb1/Glra3/Grik1/Grin2d	24
BP	GO:2001257	regulation of cation channel activity	35/1221	150/24215	1.68171e-14	1.42646e-12	1.01509e-12	Ptk2b/Neto1/Mef2c/Shisa9/Cacnb2/Hpca/Cnih3/Drd2/Kcnc2/Rasgrf2/Actn2/Cnih2/Shank1/Cacnb1/Nlgn1/Kcng1/Nlgn3/Arc/Chrna4/Fgf12/Dlg4/Myo5a/Oprm1/Reln/Cacng3/Hap1/Kcnab1/Akap6/Crhr1/Cbarp/Vamp2/Kcns2/Dmd/Cacng8/Adrb1	35
CC	GO:0008021	synaptic vesicle	38/1221	176/24215	1.86025e-14	1.55658e-12	1.10768e-12	Grin2b/Drd2/Rab27b/Gabra2/Sept5/Rab40b/Tmem163/Calm1/Grin2a/Stx1a/Syt5/Syt1/Ptprn2/Gad2/Npy1r/Gabbr1/Slc5a7/Syngr3/Gria1/Dlg4/Trim9/Myo5a/Sptbn2/Atp6v1g2/Brsk1/Rab3b/Syn1/Syt2/Rab3c/Slc30a3/Dgki/Vamp2/Mme/Stx11/Slc17a8/Htr7/Slc17a6/Sv2c	38
BP	GO:0022604	regulation of cell morphogenesis	66/1221	463/24215	2.22262e-14	1.83499e-12	1.30581e-12	Akap5/Kalrn/Ptk2b/Chn1/Pak3/Tbr1/Syngap1/Cntn2/Lrrc4c/Thy1/Fgf13/Dscam/Cdkl5/Cpne6/Cd44/Tnr/Bcl11a/Epha4/Nsmf/Sipa1l1/Itga7/Nlgn1/Ngef/Epb41/Nlgn3/Arc/Syt1/Plxna4/Cpne5/Il1rapl1/Slit1/Nr2e1/Barhl2/Efna5/Dmtn/Epha7/Mag/Map1b/Reln/Fezf2/Syt2/Syt17/Epb42/Nefl/Sema4a/Nefm/Spta1/Ermn/Myo5b/Cxcl12/Lpar1/Coch/Anxa1/Nrp1/Sema3e/Wnt7a/Wnt3/Shroom3/Itpka/Omg/Sema3g/Trpc5/Icam1/Fgr/Vim/Fbln1	66
BP	GO:0006813	potassium ion transport	43/1221	224/24215	2.95763e-14	2.40969e-12	1.71477e-12	Akap5/Ptk2b/Neto1/Kcnt2/Kcnip2/Kcnb1/Kcnh3/Kcnj4/Kcnq3/Kcnh7/Drd2/Kcnc2/Kcnh5/Oprk1/Kcng3/Actn2/Kcna4/Kcnc3/Kcng1/Kcnf1/P2ry12/Slc24a3/Kcnab2/Kcnn3/Kcnma1/Kcnab1/Akap6/Nalcn/Kcnj16/Kcnv1/Kcna5/Vamp2/Kcns2/Kcnt1/Kcna3/Dpp10/Kcnn1/Atp1b1/Adcyap1/Ptger3/Atp1a3/Kcnq2/Kcnip1	43
BP	GO:0021537	telencephalon development	44/1221	235/24215	3.76699e-14	3.02924e-12	2.15565e-12	Neurod1/Slc1a2/Bcl11b/Epha5/Cntn2/Slitrk5/Pax6/Rarb/Chd7/Drd2/Fgf13/Nrg3/Foxg1/Tnr/Mboat7/Lhx2/Plxna4/Cdk5r2/Slit1/Neurod6/Nr2e1/Arx/Zbtb18/Uncx/Reln/Lhx1/Fezf2/Bhlhe22/Dlx1/Six3/Alk/Dlx5/Cxcl12/Sall3/Nrp1/Emx2/Trp73/Lhx6/Mfsd2a/Mdk/Eomes/Otx2/Aspm/Col3a1	44
CC	GO:0005578	proteinaceous extracellular matrix	55/1221	349/24215	5.17902e-14	4.11134e-12	2.92569e-12	Lingo2/Lrfn5/Fras1/Mmp24/Gpc5/Tnr/Spock3/Nov/Wnt7b/Lrrn3/Adamts18/Ltbp3/Emilin2/Hapln1/Ntn4/Anxa2/Efna5/Ncan/Spock2/Alpl/Reln/Ndnf/Itgb4/Lrfn2/Col8a2/Rell2/Col5a3/Lgals3/Adamtsl4/Vwc2/Coch/Mmp12/Wnt7a/Wnt3/Sfrp1/Omg/Mamdc2/Col2a1/Tgfb3/Loxl2/Dcn/Loxl1/Fbln5/Gpld1/Col6a2/Ogn/Spn/Fmod/Fbln1/Col15a1/Col1a1/Col4a6/Lgals1/Lum/Col3a1	55
BP	GO:0035249	synaptic transmission, glutamatergic	27/1221	93/24215	5.56402e-14	4.36107e-12	3.1034e-12	Kalrn/Grm5/Ptk2b/Shc3/Mef2c/Grm7/Cnih3/Drd2/Grm4/Cnih2/Grm3/Tnr/Nlgn1/Grik5/Nlgn3/Syt1/Grik3/Reln/Grm8/Dgki/Htr1b/Grid2/Ptgs2/Adcyap1/Grik1/Oxtr/Grin2d	27
BP	GO:0060627	regulation of vesicle-mediated transport	67/1221	485/24215	6.51188e-14	5.0402e-12	3.58668e-12	Kcnb1/Exph5/Drd2/Rab27b/Actn2/Cnih2/Rapgef4/Sept5/Nlgn1/Lbp/Stx1a/Syt5/Grik5/Camk1d/Syt6/Sgsm2/Snph/Cadps2/Syt1/Cdk5r2/Il1rapl1/Hmox1/Lrrtm1/Pfn2/Ndrg4/Cacna1h/Anxa2/Ptpn5/Dlg4/Trim9/Myo5a/Angpt1/Ncs1/Sgip1/Doc2a/Sytl5/Stxbp6/Hap1/Necab2/Rab3b/Syt2/Syt17/Crhr1/Tlr2/Rab15/Rab3c/Cbarp/Rap1gap/Ahi1/Prepl/Lgals3/Myo5b/Ccr2/Vamp2/Anxa1/Rab27a/Caly/Prkcg/C3/Pcsk9/Hist1h1a/Syt10/Adra2a/Doc2b/Fgr/Rims3/S…	67
CC	GO:0098802	plasma membrane receptor complex	37/1221	174/24215	6.79318e-14	5.19301e-12	3.69542e-12	Grin2b/Ptk2b/Shisa7/Lrrtm4/Shisa9/Alcam/Cnih3/Cnih2/Shank1/Itga7/Nlgn1/Shisa8/Chrna7/Grin2a/Dlg2/Grik5/Chrna4/Gabbr1/Gria1/Dlg4/Cacng3/Itgb4/Vwc2l/Bst1/Tlr2/Grin3a/Olfm3/Vwc2/Grid2/Porcn/Dlgap3/Cacng8/Itga3/Itga2b/Itgal/Grik1/Grin2d	37
BP	GO:0032412	regulation of ion transmembrane transporter activity	42/1221	221/24215	8.43768e-14	6.37148e-12	4.53403e-12	Grm5/Ptk2b/Neto1/Mef2c/Scn3b/Shisa9/Cacnb2/Hpca/Cnih3/Drd2/Kcnc2/Rasgrf2/Actn2/Cnih2/Shank1/Cacnb1/Nlgn1/Kcng1/Nlgn3/Arc/Chrna4/Cnksr3/Fgf12/Dlg4/Myo5a/Oprm1/Reln/Cacng3/Hap1/Scn4b/Fxyd7/Kcnab1/Akap6/Crhr1/Cbarp/Vamp2/Kcns2/Dmd/Cacng8/Adrb1/Pcsk9/Atp1b1	42
BP	GO:0032409	regulation of transporter activity	44/1221	241/24215	9.55192e-14	7.12596e-12	5.07094e-12	Grm5/Ptk2b/Neto1/Mef2c/Scn3b/Shisa9/Cacnb2/Hpca/Cnih3/Drd2/Kcnc2/Rasgrf2/Actn2/Cnih2/Shank1/Cacnb1/Nlgn1/Kcng1/Nlgn3/Arc/Chrna4/Cnksr3/Fgf12/Anxa2/Syngr3/Dlg4/Myo5a/Oprm1/Reln/Cacng3/Hap1/Scn4b/Fxyd7/Kcnab1/Akap6/Crhr1/Cbarp/Vamp2/Kcns2/Dmd/Cacng8/Adrb1/Pcsk9/Atp1b1	44
BP	GO:0060078	regulation of postsynaptic membrane potential	26/1221	88/24215	1.02702e-13	7.57063e-12	5.38737e-12	Cbln1/Grin2b/Ptk2b/Neto1/Mef2c/Cx3cl1/Shank1/Nlgn1/Chrna7/Grin2a/Stx1a/Grik5/Nlgn3/Gabrb3/Chrna4/Atxn1/Gria1/Dlg4/Oprm1/Reln/Dgki/Grid2/Adrb1/Wnt7a/Adcyap1/Grik1	26
BP	GO:0008306	associative learning	27/1221	96/24215	1.31122e-13	9.55186e-12	6.79724e-12	Grin2b/Neto1/Meis2/Tbr1/Syngap1/Grm7/Pde8b/Gabra5/Drd2/Oprk1/Shank1/Tnr/Chrna7/Grin2a/Nlgn3/Atxn1/Ppp1r1b/Ndrg4/Nptx2/Reln/Tacr1/Neurod2/Tac1/Crhr1/Adra1b/Atp1a3/Hrh1	27
BP	GO:0017158	regulation of calcium ion-dependent exocytosis	23/1221	69/24215	1.52971e-13	1.10036e-11	7.83035e-12	Kcnb1/Nlgn1/Stx1a/Syt5/Grik5/Syt6/Syt1/Cdk5r2/Pfn2/Cacna1h/Trim9/Doc2a/Sytl5/Syt2/Syt17/Cbarp/Prepl/Vamp2/Syt10/Adra2a/Doc2b/Rims3/Syt15	23
BP	GO:0017156	calcium ion regulated exocytosis	28/1221	104/24215	1.54605e-13	1.10036e-11	7.83035e-12	Kcnb1/Rapgef4/Nlgn1/Stx1a/Syt5/Grik5/Syt6/Cadps2/Syt1/Cdk5r2/Pfn2/Cacna1h/Trim9/Doc2a/Sytl5/Sptbn2/Syt2/Syt17/Cbarp/Prepl/Vamp2/Cplx1/Stx11/Syt10/Adra2a/Doc2b/Rims3/Syt15	28
BP	GO:0010817	regulation of hormone levels	66/1221	483/24215	1.68793e-13	1.18654e-11	8.4436e-12	Neurod1/Kalrn/Kcnb1/Ildr2/Epha5/Crym/Pax6/Pde8b/Adcy5/Chd7/Drd2/Oprk1/Rapgef4/Dio2/Sox11/Trpv4/Gcnt4/Nov/Ptprn2/Npy1r/Cpe/Cacna1h/Gabbr1/Efna5/Rasl10b/Myo5a/Kcnma1/Reln/Gpr27/Tacr1/Pde1c/Tfap2b/Tac1/Crhr1/Ddo/Slc5a5/Pcsk2/Aldh1a1/Prkce/Anxa1/Cyp26b1/Cplx1/Ptprn/Vgf/Sfrp1/Adm/Pcsk5/Htr2c/Enpep/Myrip/Bmp6/Adcyap1/Adra2a/Doc2b/Ptger3/Cyp1b1/Gpld1/Htr1a/Pcsk1n/Stc2/Phpt1/Pcsk1/Lrp2/Isl1/Clcf1/Galr1	66
BP	GO:0050808	synapse organization	48/1221	285/24215	1.70546e-13	1.18654e-11	8.4436e-12	Cbln1/Kalrn/Grm5/Mef2c/Lrrtm4/Pcdh17/Cntn2/Cacnb2/Lingo2/Slitrk5/Drd2/Slitrk3/Adgrb1/Shank1/Cacnb1/Tnr/Epha4/Nlgn1/Chrna7/Nlgn3/Wnt7b/Lrrn3/Lrtm2/Elfn1/Il1rapl1/Lrrtm1/Efna5/Dlg4/Myo5a/Ncan/Clstn2/C1ql3/Sptbn2/Epha7/Frmpd4/Reln/Cbln2/Drp2/Neurod2/Tlr2/Flrt3/Grid2/Sema3e/Wnt7a/Cdh9/Glra3/Htr1a/Oxtr	48
CC	GO:0042734	presynaptic membrane	23/1221	70/24215	2.17045e-13	1.48684e-11	1.05806e-11	Grin2b/Grm5/Slc1a2/Erc2/Grm7/Gabra6/Kcnc2/Kctd16/Grm4/Kcna4/Grm3/Chrna7/Grin2a/Stx1a/Grik5/Snph/Cadps2/Syt1/Gabbr1/Kcnma1/Grm8/Cdh9/Grik1	23
MF	GO:0022824	transmitter-gated ion channel activity	19/1221	46/24215	2.20913e-13	1.48684e-11	1.05806e-11	Grin2b/Ptk2b/Gabra6/Gabra2/Chrna7/Grin2a/Grik5/Grid1/Gabrb3/Chrna4/Grik3/Gria1/Glra2/Grin3a/Grid2/Gabrb1/Glra3/Grik1/Grin2d	19
MF	GO:0022835	transmitter-gated channel activity	19/1221	46/24215	2.20913e-13	1.48684e-11	1.05806e-11	Grin2b/Ptk2b/Gabra6/Gabra2/Chrna7/Grin2a/Grik5/Grid1/Gabrb3/Chrna4/Grik3/Gria1/Glra2/Grin3a/Grid2/Gabrb1/Glra3/Grik1/Grin2d	19
BP	GO:0071805	potassium ion transmembrane transport	35/1221	163/24215	2.37227e-13	1.57947e-11	1.12398e-11	Neto1/Kcnip2/Kcnb1/Kcnh3/Kcnj4/Kcnq3/Kcnh7/Kcnc2/Kcnh5/Oprk1/Kcng3/Actn2/Kcna4/Kcnc3/Kcng1/Kcnf1/P2ry12/Kcnab2/Kcnma1/Kcnab1/Akap6/Nalcn/Kcnj16/Kcnv1/Kcna5/Vamp2/Kcns2/Kcnt1/Kcna3/Dpp10/Atp1b1/Ptger3/Atp1a3/Kcnq2/Kcnip1	35
BP	GO:0022898	regulation of transmembrane transporter activity	42/1221	228/24215	2.5459e-13	1.67704e-11	1.19341e-11	Grm5/Ptk2b/Neto1/Mef2c/Scn3b/Shisa9/Cacnb2/Hpca/Cnih3/Drd2/Kcnc2/Rasgrf2/Actn2/Cnih2/Shank1/Cacnb1/Nlgn1/Kcng1/Nlgn3/Arc/Chrna4/Cnksr3/Fgf12/Dlg4/Myo5a/Oprm1/Reln/Cacng3/Hap1/Scn4b/Fxyd7/Kcnab1/Akap6/Crhr1/Cbarp/Vamp2/Kcns2/Dmd/Cacng8/Adrb1/Pcsk9/Atp1b1	42
BP	GO:0071804	cellular potassium ion transport	35/1221	164/24215	2.87221e-13	1.86176e-11	1.32485e-11	Neto1/Kcnip2/Kcnb1/Kcnh3/Kcnj4/Kcnq3/Kcnh7/Kcnc2/Kcnh5/Oprk1/Kcng3/Actn2/Kcna4/Kcnc3/Kcng1/Kcnf1/P2ry12/Kcnab2/Kcnma1/Kcnab1/Akap6/Nalcn/Kcnj16/Kcnv1/Kcna5/Vamp2/Kcns2/Kcnt1/Kcna3/Dpp10/Atp1b1/Ptger3/Atp1a3/Kcnq2/Kcnip1	35
BP	GO:0048167	regulation of synaptic plasticity	52/1221	331/24215	2.88644e-13	1.86176e-11	1.32485e-11	Cbln1/Grin2b/Camk2a/Kalrn/Grm5/Ptk2b/Neto1/Shisa7/Nrgn/Mef2c/Kcnb1/Gfap/Syngap1/Shisa9/Cntn2/Drd2/Rasgrf2/Slc24a2/Adgrb1/Tnr/Epha4/Nsmf/Sipa1l1/Nlgn1/Shisa8/Chrna7/Grin2a/Nlgn3/Arc/Lrrtm1/Nr2e1/Gria1/Ptpn5/Dlg4/Reln/Sorcs3/Syn1/Ywhag/Neurod2/Crhr1/Dgki/Vamp2/Ncdn/Grid2/Adrb1/Vgf/Itpka/Ptgs2/Htr7/Grik1/Grid2ip/Hrh1	52
BP	GO:0033555	multicellular organismal response to stress	26/1221	92/24215	3.2779e-13	2.09245e-11	1.48902e-11	Grin2b/Kalrn/Mef2c/Gng7/Grm7/Pde8b/Gabra5/Cck/Nr2e1/Reln/Tacr1/Lypd1/Neurod2/Tac1/Crhr1/Penk/Adrb1/Prkcg/Htr2c/Adcyap1/Adra2a/Htr7/Grik1/Htr1a/Scn9a/Mdk	26
BP	GO:0046058	cAMP metabolic process	33/1221	149/24215	4.55254e-13	2.87646e-11	2.04693e-11	Akap5/Gng7/Grm7/Pde1a/Hpca/Hrh3/Gnal/Adcy5/Drd2/Wfs1/Adcy2/Cap2/Gabbr1/Adcy1/Pde10a/Pde3a/Oprm1/Akap6/Pde1c/Npr3/Grm8/Crhr1/Htr1b/Lpar1/Adrb1/Pde2a/Sstr4/Adm/Adcyap1/Adra2a/Ptger3/Adgrg6/Galr1	33
BP	GO:0099565	chemical synaptic transmission, postsynaptic	25/1221	86/24215	4.60373e-13	2.87943e-11	2.04904e-11	Cbln1/Grin2b/Ptk2b/Neto1/Mef2c/Cx3cl1/Shank1/Nlgn1/Chrna7/Grin2a/Stx1a/Grik5/Nlgn3/Gabrb3/Chrna4/Atxn1/Gria1/Dlg4/Oprm1/Reln/Dgki/Grid2/Adrb1/Wnt7a/Grik1	25
MF	GO:0015079	potassium ion transmembrane transporter activity	34/1221	158/24215	4.87311e-13	3.01743e-11	2.14725e-11	Kcnt2/Kcnip2/Kcnb1/Kcnh3/Kcnj4/Kcnq3/Kcnh7/Kcnc2/Kcnh5/Kcng3/Slc24a2/Kcna4/Kcnc3/Kcng1/Grik5/Kcnf1/Slc24a3/Grik3/Kcnab2/Kcnn3/Kcnma1/Kcnab1/Kcnj16/Kcnv1/Kcna5/Kcns2/Kcnt1/Kcna3/Kcnn1/Atp1b1/Atp1a3/Grik1/Kcnq2/Kcnip1	34
MF	GO:0005267	potassium channel activity	30/1221	126/24215	7.10894e-13	4.35827e-11	3.10141e-11	Kcnt2/Kcnip2/Kcnb1/Kcnh3/Kcnj4/Kcnq3/Kcnh7/Kcnc2/Kcnh5/Kcng3/Kcna4/Kcnc3/Kcng1/Grik5/Kcnf1/Grik3/Kcnab2/Kcnn3/Kcnma1/Kcnab1/Kcnj16/Kcnv1/Kcna5/Kcns2/Kcnt1/Kcna3/Kcnn1/Grik1/Kcnq2/Kcnip1	30
BP	GO:0019935	cyclic-nucleotide-mediated signaling	27/1221	103/24215	8.45358e-13	5.13182e-11	3.65187e-11	Ptk2b/Epha5/Gucy1b3/Gnal/Adcy5/Kcnc2/Rapgef4/Htr5a/Adcy2/Rasd2/Gpr26/Pde10a/Pde3a/Oprm1/Crhr1/Rgs2/Gpr101/Adrb1/Pde2a/Adra2c/Adra1b/Adcyap1/Adra2a/Htr7/Adgrg6/Rxfp1/Galr1	27
BP	GO:0010976	positive regulation of neuron projection development	50/1221	321/24215	1.15325e-12	6.93291e-11	4.93356e-11	Lrrc7/Akap5/Kalrn/Ptk2b/Plppr5/Pak3/Cx3cl1/Tenm3/Zfp804a/Cobl/Enc1/Dscam/Cdkl5/Cpne6/Shank1/Bcl11a/Epha4/Nlgn1/Camk1d/Nlgn3/Syt1/Cpne5/Il1rapl1/Ndrg4/Efna5/Ptpn5/Dcc/Map1b/Reln/Hap1/Syt2/Ndnf/Syt17/Nefl/Ahi1/Pcp4/Myo5b/Cxcl12/Lpar1/Dmd/Foxo6/Nrp1/Atp8a2/Wnt3/Itga3/Itpka/Trpc5/Adcyap1/P2ry2/Htr7	50
BP	GO:1900449	regulation of glutamate receptor signaling pathway	17/1221	39/24215	1.40294e-12	8.35288e-11	5.94403e-11	Ptk2b/Neto1/Mef2c/Shisa9/Cnih3/Rasgrf2/Cnih2/Shank1/Nlgn1/Nlgn3/Arc/Dlg4/Oprm1/Reln/Cacng3/Necab2/Cacng8	17
BP	GO:0010959	regulation of metal ion transport	56/1221	389/24215	1.4177e-12	8.36038e-11	5.94937e-11	Camk2a/Akap5/Ptk2b/Neto1/Kcnip2/Scn3b/Cacnb2/Hpca/Il16/Thy1/Chd7/Drd2/Kcnc2/Oprk1/Actn2/Nkain1/Cacnb1/Kcng1/Wfs1/P2ry12/Tspan13/Oprd1/Cnksr3/Fgf12/Kcnab2/Myo5a/Nkain3/Trpc4/Hap1/Scn4b/Fxyd7/Kcnab1/Akap6/Slc30a10/Crhr1/Cbarp/Kcna5/Nkain2/Lgals3/Cxcl12/Vamp2/Kcns2/Dmd/Prkce/Adrb1/Dpp10/Pcsk9/Atp1b1/Ptgs2/Adcyap1/Icam1/Ptger3/Cemip/Pawr/Stc2/Kcnip1	56
BP	GO:0043523	regulation of neuron apoptotic process	43/1221	250/24215	1.50394e-12	8.78525e-11	6.25171e-11	Ptk2b/Mef2c/Kcnb1/Pak3/Syngap1/En2/Ppp2r2b/Gabra5/Nsmf/Agap2/Wfs1/Grik5/Gabrb3/Hmox1/Hrk/Angpt1/Kcnma1/Vstm2l/Epha7/Mag/Pmaip1/Ndnf/Slc30a10/Tfap2b/Dlx1/Nefl/Barhl1/Pcp4/Grid2/Nrp1/Prkcg/Gpx1/Tgfb3/C5ar1/Pcsk9/Bcl2l11/Trp73/Il18/Pawr/Mdk/Isl1/Adam8/Clcf1	43
CC	GO:0043204	perikaryon	30/1221	130/24215	1.69462e-12	9.80661e-11	6.97853e-11	Kcnb1/Hpca/Kif5a/Drd2/Kcnc2/Oprk1/Pgr/Epha4/Nsmf/Htr5a/Grik5/Cck/Cpe/Grik3/Cacna1h/Slc5a7/Ptpn5/Pde10a/Oprm1/Npy/Map1b/Reln/Kcnab1/Penk/Nefm/Pcsk2/Resp18/Pcsk5/Slc17a8/Nefh	30
BP	GO:0045055	regulated exocytosis	36/1221	183/24215	1.72268e-12	9.87669e-11	7.0284e-11	Rasgrp1/Kcnb1/Rapgef4/Nlgn1/Stx1a/Syt5/Grik5/Syt6/Cadps2/Syt1/Cdk5r2/Hmox1/Pfn2/Cacna1h/Syngr3/Dmtn/Trim9/Doc2a/Sytl5/Sptbn2/Syt2/Syt17/Crhr1/Cbarp/Prepl/Ccr2/Vamp2/Rab27a/Cplx1/Stx11/Syt10/Adra2a/Doc2b/Fgr/Rims3/Syt15	36
BP	GO:0060359	response to ammonium ion	25/1221	91/24215	1.87908e-12	1.06746e-10	7.59618e-11	Kalrn/Chrm1/Kcnq3/Drd2/Oprk1/Pgr/Chrna7/Chrm4/Gabrb3/Chrna4/Ppp1r1b/Chrm3/Dlg4/Gabrg2/Oprm1/Lypd1/Crhr1/Tacr3/Htr1b/Prkce/Gabrb1/Prkcg/Adra1b/Chrm2/Hrh1	25
BP	GO:0009187	cyclic nucleotide metabolic process	37/1221	194/24215	2.26129e-12	1.2729e-10	9.05816e-11	Akap5/Ptk2b/Gng7/Grm7/Pde1a/Gucy1b3/Hpca/Hrh3/Gnal/Adcy5/Drd2/Wfs1/Adcy2/Cap2/Gabbr1/Adcy1/Pde10a/Pde3a/Oprm1/Akap6/Pde1c/Npr3/Grm8/Crhr1/Htr1b/Lpar1/Adrb1/Pde2a/Fzd2/Sstr4/Adm/Htr2c/Adcyap1/Adra2a/Ptger3/Adgrg6/Galr1	37
BP	GO:0042596	fear response	19/1221	52/24215	3.04074e-12	1.69624e-10	1.20707e-10	Grin2b/Kalrn/Mef2c/Gng7/Grm7/Pde8b/Gabra5/Cck/Nr2e1/Lypd1/Neurod2/Crhr1/Penk/Adrb1/Htr2c/Adcyap1/Adra2a/Htr1a/Mdk	19
BP	GO:0007613	memory	29/1221	125/24215	3.44276e-12	1.90336e-10	1.35446e-10	Grin2b/Kalrn/Neto1/Grm7/Pak6/Hrh3/Drd2/Fgf13/Slc24a2/Shank1/Chrna7/Grin2a/Gria1/Adcy1/Reln/Sorcs3/Tacr1/Tac1/Crhr1/Foxo6/Adrb1/Itga3/Ptgs2/Atp1a3/Htr7/Oxtr/Fen1/Mdk/Hrh1	29
BP	GO:0099601	regulation of neurotransmitter receptor activity	17/1221	41/24215	3.78664e-12	2.07495e-10	1.47656e-10	Ptk2b/Neto1/Mef2c/Shisa9/Cnih3/Rasgrf2/Cnih2/Shank1/Nlgn1/Nlgn3/Arc/Chrna4/Dlg4/Oprm1/Reln/Cacng3/Cacng8	17
BP	GO:1903305	regulation of regulated secretory pathway	28/1221	118/24215	4.51469e-12	2.45219e-10	1.74501e-10	Kcnb1/Nlgn1/Stx1a/Syt5/Grik5/Syt6/Syt1/Cdk5r2/Hmox1/Pfn2/Cacna1h/Trim9/Doc2a/Sytl5/Syt2/Syt17/Crhr1/Cbarp/Prepl/Ccr2/Vamp2/Rab27a/Syt10/Adra2a/Doc2b/Fgr/Rims3/Syt15	28
BP	GO:0016358	dendrite development	44/1221	269/24215	4.86237e-12	2.61807e-10	1.86306e-10	Camk2a/Akap5/Kalrn/Zfp365/Mef2c/Pak3/Syngap1/Epha5/Slitrk5/Fat3/Cobl/Dscam/Cdkl5/Shank1/Rapgef4/Bcl11a/Epha4/Nsmf/Sipa1l1/Nlgn1/Ngef/Chrna7/Camk1d/Nlgn3/Acsl4/Arc/Il1rapl1/Nr2e1/Dlg4/Map1b/Reln/Fezf2/Dclk1/Grin3a/Myo5b/Lpar1/Foxo6/Nrp1/Wnt7a/Itpka/Klhl1/Trpc5/Mcf2/Pak4	44
BP	GO:0030534	adult behavior	35/1221	180/24215	4.96868e-12	2.65225e-10	1.88738e-10	Kalrn/Slc1a2/Pcdh17/Grm7/Cntn2/Slitrk5/Chd7/Drd2/Oprk1/Zic1/Shank1/Epha4/Chrna7/Nlgn3/Oprd1/Chrna4/Atxn1/Ppp1r1b/Fgf12/Gabrg2/Kcnma1/Oprm1/Sptbn2/Uchl1/Crhr1/Alk/Rnf180/Cntnap2/Cxcl12/Klhl1/Htr2c/Adra1b/Atp1a3/Grik1/Grin2d	35
MF	GO:0005516	calmodulin binding	35/1221	181/24215	5.86639e-12	3.10468e-10	2.20933e-10	Camk2a/Akap5/Camkv/Nrgn/Scn3a/Grm7/Pde1a/Kcnq3/Kcnh5/Rasgrf2/Grm4/Cdk5rap2/Fbxl2/Epb41/Trpv4/Wfs1/Ryr3/Camk1d/Syt1/Adcy1/Kcnn3/Myo5a/Add2/Camk1g/Pde1c/Pcp4/Myo5b/Vamp2/Itpka/Kcnn1/Pnck/Kcnq2/Aebp1/Aspm/Myo1g	35
BP	GO:0044057	regulation of system process	64/1221	498/24215	6.26312e-12	3.28655e-10	2.33875e-10	Neurod1/Chrm1/Mef2c/Scn3b/Slc1a1/Cx3cl1/Cacnb2/Mybpc3/Thrb/Drd2/Oprk1/Fgf13/Rapgef4/Grm3/Tnr/Nlgn1/Chrna7/Grin2a/Nov/Nlgn3/Cck/Tenm4/Npy1r/Oprd1/Fgf12/Chrm3/Mlip/Kcnma1/Oprm1/Ctnna3/Ptpro/Mag/Scn4b/Akap6/Tacr1/Tac1/Crhr1/Rgs2/Kcna5/Tacr3/Cxadr/Dmd/Adrb1/Adm/Pi16/Htr2c/Bmp6/Atp1b1/Ptgs2/Adra2c/Adra1b/Gaa/Adra2a/Chrm2/Epas1/Icam1/Ptger3/Pawr/Hopx/Oxtr/Grin2d/Hrh1/Irx5/Galr1	64
BP	GO:0006171	cAMP biosynthetic process	28/1221	122/24215	1.07037e-11	5.56953e-10	3.96335e-10	Akap5/Gng7/Grm7/Hpca/Hrh3/Gnal/Adcy5/Drd2/Wfs1/Adcy2/Cap2/Gabbr1/Adcy1/Oprm1/Akap6/Npr3/Grm8/Crhr1/Htr1b/Lpar1/Adrb1/Pde2a/Adm/Adcyap1/Adra2a/Ptger3/Adgrg6/Galr1	28
BP	GO:0030817	regulation of cAMP biosynthetic process	27/1221	114/24215	1.1376e-11	5.87003e-10	4.1772e-10	Akap5/Gng7/Grm7/Hpca/Hrh3/Gnal/Drd2/Wfs1/Adcy2/Cap2/Gabbr1/Adcy1/Oprm1/Akap6/Npr3/Grm8/Crhr1/Htr1b/Lpar1/Adrb1/Pde2a/Adm/Adcyap1/Adra2a/Ptger3/Adgrg6/Galr1	27
BP	GO:0010769	regulation of cell morphogenesis involved in differentiation	46/1221	298/24215	1.27151e-11	6.4198e-10	4.56842e-10	Akap5/Kalrn/Chn1/Pak3/Tbr1/Syngap1/Cntn2/Lrrc4c/Thy1/Fgf13/Dscam/Cdkl5/Tnr/Bcl11a/Epha4/Nsmf/Sipa1l1/Nlgn1/Ngef/Nlgn3/Arc/Plxna4/Il1rapl1/Slit1/Nr2e1/Barhl2/Efna5/Dmtn/Epha7/Mag/Map1b/Reln/Fezf2/Nefl/Nefm/Myo5b/Cxcl12/Nrp1/Wnt7a/Wnt3/Itpka/Omg/Sema3g/Trpc5/Vim/Fbln1	46
BP	GO:1901214	regulation of neuron death	50/1221	342/24215	1.27478e-11	6.4198e-10	4.56842e-10	Grin2b/Ptk2b/Mef2c/Kcnb1/Pak3/Syngap1/Grm7/En2/Ppp2r2b/Gabra5/Efnb2/Nsmf/Agap2/Chrna7/Wfs1/Grik5/Gabrb3/Hmox1/Hrk/Ptpn5/Angpt1/Kcnma1/Dcc/Vstm2l/Epha7/Mag/Pmaip1/Ndnf/Slc30a10/Tfap2b/Dlx1/Crhr1/Nefl/Barhl1/Pcp4/Grid2/Nrp1/Prkcg/Gpx1/Tgfb3/C5ar1/Pcsk9/Bcl2l11/Trp73/Il18/Pawr/Mdk/Isl1/Adam8/Clcf1	50
BP	GO:0051966	regulation of synaptic transmission, glutamatergic	21/1221	69/24215	1.27525e-11	6.4198e-10	4.56842e-10	Kalrn/Grm5/Ptk2b/Mef2c/Grm7/Drd2/Grm4/Grm3/Tnr/Nlgn1/Nlgn3/Syt1/Grik3/Reln/Grm8/Dgki/Htr1b/Ptgs2/Adcyap1/Grik1/Oxtr	21
MF	GO:0005249	voltage-gated potassium channel activity	24/1221	91/24215	1.35449e-11	6.7637e-10	4.81314e-10	Kcnt2/Kcnip2/Kcnb1/Kcnh3/Kcnj4/Kcnq3/Kcnh7/Kcnc2/Kcnh5/Kcng3/Kcna4/Kcnc3/Kcng1/Kcnf1/Kcnab2/Kcnma1/Kcnab1/Kcnj16/Kcnv1/Kcna5/Kcns2/Kcnt1/Kcna3/Kcnq2	24
BP	GO:0030800	negative regulation of cyclic nucleotide metabolic process	17/1221	44/24215	1.48469e-11	7.35454e-10	5.2336e-10	Akap5/Grm7/Hpca/Hrh3/Drd2/Gabbr1/Oprm1/Akap6/Npr3/Grm8/Htr1b/Lpar1/Pde2a/Sstr4/Adra2a/Ptger3/Galr1	17
BP	GO:0050803	regulation of synapse structure or activity	31/1221	150/24215	1.57374e-11	7.72052e-10	5.49404e-10	Cbln1/Mef2c/Lrrtm4/Syngap1/Lingo2/Slitrk5/Drd2/Slitrk3/Adgrb1/Epha4/Nlgn1/Chrna7/Nlgn3/Lrrn3/Lrtm2/Il1rapl1/Lrrtm1/Efna5/Ncan/Clstn2/C1ql3/Epha7/Frmpd4/Reln/Cbln2/Neurod2/Tlr2/Flrt3/Grid2/Wnt7a/Oxtr	31
BP	GO:0009914	hormone transport	50/1221	344/24215	1.58351e-11	7.72052e-10	5.49404e-10	Neurod1/Kalrn/Kcnb1/Ildr2/Epha5/Crym/Pax6/Pde8b/Adcy5/Chd7/Drd2/Oprk1/Rapgef4/Dio2/Sox11/Trpv4/Nov/Ptprn2/Npy1r/Gabbr1/Efna5/Rasl10b/Myo5a/Gpr27/Tacr1/Pde1c/Tfap2b/Tac1/Crhr1/Prkce/Anxa1/Cplx1/Ptprn/Vgf/Sfrp1/Adm/Htr2c/Myrip/Bmp6/Adcyap1/Adra2a/Doc2b/Ptger3/Gpld1/Htr1a/Phpt1/Lrp2/Isl1/Clcf1/Galr1	50
BP	GO:0019932	second-messenger-mediated signaling	43/1221	270/24215	2.09251e-11	1.01225e-09	7.20331e-10	Neurod1/Grm5/Ptk2b/Epha5/Gucy1b3/Gnal/Adcy5/Ppp3r1/Kcnc2/Rapgef4/Htr5a/Adcy2/Rasd2/Tenm2/Gpr26/Dmtn/Myo5a/Pde10a/Pde3a/Oprm1/Hap1/Akap6/Ndnf/Neurod2/Bst1/Crhr1/Rgs2/Gpr101/Dmd/Adrb1/Pde2a/Htr2c/Atp1b1/Adra2c/Adra1b/Adcyap1/Adra2a/Htr7/Itgal/Adgrg6/Ncald/Rxfp1/Galr1	43
BP	GO:0046879	hormone secretion	49/1221	336/24215	2.23967e-11	1.06666e-09	7.59048e-10	Neurod1/Kalrn/Kcnb1/Ildr2/Epha5/Pax6/Pde8b/Adcy5/Chd7/Drd2/Oprk1/Rapgef4/Dio2/Sox11/Trpv4/Nov/Ptprn2/Npy1r/Gabbr1/Efna5/Rasl10b/Myo5a/Gpr27/Tacr1/Pde1c/Tfap2b/Tac1/Crhr1/Prkce/Anxa1/Cplx1/Ptprn/Vgf/Sfrp1/Adm/Htr2c/Myrip/Bmp6/Adcyap1/Adra2a/Doc2b/Ptger3/Gpld1/Htr1a/Phpt1/Lrp2/Isl1/Clcf1/Galr1	49
BP	GO:0050807	regulation of synapse organization	30/1221	143/24215	2.24273e-11	1.06666e-09	7.59048e-10	Cbln1/Mef2c/Lrrtm4/Lingo2/Slitrk5/Drd2/Slitrk3/Adgrb1/Epha4/Nlgn1/Chrna7/Nlgn3/Lrrn3/Lrtm2/Il1rapl1/Lrrtm1/Efna5/Ncan/Clstn2/C1ql3/Epha7/Frmpd4/Reln/Cbln2/Neurod2/Tlr2/Flrt3/Grid2/Wnt7a/Oxtr	30
BP	GO:0052652	cyclic purine nucleotide metabolic process	31/1221	152/24215	2.25665e-11	1.06666e-09	7.59048e-10	Akap5/Ptk2b/Gng7/Grm7/Gucy1b3/Hpca/Hrh3/Gnal/Adcy5/Drd2/Wfs1/Adcy2/Cap2/Gabbr1/Adcy1/Oprm1/Akap6/Npr3/Grm8/Crhr1/Htr1b/Lpar1/Adrb1/Pde2a/Adm/Htr2c/Adcyap1/Adra2a/Ptger3/Adgrg6/Galr1	31
BP	GO:0031346	positive regulation of cell projection organization	56/1221	417/24215	2.37229e-11	1.11282e-09	7.91897e-10	Lrrc7/Akap5/Kalrn/Ptk2b/Plppr5/Pak3/Cx3cl1/Tenm3/Zfp804a/Cobl/Enc1/Dscam/Cdkl5/Cpne6/Shank1/Apc/Bcl11a/Epha4/Nlgn1/Camk1d/Nlgn3/Nav3/Anln/Syt1/Cpne5/Il1rapl1/Ndrg4/Efna5/Ptpn5/Dcc/Map1b/Reln/Hap1/Syt2/Ndnf/Syt17/Nefl/Ahi1/Pcp4/Wrap73/Myo5b/Cxcl12/Lpar1/Dmd/Foxo6/Nrp1/Atp8a2/Wnt3/Itga3/Itpka/Tgfb3/Trpc5/Adcyap1/P2ry2/Mns1/Htr7	56
BP	GO:0009190	cyclic nucleotide biosynthetic process	31/1221	153/24215	2.69548e-11	1.25492e-09	8.93018e-10	Akap5/Ptk2b/Gng7/Grm7/Gucy1b3/Hpca/Hrh3/Gnal/Adcy5/Drd2/Wfs1/Adcy2/Cap2/Gabbr1/Adcy1/Oprm1/Akap6/Npr3/Grm8/Crhr1/Htr1b/Lpar1/Adrb1/Pde2a/Adm/Htr2c/Adcyap1/Adra2a/Ptger3/Adgrg6/Galr1	31
MF	GO:0008509	anion transmembrane transporter activity	45/1221	294/24215	2.84217e-11	1.31334e-09	9.3459e-10	Slc1a2/Gabra3/Slc1a1/Gabrg3/Gabra5/Gabra6/Slc22a4/Gabra2/Slc6a5/Slco1c1/Xpr1/Slc4a8/Slc16a7/Slc25a23/Gabrb3/Slc4a10/Gabrg1/Gabrg2/Serinc2/Slc6a7/Glra2/Slc43a1/Slc7a4/Slc38a2/Slc5a5/Slc16a3/Slc22a8/Gabrb1/Slc6a20a/Slc13a1/Slc4a1/Slc7a10/Slc13a3/Slc17a8/Slc16a10/Slc6a9/Glra3/Slc6a11/Clcn1/Slc7a7/Slc22a3/Slc7a3/Slco1a4/Slc38a11/Slc17a6	45
BP	GO:0019933	cAMP-mediated signaling	24/1221	94/24215	2.86772e-11	1.31533e-09	9.36007e-10	Epha5/Gnal/Adcy5/Rapgef4/Htr5a/Adcy2/Rasd2/Gpr26/Pde10a/Pde3a/Oprm1/Crhr1/Rgs2/Gpr101/Adrb1/Pde2a/Adra2c/Adra1b/Adcyap1/Adra2a/Htr7/Adgrg6/Rxfp1/Galr1	24
MF	GO:0015276	ligand-gated ion channel activity	28/1221	127/24215	2.98318e-11	1.34831e-09	9.59476e-10	Grin2b/Ptk2b/Gabra3/Gabrg3/Kcnj4/Kcnh7/Gabra5/Gabra6/Gabra2/Chrna7/Grin2a/Ryr3/Grik5/Grid1/Gabrb3/Chrna4/Grik3/Gabrg1/Gria1/Gabrg2/Glra2/Kcnj16/Grin3a/Grid2/Gabrb1/Glra3/Grik1/Grin2d	28
MF	GO:0022834	ligand-gated channel activity	28/1221	127/24215	2.98318e-11	1.34831e-09	9.59476e-10	Grin2b/Ptk2b/Gabra3/Gabrg3/Kcnj4/Kcnh7/Gabra5/Gabra6/Gabra2/Chrna7/Grin2a/Ryr3/Grik5/Grid1/Gabrb3/Chrna4/Grik3/Gabrg1/Gria1/Gabrg2/Glra2/Kcnj16/Grin3a/Grid2/Gabrb1/Glra3/Grik1/Grin2d	28
BP	GO:0051402	neuron apoptotic process	43/1221	274/24215	3.42075e-11	1.53488e-09	1.09224e-09	Ptk2b/Mef2c/Kcnb1/Pak3/Syngap1/En2/Ppp2r2b/Gabra5/Nsmf/Agap2/Wfs1/Grik5/Gabrb3/Hmox1/Hrk/Angpt1/Kcnma1/Vstm2l/Epha7/Mag/Pmaip1/Ndnf/Slc30a10/Tfap2b/Dlx1/Nefl/Barhl1/Pcp4/Grid2/Nrp1/Prkcg/Gpx1/Tgfb3/C5ar1/Pcsk9/Bcl2l11/Trp73/Il18/Pawr/Mdk/Isl1/Adam8/Clcf1	43
BP	GO:0045761	regulation of adenylate cyclase activity	19/1221	59/24215	3.97141e-11	1.76913e-09	1.25894e-09	Akap5/Gng7/Grm7/Hpca/Hrh3/Gnal/Drd2/Wfs1/Adcy2/Cap2/Gabbr1/Adcy1/Oprm1/Npr3/Crhr1/Adrb1/Adcyap1/Adgrg6/Galr1	19
CC	GO:0032281	AMPA glutamate receptor complex	14/1221	30/24215	4.34369e-11	1.92115e-09	1.36712e-09	Shisa7/Lrrtm4/Shisa9/Cnih3/Cnih2/Shisa8/Gria1/Dlg4/Cacng3/Vwc2l/Olfm3/Vwc2/Porcn/Cacng8	14
BP	GO:0030814	regulation of cAMP metabolic process	28/1221	129/24215	4.42495e-11	1.94321e-09	1.38282e-09	Akap5/Gng7/Grm7/Hpca/Hrh3/Gnal/Drd2/Wfs1/Adcy2/Cap2/Gabbr1/Adcy1/Oprm1/Akap6/Npr3/Grm8/Crhr1/Htr1b/Lpar1/Adrb1/Pde2a/Sstr4/Adm/Adcyap1/Adra2a/Ptger3/Adgrg6/Galr1	28
BP	GO:1903522	regulation of blood circulation	38/1221	224/24215	4.55204e-11	1.98495e-09	1.41252e-09	Chrm1/Scn3b/Slc1a1/Cx3cl1/Cacnb2/Mybpc3/Thrb/Drd2/Fgf13/Chrna7/Npy1r/Chrm3/Ctnna3/Scn4b/Akap6/Tacr1/Tac1/Rgs2/Kcna5/Tacr3/Cxadr/Dmd/Adrb1/Adm/Htr2c/Atp1b1/Ptgs2/Adra2c/Adra1b/Gaa/Chrm2/Epas1/Icam1/Ptger3/Hopx/Oxtr/Hrh1/Irx5	38
BP	GO:0030803	negative regulation of cyclic nucleotide biosynthetic process	16/1221	41/24215	4.94635e-11	2.14181e-09	1.52414e-09	Akap5/Grm7/Hpca/Hrh3/Drd2/Gabbr1/Oprm1/Akap6/Npr3/Grm8/Htr1b/Lpar1/Pde2a/Adra2a/Ptger3/Galr1	16
BP	GO:0030802	regulation of cyclic nucleotide biosynthetic process	28/1221	130/24215	5.37191e-11	2.30992e-09	1.64377e-09	Akap5/Ptk2b/Gng7/Grm7/Hpca/Hrh3/Gnal/Drd2/Wfs1/Adcy2/Cap2/Gabbr1/Adcy1/Oprm1/Akap6/Npr3/Grm8/Crhr1/Htr1b/Lpar1/Adrb1/Pde2a/Adm/Adcyap1/Adra2a/Ptger3/Adgrg6/Galr1	28
BP	GO:0050770	regulation of axonogenesis	33/1221	176/24215	5.57991e-11	2.38282e-09	1.69565e-09	Chn1/Pak3/Tbr1/Syngap1/Cntn2/Lrrc4c/Thy1/Fgf13/Dscam/Cdkl5/Tnr/Bcl11a/Epha4/Sipa1l1/Plxna4/Slit1/Barhl2/Efna5/Epha7/Mag/Map1b/Fezf2/Nefl/Nefm/Myo5b/Cxcl12/Nrp1/Wnt7a/Wnt3/Omg/Sema3g/Trpc5/Vim	33
BP	GO:0021953	central nervous system neuron differentiation	37/1221	216/24215	6.12008e-11	2.59559e-09	1.84706e-09	Cbln1/Tbr1/Bcl11b/Cntn2/Pax6/Drd2/Satb2/Foxg1/Chd5/Epha4/Nfix/Plxna4/Lmo4/Slc4a10/Nr2e1/Arx/Unc5d/Uncx/Dcc/Lhx1/Fezf2/Dclk1/Bhlhe22/Nanos1/Dlx1/Dlx5/Pax3/Sall3/Grid2/Nrp1/Wnt7a/Wnt3/Sfrp1/Ptger3/Lhx6/Eomes/Isl1	37
BP	GO:0016079	synaptic vesicle exocytosis	21/1221	75/24215	7.44041e-11	3.1129e-09	2.21519e-09	Nlgn1/Stx1a/Syt5/Grik5/Syt6/Cadps2/Syt1/Pfn2/Trim9/Doc2a/Sytl5/Sptbn2/Syt2/Syt17/Prepl/Vamp2/Cplx1/Stx11/Doc2b/Rims3/Syt15	21
BP	GO:0060079	excitatory postsynaptic potential	21/1221	75/24215	7.44041e-11	3.1129e-09	2.21519e-09	Cbln1/Grin2b/Ptk2b/Neto1/Mef2c/Shank1/Nlgn1/Chrna7/Grin2a/Stx1a/Grik5/Nlgn3/Chrna4/Atxn1/Dlg4/Oprm1/Reln/Dgki/Grid2/Wnt7a/Grik1	21
BP	GO:0030815	negative regulation of cAMP metabolic process	16/1221	42/24215	7.61712e-11	3.16545e-09	2.25258e-09	Akap5/Grm7/Hrh3/Drd2/Gabbr1/Oprm1/Akap6/Npr3/Grm8/Htr1b/Lpar1/Pde2a/Sstr4/Adra2a/Ptger3/Galr1	16
CC	GO:0032589	neuron projection membrane	18/1221	55/24215	9.55629e-11	3.94484e-09	2.8072e-09	Akap5/Slc1a2/Kcnb1/Shisa9/Hpca/Thy1/Kcnc2/Gabra2/Kcnc3/Chrna7/Oprd1/Gabbr1/Gria1/Gabrg2/Oprm1/Tacr3/Cntnap2/Gabarapl1	18
BP	GO:0001764	neuron migration	32/1221	170/24215	9.78822e-11	4.01382e-09	2.85629e-09	Mef2c/Cntn2/Pax6/Fat3/Drd2/Satb2/Fgf13/Cdkl5/Nrg3/Foxg1/Astn1/Nsmf/Cck/Cdk5r2/Barhl2/Arx/Unc5d/Dcc/Reln/Lhx1/Fezf2/Dclk1/Ndnf/Barhl1/Cxcl12/Nrp1/Itga3/Lhx6/Scrt2/Kif20b/Aspm/Col3a1	32
BP	GO:0030799	regulation of cyclic nucleotide metabolic process	30/1221	153/24215	1.31781e-10	5.36835e-09	3.8202e-09	Akap5/Ptk2b/Gng7/Grm7/Hpca/Hrh3/Gnal/Drd2/Wfs1/Adcy2/Cap2/Gabbr1/Adcy1/Oprm1/Akap6/Npr3/Grm8/Crhr1/Htr1b/Lpar1/Adrb1/Pde2a/Fzd2/Sstr4/Adm/Adcyap1/Adra2a/Ptger3/Adgrg6/Galr1	30
BP	GO:0051339	regulation of lyase activity	20/1221	70/24215	1.40552e-10	5.68824e-09	4.04783e-09	Akap5/Gng7/Grm7/Hpca/Hrh3/Gnal/Drd2/Wfs1/Adcy2/Cap2/Gabbr1/Adcy1/Oprm1/Npr3/Crhr1/Adrb1/Adcyap1/Adgrg6/Phpt1/Galr1	20
BP	GO:0001508	action potential	28/1221	136/24215	1.64783e-10	6.62557e-09	4.71485e-09	Grin2b/Scn3a/Kcnb1/Scn3b/Cacnb2/Kcnc2/Fgf13/Rapgef4/Gpr88/Chrna7/Grin2a/Chrna4/Fgf12/Cacna1h/Gria1/Kcnma1/Ctnna3/Scn4b/Tacr1/Tac1/Nalcn/Kcna5/Cxadr/Dmd/Pawr/Clcn1/Scn9a/Kcnip1	28
BP	GO:0051272	positive regulation of cellular component movement	60/1221	492/24215	2.42612e-10	9.69197e-09	6.89694e-09	Ptk2b/Pak3/Cx3cl1/Pax6/Thy1/Dscam/Rapgef4/Pgr/Apc/Nsmf/Lbp/Trpv4/Camk1d/Bcl6/Dmtn/Myo5a/Angpt1/Reln/Cxcl14/Sema3c/Tacr1/Tac1/Tlr2/Lgals3/Tacr3/Cxcl12/Ccr2/Lpar1/Prkce/Nrp1/Pgf/Wnt7a/Itga3/Grb7/Glipr2/Pcsk5/C5ar1/Ptgs2/Itga2b/Adra2a/Il18/P2ry2/Icam1/Ptger3/Cemip/Cyp1b1/Fgr/Pawr/Gpld1/Lgr6/Atoh8/Phpt1/Aoc3/Insm1/Fbln1/Kif20b/Col1a1/Adam8/Sell/Acta2	60
CC	GO:0060076	excitatory synapse	15/1221	39/24215	2.54961e-10	1.00436e-08	7.14716e-09	Akap5/Neto1/Shank1/Rapgef4/Nlgn1/Nlgn3/Syt1/Elfn1/Lrrtm1/Gria1/Dlg4/Dgki/Itga3/Slc17a8/Slc17a6	15
BP	GO:0030809	negative regulation of nucleotide biosynthetic process	16/1221	45/24215	2.5628e-10	1.00436e-08	7.14716e-09	Akap5/Grm7/Hpca/Hrh3/Drd2/Gabbr1/Oprm1/Akap6/Npr3/Grm8/Htr1b/Lpar1/Pde2a/Adra2a/Ptger3/Galr1	16
BP	GO:1900372	negative regulation of purine nucleotide biosynthetic process	16/1221	45/24215	2.5628e-10	1.00436e-08	7.14716e-09	Akap5/Grm7/Hpca/Hrh3/Drd2/Gabbr1/Oprm1/Akap6/Npr3/Grm8/Htr1b/Lpar1/Pde2a/Adra2a/Ptger3/Galr1	16
MF	GO:0004970	ionotropic glutamate receptor activity	11/1221	19/24215	2.66641e-10	1.03839e-08	7.38934e-09	Grin2b/Ptk2b/Grin2a/Grik5/Grid1/Grik3/Gria1/Grin3a/Grid2/Grik1/Grin2d	11
CC	GO:0043195	terminal bouton	25/1221	114/24215	3.8179e-10	1.47753e-08	1.05143e-08	Grin2b/Erc2/Grm7/Kcnc2/Grm4/Sept5/Grin2a/Grik5/Cck/Syt1/Ptprn2/Gabrb3/Grik3/Pfn2/Sgip1/Kcnma1/Npy/Syn1/Syt2/Prss12/Vamp2/Cplx1/Calb2/Adcyap1/Grik1	25
BP	GO:0030818	negative regulation of cAMP biosynthetic process	15/1221	40/24215	3.88954e-10	1.4959e-08	1.06451e-08	Akap5/Grm7/Hrh3/Drd2/Gabbr1/Oprm1/Akap6/Npr3/Grm8/Htr1b/Lpar1/Pde2a/Adra2a/Ptger3/Galr1	15
BP	GO:1900371	regulation of purine nucleotide biosynthetic process	28/1221	141/24215	3.97985e-10	1.52119e-08	1.0825e-08	Akap5/Ptk2b/Gng7/Grm7/Hpca/Hrh3/Gnal/Drd2/Wfs1/Adcy2/Cap2/Gabbr1/Adcy1/Oprm1/Akap6/Npr3/Grm8/Crhr1/Htr1b/Lpar1/Adrb1/Pde2a/Adm/Adcyap1/Adra2a/Ptger3/Adgrg6/Galr1	28
CC	GO:0031256	leading edge membrane	27/1221	132/24215	4.06453e-10	1.54402e-08	1.09875e-08	Akap5/Slc1a2/Sntg1/Kcnb1/Shisa9/Hpca/Thy1/Kcnc2/Gabra2/Cdkl5/Cd44/Apc/Kcnc3/Chrna7/Trpv4/Oprd1/Gabbr1/Gria1/Gabrg2/Oprm1/Psd/Wwc1/Tacr3/Cntnap2/Gabarapl1/Fgr/Myo1g	27
CC	GO:0043198	dendritic shaft	19/1221	67/24215	4.67062e-10	1.76344e-08	1.25489e-08	Akap5/Grm5/Slc1a2/Prkar2b/Syngap1/Grm7/Zfp804a/Cnih3/Grm4/Kcna4/Cnih2/Epha4/Nlgn1/Chrna7/Gabbr1/Gria1/Grip2/Lpar1/Inpp5j	19
BP	GO:0030808	regulation of nucleotide biosynthetic process	28/1221	142/24215	4.72214e-10	1.77209e-08	1.26105e-08	Akap5/Ptk2b/Gng7/Grm7/Hpca/Hrh3/Gnal/Drd2/Wfs1/Adcy2/Cap2/Gabbr1/Adcy1/Oprm1/Akap6/Npr3/Grm8/Crhr1/Htr1b/Lpar1/Adrb1/Pde2a/Adm/Adcyap1/Adra2a/Ptger3/Adgrg6/Galr1	28
BP	GO:0070997	neuron death	50/1221	378/24215	4.76292e-10	1.77663e-08	1.26427e-08	Grin2b/Ptk2b/Mef2c/Kcnb1/Pak3/Syngap1/Grm7/En2/Ppp2r2b/Gabra5/Efnb2/Nsmf/Agap2/Chrna7/Wfs1/Grik5/Gabrb3/Hmox1/Hrk/Ptpn5/Angpt1/Kcnma1/Dcc/Vstm2l/Epha7/Mag/Pmaip1/Ndnf/Slc30a10/Tfap2b/Dlx1/Crhr1/Nefl/Barhl1/Pcp4/Grid2/Nrp1/Prkcg/Gpx1/Tgfb3/C5ar1/Pcsk9/Bcl2l11/Trp73/Il18/Pawr/Mdk/Isl1/Adam8/Clcf1	50
BP	GO:0031345	negative regulation of cell projection organization	32/1221	181/24215	5.21162e-10	1.93236e-08	1.37509e-08	Grin2b/Zfp365/Gfap/Syngap1/Fat3/Thy1/Fgf13/Efnb2/Tnr/Bcl11a/Epha4/Nlgn1/Ngef/Trpv4/Nlgn3/Pfn2/Slit1/Epha7/Mag/Xylt1/Rap1gap/Rap1gap2/Lpar1/Nrp1/Wnt3/Itga3/Inpp5j/Sema3g/Trpc5/Tnfrsf23/Vim/Lgals1	32
BP	GO:0051648	vesicle localization	35/1221	212/24215	5.6454e-10	2.08073e-08	1.48068e-08	Rasgrp1/Pcdh17/Rab27b/Cnih2/Nlgn1/Mobp/Stx1a/Syt5/Grik5/Syt6/Nlgn3/Cadps2/Syt1/Pfn2/Trim9/Myo5a/Doc2a/Sytl5/Sptbn2/Hap1/Syn1/Syt2/Syt17/Ahi1/Prepl/Shroom2/Myo5b/Vamp2/Rab27a/Cplx1/Stx11/Myrip/Doc2b/Rims3/Syt15	35
BP	GO:2000147	positive regulation of cell motility	58/1221	478/24215	5.87859e-10	2.15386e-08	1.53272e-08	Ptk2b/Pak3/Cx3cl1/Pax6/Thy1/Rapgef4/Pgr/Apc/Nsmf/Lbp/Trpv4/Camk1d/Dmtn/Myo5a/Angpt1/Reln/Cxcl14/Sema3c/Tacr1/Tac1/Tlr2/Lgals3/Tacr3/Cxcl12/Ccr2/Lpar1/Prkce/Nrp1/Pgf/Wnt7a/Itga3/Grb7/Glipr2/Pcsk5/C5ar1/Ptgs2/Itga2b/Adra2a/Il18/P2ry2/Icam1/Ptger3/Cemip/Cyp1b1/Fgr/Pawr/Gpld1/Lgr6/Atoh8/Phpt1/Aoc3/Insm1/Fbln1/Kif20b/Col1a1/Adam8/Sell/Acta2	58
BP	GO:0003018	vascular process in circulatory system	33/1221	192/24215	6.00203e-10	2.18615e-08	1.5557e-08	Chrm1/Cx3cl1/Trpv4/Npy1r/Chrm3/Angpt1/Pde3a/Kcnma1/Tacr1/Rgs2/Grip2/Kcna5/Htr1b/Adrb1/Pde2a/Htr1d/Adm/Gpx1/Htr2c/Ptgs2/Adra2c/Adra1b/Adcyap1/Adra2a/Il18/P2ry2/Icam1/Ptger3/Htr7/Htr1a/Oxtr/Hrh1/Acta2	33
BP	GO:0031279	regulation of cyclase activity	19/1221	68/24215	6.17723e-10	2.23681e-08	1.59175e-08	Akap5/Gng7/Grm7/Hpca/Hrh3/Gnal/Drd2/Wfs1/Adcy2/Cap2/Gabbr1/Adcy1/Oprm1/Npr3/Crhr1/Adrb1/Adcyap1/Adgrg6/Galr1	19
BP	GO:0006816	calcium ion transport	51/1221	394/24215	6.89256e-10	2.48132e-08	1.76574e-08	Grin2b/Camk2a/Akap5/Ptk2b/Cacnb2/Hpca/Il16/Thy1/Chd7/Drd2/Slc24a2/Cacnb1/Chrna7/Grin2a/Trpv4/Wfs1/Ryr3/P2ry12/Slc24a3/Tspan13/Oprd1/Slc25a23/Chrna4/Cacna1h/Myo5a/Trpc4/Cacng3/Hap1/Akap6/Crhr1/Nalcn/Cbarp/Grin3a/Lgals3/Cxcl12/Dmd/Prkce/Cacng8/Adrb1/Myb/Htr2c/Trpc5/Atp1b1/Ptgs2/Icam1/Ptger3/Cemip/Pawr/Stc2/Grin2d/Hrh1	51
BP	GO:0048638	regulation of developmental growth	48/1221	359/24215	7.3657e-10	2.63633e-08	1.87605e-08	Mef2c/Chd7/Drd2/Fgf13/Dscam/Cdkl5/Cpne6/Tnr/Bcl11a/Zfpm2/Syt1/Plxna4/Npy1r/Cpne5/Slit1/Barhl2/Efna5/Arx/Epha7/Mag/Map1b/Meis1/Akap6/Syt2/Syt17/Cited2/Wwc1/Pim1/Myo5b/Cxcl12/Cxadr/Adrb1/Nrp1/Atp8a2/Wnt3/Sfrp1/Omg/Sema3g/Pi16/C3/Trpc5/Dusp10/Bcl2l11/Trp73/Hopx/Stc2/Cdk1/Nrk	48
BP	GO:0070838	divalent metal ion transport	55/1221	444/24215	7.68019e-10	2.73309e-08	1.9449e-08	Grin2b/Camk2a/Akap5/Ptk2b/Cacnb2/Hpca/Il16/Thy1/Chd7/Drd2/Slc24a2/Cacnb1/Chrna7/Grin2a/Trpv4/Wfs1/Ryr3/Tusc3/P2ry12/Slc24a3/Tspan13/Oprd1/Slc25a23/Chrna4/Cacna1h/Myo5a/Slc39a8/Trpc4/Cacng3/Hap1/Akap6/Slc30a10/Crhr1/Nalcn/Slc30a3/Cbarp/Grin3a/Lgals3/Cxcl12/Dmd/Prkce/Cacng8/Adrb1/Myb/Htr2c/Trpc5/Atp1b1/Ptgs2/Icam1/Ptger3/Cemip/Pawr/Stc2/Grin2d/Hrh1	55
BP	GO:0001662	behavioral fear response	16/1221	48/24215	7.74318e-10	2.73976e-08	1.94965e-08	Grin2b/Kalrn/Mef2c/Gng7/Grm7/Pde8b/Gabra5/Cck/Nr2e1/Lypd1/Neurod2/Penk/Htr2c/Adcyap1/Htr1a/Mdk	16
BP	GO:0010469	regulation of receptor activity	26/1221	127/24215	8.37493e-10	2.94645e-08	2.09674e-08	Ptk2b/Neto1/Mef2c/Shisa9/Cnih3/Rasgrf2/Cnih2/Shank1/Nlgn1/Nlgn3/Grem2/Arc/Chrna4/Anxa2/Dlg4/Myo5a/Oprm1/Reln/Cacng3/Hap1/Akap6/Dmd/Cacng8/Pcsk9/Adra2c/Adra2a	26
MF	GO:0003779	actin binding	51/1221	397/24215	9.00169e-10	3.14906e-08	2.24092e-08	Akap5/Phactr1/Sntg1/Cacnb2/Hpca/Mybpc3/Cobl/Enc1/Actn2/Sipa1l1/Capg/Mobp/Epb41/Trpv4/Tln2/Arc/Anln/Wasf1/Cap2/Pfn2/Impact/Fhod3/Wipf3/Actr3b/Dmtn/Myo5a/Kcnma1/Ctnna3/Map1b/Add2/Ablim3/Flnc/Mybpc1/Spta1/Shroom2/Ermn/Myo5b/Dmd/Zfp185/Prkce/Shroom3/Slc4a1/Klhl1/Trpc5/Myrip/Pawr/Ncald/Coro6/Myo1g/Myom1/Tagln	51
BP	GO:0051963	regulation of synapse assembly	22/1221	93/24215	9.29258e-10	3.23257e-08	2.30034e-08	Cbln1/Mef2c/Lrrtm4/Lingo2/Slitrk5/Slitrk3/Adgrb1/Nlgn1/Nlgn3/Lrrn3/Lrtm2/Il1rapl1/Lrrtm1/Efna5/Clstn2/Epha7/Cbln2/Tlr2/Flrt3/Grid2/Wnt7a/Oxtr	22
BP	GO:0106027	neuron projection organization	21/1221	85/24215	9.48465e-10	3.28095e-08	2.33477e-08	Grin2b/Kalrn/Zfp365/Pak3/Epha5/Zfp804a/Shank1/Epha4/Sipa1l1/Nlgn1/Ngef/Chrna7/Nlgn3/Arc/Dlg4/Reln/Myo5b/Wnt7a/Itga3/Itpka/Atp1a3	21
BP	GO:0030072	peptide hormone secretion	39/1221	259/24215	9.58889e-10	3.29858e-08	2.34732e-08	Neurod1/Kalrn/Kcnb1/Ildr2/Epha5/Pax6/Pde8b/Adcy5/Chd7/Drd2/Rapgef4/Dio2/Trpv4/Nov/Ptprn2/Gabbr1/Efna5/Rasl10b/Myo5a/Gpr27/Pde1c/Tfap2b/Crhr1/Prkce/Anxa1/Cplx1/Ptprn/Vgf/Sfrp1/Htr2c/Myrip/Adcyap1/Adra2a/Doc2b/Ptger3/Gpld1/Phpt1/Isl1/Clcf1	39
BP	GO:0072511	divalent inorganic cation transport	55/1221	447/24215	9.84374e-10	3.36754e-08	2.39639e-08	Grin2b/Camk2a/Akap5/Ptk2b/Cacnb2/Hpca/Il16/Thy1/Chd7/Drd2/Slc24a2/Cacnb1/Chrna7/Grin2a/Trpv4/Wfs1/Ryr3/Tusc3/P2ry12/Slc24a3/Tspan13/Oprd1/Slc25a23/Chrna4/Cacna1h/Myo5a/Slc39a8/Trpc4/Cacng3/Hap1/Akap6/Slc30a10/Crhr1/Nalcn/Slc30a3/Cbarp/Grin3a/Lgals3/Cxcl12/Dmd/Prkce/Cacng8/Adrb1/Myb/Htr2c/Trpc5/Atp1b1/Ptgs2/Icam1/Ptger3/Cemip/Pawr/Stc2/Grin2d/Hrh1	55
BP	GO:0030335	positive regulation of cell migration	56/1221	460/24215	1.03092e-09	3.50741e-08	2.49592e-08	Ptk2b/Pak3/Cx3cl1/Pax6/Thy1/Rapgef4/Pgr/Apc/Nsmf/Lbp/Trpv4/Camk1d/Dmtn/Myo5a/Angpt1/Reln/Cxcl14/Sema3c/Tacr1/Tac1/Tlr2/Lgals3/Cxcl12/Ccr2/Lpar1/Prkce/Nrp1/Pgf/Wnt7a/Itga3/Grb7/Glipr2/Pcsk5/C5ar1/Ptgs2/Itga2b/Adra2a/Il18/P2ry2/Icam1/Ptger3/Cemip/Cyp1b1/Fgr/Pawr/Gpld1/Lgr6/Atoh8/Aoc3/Insm1/Fbln1/Kif20b/Col1a1/Adam8/Sell/Acta2	56
MF	GO:0015081	sodium ion transmembrane transporter activity	28/1221	147/24215	1.08285e-09	3.66393e-08	2.6073e-08	Slc1a2/Scn3a/Scn3b/Slc1a1/Slc24a2/Slc6a5/Grik5/Slc24a3/Slc4a8/Slc4a10/Grik3/Cacna1h/Slc5a7/Asic4/Scn4b/Slc6a7/Nalcn/Slc5a5/Slc6a20a/Slc13a1/Slc4a1/Slc13a3/Atp1b1/Slc6a9/Atp1a3/Grik1/Slc6a11/Scn9a	28
BP	GO:0002209	behavioral defense response	16/1221	49/24215	1.09611e-09	3.68866e-08	2.6249e-08	Grin2b/Kalrn/Mef2c/Gng7/Grm7/Pde8b/Gabra5/Cck/Nr2e1/Lypd1/Neurod2/Penk/Htr2c/Adcyap1/Htr1a/Mdk	16
BP	GO:0099504	synaptic vesicle cycle	25/1221	121/24215	1.44041e-09	4.82109e-08	3.43076e-08	Pcdh17/Nlgn1/Stx1a/Syt5/Grik5/Syt6/Nlgn3/Cadps2/Syt1/Pfn2/Trim9/Doc2a/Sytl5/Sptbn2/Syn1/Syt2/Syt17/Prepl/Vamp2/Cplx1/Stx11/Doc2b/Rims3/Slc17a6/Syt15	25
CC	GO:0044304	main axon	20/1221	79/24215	1.49194e-09	4.9667e-08	3.53438e-08	Lrrc7/Slc1a2/Cntn2/Kcnq3/Thy1/Kcnc2/Kcnc3/Chrna7/Dlg2/Cck/Gabbr1/Kcnab2/Dlg4/Dagla/Mag/Map1b/Kcnab1/Ermn/Cntnap2/Kcnq2	20
BP	GO:0048168	regulation of neuronal synaptic plasticity	18/1221	64/24215	1.55062e-09	5.13445e-08	3.65375e-08	Grin2b/Camk2a/Kalrn/Grm5/Neto1/Shisa7/Syngap1/Shisa9/Cntn2/Drd2/Nsmf/Shisa8/Grin2a/Dlg4/Syn1/Ncdn/Vgf/Grik1	18
BP	GO:0048588	developmental cell growth	35/1221	220/24215	1.56676e-09	5.1603e-08	3.67214e-08	Cobl/Fgf13/Dscam/Cdkl5/Cpne6/Tnr/Bcl11a/Nlgn3/Lhx2/Wasf1/Syt1/Plxna4/Cpne5/Slit1/Impact/Barhl2/Efna5/Epha7/Mag/Map1b/Akap6/Syt2/Dclk1/Ddr1/Syt17/Flrt3/Myo5b/Cxcl12/Adrb1/Nrp1/Wnt3/Omg/Sema3g/Pi16/Trpc5	35
BP	GO:0072503	cellular divalent inorganic cation homeostasis	54/1221	443/24215	1.95792e-09	6.4145e-08	4.56465e-08	Grin2b/Akap5/Ptk2b/Hrh3/Adcy5/Thy1/Chd7/Drd2/Slc24a2/Chrna7/Grin2a/Trpv4/Wfs1/Ryr3/Slc24a3/Npy1r/Slc25a23/Gpr12/Dlg4/Myo5a/Slc39a8/Trpc4/Tmem178/Oprm1/Hap1/Akap6/Tacr1/Slc30a10/Tac1/Crhr1/Slc30a3/Kcna5/Lpar1/Dmd/Prkce/Fzd2/Adm/Htr2c/C5ar1/Calb2/Trpc5/Trhr/Atp1b1/Adra1b/Adcyap1/P2ry2/Atp13a5/Ptger3/Cemip/Pawr/Oxtr/Stc2/Grin2d/Galr1	54
BP	GO:2000311	regulation of AMPA receptor activity	11/1221	22/24215	2.16282e-09	7.0485e-08	5.01581e-08	Mef2c/Shisa9/Cnih3/Cnih2/Shank1/Nlgn1/Nlgn3/Arc/Reln/Cacng3/Cacng8	11
BP	GO:0010977	negative regulation of neuron projection development	28/1221	152/24215	2.38651e-09	7.73679e-08	5.50561e-08	Zfp365/Gfap/Syngap1/Fat3/Thy1/Fgf13/Efnb2/Tnr/Bcl11a/Epha4/Nlgn1/Ngef/Trpv4/Nlgn3/Slit1/Epha7/Mag/Xylt1/Rap1gap2/Lpar1/Nrp1/Wnt3/Inpp5j/Sema3g/Trpc5/Tnfrsf23/Vim/Lgals1	28
BP	GO:1903532	positive regulation of secretion by cell	52/1221	422/24215	2.67883e-09	8.63923e-08	6.1478e-08	Grin2b/Rasgrp1/Kcnb1/Exph5/Pax6/Drd2/Rab27b/Oprk1/Rapgef4/Sept5/Sox11/Nlgn1/Trpv4/Stx1a/Cck/Cadps2/Syt1/Chrna4/Cdk5r2/Cacna1h/Gabbr1/Rasl10b/Ncs1/Gpr27/Tacr1/Tac1/Crhr1/Tlr2/Lgals3/Pcp4/Tlr8/Myo5b/Cxcl12/Mmp12/Prkce/Adrb1/Rab27a/Tgfb3/Htr2c/Myrip/Bmp6/Syt10/Adcyap1/Doc2b/Fgr/Gpld1/Oxtr/Phpt1/Myom1/Isl1/Clcf1/Galr1	52
CC	GO:0032590	dendrite membrane	13/1221	33/24215	2.84922e-09	9.14113e-08	6.50496e-08	Akap5/Kcnb1/Shisa9/Hpca/Thy1/Gabra2/Kcnc3/Oprd1/Gria1/Gabrg2/Oprm1/Tacr3/Gabarapl1	13
MF	GO:0016247	channel regulator activity	25/1221	125/24215	2.93261e-09	9.36016e-08	6.66082e-08	Kcnip2/Hpcal4/Scn3b/Grm7/Cacnb2/Cnih3/Fgf13/Cnih2/Grm3/Chrna7/Stx1a/Tspan13/Fgf12/Kcnab2/Cacng3/Scn4b/Fxyd7/Kcnab1/Kcna5/Cacng8/Dpp10/Pcsk9/Gpld1/Phpt1/Kcnip1	25
BP	GO:0097061	dendritic spine organization	20/1221	82/24215	3.02354e-09	9.60091e-08	6.83215e-08	Grin2b/Kalrn/Zfp365/Pak3/Epha5/Zfp804a/Shank1/Epha4/Sipa1l1/Nlgn1/Ngef/Chrna7/Nlgn3/Arc/Dlg4/Reln/Myo5b/Wnt7a/Itga3/Itpka	20
BP	GO:0051952	regulation of amine transport	22/1221	99/24215	3.2867e-09	1.03833e-07	7.38889e-08	Grin2b/Kcnb1/Grm7/Hrh3/Drd2/Oprk1/Chrna7/Stx1a/Cck/P2ry12/Syt1/Chrna4/Gabbr1/Rab3b/Crhr1/Pcp4/Htr1b/Cxcl12/Htr2c/Ptger3/Grik1/Oxtr	22
BP	GO:0098742	cell-cell adhesion via plasma-membrane adhesion molecules	29/1221	164/24215	3.32231e-09	1.04425e-07	7.43103e-08	Cbln1/Fat2/Alcam/Cx3cl1/Tenm3/Fat3/Pcdh10/Cadm2/Mmp24/Nlgn1/Pcdh19/Kifap3/Tenm2/Tenm4/Il1rapl1/Cdh6/Unc5d/Clstn2/Cdh12/Mag/Pcdh8/Flrt3/Cxadr/Grid2/Tenm1/Cdh9/Itgal/Tnfaip3/Lgals1	29
BP	GO:0051650	establishment of vesicle localization	32/1221	195/24215	3.5698e-09	1.11637e-07	7.94427e-08	Rasgrp1/Rab27b/Cnih2/Nlgn1/Mobp/Stx1a/Syt5/Grik5/Syt6/Nlgn3/Cadps2/Syt1/Pfn2/Trim9/Myo5a/Doc2a/Sytl5/Sptbn2/Hap1/Syt2/Syt17/Ahi1/Prepl/Shroom2/Vamp2/Rab27a/Cplx1/Stx11/Myrip/Doc2b/Rims3/Syt15	32
BP	GO:0051965	positive regulation of synapse assembly	19/1221	75/24215	3.77575e-09	1.17485e-07	8.36038e-08	Cbln1/Lrrtm4/Lingo2/Slitrk5/Slitrk3/Adgrb1/Nlgn1/Nlgn3/Lrrn3/Lrtm2/Il1rapl1/Lrrtm1/Efna5/Clstn2/Cbln2/Flrt3/Grid2/Wnt7a/Oxtr	19
BP	GO:0050805	negative regulation of synaptic transmission	20/1221	83/24215	3.79614e-09	1.17528e-07	8.36349e-08	Cbln1/Ptk2b/Kcnb1/Pcdh17/Drd2/Slc24a2/Rapgef4/Tnr/Nlgn3/Grik3/Gabbr1/Gria1/Sorcs3/Dgki/Htr1b/Grid2/Ptgs2/Bche/Grik1/Grid2ip	20
BP	GO:1900542	regulation of purine nucleotide metabolic process	34/1221	217/24215	4.00173e-09	1.23277e-07	8.77258e-08	Akap5/Ptk2b/Gng7/Grm7/Hpca/Hrh3/Gnal/Drd2/Wfs1/Adcy2/Cap2/Slc25a23/Gabbr1/Adcy1/Oprm1/Akap6/Npr3/Grm8/Crhr1/Ier3/Prkaa2/Htr1b/Lpar1/Adrb1/Pde2a/Fzd2/Sstr4/Adm/Adcyap1/Adra2a/Ptger3/Adgrg6/Cdk1/Galr1	34
BP	GO:0051047	positive regulation of secretion	54/1221	453/24215	4.33187e-09	1.32787e-07	9.44929e-08	Grin2b/Rasgrp1/Kcnb1/Exph5/Pax6/Drd2/Rab27b/Oprk1/Rapgef4/Sept5/Sox11/Nlgn1/Trpv4/Stx1a/Cck/Cadps2/Syt1/Chrna4/Cdk5r2/Cacna1h/Gabbr1/Rasl10b/Ncs1/Gpr27/Tacr1/Tac1/Crhr1/Tlr2/Lgals3/Pcp4/Tlr8/Myo5b/Cxcl12/Mmp12/Prkce/Adrb1/Rab27a/Tgfb3/Htr2c/Myrip/Bmp6/Syt10/Adcyap1/Doc2b/P2ry2/Fgr/Grik1/Gpld1/Oxtr/Phpt1/Myom1/Isl1/Clcf1/Galr1	54
BP	GO:0072507	divalent inorganic cation homeostasis	55/1221	466/24215	4.44715e-09	1.35649e-07	9.65297e-08	Grin2b/Akap5/Ptk2b/Hrh3/Adcy5/Thy1/Chd7/Drd2/Slc24a2/Chrna7/Grin2a/Trpv4/Wfs1/Ryr3/Slc24a3/Npy1r/Slc25a23/Gpr12/Dlg4/Myo5a/Slc39a8/Trpc4/Tmem178/Oprm1/Hap1/Akap6/Tacr1/Slc30a10/Tfap2b/Tac1/Crhr1/Slc30a3/Kcna5/Lpar1/Dmd/Prkce/Fzd2/Adm/Htr2c/C5ar1/Calb2/Trpc5/Trhr/Atp1b1/Adra1b/Adcyap1/P2ry2/Atp13a5/Ptger3/Cemip/Pawr/Oxtr/Stc2/Grin2d/Galr1	55
BP	GO:1900543	negative regulation of purine nucleotide metabolic process	18/1221	68/24215	4.52581e-09	1.37372e-07	9.77557e-08	Akap5/Grm7/Hpca/Hrh3/Drd2/Gabbr1/Oprm1/Akap6/Npr3/Grm8/Ier3/Htr1b/Lpar1/Pde2a/Sstr4/Adra2a/Ptger3/Galr1	18
CC	GO:0030672	synaptic vesicle membrane	19/1221	76/24215	4.7981e-09	1.44223e-07	1.02631e-07	Drd2/Rab27b/Gabra2/Tmem163/Calm1/Stx1a/Syt5/Syt1/Ptprn2/Gad2/Syngr3/Atp6v1g2/Rab3b/Syn1/Syt2/Slc30a3/Vamp2/Slc17a8/Slc17a6	19
CC	GO:0099501	exocytic vesicle membrane	19/1221	76/24215	4.7981e-09	1.44223e-07	1.02631e-07	Drd2/Rab27b/Gabra2/Tmem163/Calm1/Stx1a/Syt5/Syt1/Ptprn2/Gad2/Syngr3/Atp6v1g2/Rab3b/Syn1/Syt2/Slc30a3/Vamp2/Slc17a8/Slc17a6	19
BP	GO:0035296	regulation of tube diameter	28/1221	157/24215	5.0695e-09	1.50915e-07	1.07393e-07	Chrm1/Cx3cl1/Npy1r/Chrm3/Kcnma1/Tacr1/Rgs2/Grip2/Kcna5/Htr1b/Adrb1/Htr1d/Adm/Gpx1/Htr2c/Ptgs2/Adra2c/Adra1b/Adcyap1/Adra2a/P2ry2/Icam1/Ptger3/Htr7/Htr1a/Oxtr/Hrh1/Acta2	28
BP	GO:0097746	regulation of blood vessel diameter	28/1221	157/24215	5.0695e-09	1.50915e-07	1.07393e-07	Chrm1/Cx3cl1/Npy1r/Chrm3/Kcnma1/Tacr1/Rgs2/Grip2/Kcna5/Htr1b/Adrb1/Htr1d/Adm/Gpx1/Htr2c/Ptgs2/Adra2c/Adra1b/Adcyap1/Adra2a/P2ry2/Icam1/Ptger3/Htr7/Htr1a/Oxtr/Hrh1/Acta2	28
BP	GO:0015844	monoamine transport	21/1221	93/24215	5.48657e-09	1.62549e-07	1.15673e-07	Kcnb1/Hrh3/Drd2/Oprk1/Chrna7/Stx1a/P2ry12/Syt1/Chrna4/Gabbr1/Rab3b/Crhr1/Lgals3/Pcp4/Htr1b/Cxcl12/Ptger3/Htr7/Htr1a/Oxtr/Slc22a3	21
BP	GO:0006874	cellular calcium ion homeostasis	51/1221	419/24215	5.77831e-09	1.70377e-07	1.21243e-07	Grin2b/Akap5/Ptk2b/Hrh3/Adcy5/Thy1/Chd7/Drd2/Slc24a2/Chrna7/Grin2a/Trpv4/Wfs1/Ryr3/Slc24a3/Npy1r/Slc25a23/Gpr12/Dlg4/Myo5a/Trpc4/Tmem178/Oprm1/Hap1/Akap6/Tacr1/Tac1/Crhr1/Kcna5/Lpar1/Dmd/Prkce/Fzd2/Adm/Htr2c/C5ar1/Calb2/Trpc5/Trhr/Atp1b1/Adra1b/Adcyap1/P2ry2/Atp13a5/Ptger3/Cemip/Pawr/Oxtr/Stc2/Grin2d/Galr1	51
BP	GO:0045980	negative regulation of nucleotide metabolic process	18/1221	69/24215	5.83642e-09	1.71275e-07	1.21882e-07	Akap5/Grm7/Hpca/Hrh3/Drd2/Gabbr1/Oprm1/Akap6/Npr3/Grm8/Ier3/Htr1b/Lpar1/Pde2a/Sstr4/Adra2a/Ptger3/Galr1	18
BP	GO:0032535	regulation of cellular component size	45/1221	346/24215	5.96542e-09	1.74235e-07	1.23988e-07	Ptk2b/Pak3/Cntn2/Fgf13/Actn2/Dscam/Cdkl5/Tnr/Bcl11a/Capg/Wnt7b/Wasf1/Plxna4/Pfn2/Slit1/Fhod3/Barhl2/Efna5/Actr3b/Dmtn/Kcnma1/Epha7/Mag/Map1b/Rab3b/Add2/Prkg2/Tlr2/Rap1gap2/Nefl/Nefm/Spta1/Shroom2/Myo5b/Cxcl12/Prkce/Nrp1/Wnt7a/Wnt3/Omg/Sema3g/Magel2/Trpc5/Trp73/Icam1	45
MF	GO:0015171	amino acid transmembrane transporter activity	19/1221	77/24215	6.07103e-09	1.76487e-07	1.25591e-07	Slc1a2/Slc1a1/Slc6a5/Serinc2/Slc6a7/Slc43a1/Slc7a4/Slc38a2/Slc6a20a/Slc7a10/Slc13a3/Slc17a8/Slc16a10/Slc6a9/Slc6a11/Slc7a7/Slc7a3/Slc38a11/Slc17a6	19
BP	GO:0050806	positive regulation of synaptic transmission	42/1221	311/24215	6.27333e-09	1.81516e-07	1.2917e-07	Grin2b/Kalrn/Ptk2b/Neto1/Nrgn/Gfap/Drd2/Rasgrf2/Slc24a2/Shank1/Tnr/Epha4/Nlgn1/Chrna7/Grin2a/Stx1a/Nlgn3/Arc/Syt1/Lrrtm1/Nr2e1/Gria1/Ptpn5/Dlg4/Ncs1/Clstn2/Reln/Hap1/Rab3b/Tacr1/Tac1/Crhr1/Vamp2/Prkce/Adrb1/Wnt7a/Htr2c/Ptgs2/Adcyap1/Htr7/Grik1/Oxtr	42
BP	GO:0055074	calcium ion homeostasis	52/1221	434/24215	7.03843e-09	2.02707e-07	1.44249e-07	Grin2b/Akap5/Ptk2b/Hrh3/Adcy5/Thy1/Chd7/Drd2/Slc24a2/Chrna7/Grin2a/Trpv4/Wfs1/Ryr3/Slc24a3/Npy1r/Slc25a23/Gpr12/Dlg4/Myo5a/Trpc4/Tmem178/Oprm1/Hap1/Akap6/Tacr1/Tfap2b/Tac1/Crhr1/Kcna5/Lpar1/Dmd/Prkce/Fzd2/Adm/Htr2c/C5ar1/Calb2/Trpc5/Trhr/Atp1b1/Adra1b/Adcyap1/P2ry2/Atp13a5/Ptger3/Cemip/Pawr/Oxtr/Stc2/Grin2d/Galr1	52
BP	GO:0015837	amine transport	22/1221	103/24215	7.20013e-09	2.06404e-07	1.4688e-07	Grin2b/Kcnb1/Grm7/Hrh3/Drd2/Oprk1/Chrna7/Stx1a/Cck/P2ry12/Syt1/Chrna4/Gabbr1/Rab3b/Crhr1/Pcp4/Htr1b/Cxcl12/Htr2c/Ptger3/Grik1/Oxtr	22
BP	GO:0072001	renal system development	40/1221	290/24215	7.83201e-09	2.23483e-07	1.59034e-07	Basp1/Mef2c/Rarb/Fras1/Efnb2/Cd44/Apc/Epha4/Wfs1/Gcnt4/Wnt7b/Dact2/Irx2/Angpt1/Ptpro/Epha7/Irx3/Lhx1/Itgb4/Tfap2b/Dchs2/Ahi1/Irx1/Angpt2/Nrp1/Odc1/Pgf/Emx2/Sfrp1/Itga3/Bmper/Pcsk5/Anxa4/Enpep/Pcsk9/Bcl2l11/Bmp6/Timeless/Cenpf/Lgr5	40
BP	GO:0006140	regulation of nucleotide metabolic process	34/1221	224/24215	9.16277e-09	2.60256e-07	1.85202e-07	Akap5/Ptk2b/Gng7/Grm7/Hpca/Hrh3/Gnal/Drd2/Wfs1/Adcy2/Cap2/Slc25a23/Gabbr1/Adcy1/Oprm1/Akap6/Npr3/Grm8/Crhr1/Ier3/Prkaa2/Htr1b/Lpar1/Adrb1/Pde2a/Fzd2/Sstr4/Adm/Adcyap1/Adra2a/Ptger3/Adgrg6/Cdk1/Galr1	34
BP	GO:0051656	establishment of organelle localization	49/1221	400/24215	9.31352e-09	2.6333e-07	1.8739e-07	Rasgrp1/Pax6/Rab27b/Cdk5rap2/Cnih2/Nlgn1/Mobp/Stx1a/Syt5/Grik5/Syt6/Nlgn3/Cadps2/Syt1/Hmox1/Pfn2/Slit1/Trim9/Myo5a/Doc2a/Sytl5/Sptbn2/Map1b/Hap1/Syt2/Syt17/Uchl1/Crhr1/Nefl/Ahi1/Prepl/Shroom2/Vamp2/Rab27a/Cplx1/Stx11/Cdt1/Spag5/Myrip/Doc2b/Fgr/Cenpf/Insc/Fam83d/Rims3/Nusap1/Nefh/Cenpe/Syt15	49
BP	GO:0042310	vasoconstriction	21/1221	96/24215	1.00461e-08	2.82752e-07	2.01211e-07	Chrm1/Cx3cl1/Npy1r/Chrm3/Tacr1/Grip2/Kcna5/Htr1b/Htr1d/Adm/Htr2c/Ptgs2/Adra2c/Adra1b/Icam1/Ptger3/Htr7/Htr1a/Oxtr/Hrh1/Acta2	21
MF	GO:0008227	G-protein coupled amine receptor activity	17/1221	64/24215	1.14473e-08	3.20731e-07	2.28237e-07	Chrm1/Hrh3/Htr5a/Chrm4/Chrm3/Gpr101/Htr1b/Adrb1/Htr1d/Htr2c/Adra2c/Adra1b/Adra2a/Chrm2/Htr7/Htr1a/Hrh1	17
BP	GO:0007214	gamma-aminobutyric acid signaling pathway	11/1221	25/24215	1.18785e-08	3.31314e-07	2.35768e-07	Phf24/Gabra3/Gabrg3/Gabra5/Gabra6/Gabra2/Gabrb3/Gabrg1/Gabbr1/Gabrg2/Gabrb1	11
MF	GO:0030276	clathrin binding	16/1221	57/24215	1.29392e-08	3.57676e-07	2.54527e-07	Syt16/Nsg2/Syt5/Syt6/Syt1/Doc2a/Sytl5/Syt2/Syt17/Caly/Trpc5/Syt10/Doc2b/Cemip/Ncald/Syt15	16
BP	GO:0050433	regulation of catecholamine secretion	16/1221	57/24215	1.29392e-08	3.57676e-07	2.54527e-07	Kcnb1/Hrh3/Drd2/Oprk1/Chrna7/Stx1a/P2ry12/Syt1/Chrna4/Gabbr1/Crhr1/Pcp4/Htr1b/Cxcl12/Ptger3/Oxtr	16
BP	GO:0009611	response to wounding	53/1221	455/24215	1.33141e-08	3.66405e-07	2.60739e-07	Slc1a2/Gfap/Cx3cl1/Ajap1/F5/Cd44/Tnr/Epha4/Grin2a/Nov/P2ry12/Cd109/Adamts18/Fzd7/Hmox1/Anxa2/Dmtn/Serping1/Xylt1/Thbd/Ndnf/Ddr1/Itgb4/Nefl/Flrt3/Ccr2/Cxadr/Mmp12/Prkce/Anxa1/Adrb1/Rab27a/Wnt7a/Adm/Omg/Myof/Gpx1/Scara5/C3/Dusp10/Adra2c/Itga2b/Adra2a/Ptger3/Hopx/Lgr6/Mdk/Fbln1/Tnfaip3/Col1a1/Nefh/Col3a1/Acta2	53
BP	GO:0060560	developmental growth involved in morphogenesis	35/1221	240/24215	1.59644e-08	4.37397e-07	3.11258e-07	Cobl/Fgf13/Dscam/Cdkl5/Cpne6/Tnr/Bcl11a/Nlgn3/Wnt7b/Lhx2/Wasf1/Syt1/Plxna4/Cpne5/Slit1/Impact/Barhl2/Efna5/Epha7/Mag/Map1b/Lhx1/Syt2/Dclk1/Ddr1/Syt17/Flrt3/Myo5b/Cxcl12/Nrp1/Wnt3/Sfrp1/Omg/Sema3g/Trpc5	35
CC	GO:0030426	growth cone	30/1221	186/24215	1.64425e-08	4.48512e-07	3.19167e-07	Ptk2b/Erc2/Zfp804a/Cobl/Thy1/Kif5a/Boc/Fgf13/Dscam/Cdkl5/Rapgef4/Nrsn1/Apc/Epha4/Calm1/Chrna7/Trpv4/Lrrtm1/Dcc/Map1b/Hap1/Cbarp/Nefl/Flrt3/Cxadr/Nrp1/Itga3/Inpp5j/Trpc5/Otx2	30
CC	GO:0017146	NMDA selective glutamate receptor complex	8/1221	12/24215	1.68691e-08	4.58128e-07	3.2601e-07	Grin2b/Ptk2b/Shank1/Nlgn1/Grin2a/Grin3a/Dlgap3/Grin2d	8
BP	GO:0097479	synaptic vesicle localization	25/1221	136/24215	1.7709e-08	4.7884e-07	3.40749e-07	Pcdh17/Cnih2/Nlgn1/Stx1a/Syt5/Grik5/Syt6/Nlgn3/Cadps2/Syt1/Pfn2/Trim9/Doc2a/Sytl5/Sptbn2/Syn1/Syt2/Syt17/Prepl/Vamp2/Cplx1/Stx11/Doc2b/Rims3/Syt15	25
BP	GO:0043524	negative regulation of neuron apoptotic process	28/1221	166/24215	1.80756e-08	4.86627e-07	3.46291e-07	Ptk2b/Mef2c/Syngap1/En2/Gabra5/Agap2/Wfs1/Gabrb3/Hmox1/Angpt1/Vstm2l/Mag/Ndnf/Slc30a10/Tfap2b/Dlx1/Nefl/Barhl1/Pcp4/Nrp1/Prkcg/Tgfb3/C5ar1/Trp73/Mdk/Isl1/Adam8/Clcf1	28
BP	GO:0042063	gliogenesis	39/1221	287/24215	1.82394e-08	4.8891e-07	3.47916e-07	Zfp365/Gfap/Cntn2/Pax6/Ppp3r1/Mmp24/Foxg1/Epha4/Sox11/Mboat7/Nlgn3/Nfix/P2ry12/Tenm4/Atxn1/Cdk5r2/Nr2e1/Fa2h/Trpc4/Mag/Reln/Ror1/Dlx1/Tlr2/Rnf112/Pou3f1/Ccr2/Dmd/Omg/Dusp10/Trp73/Adcyap1/Adgrg6/Vim/Otx2/Mycn/Lrp2/Apcdd1/Clcf1	39
CC	GO:0031225	anchored component of membrane	28/1221	167/24215	2.06877e-08	5.52148e-07	3.92916e-07	Cntn2/Mdga2/Thy1/Rab27b/Gfra2/Gpc5/Sprn/Cntn4/Efna3/Cntn3/Cd109/Gad2/Cntn5/Efna5/Cntn6/Alpl/Lypd6/Rab3b/Syn1/Lypd1/Bst1/Lypd6b/Cd55/Ly6a/Ncam2/Omg/Art3/Tnfrsf23	28
BP	GO:0021543	pallium development	26/1221	147/24215	2.11987e-08	5.63357e-07	4.00893e-07	Neurod1/Epha5/Pax6/Fgf13/Foxg1/Mboat7/Lhx2/Cdk5r2/Neurod6/Nr2e1/Arx/Zbtb18/Reln/Fezf2/Bhlhe22/Dlx1/Alk/Nrp1/Emx2/Trp73/Lhx6/Mfsd2a/Mdk/Eomes/Aspm/Col3a1	26
BP	GO:0050880	regulation of blood vessel size	28/1221	168/24215	2.3649e-08	6.25789e-07	4.4532e-07	Chrm1/Cx3cl1/Npy1r/Chrm3/Kcnma1/Tacr1/Rgs2/Grip2/Kcna5/Htr1b/Adrb1/Htr1d/Adm/Gpx1/Htr2c/Ptgs2/Adra2c/Adra1b/Adcyap1/Adra2a/P2ry2/Icam1/Ptger3/Htr7/Htr1a/Oxtr/Hrh1/Acta2	28
BP	GO:0051937	catecholamine transport	18/1221	75/24215	2.42907e-08	6.40035e-07	4.55458e-07	Kcnb1/Hrh3/Drd2/Oprk1/Chrna7/Stx1a/P2ry12/Syt1/Chrna4/Gabbr1/Rab3b/Crhr1/Pcp4/Htr1b/Cxcl12/Ptger3/Oxtr/Slc22a3	18
BP	GO:0035150	regulation of tube size	28/1221	169/24215	2.70023e-08	7.08467e-07	5.04156e-07	Chrm1/Cx3cl1/Npy1r/Chrm3/Kcnma1/Tacr1/Rgs2/Grip2/Kcna5/Htr1b/Adrb1/Htr1d/Adm/Gpx1/Htr2c/Ptgs2/Adra2c/Adra1b/Adcyap1/Adra2a/P2ry2/Icam1/Ptger3/Htr7/Htr1a/Oxtr/Hrh1/Acta2	28
BP	GO:0051480	regulation of cytosolic calcium ion concentration	42/1221	327/24215	2.74018e-08	7.15915e-07	5.09456e-07	Grin2b/Akap5/Ptk2b/Hrh3/Adcy5/Thy1/Chd7/Drd2/Grin2a/Trpv4/Ryr3/Npy1r/Dlg4/Myo5a/Trpc4/Tmem178/Oprm1/Hap1/Akap6/Tacr1/Tac1/Crhr1/Kcna5/Lpar1/Dmd/Prkce/Fzd2/Adm/Htr2c/C5ar1/Calb2/Trpc5/Trhr/Adra1b/Adcyap1/P2ry2/Ptger3/Cemip/Pawr/Oxtr/Grin2d/Galr1	42
BP	GO:0015850	organic hydroxy compound transport	32/1221	212/24215	2.84373e-08	7.39849e-07	5.26487e-07	Kcnb1/Hrh3/Drd2/Oprk1/Slco1c1/Chrna7/Stx1a/P2ry12/Syt1/Slc16a7/Chrna4/Anxa2/Gabbr1/Rab3b/Tac1/Crhr1/Tlr2/Lgals3/Pcp4/Htr1b/Slc16a3/Cxcl12/Pcsk9/Bmp6/Msr1/Ptger3/Htr7/Htr1a/Oxtr/Slc22a3/Stard5/Galr1	32
BP	GO:0050432	catecholamine secretion	16/1221	60/24215	2.89758e-08	7.50703e-07	5.34211e-07	Kcnb1/Hrh3/Drd2/Oprk1/Chrna7/Stx1a/P2ry12/Syt1/Chrna4/Gabbr1/Crhr1/Pcp4/Htr1b/Cxcl12/Ptger3/Oxtr	16
BP	GO:0001822	kidney development	37/1221	269/24215	3.04768e-08	7.86296e-07	5.59539e-07	Basp1/Mef2c/Rarb/Fras1/Efnb2/Cd44/Apc/Epha4/Wfs1/Gcnt4/Wnt7b/Dact2/Irx2/Angpt1/Ptpro/Epha7/Irx3/Lhx1/Tfap2b/Dchs2/Ahi1/Irx1/Angpt2/Nrp1/Odc1/Pgf/Sfrp1/Itga3/Bmper/Pcsk5/Anxa4/Enpep/Pcsk9/Bcl2l11/Bmp6/Timeless/Cenpf	37
CC	GO:0030427	site of polarized growth	30/1221	191/24215	3.06036e-08	7.86296e-07	5.59539e-07	Ptk2b/Erc2/Zfp804a/Cobl/Thy1/Kif5a/Boc/Fgf13/Dscam/Cdkl5/Rapgef4/Nrsn1/Apc/Epha4/Calm1/Chrna7/Trpv4/Lrrtm1/Dcc/Map1b/Hap1/Cbarp/Nefl/Flrt3/Cxadr/Nrp1/Itga3/Inpp5j/Trpc5/Otx2	30
BP	GO:0097756	negative regulation of blood vessel diameter	21/1221	102/24215	3.12171e-08	7.98745e-07	5.68399e-07	Chrm1/Cx3cl1/Npy1r/Chrm3/Tacr1/Grip2/Kcna5/Htr1b/Htr1d/Adm/Htr2c/Ptgs2/Adra2c/Adra1b/Icam1/Ptger3/Htr7/Htr1a/Oxtr/Hrh1/Acta2	21
BP	GO:0048813	dendrite morphogenesis	27/1221	160/24215	3.20117e-08	8.15707e-07	5.80469e-07	Camk2a/Akap5/Kalrn/Zfp365/Pak3/Epha5/Slitrk5/Dscam/Cdkl5/Shank1/Epha4/Nsmf/Sipa1l1/Nlgn1/Ngef/Chrna7/Nlgn3/Arc/Il1rapl1/Nr2e1/Dlg4/Reln/Dclk1/Myo5b/Wnt7a/Itpka/Trpc5	27
BP	GO:0021872	forebrain generation of neurons	19/1221	85/24215	3.46403e-08	8.78389e-07	6.25075e-07	Tbr1/Bcl11b/Cntn2/Pax6/Drd2/Satb2/Foxg1/Slc4a10/Nr2e1/Arx/Uncx/Fezf2/Dlx1/Dlx5/Sall3/Nrp1/Ptger3/Lhx6/Aspm	19
BP	GO:0006936	muscle contraction	38/1221	282/24215	3.47554e-08	8.78389e-07	6.25075e-07	Chrm1/Scn3b/Cacnb2/Mybpc3/Drd2/Actn2/Ryr3/Npy1r/Chrm3/Kcnma1/Ctnna3/Scn4b/Akap6/Tacr1/Rgs2/Grip2/Kcna5/Mybpc1/Tacr3/Dmd/Adrb1/Htr1d/Atp8a2/Atp1b1/Ptgs2/Adra2c/Adra1b/Gaa/Adra2a/Chrm2/Ptger3/Atp1a3/Htr7/Pawr/Oxtr/Clcn1/Myom1/Acta2	38
MF	GO:0016917	GABA receptor activity	10/1221	22/24215	3.7988e-08	9.56187e-07	6.80436e-07	Gabra3/Gabrg3/Gabra5/Gabra6/Gabra2/Gabrb3/Gabrg1/Gabbr1/Gabrg2/Gabrb1	10
BP	GO:0060996	dendritic spine development	22/1221	113/24215	4.29328e-08	1.07627e-06	7.65892e-07	Kalrn/Zfp365/Mef2c/Pak3/Epha5/Cdkl5/Shank1/Epha4/Sipa1l1/Nlgn1/Ngef/Nlgn3/Acsl4/Arc/Dlg4/Reln/Myo5b/Lpar1/Foxo6/Wnt7a/Itpka/Pak4	22
BP	GO:0051954	positive regulation of amine transport	14/1221	47/24215	4.5557e-08	1.13746e-06	8.0943e-07	Grin2b/Kcnb1/Drd2/Oprk1/Stx1a/Cck/Chrna4/Gabbr1/Rab3b/Pcp4/Cxcl12/Htr2c/Grik1/Oxtr	14
BP	GO:1990138	neuron projection extension	27/1221	163/24215	4.78282e-08	1.18725e-06	8.44862e-07	Dscam/Cdkl5/Cpne6/Tnr/Bcl11a/Nlgn3/Lhx2/Wasf1/Syt1/Plxna4/Cpne5/Slit1/Impact/Barhl2/Mag/Map1b/Syt2/Dclk1/Ddr1/Syt17/Flrt3/Myo5b/Cxcl12/Nrp1/Wnt3/Sema3g/Trpc5	27
BP	GO:0007189	adenylate cyclase-activating G-protein coupled receptor signaling pathway	16/1221	62/24215	4.81264e-08	1.18725e-06	8.44862e-07	Gnal/Adcy5/Adcy2/Gpr26/Oprm1/Crhr1/Gpr101/Adrb1/Adra2c/Adra1b/Adcyap1/Adra2a/Htr7/Adgrg6/Rxfp1/Galr1	16
BP	GO:0060997	dendritic spine morphogenesis	16/1221	62/24215	4.81264e-08	1.18725e-06	8.44862e-07	Kalrn/Zfp365/Pak3/Epha5/Shank1/Epha4/Sipa1l1/Nlgn1/Ngef/Nlgn3/Arc/Dlg4/Reln/Myo5b/Wnt7a/Itpka	16
BP	GO:1903531	negative regulation of secretion by cell	31/1221	207/24215	5.61052e-08	1.37859e-06	9.81021e-07	Kalrn/Kcnb1/Grm7/Cx3cl1/Hrh3/Pde8b/Drd2/Oprk1/Nov/P2ry12/Npy1r/Il1rapl1/Hmox1/Gabbr1/Trim9/Angpt1/Oprm1/Pde1c/Crhr1/Cbarp/Tlr8/Htr1b/Ccr2/Anxa1/Sfrp1/Anxa4/Rsad2/Adra2a/Ptger3/Htr7/Fbln1	31
MF	GO:0008514	organic anion transmembrane transporter activity	30/1221	197/24215	6.24764e-08	1.52907e-06	1.08811e-06	Slc1a2/Slc1a1/Slc22a4/Slc6a5/Slco1c1/Slc4a8/Slc16a7/Slc25a23/Slc4a10/Serinc2/Slc6a7/Slc43a1/Slc7a4/Slc38a2/Slc16a3/Slc22a8/Slc6a20a/Slc4a1/Slc7a10/Slc13a3/Slc17a8/Slc16a10/Slc6a9/Slc6a11/Slc7a7/Slc22a3/Slc7a3/Slco1a4/Slc38a11/Slc17a6	30
BP	GO:0021761	limbic system development	19/1221	88/24215	6.28232e-08	1.5315e-06	1.08984e-06	Neurod1/Tbr1/Epha5/Fgf13/Cdk5r2/Neurod6/Nr2e1/Zbtb18/Reln/Hap1/Fezf2/Dlx1/Alk/Cntnap2/Nrp1/Emx2/Trp73/Mfsd2a/Mdk	19
BP	GO:0007416	synapse assembly	26/1221	155/24215	6.49104e-08	1.57618e-06	1.12163e-06	Cbln1/Mef2c/Lrrtm4/Pcdh17/Lingo2/Slitrk5/Slitrk3/Adgrb1/Nlgn1/Nlgn3/Lrrn3/Lrtm2/Il1rapl1/Lrrtm1/Efna5/Clstn2/Sptbn2/Epha7/Reln/Cbln2/Tlr2/Flrt3/Grid2/Wnt7a/Cdh9/Oxtr	26
MF	GO:0005234	extracellularly glutamate-gated ion channel activity	9/1221	18/24215	6.58277e-08	1.58601e-06	1.12863e-06	Grin2b/Grin2a/Grik5/Grid1/Grik3/Gria1/Grid2/Grik1/Grin2d	9
BP	GO:2000310	regulation of NMDA receptor activity	9/1221	18/24215	6.58277e-08	1.58601e-06	1.12863e-06	Ptk2b/Mef2c/Rasgrf2/Cnih2/Nlgn1/Nlgn3/Dlg4/Oprm1/Reln	9
BP	GO:0006865	amino acid transport	24/1221	135/24215	6.62321e-08	1.58957e-06	1.13116e-06	Grin2b/Slc1a2/Slc1a1/Grm7/Hrh3/Slc6a5/Cck/Gabbr1/Trpc4/Slc6a7/Slc43a1/Slc7a4/Slc38a2/Nfkbie/Slc6a20a/Slc7a10/Htr2c/Slc13a3/Slc17a8/Slc6a9/Grik1/Slc7a7/Slc7a3/Slc38a11	24
BP	GO:1900271	regulation of long-term synaptic potentiation	12/1221	35/24215	7.2521e-08	1.72067e-06	1.22445e-06	Grin2b/Kalrn/Nrgn/Drd2/Epha4/Chrna7/Grin2a/Nlgn3/Arc/Ptpn5/Reln/Adrb1	12
BP	GO:0046883	regulation of hormone secretion	37/1221	278/24215	7.25283e-08	1.72067e-06	1.22445e-06	Kalrn/Kcnb1/Epha5/Pax6/Pde8b/Adcy5/Chd7/Drd2/Oprk1/Sox11/Nov/Npy1r/Gabbr1/Efna5/Rasl10b/Gpr27/Tacr1/Pde1c/Tfap2b/Tac1/Crhr1/Prkce/Anxa1/Sfrp1/Htr2c/Myrip/Bmp6/Adcyap1/Adra2a/Doc2b/Ptger3/Gpld1/Htr1a/Phpt1/Isl1/Clcf1/Galr1	37
CC	GO:0099568	cytoplasmic region	37/1221	278/24215	7.25283e-08	1.72067e-06	1.22445e-06	Camk2a/Ptk2b/Grm7/Hpca/Cobl/Kif5a/Actn2/Cdkl5/Sept5/Uhmk1/Apc/Nsmf/Arhgef9/Mobp/Epb41/Trpv4/Anln/Cap2/Grik3/Anxa2/Dmtn/Dlg4/Trpc4/Oprm1/Sptbn2/Stxbp6/Kcnab1/Itgb4/Epb42/Spta1/Shroom2/Ermn/Myo5b/Gabarapl1/Slc4a1/Myrip/Insc	37
BP	GO:0050795	regulation of behavior	19/1221	89/24215	7.61334e-08	1.7993e-06	1.28041e-06	Mef2c/Drd2/Nlgn1/Arrdc3/Dlg4/Sgip1/Zfhx3/Reln/Crhr1/Penk/Ahi1/Tacr3/Htr1b/Htr1d/Ptger3/Htr7/Htr1a/Mdk/Ptgds	19
BP	GO:0021885	forebrain cell migration	17/1221	72/24215	7.67713e-08	1.80748e-06	1.28623e-06	Cntn2/Drd2/Fgf13/Nrg3/Foxg1/Tnr/Mboat7/Cdk5r2/Slit1/Nr2e1/Arx/Reln/Fezf2/Cxcl12/Nrp1/Emx2/Lhx6	17
MF	GO:0097110	scaffold protein binding	16/1221	64/24215	7.81947e-08	1.83402e-06	1.30512e-06	Grin2b/Akap5/Adcy5/Kif5a/Shank1/Nlgn1/Chrna7/Grin2a/Nlgn3/Cacna1h/Gria1/Dlg4/Kcna5/Grid2/Dlgap3/Vim	16
MF	GO:0015293	symporter activity	25/1221	147/24215	8.76317e-08	2.04761e-06	1.45711e-06	Slc1a2/Slc1a1/Slc22a4/Slc6a5/Slc24a3/Slc4a8/Slc16a7/Slc4a10/Slc5a7/Slc6a7/Slc38a2/Slc5a5/Slc16a3/Slc6a20a/Slc13a1/Slc4a1/Slc13a3/Slc17a8/Slc6a9/Mfsd2a/Slc6a11/Slc15a3/Slc2a13/Slc2a4/Slc17a6	25
BP	GO:0043266	regulation of potassium ion transport	20/1221	99/24215	9.21678e-08	2.1455e-06	1.52677e-06	Akap5/Ptk2b/Neto1/Kcnip2/Drd2/Kcnc2/Oprk1/Actn2/Kcng1/Kcnab2/Kcnab1/Akap6/Kcna5/Vamp2/Kcns2/Dpp10/Atp1b1/Adcyap1/Ptger3/Kcnip1	20
CC	GO:0042383	sarcolemma	25/1221	148/24215	1.00463e-07	2.32985e-06	1.65795e-06	Cacnb2/Adcy5/Ppp3r1/Cacnb1/Itga7/Aqp4/Chrm4/Cacna1h/Anxa2/Mlip/Oprm1/Akap6/Sgcz/Flnc/Slc38a2/Dmd/Anxa1/Tgfb3/Pgm5/Atp1b1/Adra1b/Atp1a3/Col6a2/Clcn1/Slc2a4	25
BP	GO:0051048	negative regulation of secretion	33/1221	235/24215	1.0212e-07	2.35943e-06	1.67901e-06	Kalrn/Kcnb1/Grm7/Cx3cl1/Hrh3/Pde8b/Drd2/Oprk1/Nov/Acsl4/P2ry12/Npy1r/Il1rapl1/Hmox1/Gabbr1/Trim9/Angpt1/Oprm1/Pde1c/Crhr1/Cbarp/Tlr8/Htr1b/Ccr2/Anxa1/Sfrp1/Anxa4/Rsad2/Adra2a/Ptger3/Htr7/Oxtr/Fbln1	33
BP	GO:0006939	smooth muscle contraction	21/1221	109/24215	1.04597e-07	2.39877e-06	1.707e-06	Chrm1/Drd2/Npy1r/Chrm3/Kcnma1/Tacr1/Rgs2/Grip2/Tacr3/Adrb1/Htr1d/Ptgs2/Adra2c/Adra1b/Adra2a/Chrm2/Ptger3/Htr7/Pawr/Oxtr/Acta2	21
BP	GO:0007200	phospholipase C-activating G-protein coupled receptor signaling pathway	21/1221	109/24215	1.04597e-07	2.39877e-06	1.707e-06	Chrm1/Drd2/Oprk1/Actn2/Chrm4/Oprd1/Chrm3/Oprm1/Gpr27/Npr3/Crhr1/Lpar1/Htr2c/C5ar1/Adra1b/Cysltr2/Adra2a/Chrm2/P2ry2/Ptger3/Hrh1	21
BP	GO:0010771	negative regulation of cell morphogenesis involved in differentiation	18/1221	82/24215	1.06314e-07	2.42913e-06	1.7286e-06	Syngap1/Thy1/Fgf13/Tnr/Bcl11a/Nlgn1/Ngef/Nlgn3/Slit1/Efna5/Dmtn/Epha7/Mag/Nrp1/Wnt3/Sema3g/Trpc5/Fbln1	18
BP	GO:0035640	exploration behavior	11/1221	30/24215	1.1528e-07	2.6147e-06	1.86066e-06	Tnr/Chrna4/Slc4a10/Lrrtm1/Ptpn5/Dlg4/Crhr1/Penk/Prkce/Itga3/Htr1a	11
BP	GO:2000463	positive regulation of excitatory postsynaptic potential	11/1221	30/24215	1.1528e-07	2.6147e-06	1.86066e-06	Ptk2b/Neto1/Shank1/Nlgn1/Chrna7/Grin2a/Stx1a/Nlgn3/Dlg4/Reln/Wnt7a	11
BP	GO:0048489	synaptic vesicle transport	23/1221	129/24215	1.17086e-07	2.63636e-06	1.87607e-06	Cnih2/Nlgn1/Stx1a/Syt5/Grik5/Syt6/Nlgn3/Cadps2/Syt1/Pfn2/Trim9/Doc2a/Sytl5/Sptbn2/Syt2/Syt17/Prepl/Vamp2/Cplx1/Stx11/Doc2b/Rims3/Syt15	23
BP	GO:0097480	establishment of synaptic vesicle localization	23/1221	129/24215	1.17086e-07	2.63636e-06	1.87607e-06	Cnih2/Nlgn1/Stx1a/Syt5/Grik5/Syt6/Nlgn3/Cadps2/Syt1/Pfn2/Trim9/Doc2a/Sytl5/Sptbn2/Syt2/Syt17/Prepl/Vamp2/Cplx1/Stx11/Doc2b/Rims3/Syt15	23
MF	GO:0004890	GABA-A receptor activity	9/1221	19/24215	1.19459e-07	2.68005e-06	1.90716e-06	Gabra3/Gabrg3/Gabra5/Gabra6/Gabra2/Gabrb3/Gabrg1/Gabrg2/Gabrb1	9
BP	GO:0015696	ammonium transport	21/1221	110/24215	1.23203e-07	2.75406e-06	1.95983e-06	Hrh3/Drd2/Slc22a4/Oprk1/Syt1/Chrna4/Gabbr1/Slc5a7/Rab3b/Lgals3/Slc38a2/Pcp4/Htr1b/Cxcl12/Slc22a8/Slc6a20a/Htr2c/Adcyap1/Htr7/Htr1a/Slc22a3	21
MF	GO:0046943	carboxylic acid transmembrane transporter activity	23/1221	130/24215	1.35552e-07	3.00838e-06	2.14081e-06	Slc1a2/Slc1a1/Slc6a5/Slco1c1/Slc16a7/Serinc2/Slc6a7/Slc43a1/Slc7a4/Slc38a2/Slc16a3/Slc6a20a/Slc7a10/Slc13a3/Slc17a8/Slc16a10/Slc6a9/Slc6a11/Slc7a7/Slc7a3/Slco1a4/Slc38a11/Slc17a6	23
BP	GO:0099003	vesicle-mediated transport in synapse	23/1221	130/24215	1.35552e-07	3.00838e-06	2.14081e-06	Cnih2/Nlgn1/Stx1a/Syt5/Grik5/Syt6/Nlgn3/Cadps2/Syt1/Pfn2/Trim9/Doc2a/Sytl5/Sptbn2/Syt2/Syt17/Prepl/Vamp2/Cplx1/Stx11/Doc2b/Rims3/Syt15	23
BP	GO:0098815	modulation of excitatory postsynaptic potential	13/1221	44/24215	1.5359e-07	3.39654e-06	2.41703e-06	Cbln1/Ptk2b/Neto1/Shank1/Nlgn1/Chrna7/Grin2a/Stx1a/Nlgn3/Chrna4/Dlg4/Reln/Wnt7a	13
BP	GO:0007631	feeding behavior	23/1221	131/24215	1.56674e-07	3.45241e-06	2.45678e-06	Grin2b/Tbr1/Grm7/Hrh3/Drd2/Oprk1/Gpr88/Cck/Npy1r/Oprd1/Sgip1/Oprm1/Npy/Tacr1/Uchl1/Crhr1/Tacr3/Htr1b/Atp8a2/Htr2c/Htr1a/Oxtr/Aoc3	23
BP	GO:0070588	calcium ion transmembrane transport	35/1221	263/24215	1.62721e-07	3.57294e-06	2.54256e-06	Grin2b/Ptk2b/Cacnb2/Hpca/Thy1/Chd7/Drd2/Slc24a2/Cacnb1/Grin2a/Trpv4/Ryr3/P2ry12/Slc24a3/Tspan13/Slc25a23/Cacna1h/Myo5a/Trpc4/Cacng3/Hap1/Akap6/Crhr1/Nalcn/Cbarp/Dmd/Prkce/Cacng8/Htr2c/Trpc5/Atp1b1/Ptger3/Cemip/Pawr/Grin2d	35
BP	GO:0007204	positive regulation of cytosolic calcium ion concentration	37/1221	287/24215	1.65096e-07	3.61227e-06	2.57054e-06	Grin2b/Akap5/Ptk2b/Hrh3/Adcy5/Thy1/Chd7/Drd2/Grin2a/Trpv4/Ryr3/Dlg4/Myo5a/Oprm1/Hap1/Akap6/Tacr1/Tac1/Crhr1/Lpar1/Dmd/Prkce/Fzd2/Adm/Htr2c/C5ar1/Trpc5/Trhr/Adra1b/Adcyap1/P2ry2/Ptger3/Cemip/Pawr/Oxtr/Grin2d/Galr1	37
BP	GO:0007389	pattern specification process	50/1221	452/24215	1.73875e-07	3.79097e-06	2.69771e-06	Neurod1/Mef2c/Tbr1/Syngap1/Mdga2/Pax6/Cobl/Dnah11/Satb2/Zic1/Nrg3/Foxg1/Apc/Wnt7b/Grem2/Arc/Lhx2/Zic2/Prkacb/Irx2/Uncx/Irx3/Reln/Lhx1/Fezf2/Pcdh8/Sema3c/Bhlhe22/Dlx1/Cited2/Six3/Ahi1/Irx1/Pax3/Nrp1/Cyp26b1/Wnt7a/Emx2/Wnt3/Sfrp1/Shroom3/Pcsk5/Sp8/Tgif1/Mns1/Eomes/Otx2/Lrp2/Palb2/Isl1	50
BP	GO:0021879	forebrain neuron differentiation	17/1221	76/24215	1.78786e-07	3.88436e-06	2.76417e-06	Tbr1/Bcl11b/Cntn2/Pax6/Drd2/Satb2/Foxg1/Slc4a10/Arx/Uncx/Fezf2/Dlx1/Dlx5/Sall3/Nrp1/Ptger3/Lhx6	17
MF	GO:0008179	adenylate cyclase binding	8/1221	15/24215	1.91354e-07	4.14288e-06	2.94813e-06	Akap5/Adcy5/Calm1/Chrna7/Adcy2/Cap2/Gria1/Akap6	8
BP	GO:0071242	cellular response to ammonium ion	13/1221	45/24215	2.06048e-07	4.44548e-06	3.16347e-06	Chrm1/Kcnq3/Chrna7/Chrm4/Gabrb3/Chrna4/Chrm3/Gabrg2/Oprm1/Lypd1/Gabrb1/Chrm2/Hrh1	13
BP	GO:0006814	sodium ion transport	30/1221	208/24215	2.12744e-07	4.57401e-06	3.25493e-06	Neto1/Scn3b/Drd2/Slc22a4/Fgf13/Nkain1/Slc24a3/Slc4a8/Slc4a10/Cnksr3/Fgf12/Slc5a7/Nkain3/Asic4/Scn4b/Fxyd7/Nalcn/Nkain2/Slc38a2/Slc5a5/Dmd/Slc13a1/Slc13a3/Pcsk9/Slc17a8/Atp1b1/Atp1a3/Scn9a/Slc38a11/Slc17a6	30
CC	GO:0031253	cell projection membrane	35/1221	266/24215	2.15064e-07	4.60787e-06	3.27902e-06	Akap5/Slc1a2/Sntg1/Kcnb1/Shisa9/Hpca/Thy1/Drd2/Kcnc2/Gabra2/Cdkl5/Cd44/Apc/Kcnc3/Chrna7/Trpv4/Aqp4/Oprd1/Ndrg4/Gabbr1/Gria1/Dmtn/Gabrg2/Oprm1/Psd/Wwc1/Tacr3/Cntnap2/Dmd/Gabarapl1/Itga3/Ptger3/Fgr/Cybrd1/Lrp2	35
CC	GO:0030658	transport vesicle membrane	20/1221	104/24215	2.15925e-07	4.61037e-06	3.2808e-06	Nrgn/Drd2/Rab27b/Gabra2/Tmem163/Calm1/Stx1a/Syt5/Syt1/Ptprn2/Gad2/Syngr3/Atp6v1g2/Rab3b/Syn1/Syt2/Slc30a3/Vamp2/Slc17a8/Slc17a6	20
BP	GO:0007218	neuropeptide signaling pathway	17/1221	77/24215	2.18748e-07	4.63865e-06	3.30093e-06	Oprk1/Pdyn/Gpr88/Oprd1/Npy/Gpr149/Ecel1/Glra2/Tac1/Crhr1/Penk/Sstr1/Tenm1/Cysltr2/Adcyap1/Glra3/Pcsk1n	17
MF	GO:0070405	ammonium ion binding	17/1221	77/24215	2.18748e-07	4.63865e-06	3.30093e-06	Rasgrp1/Drd2/Htr5a/Chrna7/Chrna4/Gpr12/Chrm3/Slc5a7/Htr1b/Adrb1/Htr1d/Htr2c/Bche/Sat1/Htr7/Htr1a/Hrh1	17
BP	GO:0022029	telencephalon cell migration	16/1221	69/24215	2.41352e-07	5.10051e-06	3.6296e-06	Cntn2/Drd2/Fgf13/Nrg3/Foxg1/Tnr/Mboat7/Cdk5r2/Slit1/Nr2e1/Arx/Reln/Fezf2/Cxcl12/Nrp1/Lhx6	16
CC	GO:0032839	dendrite cytoplasm	10/1221	26/24215	2.59282e-07	5.4608e-06	3.88599e-06	Camk2a/Hpca/Kif5a/Cdkl5/Uhmk1/Grik3/Dlg4/Oprm1/Kcnab1/Gabarapl1	10
BP	GO:0008016	regulation of heart contraction	26/1221	166/24215	2.64746e-07	5.55697e-06	3.95442e-06	Scn3b/Slc1a1/Cacnb2/Mybpc3/Thrb/Drd2/Fgf13/Chrna7/Ctnna3/Scn4b/Akap6/Tac1/Rgs2/Kcna5/Tacr3/Cxadr/Dmd/Adrb1/Adm/Atp1b1/Adra1b/Gaa/Chrm2/Epas1/Hopx/Irx5	26
BP	GO:0043279	response to alkaloid	17/1221	78/24215	2.66675e-07	5.57856e-06	3.96978e-06	Kalrn/Gnal/Drd2/Oprk1/Pgr/Ppp1r1b/Dlg4/Oprm1/Crhr1/Prkaa2/Tacr3/Htr1b/Prkce/Prkcg/Spidr/Adra1b/Bche	17
BP	GO:0051932	synaptic transmission, GABAergic	13/1221	46/24215	2.74007e-07	5.71263e-06	4.06519e-06	Phf24/Drd2/Gabra6/Nlgn1/Gabrb3/Gabrg2/Hap1/Tacr1/Tac1/Htr1b/Prkce/Grik1/Oxtr	13
BP	GO:0043270	positive regulation of ion transport	36/1221	281/24215	2.82266e-07	5.86507e-06	4.17367e-06	Grin2b/Camk2a/Akap5/Chrm1/Scn3b/Cacnb2/Thy1/Drd2/Kcnc2/Oprk1/Actn2/Wfs1/Nlgn3/Cck/Arc/P2ry12/Chrna4/Cnksr3/Fgf12/Gabbr1/Reln/Hap1/Scn4b/Rab3b/Akap6/Lgals3/Pcp4/Cxcl12/Dmd/Adrb1/Atp8a2/Htr2c/Atp1b1/P2ry2/Cemip/Grik1	36
BP	GO:0044089	positive regulation of cellular component biogenesis	52/1221	488/24215	3.22408e-07	6.67676e-06	4.75128e-06	Cbln1/Ptk2b/Plppr5/Lrrtm4/Lingo2/Slitrk5/Ppm1e/Cobl/Thy1/Slitrk3/Ldb2/Adgrb1/Apc/Nlgn1/Gda/Nlgn3/Cck/Nav3/Anln/Wasf1/Lrrn3/Lrtm2/Il1rapl1/Lrrtm1/Pfn2/Efna5/Actr3b/Clstn2/Map1b/Hap1/Cbln2/Tacr1/Tac1/Rgs2/Flrt3/Wrap73/Myo5b/Lpar1/Grid2/Prkce/Nrp1/Wnt7a/Cdt1/Spag5/Tgfb3/Pcsk5/Magel2/Bcl2l11/Spidr/Icam1/Mns1/Oxtr	52
BP	GO:0001655	urogenital system development	40/1221	332/24215	3.27524e-07	6.7601e-06	4.81058e-06	Basp1/Mef2c/Rarb/Fras1/Efnb2/Cd44/Apc/Epha4/Wfs1/Gcnt4/Wnt7b/Dact2/Irx2/Angpt1/Ptpro/Epha7/Irx3/Lhx1/Itgb4/Tfap2b/Dchs2/Ahi1/Irx1/Angpt2/Nrp1/Odc1/Pgf/Emx2/Sfrp1/Itga3/Bmper/Pcsk5/Anxa4/Enpep/Pcsk9/Bcl2l11/Bmp6/Timeless/Cenpf/Lgr5	40
BP	GO:0001933	negative regulation of protein phosphorylation	46/1221	409/24215	3.33969e-07	6.87022e-06	4.88895e-06	Lrrtm4/Prkar2b/Pkib/Lrrc4c/Pax6/Ppm1e/Thy1/Camk2n1/Gfra2/Apc/Chrna7/Cd109/Lrtm2/Cnksr3/Lrrtm1/Impact/Ppp1r1b/Ptpn5/Dmtn/Angpt1/Prkar1b/Gadd45b/Uchl1/Rgs2/Gadd45g/Lrrc3/Kirrel2/Flrt3/Ctdspl/Pcp4/Dmd/Sfrp1/Enpp1/Inpp5j/Dusp10/Socs3/Trp73/Dcn/Il18/Atf3/Cdkn2c/Insm1/Fbln1/Tnfaip3/Gadd45a/Irak3	46
BP	GO:1900273	positive regulation of long-term synaptic potentiation	9/1221	21/24215	3.4677e-07	7.10993e-06	5.05953e-06	Grin2b/Kalrn/Nrgn/Drd2/Chrna7/Grin2a/Ptpn5/Reln/Adrb1	9
BP	GO:0010001	glial cell differentiation	30/1221	213/24215	3.59316e-07	7.34286e-06	5.22528e-06	Zfp365/Gfap/Cntn2/Pax6/Ppp3r1/Mmp24/Epha4/Sox11/Nlgn3/Nfix/Tenm4/Nr2e1/Fa2h/Trpc4/Mag/Reln/Ror1/Dlx1/Tlr2/Rnf112/Pou3f1/Dmd/Omg/Dusp10/Trp73/Adgrg6/Vim/Otx2/Mycn/Clcf1	30
MF	GO:0005544	calcium-dependent phospholipid binding	13/1221	47/24215	3.61356e-07	7.36025e-06	5.23766e-06	Syt5/Syt6/Syt1/Anxa2/Doc2a/Sytl5/Syt2/Syt17/Anxa1/Anxa4/Syt10/Doc2b/Syt15	13
BP	GO:0035235	ionotropic glutamate receptor signaling pathway	8/1221	16/24215	3.65728e-07	7.38341e-06	5.25414e-06	Grin2b/Camk2a/Kalrn/Ptk2b/Grin2a/Grin3a/Atp1a3/Grik1	8
BP	GO:0001667	ameboidal-type cell migration	41/1221	346/24215	3.65886e-07	7.38341e-06	5.25414e-06	Fat2/Ptk2b/Pak3/Pax6/Adgrb1/Efnb2/Egr3/Nov/Anln/Pfn2/Nr2e1/Dmtn/Angpt1/Sema3c/Tacr1/Itgb4/Tac1/Nanos1/Sema4a/Pax3/Cxcl12/Angpt2/Mmp12/Prkce/Nrp1/Wnt7a/Itga3/Gpx1/Glipr2/Bmper/Loxl2/Dusp10/Dcn/Ptgs2/Cyp1b1/Gpld1/Atoh8/Pkn3/Isl1/Adam8/Acta2	41
MF	GO:0030165	PDZ domain binding	21/1221	117/24215	3.6607e-07	7.38341e-06	5.25414e-06	Erc2/Grm7/Shisa9/Kcnj4/Slc22a4/Adgrb1/Mpp3/Nlgn1/Dlg2/Grik5/Fzd7/Gria1/Dlg4/Lin7b/Lpar1/Cxadr/Grid2/Dlgap3/Adrb1/Fzd2/Lrp2	21
MF	GO:0001664	G-protein coupled receptor binding	35/1221	272/24215	3.70029e-07	7.43903e-06	5.29372e-06	Grin2b/Akap5/Grm5/Cx3cl1/Gnal/Shank1/Pdyn/Calm1/Wnt7b/Fzd7/Arrdc3/Ppp1r1b/Gria1/Reep1/Dlg4/Npy/Cxcl14/Necab2/Gnaz/Itgb4/Tac1/Uchl1/Penk/Cxcl12/Adrb1/Wnt7a/Wnt3/Sfrp1/Adm/C3/Adra2c/Adcyap1/Adra2a/P2ry2/Atp1a3	35
BP	GO:0048640	negative regulation of developmental growth	19/1221	98/24215	3.78104e-07	7.57676e-06	5.39173e-06	Fgf13/Tnr/Bcl11a/Slit1/Epha7/Mag/Meis1/Cited2/Wwc1/Cxadr/Adrb1/Nrp1/Wnt3/Sfrp1/Sema3g/Pi16/Dusp10/Trp73/Stc2	19
BP	GO:0051350	negative regulation of lyase activity	10/1221	27/24215	3.93186e-07	7.85356e-06	5.58871e-06	Akap5/Grm7/Hpca/Hrh3/Drd2/Gabbr1/Oprm1/Npr3/Phpt1/Galr1	10
MF	GO:0015179	L-amino acid transmembrane transporter activity	14/1221	55/24215	3.97619e-07	7.91657e-06	5.63355e-06	Slc1a2/Slc1a1/Slc6a5/Serinc2/Slc6a7/Slc43a1/Slc6a20a/Slc7a10/Slc13a3/Slc17a8/Slc6a9/Slc7a7/Slc7a3/Slc17a6	14
BP	GO:0051668	localization within membrane	21/1221	118/24215	4.24417e-07	8.42304e-06	5.99396e-06	Grin2b/Camk2a/Kalrn/Neto1/Lrrtm4/Mal2/Syngap1/Cnih3/Thy1/Kif5a/Cnih2/Nlgn1/Arhgef9/Dlg2/Grik5/Dlg4/Reln/Vamp2/Glra3/Itgal/Htr1a	21
MF	GO:0005231	excitatory extracellular ligand-gated ion channel activity	13/1221	48/24215	4.72789e-07	9.33294e-06	6.64145e-06	Grin2b/Chrna7/Grin2a/Grik5/Grid1/Chrna4/Grik3/Gria1/Glra2/Grid2/Glra3/Grik1/Grin2d	13
BP	GO:1903524	positive regulation of blood circulation	17/1221	81/24215	4.73279e-07	9.33294e-06	6.64145e-06	Scn3b/Slc1a1/Chrna7/Npy1r/Tacr1/Rgs2/Tacr3/Adrb1/Adm/Htr2c/Ptgs2/Adra2c/Adra1b/Icam1/Ptger3/Oxtr/Hrh1	17
BP	GO:0050773	regulation of dendrite development	26/1221	171/24215	4.79234e-07	9.42038e-06	6.70368e-06	Akap5/Kalrn/Mef2c/Pak3/Fat3/Cobl/Cdkl5/Shank1/Rapgef4/Bcl11a/Epha4/Nsmf/Sipa1l1/Nlgn1/Ngef/Camk1d/Nlgn3/Arc/Il1rapl1/Nr2e1/Reln/Myo5b/Lpar1/Foxo6/Itpka/Trpc5	26
BP	GO:0021766	hippocampus development	15/1221	64/24215	4.9288e-07	9.65795e-06	6.87273e-06	Neurod1/Epha5/Fgf13/Cdk5r2/Neurod6/Nr2e1/Zbtb18/Reln/Fezf2/Dlx1/Alk/Emx2/Trp73/Mfsd2a/Mdk	15
CC	GO:0031252	cell leading edge	41/1221	351/24215	5.35574e-07	1.04614e-05	7.4445e-06	Akap5/Slc1a2/Ptk2b/Sntg1/Kcnb1/Shisa9/Hpca/Cobl/Thy1/Kcnc2/Ldb2/Gabra2/Cdkl5/Cd44/Apc/Kcnc3/Chrna7/Trpv4/Tln2/Wasf1/Lmo4/Oprd1/Anxa2/Gabbr1/Gria1/Myo5a/Gabrg2/Oprm1/Ctnna3/Psd/Itgb4/Wwc1/Ablim3/Tacr3/Cntnap2/Gabarapl1/Inpp5j/S100a6/Fgr/Vim/Myo1g	41
MF	GO:0008144	drug binding	22/1221	130/24215	5.59841e-07	1.09011e-05	7.75735e-06	Grin2b/Chrm1/Hrh3/Rarb/Drd2/Gabra6/Ppp3r1/Chrna7/Chrna4/Chrm3/Pde10a/Tlr8/Htr1b/Adrb1/Pde2a/Sfrp1/Top2a/Htr2c/Atp1b1/Grik1/Htr1a/Lrp2	22
BP	GO:0021871	forebrain regionalization	10/1221	28/24215	5.83984e-07	1.13355e-05	8.06652e-06	Pax6/Wnt7b/Lhx2/Lhx1/Fezf2/Bhlhe22/Six3/Emx2/Eomes/Otx2	10
BP	GO:0001525	angiogenesis	48/1221	444/24215	5.99096e-07	1.15925e-05	8.24939e-06	Ptk2b/Cx3cl1/Thy1/Ppp3r1/Adgrb1/Efnb2/Egr3/Chrna7/Nov/Wnt7b/Hmox1/Nr2e1/Anxa2/Angpt1/Meis1/Ndnf/Col8a2/Cybb/Sema4a/Lgals3/Plxdc1/Cxcl12/Ccr2/Angpt2/Nrp1/Sema3e/Pgf/Wnt7a/Adm/Gpx1/C3/Bmper/C5ar1/Loxl2/Enpep/Dcn/Ptgs2/Cysltr2/Il18/Epas1/Cyp1b1/Gpld1/Scg2/Ptgis/Ism1/E2f7/Isl1/Adam8	48
BP	GO:0043410	positive regulation of MAPK cascade	50/1221	471/24215	6.05873e-07	1.16871e-05	8.31672e-06	Grm5/Ptk2b/Rasgrp1/Cx3cl1/Drd2/Oprk1/Grm4/Cd44/Epha4/Chrna7/Trpv4/Garem1/Ankrd6/Wnt7b/Ndrg4/Angpt1/Dcc/Tpd52l1/Oprm1/Necab2/Slc30a10/Gadd45b/Tlr2/Alk/Gadd45g/Wwc1/Dnajc27/Lpar1/Prkce/Nrp1/Wnt7a/Sstr4/Glipr2/C3/Tgfb3/Bmper/Htr2c/C5ar1/Trp73/Adra2c/Adra1b/Cysltr2/Adcyap1/Adra2a/Icam1/Tnfrsf19/Gadd45a/Adam8/Nrk/Acta2	50
MF	GO:0005342	organic acid transmembrane transporter activity	23/1221	141/24215	6.12834e-07	1.17847e-05	8.38615e-06	Slc1a2/Slc1a1/Slc6a5/Slco1c1/Slc16a7/Serinc2/Slc6a7/Slc43a1/Slc7a4/Slc38a2/Slc16a3/Slc6a20a/Slc7a10/Slc13a3/Slc17a8/Slc16a10/Slc6a9/Slc6a11/Slc7a7/Slc7a3/Slco1a4/Slc38a11/Slc17a6	23
BP	GO:0070372	regulation of ERK1 and ERK2 cascade	35/1221	278/24215	6.24423e-07	1.19704e-05	8.51828e-06	Ptk2b/Rasgrp1/Cx3cl1/Drd2/Camk2n1/Cd44/Chrna7/Trpv4/Garem1/Cnksr3/Ndrg4/Angpt1/Dcc/Oprm1/Epha7/Necab2/Slc30a10/Tlr2/Dnajc27/Dmd/Nrp1/Glipr2/C3/Bmper/Htr2c/C5ar1/Dusp10/Cysltr2/Adcyap1/Icam1/Atf3/Fam83d/Fbln1/Clcf1/Acta2	35
MF	GO:0035254	glutamate receptor binding	14/1221	57/24215	6.39398e-07	1.22196e-05	8.69565e-06	Grin2b/Camk2a/Akap5/Neto1/Drd2/Shank1/Calm1/Grin2a/Dlg2/Ptpn5/Dlg4/Necab2/Grip2/Myo5b	14
MF	GO:0015291	secondary active transmembrane transporter activity	32/1221	244/24215	7.56802e-07	1.44188e-05	1.02606e-05	Slc1a2/Slc1a1/Slc22a4/Slc24a2/Slc6a5/Slco1c1/Slc24a3/Slc4a8/Slc16a7/Slc4a10/Slc5a7/Slc6a7/Slc38a2/Slc5a5/Slc16a3/Slc22a8/Slc6a20a/Slc13a1/Slc4a1/Slc7a10/Slc13a3/Slc17a8/Slc16a10/Slc6a9/Mfsd2a/Slc6a11/Slc7a7/Slc15a3/Slco1a4/Slc2a13/Slc2a4/Slc17a6	32
BP	GO:0030073	insulin secretion	29/1221	210/24215	8.4822e-07	1.6111e-05	1.14648e-05	Neurod1/Kcnb1/Ildr2/Epha5/Pde8b/Adcy5/Drd2/Rapgef4/Nov/Ptprn2/Efna5/Myo5a/Gpr27/Pde1c/Tfap2b/Prkce/Anxa1/Cplx1/Ptprn/Vgf/Sfrp1/Myrip/Adcyap1/Adra2a/Doc2b/Ptger3/Gpld1/Phpt1/Isl1	29
BP	GO:0021895	cerebral cortex neuron differentiation	9/1221	23/24215	8.7964e-07	1.66567e-05	1.18531e-05	Cntn2/Drd2/Chd5/Nr2e1/Arx/Fezf2/Dlx1/Lhx6/Eomes	9
BP	GO:0060047	heart contraction	28/1221	199/24215	8.90677e-07	1.68142e-05	1.19653e-05	Scn3b/Slc1a1/Cacnb2/Mybpc3/Thrb/Drd2/Chrna7/Ctnna3/Scn4b/Akap6/Tac1/Sgcz/Rgs2/Kcna5/Tacr3/Cxadr/Dmd/Adrb1/Adm/Gpx1/Atp1b1/Adra1b/Gaa/Chrm2/Epas1/Atp1a3/Hopx/Irx5	28
BP	GO:0070371	ERK1 and ERK2 cascade	36/1221	295/24215	9.23019e-07	1.73718e-05	1.2362e-05	Ptk2b/Rasgrp1/Cx3cl1/Drd2/Camk2n1/Cd44/Chrna7/Trpv4/Garem1/Cnksr3/Ndrg4/Angpt1/Dcc/Oprm1/Epha7/Necab2/Slc30a10/Tlr2/Dnajc27/Dmd/Nrp1/Glipr2/C3/Bmper/Htr2c/C5ar1/Dusp10/Cysltr2/Adcyap1/Icam1/Atf3/Oxtr/Fam83d/Fbln1/Clcf1/Acta2	36
BP	GO:0006940	regulation of smooth muscle contraction	15/1221	67/24215	9.26764e-07	1.73895e-05	1.23746e-05	Chrm1/Chrm3/Kcnma1/Tacr1/Rgs2/Tacr3/Adrb1/Ptgs2/Adra2c/Adra1b/Adra2a/Chrm2/Ptger3/Pawr/Oxtr	15
BP	GO:0042326	negative regulation of phosphorylation	48/1221	451/24215	9.40948e-07	1.76023e-05	1.2526e-05	Lrrtm4/Prkar2b/Pkib/Lrrc4c/Pax6/Ppm1e/Thy1/Camk2n1/Gfra2/Apc/Chrna7/Cd109/Lrtm2/Atxn1/Cnksr3/Lrrtm1/Impact/Ppp1r1b/Ptpn5/Dmtn/Angpt1/Prkar1b/Gadd45b/Uchl1/Rgs2/Gadd45g/Lrrc3/Ier3/Kirrel2/Flrt3/Ctdspl/Pcp4/Dmd/Sfrp1/Enpp1/Inpp5j/Dusp10/Socs3/Trp73/Dcn/Il18/Atf3/Cdkn2c/Insm1/Fbln1/Tnfaip3/Gadd45a/Irak3	48
BP	GO:1905114	cell surface receptor signaling pathway involved in cell-cell signaling	50/1221	479/24215	9.96957e-07	1.85939e-05	1.32317e-05	Cbln1/Grin2b/Ptk2b/Neto1/Mef2c/Cx3cl1/Drd2/Shank1/Cd44/Apc/Nlgn1/Chrna7/Grin2a/Stx1a/Grik5/Ankrd6/Nlgn3/Wnt7b/Fzd7/Gabrb3/Chrna4/Atxn1/Cpe/Gria1/Dlg4/Oprm1/Ptpro/Reln/Ror1/Tlr2/Six3/Dact3/Dlx5/Prkaa2/Dgki/Grid2/Porcn/Adrb1/Fzd2/Wnt7a/Wnt3/Sfrp1/Itga3/Grik1/Lgr6/Col1a1/Aspm/Lgr5/Apcdd1/Isl1	50
CC	GO:0045121	membrane raft	40/1221	347/24215	1.03079e-06	1.91097e-05	1.35987e-05	Ptk2b/Mal2/Prkar2b/Kcnq3/Adcy5/Thy1/Tnr/Chrna7/Adcy2/P2ry12/Oprd1/Cpe/Hmox1/Cacna1h/Anxa2/Gabbr1/Slc5a7/Angpt1/Mog/Trpc4/Kcnma1/Dcc/Oprm1/Add2/Akap6/Tlr2/Kcna5/Cd55/Cxadr/Dmd/Pde2a/Kcna3/Myof/Trpc5/Atp1b1/Ptgs2/Icam1/Ptgis/Lrp2/Slc2a4	40
CC	GO:0098857	membrane microdomain	40/1221	347/24215	1.03079e-06	1.91097e-05	1.35987e-05	Ptk2b/Mal2/Prkar2b/Kcnq3/Adcy5/Thy1/Tnr/Chrna7/Adcy2/P2ry12/Oprd1/Cpe/Hmox1/Cacna1h/Anxa2/Gabbr1/Slc5a7/Angpt1/Mog/Trpc4/Kcnma1/Dcc/Oprm1/Add2/Akap6/Tlr2/Kcna5/Cd55/Cxadr/Dmd/Pde2a/Kcna3/Myof/Trpc5/Atp1b1/Ptgs2/Icam1/Ptgis/Lrp2/Slc2a4	40
BP	GO:0007216	G-protein coupled glutamate receptor signaling pathway	7/1221	13/24215	1.06933e-06	1.97651e-05	1.40651e-05	Grm5/Grm7/Grm4/Grik3/Dagla/Grm8/Grid2ip	7
BP	GO:0035637	multicellular organismal signaling	22/1221	135/24215	1.08706e-06	2.0033e-05	1.42557e-05	Scn3a/Scn3b/Grm7/Cacnb2/Rapgef4/Tnr/Gpr88/Chrna7/Fgf12/Cacna1h/Gria1/Kcnma1/Ctnna3/Cacng3/Scn4b/Kcna5/Cxadr/Cacng8/Pawr/Clcn1/Kcnq2/Scn9a	22
BP	GO:0007632	visual behavior	15/1221	68/24215	1.13403e-06	2.07251e-05	1.47483e-05	Slc1a2/Neto1/Meis2/Syngap1/Pde8b/Drd2/Grin2a/Nlgn3/Atxn1/Ppp1r1b/Ndrg4/Crhr1/Adra1b/Atp1a3/Hrh1	15
CC	GO:1902710	GABA receptor complex	8/1221	18/24215	1.13568e-06	2.07251e-05	1.47483e-05	Gabra3/Gabra5/Gabra6/Gabra2/Gabrb3/Gabbr1/Gabrg2/Gabrb1	8
MF	GO:0000149	SNARE binding	21/1221	125/24215	1.13801e-06	2.07251e-05	1.47483e-05	Kcnb1/Syt16/Sept5/Stx1a/Syt5/Syt6/Snph/Syt1/Trim9/Myo5a/Doc2a/Sytl5/Syt2/Syt17/Vamp2/Cplx1/Stx11/Syt10/Doc2b/Txlnb/Syt15	21
BP	GO:0050905	neuromuscular process	21/1221	125/24215	1.13801e-06	2.07251e-05	1.47483e-05	Grin2b/Pde8b/Adcy5/Drd2/Shank1/Tnr/Gpr88/Grin2a/Fgf12/Kcnab2/Dlg4/Myo5a/Kcnma1/Uchl1/Nefl/Penk/Grin3a/Grid2/Atp8a2/Gaa/Grin2d	21
CC	GO:0044815	DNA packaging complex	17/1221	86/24215	1.15557e-06	2.09833e-05	1.4932e-05	Hist1h1b/Hist1h1e/Hist4h4/Hist1h2bb/Hist1h1d/Hist2h4/Hist3h2ba/Hist1h2ak/Smc4/Hist1h4d/Hist1h4h/Hist1h1a/Hist1h4f/Hist1h1c/Hist1h4c/Hist1h3f/Hist2h2ac	17
CC	GO:0034707	chloride channel complex	12/1221	44/24215	1.20236e-06	2.17691e-05	1.54912e-05	Gabra3/Gabrg3/Gabra5/Gabra6/Gabra2/Gabrb3/Gabrg1/Gabrg2/Glra2/Gabrb1/Glra3/Clcn1	12
BP	GO:0003015	heart process	28/1221	202/24215	1.20801e-06	2.18076e-05	1.55186e-05	Scn3b/Slc1a1/Cacnb2/Mybpc3/Thrb/Drd2/Chrna7/Ctnna3/Scn4b/Akap6/Tac1/Sgcz/Rgs2/Kcna5/Tacr3/Cxadr/Dmd/Adrb1/Adm/Gpx1/Atp1b1/Adra1b/Gaa/Chrm2/Epas1/Atp1a3/Hopx/Irx5	28
BP	GO:0051924	regulation of calcium ion transport	32/1221	250/24215	1.29779e-06	2.33602e-05	1.66235e-05	Camk2a/Akap5/Ptk2b/Cacnb2/Hpca/Il16/Thy1/Chd7/Drd2/Cacnb1/Wfs1/P2ry12/Tspan13/Oprd1/Myo5a/Trpc4/Hap1/Akap6/Crhr1/Cbarp/Lgals3/Cxcl12/Dmd/Prkce/Adrb1/Atp1b1/Ptgs2/Icam1/Ptger3/Cemip/Pawr/Stc2	32
MF	GO:0044325	ion channel binding	21/1221	126/24215	1.30156e-06	2.33602e-05	1.66235e-05	Kcnip2/Kcnb1/Scn3b/Kcnq3/Kcnc2/Kcnh5/Fgf13/Actn2/Calm1/Stx1a/Fgf12/Kcnab2/Hap1/Scn4b/Kcnab1/Akap6/Cbarp/Vamp2/Rims3/Phpt1/Kcnip1	21
BP	GO:0002685	regulation of leukocyte migration	26/1221	180/24215	1.30765e-06	2.34017e-05	1.6653e-05	Ptk2b/Cx3cl1/Thy1/Lbp/Trpv4/Stk10/Nov/Camk1d/P2ry12/Cxcl14/Tacr1/Bst1/Tlr2/Lgals3/Cxcl12/Ccr2/Anxa1/Pgf/C5ar1/Itga2b/Icam1/Ptger3/Pawr/Aoc3/Adam8/Sell	26
CC	GO:0000786	nucleosome	16/1221	78/24215	1.4142e-06	2.52355e-05	1.79579e-05	Hist1h1b/Hist1h1e/Hist4h4/Hist1h2bb/Hist1h1d/Hist2h4/Hist3h2ba/Hist1h2ak/Hist1h4d/Hist1h4h/Hist1h1a/Hist1h4f/Hist1h1c/Hist1h4c/Hist1h3f/Hist2h2ac	16
BP	GO:0009152	purine ribonucleotide biosynthetic process	31/1221	239/24215	1.42294e-06	2.53186e-05	1.80171e-05	Akap5/Ptk2b/Gng7/Grm7/Gucy1b3/Hpca/Hrh3/Gnal/Adcy5/Drd2/Wfs1/Adcy2/Cap2/Gabbr1/Adcy1/Oprm1/Akap6/Npr3/Grm8/Crhr1/Htr1b/Lpar1/Adrb1/Pde2a/Adm/Htr2c/Adcyap1/Adra2a/Ptger3/Adgrg6/Galr1	31
BP	GO:0046942	carboxylic acid transport	33/1221	264/24215	1.52051e-06	2.6977e-05	1.91972e-05	Grin2b/Slc1a2/Slc1a1/Grm7/Hrh3/Drd2/Slc6a5/Slco1c1/Acsl4/Cck/Slc16a7/Gabbr1/Trpc4/Slc6a7/Slc43a1/Slc7a4/Slc38a2/Slc16a3/Anxa1/Nfkbie/Slc6a20a/Slc7a10/Htr2c/Slc13a3/Slc17a8/Slc6a9/P2ry2/Mfsd2a/Grik1/Slc7a7/Slc7a3/Slc38a11/Lrp2	33
BP	GO:0010631	epithelial cell migration	31/1221	240/24215	1.5566e-06	2.75385e-05	1.95968e-05	Fat2/Ptk2b/Adgrb1/Efnb2/Egr3/Nov/Anln/Pfn2/Nr2e1/Angpt1/Tacr1/Tac1/Nanos1/Sema4a/Angpt2/Prkce/Nrp1/Wnt7a/Itga3/Gpx1/Glipr2/Bmper/Loxl2/Dusp10/Dcn/Ptgs2/Cyp1b1/Gpld1/Atoh8/Pkn3/Adam8	31
BP	GO:0015849	organic acid transport	33/1221	265/24215	1.65442e-06	2.91857e-05	2.07689e-05	Grin2b/Slc1a2/Slc1a1/Grm7/Hrh3/Drd2/Slc6a5/Slco1c1/Acsl4/Cck/Slc16a7/Gabbr1/Trpc4/Slc6a7/Slc43a1/Slc7a4/Slc38a2/Slc16a3/Anxa1/Nfkbie/Slc6a20a/Slc7a10/Htr2c/Slc13a3/Slc17a8/Slc6a9/P2ry2/Mfsd2a/Grik1/Slc7a7/Slc7a3/Slc38a11/Lrp2	33
MF	GO:0048306	calcium-dependent protein binding	15/1221	70/24215	1.67754e-06	2.95095e-05	2.09994e-05	Grm7/Grm4/Nsmf/Calm1/Stx1a/Wfs1/Syt6/Syt1/Anxa2/Myo5a/Syn1/Vamp2/Anxa1/S100a6/Anxa4	15
CC	GO:0032809	neuronal cell body membrane	10/1221	31/24215	1.71824e-06	2.997e-05	2.13271e-05	Kcnb1/Hpca/Thy1/Gabra5/Gabra6/Kcnc2/Cadm2/Kcnc3/Slc4a8/Tacr3	10
BP	GO:0048791	calcium ion-regulated exocytosis of neurotransmitter	10/1221	31/24215	1.71824e-06	2.997e-05	2.13271e-05	Syt5/Syt6/Syt1/Doc2a/Sytl5/Syt2/Syt17/Doc2b/Rims3/Syt15	10
BP	GO:0097120	receptor localization to synapse	10/1221	31/24215	1.71824e-06	2.997e-05	2.13271e-05	Camk2a/Kalrn/Neto1/Kif5a/Cnih2/Nlgn1/Dlg2/Dlg4/Reln/Vamp2	10
BP	GO:0007271	synaptic transmission, cholinergic	11/1221	38/24215	1.74968e-06	3.04326e-05	2.16563e-05	Chrm1/Chrna7/Chrm4/Chrna4/Chrm3/Slc5a7/Tacr1/Lypd1/Tac1/Htr2c/Chrm2	11
MF	GO:0005262	calcium channel activity	19/1221	108/24215	1.78378e-06	3.09389e-05	2.20166e-05	Grin2b/Grm7/Cacnb2/Slc24a2/Cacnb1/Grin2a/Trpv4/Ryr3/Slc24a3/Il1rapl1/Cacna1h/Ncs1/Trpc4/Oprm1/Cacng3/Grin3a/Cacng8/Trpc5/Grin2d	19
BP	GO:0006469	negative regulation of protein kinase activity	29/1221	218/24215	1.84016e-06	3.18276e-05	2.2649e-05	Lrrtm4/Prkar2b/Pkib/Lrrc4c/Ppm1e/Thy1/Camk2n1/Apc/Lrtm2/Lrrtm1/Ppp1r1b/Ptpn5/Prkar1b/Gadd45b/Uchl1/Rgs2/Gadd45g/Lrrc3/Flrt3/Pcp4/Sfrp1/Dusp10/Socs3/Trp73/Dcn/Cdkn2c/Tnfaip3/Gadd45a/Irak3	29
BP	GO:0090132	epithelium migration	31/1221	242/24215	1.85935e-06	3.20699e-05	2.28214e-05	Fat2/Ptk2b/Adgrb1/Efnb2/Egr3/Nov/Anln/Pfn2/Nr2e1/Angpt1/Tacr1/Tac1/Nanos1/Sema4a/Angpt2/Prkce/Nrp1/Wnt7a/Itga3/Gpx1/Glipr2/Bmper/Loxl2/Dusp10/Dcn/Ptgs2/Cyp1b1/Gpld1/Atoh8/Pkn3/Adam8	31
BP	GO:0002027	regulation of heart rate	17/1221	89/24215	1.90736e-06	3.27157e-05	2.3281e-05	Scn3b/Slc1a1/Cacnb2/Mybpc3/Drd2/Chrna7/Ctnna3/Scn4b/Tac1/Kcna5/Tacr3/Dmd/Adrb1/Adm/Adra1b/Epas1/Irx5	17
MF	GO:0019905	syntaxin binding	17/1221	89/24215	1.90736e-06	3.27157e-05	2.3281e-05	Syt16/Sept5/Syt5/Syt6/Snph/Syt1/Myo5a/Doc2a/Sytl5/Syt2/Syt17/Vamp2/Cplx1/Syt10/Doc2b/Txlnb/Syt15	17
BP	GO:0014013	regulation of gliogenesis	21/1221	129/24215	1.92924e-06	3.28183e-05	2.33539e-05	Zfp365/Gfap/Cntn2/Epha4/Sox11/P2ry12/Tenm4/Atxn1/Nr2e1/Mag/Dlx1/Tlr2/Rnf112/Ccr2/Dusp10/Trp73/Adcyap1/Vim/Mycn/Lrp2/Clcf1	21
BP	GO:0015698	inorganic anion transport	21/1221	129/24215	1.92924e-06	3.28183e-05	2.33539e-05	Grm5/Gabra3/Slc1a1/Gabrg3/Gabra5/Gabra6/Gabra2/Xpr1/Gabrb3/Gabrg1/Gabrg2/Glra2/Prkg2/Slc5a5/Gabrb1/Slc13a1/Enpp1/Slc4a1/Glra3/Stc2/Clcn1	21
CC	GO:0044420	extracellular matrix component	21/1221	129/24215	1.92924e-06	3.28183e-05	2.33539e-05	Fras1/Tnr/Ntn4/Anxa2/Efna5/Itgb4/Col8a2/Rell2/Col5a3/Vwc2/Col2a1/Loxl2/Loxl1/Fbln5/Spn/Fbln1/Col15a1/Col1a1/Col4a6/Lum/Col3a1	21
BP	GO:0031280	negative regulation of cyclase activity	9/1221	25/24215	2.00664e-06	3.40414e-05	2.42244e-05	Akap5/Grm7/Hpca/Hrh3/Drd2/Gabbr1/Oprm1/Npr3/Galr1	9
MF	GO:0016595	glutamate binding	7/1221	14/24215	2.04522e-06	3.45068e-05	2.45555e-05	Grin2b/Slc1a1/Grm7/Grin2a/Gad2/Grik1/Grin2d	7
BP	GO:0021877	forebrain neuron fate commitment	7/1221	14/24215	2.04522e-06	3.45068e-05	2.45555e-05	Tbr1/Bcl11b/Pax6/Satb2/Fezf2/Dlx1/Lhx6	7
BP	GO:0061387	regulation of extent of cell growth	19/1221	109/24215	2.05944e-06	3.4571e-05	2.46012e-05	Fgf13/Dscam/Cdkl5/Tnr/Bcl11a/Plxna4/Slit1/Barhl2/Efna5/Epha7/Mag/Map1b/Myo5b/Cxcl12/Nrp1/Wnt3/Omg/Sema3g/Trpc5	19
MF	GO:0072509	divalent inorganic cation transmembrane transporter activity	25/1221	173/24215	2.06019e-06	3.4571e-05	2.46012e-05	Grin2b/Grm7/Cacnb2/Slc24a2/Cacnb1/Grin2a/Trpv4/Ryr3/Tusc3/Slc24a3/Il1rapl1/Cacna1h/Ncs1/Slc39a8/Trpc4/Oprm1/Cacng3/Slc30a10/Slc30a3/Grin3a/Cacng8/Trpc5/Atp13a5/Grin2d/Hrh1	25
BP	GO:0050878	regulation of body fluid levels	38/1221	331/24215	2.10268e-06	3.51887e-05	2.50408e-05	Kalrn/Chrm1/Cx3cl1/Drd2/Oprk1/F5/Trpv4/Wfs1/Aqp4/P2ry12/Adamts18/Grhl1/Anxa2/Chrm3/Dmtn/Kcnma1/Serping1/Ptpro/Thbd/Tacr1/Ddr1/Npr3/Tfap2b/Tac1/Prkce/Adrb1/Rab27a/Cyp26b1/Adm/Scara5/C3/Trp73/Adra2c/Itga2b/P2ry2/Ptger3/Oxtr/Fbln1	38
BP	GO:0045165	cell fate commitment	33/1221	268/24215	2.12442e-06	3.54566e-05	2.52314e-05	Neurod1/Mef2c/Tbr1/Bcl11b/Pax6/Prickle2/Satb2/Zfp521/Fgf13/Foxg1/Chd5/Myt1l/Wnt7b/Chrdl1/Tenm4/Fzd7/Lmo4/Nr2e1/Barhl2/Arx/Fezf2/Dlx1/Pax3/Cyp26b1/Wnt7a/Wnt3/Sfrp1/Epas1/Lhx6/Tead4/Eomes/Otx2/Isl1	33
MF	GO:0015085	calcium ion transmembrane transporter activity	21/1221	130/24215	2.19307e-06	3.6504e-05	2.59767e-05	Grin2b/Grm7/Cacnb2/Slc24a2/Cacnb1/Grin2a/Trpv4/Ryr3/Slc24a3/Il1rapl1/Cacna1h/Ncs1/Trpc4/Oprm1/Cacng3/Grin3a/Cacng8/Trpc5/Atp13a5/Grin2d/Hrh1	21
BP	GO:0090130	tissue migration	31/1221	244/24215	2.21564e-06	3.67808e-05	2.61738e-05	Fat2/Ptk2b/Adgrb1/Efnb2/Egr3/Nov/Anln/Pfn2/Nr2e1/Angpt1/Tacr1/Tac1/Nanos1/Sema4a/Angpt2/Prkce/Nrp1/Wnt7a/Itga3/Gpx1/Glipr2/Bmper/Loxl2/Dusp10/Dcn/Ptgs2/Cyp1b1/Gpld1/Atoh8/Pkn3/Adam8	31
BP	GO:0003012	muscle system process	41/1221	371/24215	2.24521e-06	3.7172e-05	2.64521e-05	Chrm1/Mef2c/Scn3b/Cacnb2/Mybpc3/Drd2/Actn2/Ryr3/Npy1r/Chrm3/Mlip/Kcnma1/Ctnna3/Scn4b/Akap6/Tacr1/Rgs2/Grip2/Kcna5/Mybpc1/Tacr3/Dmd/Adrb1/Htr1d/Atp8a2/Pi16/Atp1b1/Ptgs2/Adra2c/Adra1b/Gaa/Adra2a/Chrm2/Ptger3/Atp1a3/Htr7/Pawr/Oxtr/Clcn1/Myom1/Acta2	41
BP	GO:0048639	positive regulation of developmental growth	27/1221	197/24215	2.3205e-06	3.8316e-05	2.72662e-05	Mef2c/Chd7/Drd2/Dscam/Cdkl5/Cpne6/Bcl11a/Zfpm2/Syt1/Cpne5/Efna5/Arx/Map1b/Akap6/Syt2/Syt17/Pim1/Myo5b/Cxcl12/Adrb1/Nrp1/Atp8a2/Wnt3/C3/Trpc5/Hopx/Cdk1	27
CC	GO:0044298	cell body membrane	10/1221	32/24215	2.38651e-06	3.91971e-05	2.78932e-05	Kcnb1/Hpca/Thy1/Gabra5/Gabra6/Kcnc2/Cadm2/Kcnc3/Slc4a8/Tacr3	10
BP	GO:0045762	positive regulation of adenylate cyclase activity	10/1221	32/24215	2.38651e-06	3.91971e-05	2.78932e-05	Akap5/Hpca/Gnal/Wfs1/Adcy2/Adcy1/Crhr1/Adrb1/Adcyap1/Adgrg6	10
BP	GO:1901379	regulation of potassium ion transmembrane transport	15/1221	72/24215	2.44388e-06	4.0033e-05	2.84881e-05	Neto1/Kcnip2/Kcnc2/Oprk1/Actn2/Kcng1/Kcnab2/Kcnab1/Akap6/Vamp2/Kcns2/Dpp10/Atp1b1/Ptger3/Kcnip1	15
BP	GO:0007157	heterophilic cell-cell adhesion via plasma membrane cell adhesion molecules	13/1221	55/24215	2.55901e-06	4.16983e-05	2.96731e-05	Cbln1/Alcam/Tenm3/Cadm2/Nlgn1/Tenm2/Tenm4/Il1rapl1/Cxadr/Grid2/Tenm1/Itgal/Lgals1	13
BP	GO:0043113	receptor clustering	13/1221	55/24215	2.55901e-06	4.16983e-05	2.96731e-05	Grin2b/Lrrtm4/Syngap1/Thy1/Nlgn1/Arhgef9/Dlg2/Grik5/Dlg4/Reln/Glra3/Itgal/Htr1a	13
BP	GO:0009260	ribonucleotide biosynthetic process	31/1221	246/24215	2.63397e-06	4.28073e-05	3.04623e-05	Akap5/Ptk2b/Gng7/Grm7/Gucy1b3/Hpca/Hrh3/Gnal/Adcy5/Drd2/Wfs1/Adcy2/Cap2/Gabbr1/Adcy1/Oprm1/Akap6/Npr3/Grm8/Crhr1/Htr1b/Lpar1/Adrb1/Pde2a/Adm/Htr2c/Adcyap1/Adra2a/Ptger3/Adgrg6/Galr1	31
BP	GO:0021826	substrate-independent telencephalic tangential migration	6/1221	10/24215	2.86189e-06	4.6148e-05	3.28396e-05	Cntn2/Drd2/Nrg3/Arx/Fezf2/Lhx6	6
BP	GO:0021843	substrate-independent telencephalic tangential interneuron migration	6/1221	10/24215	2.86189e-06	4.6148e-05	3.28396e-05	Cntn2/Drd2/Nrg3/Arx/Fezf2/Lhx6	6
CC	GO:0044224	juxtaparanode region of axon	6/1221	10/24215	2.86189e-06	4.6148e-05	3.28396e-05	Cntn2/Dlg2/Kcnab2/Dlg4/Kcnab1/Cntnap2	6
BP	GO:1901215	negative regulation of neuron death	29/1221	223/24215	2.91831e-06	4.69356e-05	3.34e-05	Ptk2b/Mef2c/Syngap1/En2/Gabra5/Agap2/Wfs1/Gabrb3/Hmox1/Angpt1/Vstm2l/Mag/Ndnf/Slc30a10/Tfap2b/Dlx1/Crhr1/Nefl/Barhl1/Pcp4/Nrp1/Prkcg/Tgfb3/C5ar1/Trp73/Mdk/Isl1/Adam8/Clcf1	29
BP	GO:0019229	regulation of vasoconstriction	15/1221	73/24215	2.93373e-06	4.70613e-05	3.34895e-05	Chrm1/Cx3cl1/Npy1r/Chrm3/Tacr1/Kcna5/Adm/Htr2c/Ptgs2/Adra2c/Adra1b/Icam1/Ptger3/Oxtr/Hrh1	15
MF	GO:0031690	adrenergic receptor binding	8/1221	20/24215	2.98627e-06	4.77803e-05	3.40011e-05	Akap5/Arrdc3/Gria1/Dlg4/Uchl1/Adrb1/Adra2c/Adra2a	8
BP	GO:0045921	positive regulation of exocytosis	17/1221	92/24215	3.07508e-06	4.90745e-05	3.49221e-05	Kcnb1/Exph5/Rab27b/Sept5/Nlgn1/Stx1a/Cadps2/Syt1/Cdk5r2/Cacna1h/Ncs1/Crhr1/Myo5b/Rab27a/Syt10/Doc2b/Fgr	17
BP	GO:0006164	purine nucleotide biosynthetic process	31/1221	248/24215	3.12403e-06	4.97275e-05	3.53868e-05	Akap5/Ptk2b/Gng7/Grm7/Gucy1b3/Hpca/Hrh3/Gnal/Adcy5/Drd2/Wfs1/Adcy2/Cap2/Gabbr1/Adcy1/Oprm1/Akap6/Npr3/Grm8/Crhr1/Htr1b/Lpar1/Adrb1/Pde2a/Adm/Htr2c/Adcyap1/Adra2a/Ptger3/Adgrg6/Galr1	31
BP	GO:0003002	regionalization	40/1221	363/24215	3.19282e-06	5.06922e-05	3.60733e-05	Neurod1/Mef2c/Tbr1/Pax6/Cobl/Foxg1/Apc/Wnt7b/Grem2/Arc/Lhx2/Prkacb/Irx2/Irx3/Reln/Lhx1/Fezf2/Pcdh8/Sema3c/Bhlhe22/Dlx1/Cited2/Six3/Irx1/Pax3/Nrp1/Cyp26b1/Wnt7a/Emx2/Wnt3/Sfrp1/Pcsk5/Sp8/Tgif1/Mns1/Eomes/Otx2/Lrp2/Palb2/Isl1	40
BP	GO:0043271	negative regulation of ion transport	23/1221	155/24215	3.30018e-06	5.22627e-05	3.71909e-05	Akap5/Ptk2b/Grm7/Hrh3/Drd2/Actn2/Acsl4/Fgf12/Gabbr1/Kcnab1/Prkg2/Crhr1/Cbarp/Kcna5/Htr1b/Prkce/Pcsk9/Ptgs2/Adcyap1/Icam1/Ptger3/Htr7/Pawr	23
BP	GO:0046390	ribose phosphate biosynthetic process	31/1221	249/24215	3.39934e-06	5.36957e-05	3.82106e-05	Akap5/Ptk2b/Gng7/Grm7/Gucy1b3/Hpca/Hrh3/Gnal/Adcy5/Drd2/Wfs1/Adcy2/Cap2/Gabbr1/Adcy1/Oprm1/Akap6/Npr3/Grm8/Crhr1/Htr1b/Lpar1/Adrb1/Pde2a/Adm/Htr2c/Adcyap1/Adra2a/Ptger3/Adgrg6/Galr1	31
BP	GO:0008542	visual learning	14/1221	65/24215	3.47458e-06	5.47445e-05	3.89569e-05	Neto1/Meis2/Syngap1/Pde8b/Drd2/Grin2a/Nlgn3/Atxn1/Ppp1r1b/Ndrg4/Crhr1/Adra1b/Atp1a3/Hrh1	14
BP	GO:0002687	positive regulation of leukocyte migration	21/1221	134/24215	3.60966e-06	5.67284e-05	4.03688e-05	Ptk2b/Cx3cl1/Thy1/Lbp/Trpv4/Camk1d/Cxcl14/Tacr1/Tlr2/Lgals3/Cxcl12/Ccr2/Pgf/C5ar1/Itga2b/Icam1/Ptger3/Pawr/Aoc3/Adam8/Sell	21
BP	GO:0031589	cell-substrate adhesion	35/1221	300/24215	3.65265e-06	5.71996e-05	4.0704e-05	Ptk2b/Cntn2/Thy1/Ajap1/Actn2/Bcl6/Fzd7/Efna5/Dmtn/Angpt1/Spock2/Ndnf/Ddr1/Itgb4/Bst1/Rell2/Col5a3/Vwc2/Dmd/Angpt2/Prkce/Nrp1/Sema3e/Sfrp1/Itga3/Pcsk5/Bcl2l11/Itga2b/Itgal/Fbln1/Col1a1/Myo1g/Lgals1/Adam8/Col3a1	35
BP	GO:0046541	saliva secretion	7/1221	15/24215	3.66735e-06	5.71996e-05	4.0704e-05	Chrm1/Oprk1/Chrm3/Kcnma1/Tacr1/Tac1/Adrb1	7
CC	GO:0098839	postsynaptic density membrane	7/1221	15/24215	3.66735e-06	5.71996e-05	4.0704e-05	Grin2b/Grm5/Neto1/Shisa9/Grin2a/Gria1/Dlg4	7
BP	GO:0031099	regeneration	20/1221	124/24215	3.89373e-06	6.05778e-05	4.3108e-05	Gfap/Thy1/Tnr/Epha4/Nov/Fzd7/Hmox1/Xylt1/Nefl/Cxcl12/Anxa1/Wnt7a/Adm/Omg/Gpx1/Dusp10/Hopx/Lgr6/Cdk1/Nefh	20
MF	GO:0099094	ligand-gated cation channel activity	15/1221	75/24215	4.18423e-06	6.49342e-05	4.62081e-05	Grin2b/Ptk2b/Kcnj4/Kcnh7/Chrna7/Grin2a/Ryr3/Grik5/Chrna4/Grik3/Gria1/Kcnj16/Grin3a/Grik1/Grin2d	15
BP	GO:0030902	hindbrain development	23/1221	158/24215	4.59444e-06	7.11219e-05	5.06114e-05	Cbln1/Neurod1/Zfp365/Tbr1/En2/Pax6/Foxp2/Nfix/Cdk5r2/Zbtb18/Sptbn2/Lhx1/Hap1/Neurod2/Nanos1/Ahi1/Grid2/Wnt7a/Trnp1/Klhl1/C5ar1/Mdk/Otx2	23
BP	GO:0019226	transmission of nerve impulse	16/1221	85/24215	4.64043e-06	7.14765e-05	5.08637e-05	Scn3a/Grm7/Rapgef4/Tnr/Gpr88/Chrna7/Fgf12/Cacna1h/Gria1/Kcnma1/Cacng3/Cacng8/Pawr/Clcn1/Kcnq2/Scn9a	16
BP	GO:0021954	central nervous system neuron development	16/1221	85/24215	4.64043e-06	7.14765e-05	5.08637e-05	Cntn2/Drd2/Foxg1/Epha4/Plxna4/Slc4a10/Nr2e1/Arx/Dcc/Fezf2/Dclk1/Bhlhe22/Nanos1/Sall3/Nrp1/Lhx6	16
BP	GO:0072522	purine-containing compound biosynthetic process	31/1221	253/24215	4.73889e-06	7.28119e-05	5.1814e-05	Akap5/Ptk2b/Gng7/Grm7/Gucy1b3/Hpca/Hrh3/Gnal/Adcy5/Drd2/Wfs1/Adcy2/Cap2/Gabbr1/Adcy1/Oprm1/Akap6/Npr3/Grm8/Crhr1/Htr1b/Lpar1/Adrb1/Pde2a/Adm/Htr2c/Adcyap1/Adra2a/Ptger3/Adgrg6/Galr1	31
BP	GO:0006334	nucleosome assembly	18/1221	105/24215	4.85171e-06	7.41772e-05	5.27856e-05	Hist1h1b/Hist1h1e/Hist4h4/Hist1h2bb/Hist1h1d/Hist1h2bn/Hist2h4/Hist3h2ba/Hist1h4d/Hist1h4h/Hist1h1a/Hist1h4f/Hist1h1c/Hist1h4c/Hist2h2bb/Hist1h3f/Mcm2/Hist1h2bg	18
BP	GO:0021987	cerebral cortex development	18/1221	105/24215	4.85171e-06	7.41772e-05	5.27856e-05	Pax6/Fgf13/Foxg1/Mboat7/Lhx2/Cdk5r2/Nr2e1/Arx/Zbtb18/Reln/Bhlhe22/Nrp1/Emx2/Lhx6/Mdk/Eomes/Aspm/Col3a1	18
BP	GO:0001558	regulation of cell growth	42/1221	397/24215	5.14848e-06	7.85207e-05	5.58765e-05	Ptk2b/Fgf13/Dscam/Cdkl5/Cpne6/Cd44/Tnr/Bcl11a/Gng4/Nov/Acsl4/Bcl6/Syt1/Plxna4/Cpne5/Slit1/Barhl2/Efna5/Epha7/Mag/Map1b/Akap6/Syt2/Ddr1/Nanos1/Syt17/Dact3/Cgref1/Myo5b/Cxcl12/Adrb1/Nrp1/Wnt3/Sfrp1/Enpp1/Omg/Sema3g/Pi16/Trpc5/Tro/Sertad3/Cdkn2c	42
CC	GO:0030863	cortical cytoskeleton	17/1221	96/24215	5.6206e-06	8.55104e-05	6.08504e-05	Cobl/Actn2/Nsmf/Mobp/Epb41/Trpv4/Anln/Cap2/Dmtn/Dlg4/Trpc4/Sptbn2/Epb42/Spta1/Shroom2/Slc4a1/Myrip	17
MF	GO:0015103	inorganic anion transmembrane transporter activity	20/1221	127/24215	5.66478e-06	8.59714e-05	6.11785e-05	Gabra3/Slc1a1/Gabrg3/Gabra5/Gabra6/Gabra2/Xpr1/Slc4a8/Gabrb3/Slc4a10/Gabrg1/Gabrg2/Glra2/Slc5a5/Slc22a8/Gabrb1/Slc13a1/Slc4a1/Glra3/Clcn1	20
BP	GO:1902903	regulation of supramolecular fiber organization	35/1221	306/24215	5.69194e-06	8.61724e-05	6.13215e-05	Ptk2b/Mef2c/Pak3/Ppm1e/Fgf13/Actn2/Shank1/Apc/Capg/Gda/Chrna7/Trpv4/Nav3/Wasf1/Pfn2/Fhod3/Actr3b/Dmtn/Map1b/Add2/Tacr1/Tac1/Tlr2/Rgs2/Spta1/Shroom2/Lpar1/Prkce/Nrp1/Inpp5j/Tgfb3/Magel2/Icam1/Htr1a/Kank4	35
BP	GO:0032228	regulation of synaptic transmission, GABAergic	10/1221	35/24215	5.91364e-06	8.88865e-05	6.32529e-05	Phf24/Drd2/Nlgn1/Hap1/Tacr1/Tac1/Htr1b/Prkce/Grik1/Oxtr	10
BP	GO:0045652	regulation of megakaryocyte differentiation	9/1221	28/24215	5.91429e-06	8.88865e-05	6.32529e-05	Mef2c/Hist4h4/Hist2h4/Hist1h4d/Hist1h4h/L3mbtl1/Hist1h4f/Hist1h4c/Rab7b	9
CC	GO:0098563	intrinsic component of synaptic vesicle membrane	9/1221	28/24215	5.91429e-06	8.88865e-05	6.32529e-05	Rab27b/Gabra2/Tmem163/Syt1/Atp6v1g2/Rab3b/Syn1/Vamp2/Slc17a6	9
BP	GO:0042060	wound healing	39/1221	359/24215	5.92983e-06	8.89044e-05	6.32656e-05	Cx3cl1/Ajap1/F5/Cd44/Nov/P2ry12/Cd109/Adamts18/Fzd7/Hmox1/Anxa2/Dmtn/Serping1/Thbd/Ndnf/Ddr1/Ccr2/Cxadr/Mmp12/Prkce/Anxa1/Adrb1/Rab27a/Wnt7a/Myof/Gpx1/Scara5/C3/Dusp10/Adra2c/Itga2b/Adra2a/Ptger3/Hopx/Lgr6/Fbln1/Col1a1/Col3a1/Acta2	39
BP	GO:0021892	cerebral cortex GABAergic interneuron differentiation	6/1221	11/24215	6.0263e-06	9.01324e-05	6.41395e-05	Cntn2/Drd2/Arx/Fezf2/Dlx1/Lhx6	6
BP	GO:0021978	telencephalon regionalization	7/1221	16/24215	6.23528e-06	9.25871e-05	6.58863e-05	Pax6/Lhx2/Bhlhe22/Six3/Emx2/Eomes/Otx2	7
BP	GO:0032230	positive regulation of synaptic transmission, GABAergic	7/1221	16/24215	6.23528e-06	9.25871e-05	6.58863e-05	Nlgn1/Hap1/Tacr1/Tac1/Prkce/Grik1/Oxtr	7
CC	GO:1902711	GABA-A receptor complex	7/1221	16/24215	6.23528e-06	9.25871e-05	6.58863e-05	Gabra3/Gabra5/Gabra6/Gabra2/Gabrb3/Gabrg2/Gabrb1	7
BP	GO:0006906	vesicle fusion	21/1221	139/24215	6.52632e-06	9.66769e-05	6.87967e-05	Syt16/Stx1a/Syt5/Grik5/Syt6/Sgsm2/Snph/Syt1/Anxa2/Trim9/Doc2a/Sytl5/Stxbp6/Syt2/Syt17/Vamp2/Anxa1/Stx11/Syt10/Doc2b/Syt15	21
BP	GO:0045926	negative regulation of growth	30/1221	245/24215	6.79383e-06	0.000100399	7.14457e-05	Fgf13/Tnr/Bcl11a/Gng4/Lbp/Nov/Bcl6/Slit1/Epha7/Mag/Meis1/Tlr2/Cited2/Dact3/Wwc1/Cgref1/Cxadr/Adrb1/Nrp1/Wnt3/Sfrp1/Enpp1/Sema3g/Pi16/Dusp10/Trp73/Tro/Sertad3/Stc2/Cdkn2c	30
BP	GO:0050920	regulation of chemotaxis	25/1221	185/24215	6.98991e-06	0.000103051	7.33328e-05	Ptk2b/Tbr1/Cx3cl1/Il16/Dscam/Efnb2/Lbp/Trpv4/Nov/Camk1d/Plxna4/Slit1/Cxcl14/Fezf2/Bst1/Cxcl12/Ccr2/Lpar1/Angpt2/Nrp1/Pgf/Wnt3/C5ar1/Scg2/Sell	25
BP	GO:0045785	positive regulation of cell adhesion	40/1221	375/24215	7.03918e-06	0.000103531	7.36742e-05	Ptk2b/Rasgrp1/Cx3cl1/Thy1/Efnb2/Cd44/Apc/Egr3/Kifap3/Bcl6/Dmtn/Angpt1/Spock2/Ndnf/Cited2/Rap1gap/Icosl/Rell2/Spta1/Vwc2/Cxcl12/Ccr2/Dmd/Prkce/Anxa1/H2-Ab1/Nrp1/Itga3/Slc4a1/Myb/Pcsk5/Dusp10/Il18/Icam1/Itgal/Pawr/Spn/Fbln1/Lgals1/Adam8	40
BP	GO:0070374	positive regulation of ERK1 and ERK2 cascade	26/1221	197/24215	7.13516e-06	0.000104694	7.45018e-05	Ptk2b/Rasgrp1/Cx3cl1/Drd2/Cd44/Chrna7/Trpv4/Garem1/Ndrg4/Angpt1/Dcc/Oprm1/Necab2/Slc30a10/Tlr2/Dnajc27/Nrp1/Glipr2/C3/Bmper/Htr2c/C5ar1/Cysltr2/Adcyap1/Icam1/Acta2	26
BP	GO:0051348	negative regulation of transferase activity	32/1221	271/24215	7.31505e-06	0.000106879	7.60565e-05	Lrrtm4/Prkar2b/Pkib/Lrrc4c/Ppm1e/Thy1/Camk2n1/Apc/Lrtm2/Lrrtm1/Ppp1r1b/Ptpn5/Prkar1b/Gadd45b/Uchl1/Rgs2/Gadd45g/Lrrc3/Flrt3/Pcp4/Sfrp1/Cers1/Dusp10/Socs3/Trp73/Dcn/Fbxo5/Phpt1/Cdkn2c/Tnfaip3/Gadd45a/Irak3	32
BP	GO:0098656	anion transmembrane transport	21/1221	140/24215	7.31858e-06	0.000106879	7.60565e-05	Grm5/Slc1a2/Slc1a1/Gabra2/Xpr1/Slc16a7/Gabrb3/Gabrg2/Slc6a7/Glra2/Slc7a4/Slc16a3/Gabrb1/Slc6a20a/Slc7a10/Glra3/Clcn1/Slc7a7/Slc7a3/Slc38a11/Lrp2	21
BP	GO:0021549	cerebellum development	17/1221	98/24215	7.49726e-06	0.000109231	7.77301e-05	Cbln1/Neurod1/Zfp365/Foxp2/Nfix/Cdk5r2/Zbtb18/Sptbn2/Lhx1/Hap1/Neurod2/Nanos1/Grid2/Wnt7a/Trnp1/Klhl1/Mdk	17
CC	GO:0098589	membrane region	43/1221	417/24215	7.62911e-06	0.000110891	7.89115e-05	Ptk2b/Mal2/Prkar2b/Kcnq3/Adcy5/Thy1/Tnr/Chrna7/Adcy2/P2ry12/Oprd1/Cpe/Hmox1/Epn3/Cacna1h/Anxa2/Gabbr1/Slc5a7/Angpt1/Mog/Sgip1/Trpc4/Kcnma1/Dcc/Oprm1/Add2/Akap6/Tlr2/Kcna5/Cd55/Cxadr/Dmd/Pde2a/Kcna3/Myof/Trpc5/Atp1b1/Ptgs2/Icam1/Cemip/Ptgis/Lrp2/Slc2a4	43
BP	GO:0048265	response to pain	10/1221	36/24215	7.81936e-06	0.00011339	8.06899e-05	Grin2b/Kalrn/Reln/Tacr1/Tac1/Crhr1/Prkcg/Htr7/Grik1/Scn9a	10
BP	GO:0051493	regulation of cytoskeleton organization	46/1221	459/24215	7.88626e-06	0.000114093	8.11901e-05	Ptk2b/Mef2c/Pak3/Epha5/Map9/Ppm1e/Fgf13/Actn2/Cdk5rap2/Shank1/Apc/Capg/Gda/Trpv4/Nav3/Wasf1/Pfn2/Fhod3/Efna5/Actr3b/Dmtn/Map1b/Add2/Tacr1/Tac1/Bst1/Tlr2/Rgs2/Spta1/Shroom2/Lpar1/Prkce/Nrp1/Sema3e/Inpp5j/Spag5/Tgfb3/Magel2/Icam1/Fgr/Htr1a/Kif11/Ccnf/Phpt1/Kank4/Tpx2	46
BP	GO:1901293	nucleoside phosphate biosynthetic process	34/1221	298/24215	8.12696e-06	0.000117301	8.34731e-05	Akap5/Ptk2b/Gng7/Grm7/Gucy1b3/Hpca/Hrh3/Gnal/Adcy5/Drd2/Wfs1/Adcy2/Cap2/Ak5/Gabbr1/Adcy1/Oprm1/Akap6/Npr3/Grm8/Crhr1/Htr1b/Rrm1/Lpar1/Adrb1/Pde2a/Adm/Rrm2/Htr2c/Adcyap1/Adra2a/Ptger3/Adgrg6/Galr1	34
BP	GO:0015804	neutral amino acid transport	9/1221	29/24215	8.19273e-06	0.000117975	8.39529e-05	Slc1a1/Slc6a5/Slc6a7/Slc43a1/Slc38a2/Nfkbie/Slc6a20a/Slc7a10/Slc6a9	9
BP	GO:0032970	regulation of actin filament-based process	37/1221	339/24215	9.16284e-06	0.000131639	9.36761e-05	Ptk2b/Mef2c/Pak3/Epha5/Ppm1e/Fgf13/Actn2/Shank1/Capg/Wasf1/Pfn2/Fhod3/Efna5/Actr3b/Dmtn/Ctnna3/Add2/Akap6/Tacr1/Tac1/Bst1/Tlr2/Spta1/Shroom2/Lpar1/Prkce/Adrb1/Nrp1/Sema3e/Tgfb3/Magel2/Icam1/Ptger3/Fgr/Phpt1/Kank4/Acta2	37
BP	GO:0022037	metencephalon development	18/1221	110/24215	9.51436e-06	0.000136372	9.70446e-05	Cbln1/Neurod1/Zfp365/Foxp2/Nfix/Cdk5r2/Zbtb18/Sptbn2/Lhx1/Hap1/Neurod2/Nanos1/Grid2/Wnt7a/Trnp1/Klhl1/Mdk/Otx2	18
BP	GO:0035239	tube morphogenesis	42/1221	408/24215	1.01094e-05	0.000144135	0.000102568	Mef2c/Cobl/Chd7/Ppp3r1/Efnb2/Cd44/Pgr/Epha4/Sox11/Lhx2/Lmo4/Zic2/Prkacb/Irx2/Angpt1/Epha7/Irx3/Lhx1/Ddr1/Cited2/Cecr2/Ahi1/Irx1/Pax3/Cxcl12/Nrp1/Sema3e/Fzd2/Pgf/Sfrp1/Shroom3/Adm/Bcl2l11/Trp73/Zic5/Timeless/Tgif1/Atoh8/Kif20b/Mycn/Lrp2/Lgr5	42
CC	GO:0099634	postsynaptic specialization membrane	7/1221	17/24215	1.01378e-05	0.000144135	0.000102568	Grin2b/Grm5/Neto1/Shisa9/Grin2a/Gria1/Dlg4	7
BP	GO:0045956	positive regulation of calcium ion-dependent exocytosis	8/1221	23/24215	1.0149e-05	0.000144135	0.000102568	Kcnb1/Nlgn1/Stx1a/Syt1/Cdk5r2/Cacna1h/Syt10/Doc2b	8
CC	GO:0097440	apical dendrite	8/1221	23/24215	1.0149e-05	0.000144135	0.000102568	Grin2b/Ptk2b/Kif5a/Nsmf/Slc4a10/Enpp1/Slc7a10/Slc17a8	8
BP	GO:0033673	negative regulation of kinase activity	29/1221	238/24215	1.05694e-05	0.000149761	0.000106572	Lrrtm4/Prkar2b/Pkib/Lrrc4c/Ppm1e/Thy1/Camk2n1/Apc/Lrtm2/Lrrtm1/Ppp1r1b/Ptpn5/Prkar1b/Gadd45b/Uchl1/Rgs2/Gadd45g/Lrrc3/Flrt3/Pcp4/Sfrp1/Dusp10/Socs3/Trp73/Dcn/Cdkn2c/Tnfaip3/Gadd45a/Irak3	29
BP	GO:0001654	eye development	40/1221	382/24215	1.09295e-05	0.000154511	0.000109952	Neurod1/Megf11/Meis2/Bcl11b/Pax6/Rarb/Tenm3/Fat3/Thy1/Chd7/Mab21l1/Dscam/Foxp2/Apc/Sox11/Rorb/Lhx2/Chrdl1/Adamts18/Nr2e1/Nhs/Lhx1/Meis1/Bhlhe22/Col8a2/Dlx1/Cited2/Six3/Ahi1/Shroom2/Olfm3/Aldh1a1/Nrp1/Atp8a2/Bmp6/Tgif1/Cyp1b1/Vim/Irx5/Otx2	40
BP	GO:0090276	regulation of peptide hormone secretion	27/1221	214/24215	1.11356e-05	0.000157065	0.00011177	Kalrn/Kcnb1/Epha5/Pax6/Pde8b/Adcy5/Chd7/Drd2/Nov/Gabbr1/Efna5/Rasl10b/Gpr27/Pde1c/Tfap2b/Prkce/Sfrp1/Htr2c/Myrip/Adcyap1/Adra2a/Doc2b/Ptger3/Gpld1/Phpt1/Isl1/Clcf1	27
BP	GO:0048814	regulation of dendrite morphogenesis	17/1221	101/24215	1.13701e-05	0.000160008	0.000113864	Akap5/Kalrn/Pak3/Cdkl5/Epha4/Nsmf/Sipa1l1/Nlgn1/Ngef/Nlgn3/Arc/Il1rapl1/Nr2e1/Reln/Myo5b/Itpka/Trpc5	17
BP	GO:0090174	organelle membrane fusion	21/1221	144/24215	1.14325e-05	0.000160521	0.000114229	Syt16/Stx1a/Syt5/Grik5/Syt6/Sgsm2/Snph/Syt1/Anxa2/Trim9/Doc2a/Sytl5/Stxbp6/Syt2/Syt17/Vamp2/Anxa1/Stx11/Syt10/Doc2b/Syt15	21
BP	GO:0072578	neurotransmitter-gated ion channel clustering	6/1221	12/24215	1.15365e-05	0.000161615	0.000115008	Lrrtm4/Nlgn1/Dlg4/Reln/Glra3/Htr1a	6
MF	GO:0022804	active transmembrane transporter activity	39/1221	371/24215	1.28092e-05	0.000179039	0.000127407	Slc1a2/Slc1a1/Slc22a4/Slc24a2/Slc6a5/Slco1c1/Slc24a3/Slc4a8/Slc16a7/Slc4a10/Slc5a7/Tomm20/Atp6v1g2/Slc6a7/Slc38a2/Slc5a5/Slc16a3/Slc22a8/Slc6a20a/Slc13a1/Slc4a1/Slc7a10/Slc13a3/Slc17a8/Slc16a10/Atp1b1/Slc6a9/Atp13a5/Abcc12/Atp1a3/Mfsd2a/Slc6a11/Slc7a7/Slc22a3/Slc15a3/Slco1a4/Slc2a13/Slc2a4/Slc17a6	39
BP	GO:0006323	DNA packaging	23/1221	168/24215	1.29437e-05	0.000180115	0.000128173	Chd5/Hist1h1b/Hist1h1e/Hist4h4/Hist1h2bb/Hist1h1d/Hist1h2bn/Top2a/Hist2h4/Hist3h2ba/Smc4/Hist1h4d/Hist1h4h/Hist1h1a/Hist1h4f/Hist1h1c/Hist1h4c/Hist2h2bb/Hist1h3f/Nusap1/Cdk1/Mcm2/Hist1h2bg	23
BP	GO:0002683	negative regulation of immune system process	43/1221	426/24215	1.29443e-05	0.000180115	0.000128173	Ptk2b/Meis2/Thy1/Drd2/Il20rb/Susd4/Cd44/Sox11/Nov/Bcl6/Hmox1/Angpt1/Tmem178/Serping1/Tsc22d3/Meis1/Hist4h4/Lgals3/Cxcl12/Ccr2/Mmp12/Anxa1/H2-Ab1/Prdm16/Sfrp1/Hist2h4/Hist1h4d/Hist1h4h/Gpx1/Tgfb3/Dusp10/Nlrc5/Adcyap1/Hist1h4f/Il18/Hist1h4c/Pawr/Spn/Phpt1/Rab7b/Tnfaip3/Irak3/Col3a1	43
BP	GO:0031644	regulation of neurological system process	16/1221	92/24215	1.33439e-05	0.000185259	0.000131833	Oprk1/Rapgef4/Grm3/Tnr/Grin2a/Nov/Cck/Tenm4/Oprd1/Fgf12/Oprm1/Mag/Htr2c/Adra2c/Pawr/Grin2d	16
BP	GO:0009165	nucleotide biosynthetic process	33/1221	292/24215	1.33898e-05	0.00018548	0.00013199	Akap5/Ptk2b/Gng7/Grm7/Gucy1b3/Hpca/Hrh3/Gnal/Adcy5/Drd2/Wfs1/Adcy2/Cap2/Gabbr1/Adcy1/Oprm1/Akap6/Npr3/Grm8/Crhr1/Htr1b/Rrm1/Lpar1/Adrb1/Pde2a/Adm/Rrm2/Htr2c/Adcyap1/Adra2a/Ptger3/Adgrg6/Galr1	33
BP	GO:0007194	negative regulation of adenylate cyclase activity	8/1221	24/24215	1.45513e-05	0.00020112	0.00014312	Akap5/Grm7/Hrh3/Drd2/Gabbr1/Oprm1/Npr3/Galr1	8
BP	GO:0060041	retina development in camera-type eye	22/1221	158/24215	1.51221e-05	0.000208544	0.000148403	Neurod1/Megf11/Pax6/Rarb/Fat3/Thy1/Chd7/Dscam/Apc/Rorb/Lhx2/Nr2e1/Lhx1/Bhlhe22/Dlx1/Six3/Ahi1/Nrp1/Atp8a2/Tgif1/Cyp1b1/Irx5	22
BP	GO:0002791	regulation of peptide secretion	46/1221	471/24215	1.53109e-05	0.000210678	0.000149921	Kalrn/Rasgrp1/Kcnb1/Exph5/Epha5/Cx3cl1/Pax6/Pde8b/Adcy5/Chd7/Drd2/Rapgef4/Trpv4/Nov/Gabbr1/Efna5/Rasl10b/Angpt1/Oprm1/Gpr27/Pde1c/Tfap2b/Tlr2/Ahi1/Tlr8/Mmp12/Prkce/Anxa1/Adrb1/Sfrp1/Tgfb3/Htr2c/Anxa4/Myrip/Rsad2/Adcyap1/Adra2a/Doc2b/Ptger3/Fgr/Gpld1/Phpt1/Fbln1/Myom1/Isl1/Clcf1	46
BP	GO:0014061	regulation of norepinephrine secretion	7/1221	18/24215	1.58665e-05	0.000215924	0.000153654	Kcnb1/Hrh3/Chrna7/Stx1a/P2ry12/Ptger3/Oxtr	7
BP	GO:0021542	dentate gyrus development	7/1221	18/24215	1.58665e-05	0.000215924	0.000153654	Neurod1/Neurod6/Nr2e1/Reln/Fezf2/Emx2/Mdk	7
CC	GO:0031045	dense core granule	7/1221	18/24215	1.58665e-05	0.000215924	0.000153654	Syt5/Syt1/Cpe/Ncs1/Myrip/Scg2/Adam8	7
BP	GO:0048243	norepinephrine secretion	7/1221	18/24215	1.58665e-05	0.000215924	0.000153654	Kcnb1/Hrh3/Chrna7/Stx1a/P2ry12/Ptger3/Oxtr	7
BP	GO:0050966	detection of mechanical stimulus involved in sensory perception of pain	7/1221	18/24215	1.58665e-05	0.000215924	0.000153654	Grin2b/Phf24/Grm8/Cxcl12/Il18/Htr7/Pawr	7
BP	GO:0051588	regulation of neurotransmitter transport	14/1221	74/24215	1.70039e-05	0.000230895	0.000164308	Camk2a/Mef2c/Gfap/Drd2/Nlgn1/Kcnc3/Stx1a/Grik5/Pfn2/Rab3b/Grm8/Prepl/Htr2c/Rims3	14
BP	GO:0060998	regulation of dendritic spine development	15/1221	84/24215	1.77653e-05	0.000240707	0.00017129	Kalrn/Mef2c/Pak3/Cdkl5/Shank1/Epha4/Sipa1l1/Nlgn1/Ngef/Nlgn3/Arc/Reln/Lpar1/Foxo6/Itpka	15
MF	GO:0000982	transcription factor activity, RNA polymerase II core promoter proximal region sequence-specific binding	43/1221	433/24215	1.92436e-05	0.000260167	0.000185139	Neurod1/Mef2c/Meis2/Bcl11b/Pax6/Zic1/Zfp536/Hlf/Foxp2/Pgr/Bcl11a/Sox11/Rorb/Myt1l/Zfpm2/Lhx2/Zic2/Grhl1/Neurod6/Nr2e1/Ddn/Barhl2/Ssbp2/Tshz2/Meis1/Nhlh2/Tfap2b/Arnt2/Dlx5/Barhl1/Elf4/Myb/Tox2/Trp73/Epas1/Atf3/Tgif1/Insm1/Nfil3/Tead4/Otx2/Mycn/Isl1	43
BP	GO:0060292	long term synaptic depression	9/1221	32/24215	2.00092e-05	0.000269928	0.000192084	Cbln1/Ptk2b/Kcnb1/Slc24a2/Gria1/Sorcs3/Dgki/Grid2/Grid2ip	9
BP	GO:1902667	regulation of axon guidance	8/1221	25/24215	2.04547e-05	0.000272506	0.000193919	Tbr1/Dscam/Plxna4/Slit1/Fezf2/Cxcl12/Nrp1/Wnt3	8
MF	GO:0051378	serotonin binding	6/1221	13/24215	2.05083e-05	0.000272506	0.000193919	Htr5a/Htr1b/Htr1d/Htr2c/Htr7/Htr1a	6
CC	GO:0098936	intrinsic component of postsynaptic membrane	6/1221	13/24215	2.05083e-05	0.000272506	0.000193919	Kcna4/Grin2a/Nlgn3/Gria1/Flrt3/Cdh9	6
CC	GO:0099055	integral component of postsynaptic membrane	6/1221	13/24215	2.05083e-05	0.000272506	0.000193919	Kcna4/Grin2a/Nlgn3/Gria1/Flrt3/Cdh9	6
MF	GO:0099095	ligand-gated anion channel activity	6/1221	13/24215	2.05083e-05	0.000272506	0.000193919	Gabra6/Gabra2/Gabrb3/Glra2/Gabrb1/Glra3	6
CC	GO:0099240	intrinsic component of synaptic membrane	6/1221	13/24215	2.05083e-05	0.000272506	0.000193919	Kcna4/Grin2a/Nlgn3/Gria1/Flrt3/Cdh9	6
CC	GO:0099699	integral component of synaptic membrane	6/1221	13/24215	2.05083e-05	0.000272506	0.000193919	Kcna4/Grin2a/Nlgn3/Gria1/Flrt3/Cdh9	6
BP	GO:0006898	receptor-mediated endocytosis	26/1221	209/24215	2.06376e-05	0.000273304	0.000194487	Cntn2/Drd2/Nlgn1/Syt5/Nlgn3/Wasf1/Syt1/Lrrtm1/Anxa2/Gria1/Ptpn5/Dlg4/Angpt1/Sgip1/Necab2/Siglech/Syt2/Ahi1/Htr1b/Adm/Scara5/Pcsk9/Hist1h1a/Msr1/Ptger3/Lrp2	26
BP	GO:0051290	protein heterotetramerization	11/1221	48/24215	2.06567e-05	0.000273304	0.000194487	Grin2b/Nlgn1/Anxa2/Hist4h4/Rrm1/Hist2h4/Hist1h4d/Hist1h4h/Rrm2/Hist1h4f/Hist1h4c	11
BP	GO:0031281	positive regulation of cyclase activity	10/1221	40/24215	2.1691e-05	0.000284557	0.000202495	Akap5/Hpca/Gnal/Wfs1/Adcy2/Adcy1/Crhr1/Adrb1/Adcyap1/Adgrg6	10
CC	GO:0032838	cell projection cytoplasm	10/1221	40/24215	2.1691e-05	0.000284557	0.000202495	Camk2a/Hpca/Kif5a/Cdkl5/Uhmk1/Grik3/Dlg4/Oprm1/Kcnab1/Gabarapl1	10
CC	GO:0048786	presynaptic active zone	10/1221	40/24215	2.1691e-05	0.000284557	0.000202495	Erc2/Grm7/Gucy1b3/Grm4/Grm3/Stx1a/Kcnma1/Syn1/Dgki/Rims3	10
BP	GO:0051349	positive regulation of lyase activity	10/1221	40/24215	2.1691e-05	0.000284557	0.000202495	Akap5/Hpca/Gnal/Wfs1/Adcy2/Adcy1/Crhr1/Adrb1/Adcyap1/Adgrg6	10
CC	GO:0030659	cytoplasmic vesicle membrane	29/1221	248/24215	2.31653e-05	0.000303254	0.0002158	Nrgn/Drd2/Rab27b/Gabra2/Rab40b/Tmem163/Calm1/Stx1a/Syt5/Syt1/Ptprn2/Gad2/Cpe/Syngr3/Sgip1/Atp6v1g2/Rab3b/Syn1/Syt2/Slc30a3/Vamp2/Rab27a/Vgf/Myrip/Slc17a8/Cemip/Slc2a4/Slc17a6/Adam8	29
BP	GO:0007589	body fluid secretion	15/1221	86/24215	2.37766e-05	0.000310601	0.000221028	Kalrn/Chrm1/Oprk1/Anxa2/Chrm3/Kcnma1/Tacr1/Ddr1/Npr3/Tac1/Prkce/Adrb1/Trp73/P2ry2/Oxtr	15
BP	GO:0033605	positive regulation of catecholamine secretion	7/1221	19/24215	2.40283e-05	0.000310613	0.000221036	Kcnb1/Oprk1/Stx1a/Chrna4/Pcp4/Cxcl12/Oxtr	7
BP	GO:0095500	acetylcholine receptor signaling pathway	7/1221	19/24215	2.40283e-05	0.000310613	0.000221036	Chrm1/Chrna7/Chrm4/Chrna4/Chrm3/Lypd1/Chrm2	7
BP	GO:1903831	signal transduction involved in cellular response to ammonium ion	7/1221	19/24215	2.40283e-05	0.000310613	0.000221036	Chrm1/Chrna7/Chrm4/Chrna4/Chrm3/Lypd1/Chrm2	7
BP	GO:1905144	response to acetylcholine	7/1221	19/24215	2.40283e-05	0.000310613	0.000221036	Chrm1/Chrna7/Chrm4/Chrna4/Chrm3/Lypd1/Chrm2	7
BP	GO:1905145	cellular response to acetylcholine	7/1221	19/24215	2.40283e-05	0.000310613	0.000221036	Chrm1/Chrna7/Chrm4/Chrna4/Chrm3/Lypd1/Chrm2	7
BP	GO:0050777	negative regulation of immune response	20/1221	140/24215	2.49234e-05	0.000321512	0.000228793	Drd2/Il20rb/Susd4/Bcl6/Hmox1/Angpt1/Serping1/Lgals3/Ccr2/Mmp12/Anxa1/Gpx1/Tgfb3/Dusp10/Nlrc5/Adcyap1/Spn/Tnfaip3/Irak3/Col3a1	20
BP	GO:0032941	secretion by tissue	11/1221	49/24215	2.54311e-05	0.000327379	0.000232967	Chrm1/Oprk1/Chrm3/Kcnma1/Tacr1/Npr3/Tac1/Prkce/Adrb1/Trp73/P2ry2	11
BP	GO:0015711	organic anion transport	38/1221	369/24215	2.60512e-05	0.000333973	0.00023766	Grin2b/Slc1a2/Slc1a1/Grm7/Hrh3/Drd2/Slc6a5/Slco1c1/Acsl4/Cck/Slc16a7/Gabbr1/Trpc4/Slc6a7/Slc43a1/Slc7a4/Slc38a2/Slc16a3/Anxa1/Slc22a8/Nfkbie/Atp8a2/Slc6a20a/Slc4a1/Slc7a10/Htr2c/Slc13a3/Slc17a8/Slc6a9/P2ry2/Ptger3/Mfsd2a/Grik1/Slc7a7/Slc7a3/Slco1a4/Slc38a11/Lrp2	38
BP	GO:0060562	epithelial tube morphogenesis	38/1221	369/24215	2.60512e-05	0.000333973	0.00023766	Mef2c/Cobl/Ppp3r1/Efnb2/Cd44/Pgr/Epha4/Sox11/Lhx2/Lmo4/Zic2/Prkacb/Irx2/Angpt1/Epha7/Irx3/Lhx1/Ddr1/Cited2/Cecr2/Ahi1/Irx1/Pax3/Cxcl12/Nrp1/Sema3e/Fzd2/Pgf/Sfrp1/Shroom3/Adm/Zic5/Timeless/Tgif1/Kif20b/Mycn/Lrp2/Lgr5	38
BP	GO:0048013	ephrin receptor signaling pathway	9/1221	33/24215	2.62865e-05	0.000336293	0.000239311	Chn1/Epha5/Efnb2/Epha4/Sipa1l1/Ngef/Efna3/Efna5/Epha7	9
BP	GO:0006821	chloride transport	16/1221	97/24215	2.64892e-05	0.000338188	0.000240659	Grm5/Gabra3/Slc1a1/Gabrg3/Gabra5/Gabra6/Gabra2/Gabrb3/Gabrg1/Gabrg2/Glra2/Prkg2/Gabrb1/Slc4a1/Glra3/Clcn1	16
BP	GO:0045927	positive regulation of growth	32/1221	289/24215	2.70759e-05	0.000344967	0.000245483	Ptk2b/Mef2c/Chd7/Drd2/Dscam/Cdkl5/Cpne6/Bcl11a/Wfs1/Acsl4/Zfpm2/Syt1/Cpne5/Efna5/Arx/Map1b/Akap6/Syt2/Syt17/Ahi1/Pim1/Myo5b/Cxcl12/Adrb1/Nrp1/Atp8a2/Wnt3/Sfrp1/C3/Trpc5/Hopx/Cdk1	32
BP	GO:0042220	response to cocaine	10/1221	41/24215	2.7399e-05	0.000348367	0.000247903	Kalrn/Drd2/Oprk1/Pgr/Ppp1r1b/Dlg4/Crhr1/Tacr3/Htr1b/Adra1b	10
CC	GO:0009898	cytoplasmic side of plasma membrane	23/1221	176/24215	2.76991e-05	0.000351461	0.000250105	Ptk2b/Rgs9/Syngap1/Gng7/Gnal/Ajap1/Gng4/Epb41/Kcnab2/Dlg4/Matk/Kcnab1/Gnaz/Rgs2/Spta1/Gngt2/Rgs6/S100a6/Pgm5/Fgr/Kcnip1/Rgs11/Grap2	23
BP	GO:0008361	regulation of cell size	23/1221	177/24215	3.03439e-05	0.000384232	0.000273425	Fgf13/Dscam/Cdkl5/Tnr/Bcl11a/Plxna4/Slit1/Barhl2/Efna5/Kcnma1/Epha7/Mag/Map1b/Prkg2/Rap1gap2/Myo5b/Cxcl12/Nrp1/Wnt3/Omg/Sema3g/Trpc5/Trp73	23
MF	GO:0001077	transcriptional activator activity, RNA polymerase II core promoter proximal region sequence-specific binding	32/1221	291/24215	3.10372e-05	0.000392209	0.000279101	Neurod1/Mef2c/Meis2/Bcl11b/Pax6/Zic1/Hlf/Pgr/Sox11/Rorb/Lhx2/Zic2/Grhl1/Neurod6/Nr2e1/Barhl2/Ssbp2/Meis1/Nhlh2/Tfap2b/Arnt2/Dlx5/Barhl1/Elf4/Myb/Tox2/Trp73/Epas1/Tead4/Otx2/Mycn/Isl1	32
BP	GO:0050771	negative regulation of axonogenesis	11/1221	50/24215	3.11292e-05	0.00039257	0.000279359	Syngap1/Thy1/Fgf13/Tnr/Bcl11a/Slit1/Epha7/Mag/Nrp1/Wnt3/Sema3g	11
CC	GO:0012506	vesicle membrane	31/1221	278/24215	3.13455e-05	0.000393694	0.000280158	Nrgn/Drd2/Rab27b/Gabra2/Rab40b/Tmem163/Calm1/Stx1a/Syt5/Syt1/Ptprn2/Gad2/Cpe/Syngr3/Sgip1/Atp6v1g2/Rab3b/Syn1/Syt2/Slc30a3/Vamp2/Rab27a/Vgf/Anxa4/Enpep/Myrip/Slc17a8/Cemip/Slc2a4/Slc17a6/Adam8	31
BP	GO:0032102	negative regulation of response to external stimulus	31/1221	278/24215	3.13455e-05	0.000393694	0.000280158	Drd2/Ajap1/Il20rb/Cd44/Tnr/Epha4/Chrna7/Nov/Cck/Cd109/Adamts18/Slit1/Anxa2/Serping1/Xylt1/Thbd/Grin3a/Ier3/Angpt2/Grid2/Nrp1/Wnt3/Gpx1/Dusp10/Socs3/Adcyap1/Ptger3/Spn/Ptgis/Tnfaip3/Isl1	31
BP	GO:0046068	cGMP metabolic process	12/1221	59/24215	3.16926e-05	0.000397249	0.000282688	Ptk2b/Pde1a/Gucy1b3/Hpca/Adcy5/Adcy2/Adcy1/Pde10a/Pde1c/Pde2a/Fzd2/Htr2c	12
BP	GO:0050900	leukocyte migration	33/1221	305/24215	3.26149e-05	0.000407982	0.000290326	Ptk2b/Cx3cl1/Il16/Thy1/Lbp/Trpv4/Stk10/Nov/Camk1d/P2ry12/Ptpro/Cxcl14/Add2/Tacr1/Bst1/Tlr2/Lgals3/Cxcl12/Ccr2/Cxadr/Anxa1/Pgf/C5ar1/Itga2b/Icam1/Ptger3/Pawr/Scg2/Aoc3/Hrh1/Myo1g/Adam8/Sell	33
BP	GO:0007162	negative regulation of cell adhesion	29/1221	253/24215	3.36132e-05	0.000419622	0.000298609	Epha5/Ajap1/Il20rb/Dscam/Cd44/Tnr/Trpv4/Bcl6/Adamts18/Fzd7/Dact2/Efna5/Dmtn/Angpt1/Lgals3/Cxcl12/Angpt2/Anxa1/H2-Ab1/Sema3e/Ptger3/Cyp1b1/Pawr/Spn/Fbln1/Tnfaip3/Col1a1/Lgals1/Adam8	29
BP	GO:0009150	purine ribonucleotide metabolic process	45/1221	472/24215	3.41025e-05	0.000424874	0.000302347	Akap5/Ptk2b/Gng7/Grm7/Pde1a/Gucy1b3/Hpca/Hrh3/Gnal/Adcy5/Drd2/Wfs1/Adcy2/Cap2/Slc25a23/Ak5/Gabbr1/Adcy1/Pde10a/Pde3a/Oprm1/Akap6/Pde1c/Npr3/Grm8/Crhr1/Ier3/Prkaa2/Htr1b/Lpar1/Adrb1/Pde2a/Fzd2/Sstr4/Adm/Enpp1/Htr2c/Atp1b1/Adcyap1/Adra2a/Ptger3/Adgrg6/Cdk1/Hk2/Galr1	45
MF	GO:0005272	sodium channel activity	10/1221	42/24215	3.43461e-05	0.000426313	0.000303371	Scn3a/Scn3b/Grik5/Grik3/Cacna1h/Asic4/Scn4b/Nalcn/Grik1/Scn9a	10
BP	GO:0097154	GABAergic neuron differentiation	6/1221	14/24215	3.43557e-05	0.000426313	0.000303371	Cntn2/Drd2/Arx/Fezf2/Dlx1/Lhx6	6
MF	GO:0016597	amino acid binding	13/1221	69/24215	3.53625e-05	0.000437739	0.000311501	Grin2b/Slc1a1/Grm7/Grin2a/Gad2/Glra2/Grin3a/Shmt2/Alas2/Ddah2/Glra3/Grik1/Grin2d	13
BP	GO:0048593	camera-type eye morphogenesis	19/1221	132/24215	3.54178e-05	0.000437739	0.000311501	Megf11/Pax6/Tenm3/Fat3/Thy1/Dscam/Sox11/Rorb/Lhx1/Meis1/Bhlhe22/Col8a2/Cited2/Six3/Ahi1/Shroom2/Aldh1a1/Atp8a2/Irx5	19
CC	GO:0005938	cell cortex	28/1221	241/24215	3.57586e-05	0.00044107	0.000313872	Ptk2b/Grm7/Cobl/Actn2/Sept5/Apc/Nsmf/Arhgef9/Mobp/Epb41/Trpv4/Anln/Cap2/Anxa2/Dmtn/Dlg4/Trpc4/Sptbn2/Stxbp6/Itgb4/Epb42/Spta1/Shroom2/Ermn/Myo5b/Slc4a1/Myrip/Insc	28
CC	GO:0098562	cytoplasmic side of membrane	24/1221	191/24215	3.58874e-05	0.000441779	0.000314377	Ptk2b/Rgs9/Gfap/Syngap1/Gng7/Gnal/Ajap1/Gng4/Epb41/Kcnab2/Dlg4/Matk/Kcnab1/Gnaz/Rgs2/Spta1/Gngt2/Rgs6/S100a6/Pgm5/Fgr/Kcnip1/Rgs11/Grap2	24
BP	GO:0016331	morphogenesis of embryonic epithelium	23/1221	179/24215	3.63247e-05	0.000446274	0.000317575	Cobl/Sox11/Wnt7b/Lhx2/Lmo4/Zic2/Prkacb/Irx2/Irx3/Pcdh8/Cited2/Cecr2/Irx1/Aldh1a1/Pax3/Fzd2/Sfrp1/Shroom3/Adm/Zic5/Tgif1/Kif20b/Lrp2	23
BP	GO:0002673	regulation of acute inflammatory response	12/1221	60/24215	3.78144e-05	0.000463657	0.000329945	Il20rb/Susd4/Serping1/Tac1/Cd55/C3/Ptgs2/Adcyap1/Ptger3/Spn/Aoc3/Adam8	12
MF	GO:0043177	organic acid binding	25/1221	204/24215	3.8038e-05	0.000465477	0.00033124	Grin2b/Slc1a1/Grm7/Cd44/Grin2a/Gad2/Hapln1/Aldh5a1/Ncan/Mag/Glra2/Hba-a1/Grin3a/Shmt2/Alas2/Cyp26b1/Hba-a2/Ddah2/Glra3/Cemip/Grik1/Hmmr/Grin2d/Stard5/Ptgds	25
MF	GO:0042165	neurotransmitter binding	8/1221	27/24215	3.83655e-05	0.000468558	0.000333433	Grin2b/Chrna7/Grin2a/Chrna4/Chrm3/Grin3a/Slc6a11/Grin2d	8
MF	GO:0015294	solute:cation symporter activity	16/1221	100/24215	3.90061e-05	0.000475445	0.000338333	Slc1a2/Slc1a1/Slc6a5/Slc4a8/Slc4a10/Slc5a7/Slc6a7/Slc5a5/Slc6a20a/Slc13a1/Slc4a1/Slc13a3/Slc6a9/Slc6a11/Slc2a13/Slc2a4	16
CC	GO:0031234	extrinsic component of cytoplasmic side of plasma membrane	17/1221	111/24215	4.03226e-05	0.000490526	0.000349065	Ptk2b/Rgs9/Gng7/Gnal/Gng4/Kcnab2/Dlg4/Matk/Kcnab1/Gnaz/Gngt2/Rgs6/S100a6/Fgr/Kcnip1/Rgs11/Grap2	17
BP	GO:0001709	cell fate determination	10/1221	43/24215	4.27448e-05	0.000518972	0.000369308	Mef2c/Pax6/Foxg1/Chrdl1/Barhl2/Fezf2/Cyp26b1/Wnt7a/Otx2/Isl1	10
BP	GO:0034728	nucleosome organization	19/1221	134/24215	4.37715e-05	0.000530398	0.000377439	Chd5/Hist1h1b/Hist1h1e/Hist4h4/Hist1h2bb/Hist1h1d/Hist1h2bn/Hist2h4/Hist3h2ba/Hist1h4d/Hist1h4h/Hist1h1a/Hist1h4f/Hist1h1c/Hist1h4c/Hist2h2bb/Hist1h3f/Mcm2/Hist1h2bg	19
BP	GO:0003407	neural retina development	12/1221	61/24215	4.49353e-05	0.000541322	0.000385212	Neurod1/Megf11/Fat3/Thy1/Rorb/Lhx1/Bhlhe22/Dlx1/Six3/Ahi1/Atp8a2/Irx5	12
BP	GO:1903825	organic acid transmembrane transport	12/1221	61/24215	4.49353e-05	0.000541322	0.000385212	Slc1a2/Slc1a1/Slc16a7/Slc6a7/Slc7a4/Slc16a3/Slc6a20a/Slc7a10/Slc7a7/Slc7a3/Slc38a11/Lrp2	12
BP	GO:1905039	carboxylic acid transmembrane transport	12/1221	61/24215	4.49353e-05	0.000541322	0.000385212	Slc1a2/Slc1a1/Slc16a7/Slc6a7/Slc7a4/Slc16a3/Slc6a20a/Slc7a10/Slc7a7/Slc7a3/Slc38a11/Lrp2	12
BP	GO:0031497	chromatin assembly	18/1221	123/24215	4.50844e-05	0.000542063	0.00038574	Hist1h1b/Hist1h1e/Hist4h4/Hist1h2bb/Hist1h1d/Hist1h2bn/Hist2h4/Hist3h2ba/Hist1h4d/Hist1h4h/Hist1h1a/Hist1h4f/Hist1h1c/Hist1h4c/Hist2h2bb/Hist1h3f/Mcm2/Hist1h2bg	18
MF	GO:0005543	phospholipid binding	37/1221	365/24215	4.63592e-05	0.000555949	0.000395621	Nrgn/Rasgrp1/Syt16/Thy1/Actn2/Adgrb1/Cpne6/Sept5/Epb41/Syt5/Syt6/Clvs2/Syt1/Fzd7/Gpr12/Pfn2/Anxa2/Sgip1/Doc2a/Sytl5/Psd/Stxbp6/Frmpd4/Map1b/Syt2/Syt17/Vamp2/Lpar1/Anxa1/Grb7/Myof/Anxa4/Syt10/Doc2b/Myo1g/Adap2/Syt15	37
BP	GO:0022409	positive regulation of cell-cell adhesion	26/1221	219/24215	4.64188e-05	0.000555949	0.000395621	Rasgrp1/Cx3cl1/Thy1/Efnb2/Cd44/Egr3/Kifap3/Bcl6/Dmtn/Cited2/Rap1gap/Icosl/Spta1/Ccr2/Anxa1/H2-Ab1/Slc4a1/Myb/Dusp10/Il18/Icam1/Itgal/Pawr/Spn/Lgals1/Adam8	26
BP	GO:0008217	regulation of blood pressure	23/1221	182/24215	4.72891e-05	0.000565278	0.00040226	Hrh3/Drd2/Chrna7/Npy1r/Hmox1/Rasl10b/Ptpro/Npy/Tacr1/Npr3/Tac1/Grip2/Ier3/Tacr3/Adrb1/Adm/Enpep/Ptgs2/Adra1b/Oxtr/Ncald/Aoc3/Acta2	23
BP	GO:0072657	protein localization to membrane	42/1221	436/24215	4.85729e-05	0.000579505	0.000412384	Grin2b/Camk2a/Kalrn/Lrrtm4/Kcnb1/Scn3b/Syngap1/Cacnb2/Hpca/Thy1/Fgf13/Actn2/Cacnb1/Nlgn1/Rab40b/Arhgef9/Dlg2/Stx1a/Grik5/Cpe/Anxa2/Reep1/Dmtn/Dlg4/Myo5a/Lin7b/Reln/Necab2/Pmaip1/Mtcl1/Lypd1/Prkg2/Myo5b/Vamp2/Itga3/Dpp10/Atp1b1/Glra3/Zdhhc23/Cemip/Itgal/Htr1a	42
CC	GO:0030673	axolemma	7/1221	21/24215	5.07327e-05	0.00060295	0.000429068	Slc1a2/Thy1/Kcnc2/Kcnc3/Chrna7/Gabbr1/Cntnap2	7
BP	GO:0071875	adrenergic receptor signaling pathway	7/1221	21/24215	5.07327e-05	0.00060295	0.000429068	Arrdc3/Rgs2/Gpr101/Adrb1/Adra2c/Adra1b/Adra2a	7
BP	GO:0009259	ribonucleotide metabolic process	45/1221	480/24215	5.10738e-05	0.000605841	0.000431125	Akap5/Ptk2b/Gng7/Grm7/Pde1a/Gucy1b3/Hpca/Hrh3/Gnal/Adcy5/Drd2/Wfs1/Adcy2/Cap2/Slc25a23/Ak5/Gabbr1/Adcy1/Pde10a/Pde3a/Oprm1/Akap6/Pde1c/Npr3/Grm8/Crhr1/Ier3/Prkaa2/Htr1b/Lpar1/Adrb1/Pde2a/Fzd2/Sstr4/Adm/Enpp1/Htr2c/Atp1b1/Adcyap1/Adra2a/Ptger3/Adgrg6/Cdk1/Hk2/Galr1	45
BP	GO:0051968	positive regulation of synaptic transmission, glutamatergic	8/1221	28/24215	5.1346e-05	0.000607905	0.000432594	Ptk2b/Tnr/Nlgn1/Nlgn3/Reln/Ptgs2/Adcyap1/Oxtr	8
BP	GO:0042755	eating behavior	10/1221	44/24215	5.28346e-05	0.000623146	0.000443439	Hrh3/Oprk1/Cck/Oprd1/Oprm1/Tacr1/Uchl1/Atp8a2/Oxtr/Aoc3	10
BP	GO:0045907	positive regulation of vasoconstriction	10/1221	44/24215	5.28346e-05	0.000623146	0.000443439	Npy1r/Tacr1/Htr2c/Ptgs2/Adra2c/Adra1b/Icam1/Ptger3/Oxtr/Hrh1	10
BP	GO:0035641	locomotory exploration behavior	6/1221	15/24215	5.48146e-05	0.000644045	0.000458312	Tnr/Slc4a10/Dlg4/Crhr1/Penk/Prkce	6
MF	GO:0043176	amine binding	6/1221	15/24215	5.48146e-05	0.000644045	0.000458312	Htr5a/Htr1b/Htr1d/Htr2c/Htr7/Htr1a	6
CC	GO:0005581	collagen trimer	14/1221	82/24215	5.63028e-05	0.000660279	0.000469864	Emilin2/C1ql3/Col8a2/Col25a1/Col5a3/Col2a1/Dcn/Msr1/Col6a2/Col15a1/Col1a1/Col4a6/Lum/Col3a1	14
BP	GO:0035148	tube formation	22/1221	172/24215	5.70222e-05	0.000666191	0.000474071	Cobl/Sox11/Lhx2/Lmo4/Zic2/Prkacb/Irx2/Irx3/Cited2/Cecr2/Irx1/Pax3/Fzd2/Sfrp1/Shroom3/Adm/Bcl2l11/Zic5/Tgif1/Atoh8/Kif20b/Lrp2	22
BP	GO:0048592	eye morphogenesis	22/1221	172/24215	5.70222e-05	0.000666191	0.000474071	Megf11/Pax6/Rarb/Tenm3/Fat3/Thy1/Dscam/Sox11/Rorb/Lhx1/Meis1/Bhlhe22/Col8a2/Cited2/Six3/Ahi1/Shroom2/Olfm3/Aldh1a1/Atp8a2/Irx5/Otx2	22
BP	GO:0050727	regulation of inflammatory response	31/1221	287/24215	5.76216e-05	0.000671927	0.000478153	Il20rb/Susd4/Cd44/Lbp/Chrna7/Trpv4/Nov/Bcl6/Serping1/Tac1/Bst1/Tlr2/Ier3/Cd55/Ccr2/Anxa1/Pde2a/Gpx1/C3/Dusp10/Socs3/Ptgs2/Adcyap1/Ptger3/Spn/Aoc3/Ptgis/Tnfaip3/Isl1/Adam8/Clcf1	31
BP	GO:0006937	regulation of muscle contraction	20/1221	149/24215	6.17079e-05	0.000718224	0.000511098	Chrm1/Fgf13/Chrm3/Kcnma1/Ctnna3/Akap6/Tacr1/Rgs2/Tacr3/Dmd/Adrb1/Atp1b1/Ptgs2/Adra2c/Adra1b/Adra2a/Chrm2/Ptger3/Pawr/Oxtr	20
CC	GO:0019897	extrinsic component of plasma membrane	21/1221	161/24215	6.25355e-05	0.000725131	0.000516013	Ptk2b/Rgs9/Gng7/Gnal/Apc/Gng4/Epn3/Anxa2/Kcnab2/Dlg4/Matk/Kcnab1/Gnaz/Gngt2/Anxa1/Rgs6/S100a6/Fgr/Kcnip1/Rgs11/Grap2	21
BP	GO:0042445	hormone metabolic process	21/1221	161/24215	6.25355e-05	0.000725131	0.000516013	Crym/Pde8b/Dio2/Gcnt4/Cpe/Cacna1h/Kcnma1/Reln/Ddo/Slc5a5/Pcsk2/Aldh1a1/Cyp26b1/Adm/Pcsk5/Enpep/Bmp6/Cyp1b1/Pcsk1n/Stc2/Pcsk1	21
MF	GO:0017022	myosin binding	12/1221	63/24215	6.27183e-05	0.000725891	0.000516555	Mybpc3/Rab27b/Mobp/Stx1a/Gria1/Rab6b/Rab3b/Rab3c/Vamp2/Dmd/Rab27a/Myrip	12
MF	GO:0099106	ion channel regulator activity	14/1221	83/24215	6.46226e-05	0.000743995	0.000529438	Kcnip2/Hpcal4/Grm7/Cacnb2/Grm3/Stx1a/Tspan13/Kcnab2/Kcnab1/Kcna5/Dpp10/Pcsk9/Phpt1/Kcnip1	14
BP	GO:0019228	neuronal action potential	10/1221	45/24215	6.48833e-05	0.000743995	0.000529438	Scn3a/Rapgef4/Gpr88/Chrna7/Fgf12/Cacna1h/Gria1/Kcnma1/Pawr/Scn9a	10
BP	GO:0051930	regulation of sensory perception of pain	10/1221	45/24215	6.48833e-05	0.000743995	0.000529438	Oprk1/Grm3/Grin2a/Nov/Cck/Oprd1/Oprm1/Htr2c/Adra2c/Grin2d	10
BP	GO:0051931	regulation of sensory perception	10/1221	45/24215	6.48833e-05	0.000743995	0.000529438	Oprk1/Grm3/Grin2a/Nov/Cck/Oprd1/Oprm1/Htr2c/Adra2c/Grin2d	10
BP	GO:0061001	regulation of dendritic spine morphogenesis	10/1221	45/24215	6.48833e-05	0.000743995	0.000529438	Kalrn/Pak3/Epha4/Sipa1l1/Nlgn1/Ngef/Nlgn3/Arc/Reln/Itpka	10
BP	GO:0006163	purine nucleotide metabolic process	45/1221	485/24215	6.52841e-05	0.000747208	0.000531724	Akap5/Ptk2b/Gng7/Grm7/Pde1a/Gucy1b3/Hpca/Hrh3/Gnal/Adcy5/Drd2/Wfs1/Adcy2/Cap2/Slc25a23/Ak5/Gabbr1/Adcy1/Pde10a/Pde3a/Oprm1/Akap6/Pde1c/Npr3/Grm8/Crhr1/Ier3/Prkaa2/Htr1b/Lpar1/Adrb1/Pde2a/Fzd2/Sstr4/Adm/Enpp1/Htr2c/Atp1b1/Adcyap1/Adra2a/Ptger3/Adgrg6/Cdk1/Hk2/Galr1	45
MF	GO:0004935	adrenergic receptor activity	5/1221	10/24215	6.58508e-05	0.000749537	0.000533381	Gpr101/Adrb1/Adra2c/Adra1b/Adra2a	5
MF	GO:0005283	sodium:amino acid symporter activity	5/1221	10/24215	6.58508e-05	0.000749537	0.000533381	Slc1a2/Slc1a1/Slc6a5/Slc6a9/Slc6a11	5
BP	GO:0014062	regulation of serotonin secretion	5/1221	10/24215	6.58508e-05	0.000749537	0.000533381	Hrh3/Lgals3/Htr1b/Htr7/Htr1a	5
BP	GO:1903307	positive regulation of regulated secretory pathway	11/1221	54/24215	6.63019e-05	0.000753287	0.00053605	Kcnb1/Nlgn1/Stx1a/Syt1/Cdk5r2/Cacna1h/Crhr1/Rab27a/Syt10/Doc2b/Fgr	11
BP	GO:0010810	regulation of cell-substrate adhesion	23/1221	186/24215	6.64906e-05	0.000754047	0.000536591	Ptk2b/Thy1/Ajap1/Bcl6/Fzd7/Efna5/Dmtn/Spock2/Ndnf/Ddr1/Bst1/Rell2/Vwc2/Dmd/Angpt2/Prkce/Nrp1/Sema3e/Itga3/Pcsk5/Fbln1/Col1a1/Lgals1	23
BP	GO:0043114	regulation of vascular permeability	8/1221	29/24215	6.77853e-05	0.000767325	0.000546039	Trpv4/Angpt1/Pde3a/Tacr1/Pde2a/Adm/Il18/Hrh1	8
BP	GO:0018209	peptidyl-serine modification	35/1221	344/24215	6.82262e-05	0.000770906	0.000548588	Camk2a/Camkv/Stk32c/Dclk3/Cd44/Gfra2/Uhmk1/Chrna7/Spock3/Camk1d/Oprd1/Cnksr3/Pfn2/Galnt16/Ppp1r1b/Dmtn/Angpt1/Spock2/Brsk1/Camk1g/Dclk1/Ndnf/Prkg2/Dmd/Prkce/Inpp5j/Prkcg/Mamdc2/Dcn/Ptgs2/Pnck/Stk32a/Pkn3/Cdk1/Clspn	35
BP	GO:0021884	forebrain neuron development	9/1221	37/24215	7.06737e-05	0.000795658	0.000566201	Cntn2/Drd2/Foxg1/Slc4a10/Arx/Fezf2/Sall3/Nrp1/Lhx6	9
MF	GO:0030551	cyclic nucleotide binding	9/1221	37/24215	7.06737e-05	0.000795658	0.000566201	Prkar2b/Pde1a/Rapgef4/Pde10a/Pde3a/Prkar1b/Pde1c/Prkg2/Pde2a	9
BP	GO:0015874	norepinephrine transport	7/1221	22/24215	7.11764e-05	0.000799863	0.000569194	Kcnb1/Hrh3/Chrna7/Stx1a/P2ry12/Ptger3/Oxtr	7
BP	GO:0051258	protein polymerization	27/1221	238/24215	7.3859e-05	0.000828505	0.000589576	Ptk2b/Pak3/Cobl/Fgf13/Apc/Capg/Gda/Trpv4/Nav3/Wasf1/Pfn2/Fhod3/Actr3b/Dmtn/Map1b/Add2/Tlr2/Rgs2/Nefl/Spta1/Tubg2/Prkce/Inpp5j/Magel2/Icam1/Fbxo5/Ube2c	27
BP	GO:0045471	response to ethanol	14/1221	84/24215	7.3994e-05	0.000828519	0.000589586	Grin2b/Drd2/Chrna7/Grin2a/Oprm1/Tacr1/Glra2/Crhr1/Grin3a/Aldh1a1/Htr1b/Prkce/Glra3/Cdk1	14
BP	GO:0001838	embryonic epithelial tube formation	20/1221	151/24215	7.46046e-05	0.000833848	0.000593378	Cobl/Sox11/Lhx2/Lmo4/Zic2/Prkacb/Irx2/Irx3/Cited2/Cecr2/Irx1/Pax3/Fzd2/Sfrp1/Shroom3/Adm/Zic5/Tgif1/Kif20b/Lrp2	20
BP	GO:0071103	DNA conformation change	24/1221	200/24215	7.54871e-05	0.000842191	0.000599315	Chd5/Hist1h1b/Hist1h1e/Hist4h4/Anxa1/Hist1h2bb/Hist1h1d/Hist1h2bn/Top2a/Hist2h4/Hist3h2ba/Smc4/Hist1h4d/Hist1h4h/Hist1h1a/Hist1h4f/Hist1h1c/Hist1h4c/Hist2h2bb/Hist1h3f/Nusap1/Cdk1/Mcm2/Hist1h2bg	24
BP	GO:0050673	epithelial cell proliferation	38/1221	388/24215	7.70838e-05	0.000858459	0.000610892	Mef2c/Bcl11b/Hrh3/Pax6/Foxp2/Efnb2/Pgr/Apc/Sox11/Agap2/Egr3/Nov/Cd109/Fzd7/Mki67/Dlx6/Tacr1/Col8a2/Rap1gap/Dlx5/Cxcl12/Cxadr/Mmp12/Pgf/Wnt7a/Ptprn/Sfrp1/Gpx1/Bmper/C5ar1/Loxl2/Dusp10/Bmp6/Scg2/Atoh8/Tnfaip3/Lgr5/Isl1	38
BP	GO:0021772	olfactory bulb development	10/1221	46/24215	7.91897e-05	0.000880328	0.000626454	Pax6/Chd7/Lhx2/Slit1/Nr2e1/Arx/Uncx/Dlx5/Sall3/Eomes	10
BP	GO:0072073	kidney epithelium development	19/1221	140/24215	8.02985e-05	0.000890052	0.000633374	Basp1/Mef2c/Rarb/Efnb2/Cd44/Epha4/Wnt7b/Irx2/Ptpro/Epha7/Irx3/Lhx1/Tfap2b/Ahi1/Irx1/Pgf/Sfrp1/Bmper/Timeless	19
BP	GO:0043010	camera-type eye development	34/1221	333/24215	8.03519e-05	0.000890052	0.000633374	Neurod1/Megf11/Bcl11b/Pax6/Rarb/Tenm3/Fat3/Thy1/Chd7/Mab21l1/Dscam/Foxp2/Apc/Sox11/Rorb/Lhx2/Nr2e1/Nhs/Lhx1/Meis1/Bhlhe22/Col8a2/Dlx1/Cited2/Six3/Ahi1/Shroom2/Aldh1a1/Nrp1/Atp8a2/Tgif1/Cyp1b1/Vim/Irx5	34
CC	GO:0044448	cell cortex part	20/1221	152/24215	8.1908e-05	0.000905668	0.000644486	Cobl/Actn2/Sept5/Nsmf/Mobp/Epb41/Trpv4/Anln/Cap2/Dmtn/Dlg4/Trpc4/Sptbn2/Stxbp6/Epb42/Spta1/Shroom2/Myo5b/Slc4a1/Myrip	20
MF	GO:0015108	chloride transmembrane transporter activity	14/1221	85/24215	8.45268e-05	0.000931299	0.000662725	Gabra3/Slc1a1/Gabrg3/Gabra5/Gabra6/Gabra2/Gabrb3/Gabrg1/Gabrg2/Glra2/Gabrb1/Slc4a1/Glra3/Clcn1	14
CC	GO:0030175	filopodium	14/1221	85/24215	8.45268e-05	0.000931299	0.000662725	Lrrc7/Akap5/Fgf13/Actn2/Epha4/Nlgn1/Trpv4/Kcnn3/Myo5a/Ermn/Cxadr/Dmd/Itga3/Myo1g	14
BP	GO:0048511	rhythmic process	32/1221	307/24215	8.72793e-05	0.000959917	0.000683091	Grin2b/Drd2/Hlf/Pgr/Npas2/Rorb/Nlgn1/Chrna7/Grin2a/Adcy1/Angpt1/Kcnma1/Zfhx3/Gpr149/Nhlh2/Prkg2/Six3/Grin3a/Prkaa2/Hs3st2/Ptprn/Vgf/Top2a/Prkcg/Magel2/Adcyap1/Timeless/Ptger3/Htr7/Nfil3/Hrh1/Ptgds	32
BP	GO:0097529	myeloid leukocyte migration	22/1221	177/24215	8.78753e-05	0.000964759	0.000686536	Ptk2b/Cx3cl1/Lbp/Trpv4/Nov/Camk1d/P2ry12/Ptpro/Bst1/Lgals3/Cxcl12/Ccr2/Cxadr/Anxa1/Pgf/C5ar1/Ptger3/Pawr/Scg2/Hrh1/Adam8/Sell	22
BP	GO:0008045	motor neuron axon guidance	8/1221	30/24215	8.83685e-05	0.000968457	0.000689168	Chn1/Alcam/Epha4/Plxna4/Slit1/Lhx1/Cxcl12/Nrp1	8
BP	GO:0048675	axon extension	17/1221	118/24215	8.87136e-05	0.00097052	0.000690636	Dscam/Cdkl5/Tnr/Nlgn3/Lhx2/Plxna4/Slit1/Barhl2/Mag/Map1b/Dclk1/Myo5b/Cxcl12/Nrp1/Wnt3/Sema3g/Trpc5	17
CC	GO:0019898	extrinsic component of membrane	29/1221	267/24215	8.9272e-05	0.000974907	0.000693758	Ptk2b/Rgs9/Gng7/Hpca/Gnal/Jakmip1/Apc/Gng4/Syt6/Epn3/Anxa2/Kcnab2/Dlg4/Psd/Matk/Kcnab1/Gnaz/Bst1/Gngt2/Anxa1/Rgs6/Inpp5j/S100a6/Bcl2l11/Fgr/Kcnip1/Rgs11/Grap2/Syt15	29
BP	GO:0009636	response to toxic substance	16/1221	107/24215	9.02792e-05	0.00098417	0.000700349	Scn3a/Drd2/Kcnc2/Oprd1/Gria1/Slc30a3/Arnt2/Htr1b/Htr1d/Slc22a8/Gabrb1/Cers1/Gpx1/Cyp1b1/Fbln5/Scn9a	16
BP	GO:0019693	ribose phosphate metabolic process	45/1221	492/24215	9.12574e-05	0.000993086	0.000706694	Akap5/Ptk2b/Gng7/Grm7/Pde1a/Gucy1b3/Hpca/Hrh3/Gnal/Adcy5/Drd2/Wfs1/Adcy2/Cap2/Slc25a23/Ak5/Gabbr1/Adcy1/Pde10a/Pde3a/Oprm1/Akap6/Pde1c/Npr3/Grm8/Crhr1/Ier3/Prkaa2/Htr1b/Lpar1/Adrb1/Pde2a/Fzd2/Sstr4/Adm/Enpp1/Htr2c/Atp1b1/Adcyap1/Adra2a/Ptger3/Adgrg6/Cdk1/Hk2/Galr1	45
BP	GO:0015872	dopamine transport	10/1221	47/24215	9.60848e-05	0.00104347	0.000742546	Drd2/Oprk1/Syt1/Chrna4/Gabbr1/Rab3b/Pcp4/Htr1b/Cxcl12/Slc22a3	10
BP	GO:0032956	regulation of actin cytoskeleton organization	31/1221	295/24215	9.62241e-05	0.00104347	0.000742546	Ptk2b/Mef2c/Pak3/Epha5/Ppm1e/Actn2/Shank1/Capg/Wasf1/Pfn2/Fhod3/Efna5/Actr3b/Dmtn/Add2/Tacr1/Tac1/Bst1/Tlr2/Spta1/Shroom2/Lpar1/Prkce/Nrp1/Sema3e/Tgfb3/Magel2/Icam1/Fgr/Phpt1/Kank4	31
MF	GO:0042923	neuropeptide binding	7/1221	23/24215	9.78759e-05	0.00105767	0.000752656	Oprk1/Oprd1/Oprm1/Gpr149/Sstr1/Sstr4/Galr1	7
BP	GO:0048266	behavioral response to pain	7/1221	23/24215	9.78759e-05	0.00105767	0.000752656	Grin2b/Kalrn/Tacr1/Crhr1/Htr7/Grik1/Scn9a	7
BP	GO:0001843	neural tube closure	16/1221	108/24215	0.000101094	0.00109055	0.00077605	Cobl/Lhx2/Lmo4/Zic2/Prkacb/Cited2/Cecr2/Pax3/Fzd2/Sfrp1/Shroom3/Adm/Zic5/Tgif1/Kif20b/Lrp2	16
BP	GO:0001666	response to hypoxia	23/1221	192/24215	0.000108415	0.00116749	0.000830802	Grin2b/Drd2/Chrna7/Oprd1/Chrna4/Hmox1/Kcnma1/Ndnf/Cybb/Crhr1/Cited2/Arnt2/Prkce/Alas2/Pgf/Tgfb3/Loxl2/Atp1b1/Il18/Epas1/Ptgis/Slc2a4/Adam8	23
BP	GO:0060606	tube closure	16/1221	109/24215	0.000113026	0.00121503	0.000864629	Cobl/Lhx2/Lmo4/Zic2/Prkacb/Cited2/Cecr2/Pax3/Fzd2/Sfrp1/Shroom3/Adm/Zic5/Tgif1/Kif20b/Lrp2	16
BP	GO:1900006	positive regulation of dendrite development	15/1221	98/24215	0.000113321	0.00121609	0.00086539	Akap5/Kalrn/Pak3/Cobl/Cdkl5/Shank1/Epha4/Nlgn1/Nlgn3/Il1rapl1/Reln/Myo5b/Lpar1/Foxo6/Itpka	15
MF	GO:0046875	ephrin receptor binding	8/1221	31/24215	0.00011387	0.00121986	0.000868072	Chn1/Efnb2/Epha4/Sipa1l1/Ngef/Efna3/Efna5/Epha7	8
CC	GO:0005583	fibrillar collagen trimer	5/1221	11/24215	0.000115704	0.00122889	0.000874495	Col5a3/Col2a1/Col1a1/Lum/Col3a1	5
BP	GO:0019934	cGMP-mediated signaling	5/1221	11/24215	0.000115704	0.00122889	0.000874495	Ptk2b/Gucy1b3/Kcnc2/Pde3a/Pde2a	5
BP	GO:0034776	response to histamine	5/1221	11/24215	0.000115704	0.00122889	0.000874495	Drd2/Gabrb3/Gabrg2/Gabrb1/Hrh1	5
BP	GO:0070472	regulation of uterine smooth muscle contraction	5/1221	11/24215	0.000115704	0.00122889	0.000874495	Tacr1/Tacr3/Adra2c/Adra2a/Oxtr	5
CC	GO:0098643	banded collagen fibril	5/1221	11/24215	0.000115704	0.00122889	0.000874495	Col5a3/Col2a1/Col1a1/Lum/Col3a1	5
BP	GO:0021988	olfactory lobe development	10/1221	48/24215	0.000115934	0.00122922	0.000874731	Pax6/Chd7/Lhx2/Slit1/Nr2e1/Arx/Uncx/Dlx5/Sall3/Eomes	10
BP	GO:0051291	protein heterooligomerization	20/1221	156/24215	0.00011786	0.0012475	0.000887741	Grin2b/Kcnh7/Gabra6/Kcnc2/Nlgn1/Syt1/Chrna4/Anxa2/Kcnab2/Prkaa2/Hist4h4/Rrm1/Hist2h4/Hist1h4d/Hist1h4h/Rrm2/Hist1h4f/Hist1h4c/Col6a2/Col1a1	20
BP	GO:0043278	response to morphine	6/1221	17/24215	0.00012423	0.00130822	0.000930946	Drd2/Ppp1r1b/Oprm1/Prkce/Prkcg/Adra1b	6
BP	GO:0045653	negative regulation of megakaryocyte differentiation	6/1221	17/24215	0.00012423	0.00130822	0.000930946	Hist4h4/Hist2h4/Hist1h4d/Hist1h4h/Hist1h4f/Hist1h4c	6
CC	GO:0098644	complex of collagen trimers	6/1221	17/24215	0.00012423	0.00130822	0.000930946	Col5a3/Col2a1/Col1a1/Col4a6/Lum/Col3a1	6
BP	GO:0008277	regulation of G-protein coupled receptor protein signaling pathway	16/1221	110/24215	0.000126169	0.00132639	0.000943875	Grm5/Phf24/Rgs9/Cntn2/Drd2/Kctd16/Arrdc3/Necab2/Gpr27/Alk/Rgs2/Htr1b/Adm/C3/Adcyap1/Ptger3	16
BP	GO:0044706	multi-multicellular organism process	20/1221	157/24215	0.000128782	0.00135156	0.000961786	Kalrn/Pgr/Acsl4/Thbd/Tacr1/Ddr1/Itgb4/Cited2/Ddo/Mmp12/Il11ra1/Pcsk5/Ptgs2/Adra2c/Adra2a/Oxtr/Ptgis/Tead4/Rxfp1/Nrk	20
BP	GO:0010460	positive regulation of heart rate	7/1221	24/24215	0.000132186	0.00138259	0.000983874	Scn3b/Slc1a1/Chrna7/Tacr3/Adrb1/Adm/Adra1b	7
MF	GO:0030552	cAMP binding	7/1221	24/24215	0.000132186	0.00138259	0.000983874	Prkar2b/Rapgef4/Pde10a/Pde3a/Prkar1b/Pde1c/Pde2a	7
BP	GO:0048284	organelle fusion	21/1221	170/24215	0.000137489	0.00143564	0.00102162	Syt16/Stx1a/Syt5/Grik5/Syt6/Sgsm2/Snph/Syt1/Anxa2/Trim9/Doc2a/Sytl5/Stxbp6/Syt2/Syt17/Vamp2/Anxa1/Stx11/Syt10/Doc2b/Syt15	21
BP	GO:0030219	megakaryocyte differentiation	10/1221	49/24215	0.00013914	0.00145043	0.00103215	Mef2c/Meis1/Hist4h4/Hist2h4/Hist1h4d/Hist1h4h/L3mbtl1/Hist1h4f/Hist1h4c/Rab7b	10
BP	GO:0072175	epithelial tube formation	20/1221	158/24215	0.000140587	0.00146305	0.00104113	Cobl/Sox11/Lhx2/Lmo4/Zic2/Prkacb/Irx2/Irx3/Cited2/Cecr2/Irx1/Pax3/Fzd2/Sfrp1/Shroom3/Adm/Zic5/Tgif1/Kif20b/Lrp2	20
CC	GO:0005913	cell-cell adherens junction	15/1221	100/24215	0.000143026	0.00148594	0.00105741	Fat2/Lmo7/Ajap1/Cadm2/Apc/Tln2/Anxa2/Ctnna3/Stxbp6/Shroom2/Cxadr/Anxa1/Pgm5/Oxtr/Pak4	15
BP	GO:0002040	sprouting angiogenesis	13/1221	79/24215	0.000151389	0.00157019	0.00111737	Ptk2b/Efnb2/Egr3/Nr2e1/Angpt1/Nrp1/Sema3e/Pgf/Bmper/Loxl2/Ptgs2/Gpld1/E2f7	13
BP	GO:0051262	protein tetramerization	20/1221	159/24215	0.000153336	0.00158773	0.00112985	Grin2b/Actn2/Rxrg/Nlgn1/Kcnc3/Grin2a/Anxa2/Aldh5a1/Kcnma1/Hist4h4/Aldh1a1/Shmt2/Rrm1/Hist2h4/Hist1h4d/Hist1h4h/Rrm2/Trp73/Hist1h4f/Hist1h4c	20
BP	GO:0051705	multi-organism behavior	12/1221	69/24215	0.000156816	0.00162104	0.00115356	Grin2b/Kalrn/Shank1/Gcnt4/Nlgn3/Grid1/Nr2e1/Dlg4/Tacr1/Penk/Cntnap2/Oxtr	12
BP	GO:0003333	amino acid transmembrane transport	9/1221	41/24215	0.000165961	0.00171272	0.0012188	Slc1a2/Slc1a1/Slc6a7/Slc7a4/Slc6a20a/Slc7a10/Slc7a7/Slc7a3/Slc38a11	9
BP	GO:0045685	regulation of glial cell differentiation	13/1221	80/24215	0.000172532	0.00177757	0.00126495	Zfp365/Cntn2/Epha4/Tenm4/Nr2e1/Mag/Dlx1/Tlr2/Rnf112/Dusp10/Trp73/Mycn/Clcf1	13
BP	GO:0007015	actin filament organization	34/1221	347/24215	0.000177954	0.001814	0.00129087	Ptk2b/Phactr1/Pak3/Mybpc3/Ppm1e/Cobl/Actn2/Shank1/Capg/Trpv4/Wasf1/Cap2/Pfn2/Fhod3/Actr3b/Dmtn/Add2/Rhof/Tacr1/Tac1/Tlr2/Mybpc1/Spta1/Shroom2/Ermn/Lpar1/Prkce/Nrp1/Tgfb3/Magel2/Icam1/Pawr/Kank4/Myom1	34
BP	GO:0001975	response to amphetamine	6/1221	18/24215	0.000178412	0.001814	0.00129087	Gnal/Drd2/Grin2a/Ppp1r1b/Adra1b/Oxtr	6
MF	GO:0005251	delayed rectifier potassium channel activity	6/1221	18/24215	0.000178412	0.001814	0.00129087	Kcnb1/Kcnc2/Kcng3/Kcng1/Kcna5/Kcna3	6
BP	GO:0014072	response to isoquinoline alkaloid	6/1221	18/24215	0.000178412	0.001814	0.00129087	Drd2/Ppp1r1b/Oprm1/Prkce/Prkcg/Adra1b	6
BP	GO:0016486	peptide hormone processing	6/1221	18/24215	0.000178412	0.001814	0.00129087	Cpe/Pcsk2/Pcsk5/Enpep/Pcsk1n/Pcsk1	6
BP	GO:0022010	central nervous system myelination	6/1221	18/24215	0.000178412	0.001814	0.00129087	Cntn2/Tenm4/Fa2h/Mag/Tlr2/Omg	6
BP	GO:0032291	axon ensheathment in central nervous system	6/1221	18/24215	0.000178412	0.001814	0.00129087	Cntn2/Tenm4/Fa2h/Mag/Tlr2/Omg	6
BP	GO:0048841	regulation of axon extension involved in axon guidance	6/1221	18/24215	0.000178412	0.001814	0.00129087	Dscam/Plxna4/Slit1/Cxcl12/Nrp1/Wnt3	6
BP	GO:0021782	glial cell development	14/1221	91/24215	0.000179419	0.00182125	0.00129603	Gfap/Cntn2/Ppp3r1/Sox11/Tenm4/Fa2h/Mag/Ror1/Tlr2/Pou3f1/Dmd/Omg/Adgrg6/Vim	14
BP	GO:0021695	cerebellar cortex development	11/1221	60/24215	0.000179967	0.00182382	0.00129786	Cbln1/Zfp365/Nfix/Sptbn2/Lhx1/Neurod2/Grid2/Wnt7a/Trnp1/Klhl1/Mdk	11
BP	GO:0043542	endothelial cell migration	20/1221	161/24215	0.000181924	0.00184064	0.00130983	Ptk2b/Adgrb1/Efnb2/Egr3/Nov/Nr2e1/Angpt1/Sema4a/Angpt2/Nrp1/Wnt7a/Gpx1/Bmper/Loxl2/Dcn/Ptgs2/Cyp1b1/Gpld1/Atoh8/Adam8	20
BP	GO:0010573	vascular endothelial growth factor production	8/1221	33/24215	0.000183195	0.00184147	0.00131041	Aqp4/Adamts3/Ccr2/C3/C5ar1/Ptgs2/Cyp1b1/Isl1	8
BP	GO:0014046	dopamine secretion	8/1221	33/24215	0.000183195	0.00184147	0.00131041	Drd2/Oprk1/Syt1/Chrna4/Gabbr1/Pcp4/Htr1b/Cxcl12	8
BP	GO:0014059	regulation of dopamine secretion	8/1221	33/24215	0.000183195	0.00184147	0.00131041	Drd2/Oprk1/Syt1/Chrna4/Gabbr1/Pcp4/Htr1b/Cxcl12	8
MF	GO:0015175	neutral amino acid transmembrane transporter activity	8/1221	33/24215	0.000183195	0.00184147	0.00131041	Slc1a1/Slc6a5/Serinc2/Slc6a7/Slc43a1/Slc6a20a/Slc7a10/Slc6a9	8
BP	GO:0070471	uterine smooth muscle contraction	5/1221	12/24215	0.00019011	0.00190479	0.00135548	Tacr1/Tacr3/Adra2c/Adra2a/Oxtr	5
BP	GO:0097090	presynaptic membrane organization	5/1221	12/24215	0.00019011	0.00190479	0.00135548	Lrrtm4/Cntn2/Nlgn1/Nlgn3/Il1rapl1	5
CC	GO:0032993	protein-DNA complex	21/1221	174/24215	0.000190947	0.00191008	0.00135924	St18/Hist1h1b/Hist1h1e/Hist4h4/Hist1h2bb/Hist1h1d/Hist2h4/Hist3h2ba/Hist1h2ak/Hist1h4d/Hist1h4h/Prim1/Hist1h1a/Hist1h4f/Hist1h1c/Hist1h4c/Hist1h3f/Pold1/Tead4/Hist2h2ac/Pole	21
BP	GO:0048663	neuron fate commitment	13/1221	81/24215	0.000196162	0.00195909	0.00139411	Tbr1/Bcl11b/Pax6/Satb2/Zfp521/Foxg1/Myt1l/Fezf2/Dlx1/Pax3/Lhx6/Otx2/Isl1	13
BP	GO:0008347	glial cell migration	10/1221	51/24215	0.000197423	0.00196534	0.00139857	Foxg1/Epha4/Mboat7/P2ry12/Cdk5r2/Nr2e1/Reln/Ccr2/Vim/Apcdd1	10
MF	GO:0015296	anion:cation symporter activity	10/1221	51/24215	0.000197423	0.00196534	0.00139857	Slc1a2/Slc1a1/Slc6a5/Slc4a8/Slc4a10/Slc5a5/Slc13a1/Slc4a1/Slc13a3/Slc6a11	10
CC	GO:0005604	basement membrane	15/1221	103/24215	0.000200201	0.0019898	0.00141597	Fras1/Ntn4/Anxa2/Efna5/Itgb4/Col8a2/Rell2/Vwc2/Col2a1/Loxl2/Loxl1/Spn/Fbln1/Col15a1/Col4a6	15
BP	GO:0022407	regulation of cell-cell adhesion	37/1221	392/24215	0.000200605	0.00199062	0.00141655	Rasgrp1/Cx3cl1/Thy1/Il20rb/Efnb2/Cd44/Tnr/Egr3/Trpv4/Kifap3/Bcl6/Adamts18/Efna5/Dmtn/Epha7/Cited2/Rap1gap/Icosl/Spta1/Lgals3/Cxcl12/Ccr2/Anxa1/H2-Ab1/Cyp26b1/Slc4a1/Myb/Dusp10/Il18/Icam1/Ptger3/Itgal/Pawr/Spn/Tnfaip3/Lgals1/Adam8	37
MF	GO:0005245	voltage-gated calcium channel activity	9/1221	42/24215	0.000201856	0.00199663	0.00142083	Grm7/Cacnb2/Cacnb1/Il1rapl1/Cacna1h/Ncs1/Oprm1/Cacng3/Cacng8	9
BP	GO:0050918	positive chemotaxis	9/1221	42/24215	0.000201856	0.00199663	0.00142083	Il16/Wnt7b/Angpt1/Lgals3/Cxcl12/Angpt2/Nrp1/Pgf/Scg2	9
BP	GO:0014015	positive regulation of gliogenesis	12/1221	71/24215	0.000207589	0.00205006	0.00145885	Zfp365/Gfap/Tenm4/Atxn1/Mag/Tlr2/Rnf112/Ccr2/Trp73/Vim/Lrp2/Clcf1	12
CC	GO:0014704	intercalated disc	11/1221	61/24215	0.000209674	0.00206736	0.00147116	Fgf13/Tln2/Ctnna3/Scn4b/Akap6/Kcna5/Cxadr/Slc4a1/Pgm5/Atp1b1/Adra1b	11
CC	GO:0005912	adherens junction	42/1221	466/24215	0.000211584	0.00208288	0.00148221	Fat2/Ptk2b/Epha5/Alcam/Thy1/Lmo7/Ajap1/Cadm2/Actn2/Adgrb1/Efnb2/Cd44/Apc/Itga7/Trpv4/Tln2/Anxa2/Efna5/Lin7b/Oprm1/Ctnna3/Pianp/Stxbp6/Ywhag/Ahi1/Flnc/Shroom2/Flrt3/Cxadr/Anxa1/Nrp1/Fzd2/Mme/Itga3/Shroom3/Grb7/Pgm5/Itga2b/Icam1/Oxtr/Vim/Pak4	42
BP	GO:0014020	primary neural tube formation	16/1221	115/24215	0.00021389	0.00210223	0.00149598	Cobl/Lhx2/Lmo4/Zic2/Prkacb/Cited2/Cecr2/Pax3/Fzd2/Sfrp1/Shroom3/Adm/Zic5/Tgif1/Kif20b/Lrp2	16
MF	GO:0031406	carboxylic acid binding	23/1221	201/24215	0.000215444	0.00211415	0.00150446	Grin2b/Slc1a1/Grm7/Cd44/Grin2a/Gad2/Hapln1/Aldh5a1/Ncan/Mag/Glra2/Grin3a/Shmt2/Alas2/Cyp26b1/Ddah2/Glra3/Cemip/Grik1/Hmmr/Grin2d/Stard5/Ptgds	23
CC	GO:0016324	apical plasma membrane	30/1221	295/24215	0.000220454	0.00215648	0.00153458	Slc1a1/Thy1/Slc22a4/Kcnc2/Lmo7/Rab27b/Rapgef4/Cd44/Chrna7/Itpk1/Slc5a7/Kcnma1/Ptpro/Sptbn2/Kcna5/Cd55/Prkaa2/Shroom2/Anxa1/Rab27a/Slc6a20a/Shroom3/Anxa4/Enpep/Myrip/Atp1b1/Il18/P2ry2/Oxtr/Lrp2	30
BP	GO:0090596	sensory organ morphogenesis	30/1221	295/24215	0.000220454	0.00215648	0.00153458	Megf11/Pax6/Rarb/Tenm3/Fat3/Thy1/Chd7/Dscam/Foxg1/Sox11/Rorb/Dlx6/Lhx1/Meis1/Bhlhe22/Col8a2/Cited2/Six3/Ahi1/Dlx5/Shroom2/Olfm3/Aldh1a1/Atp8a2/Fzd2/Lrig3/Cyp26b1/Col2a1/Irx5/Otx2	30
BP	GO:0072006	nephron development	18/1221	139/24215	0.000223187	0.00217977	0.00155116	Basp1/Mef2c/Cd44/Wnt7b/Irx2/Angpt1/Ptpro/Irx3/Lhx1/Tfap2b/Dchs2/Ahi1/Irx1/Angpt2/Pgf/Itga3/Enpep/Timeless	18
BP	GO:1902905	positive regulation of supramolecular fiber organization	21/1221	176/24215	0.000223973	0.002184	0.00155417	Ptk2b/Ppm1e/Actn2/Apc/Gda/Trpv4/Nav3/Wasf1/Pfn2/Actr3b/Map1b/Tacr1/Tac1/Rgs2/Lpar1/Prkce/Nrp1/Tgfb3/Magel2/Icam1/Htr1a	21
BP	GO:0030516	regulation of axon extension	14/1221	93/24215	0.000226874	0.00220535	0.00156936	Dscam/Cdkl5/Tnr/Plxna4/Slit1/Barhl2/Mag/Map1b/Myo5b/Cxcl12/Nrp1/Wnt3/Sema3g/Trpc5	14
BP	GO:0048709	oligodendrocyte differentiation	14/1221	93/24215	0.000226874	0.00220535	0.00156936	Zfp365/Cntn2/Pax6/Nlgn3/Tenm4/Fa2h/Trpc4/Mag/Dlx1/Tlr2/Omg/Dusp10/Trp73/Otx2	14
BP	GO:0033238	regulation of cellular amine metabolic process	8/1221	34/24215	0.000229053	0.00221955	0.00157947	Apc/Chrna7/Tacr3/Atcay/Htr2c/Epas1/Htr1a/Slc7a7	8
BP	GO:0050919	negative chemotaxis	8/1221	34/24215	0.000229053	0.00221955	0.00157947	Nrg3/Plxna4/Slit1/Sema3c/Sema4a/Sema3e/Sema3g/Sema3d	8
BP	GO:0060384	innervation	7/1221	26/24215	0.00022994	0.0022212	0.00158064	Chd7/Gabra5/Gabrb3/Col25a1/Nrp1/Prkcg/Isl1	7
MF	GO:0098632	cell-cell adhesion mediator activity	7/1221	26/24215	0.00022994	0.0022212	0.00158064	Anxa2/Ctnna3/Stxbp6/Cxadr/Anxa1/Cdh9/Pak4	7
BP	GO:2000021	regulation of ion homeostasis	23/1221	202/24215	0.000231771	0.0022354	0.00159074	Akap5/Ptk2b/Scn3b/Thy1/Chd7/Drd2/Mllt11/Ryr3/Cck/Slc25a23/Fgf12/Myo5a/Hap1/Akap6/Tacr1/Slc30a10/Tac1/Slc30a3/Dmd/Prkce/Htr2c/Dcn/Cemip	23
MF	GO:0015370	solute:sodium symporter activity	10/1221	52/24215	0.000233502	0.0022451	0.00159765	Slc1a2/Slc1a1/Slc6a5/Slc5a7/Slc6a7/Slc5a5/Slc6a20a/Slc13a3/Slc6a9/Slc6a11	10
BP	GO:0071277	cellular response to calcium ion	10/1221	52/24215	0.000233502	0.0022451	0.00159765	Mef2c/Hpca/Cpne6/Nlgn1/Syt1/Slc25a23/Cpne7/Dmtn/Neurod2/Gpld1	10
MF	GO:0005254	chloride channel activity	12/1221	72/24215	0.000237829	0.00228316	0.00162473	Gabra3/Gabrg3/Gabra5/Gabra6/Gabra2/Gabrb3/Gabrg1/Gabrg2/Glra2/Gabrb1/Glra3/Clcn1	12
BP	GO:0046928	regulation of neurotransmitter secretion	11/1221	62/24215	0.000243426	0.00233327	0.00166039	Camk2a/Mef2c/Nlgn1/Kcnc3/Stx1a/Grik5/Pfn2/Grm8/Prepl/Htr2c/Rims3	11
BP	GO:0050678	regulation of epithelial cell proliferation	32/1221	325/24215	0.000249196	0.00237835	0.00169247	Mef2c/Bcl11b/Hrh3/Pax6/Foxp2/Efnb2/Pgr/Apc/Sox11/Agap2/Egr3/Cd109/Fzd7/Dlx6/Tacr1/Rap1gap/Dlx5/Cxcl12/Cxadr/Mmp12/Pgf/Wnt7a/Ptprn/Sfrp1/Gpx1/C5ar1/Dusp10/Bmp6/Scg2/Atoh8/Tnfaip3/Isl1	32
BP	GO:0002693	positive regulation of cellular extravasation	6/1221	19/24215	0.000249665	0.00237835	0.00169247	Thy1/Ccr2/Icam1/Ptger3/Pawr/Adam8	6
BP	GO:0014075	response to amine	6/1221	19/24215	0.000249665	0.00237835	0.00169247	Gnal/Drd2/Grin2a/Ppp1r1b/Adra1b/Oxtr	6
CC	GO:0030285	integral component of synaptic vesicle membrane	6/1221	19/24215	0.000249665	0.00237835	0.00169247	Gabra2/Tmem163/Syt1/Atp6v1g2/Vamp2/Slc17a6	6
BP	GO:0007517	muscle organ development	37/1221	397/24215	0.000257437	0.00244862	0.00174247	Mef2c/Mybpc3/Chd7/Boc/Hlf/Foxp2/Efnb2/Sox11/Zfpm2/Fzd7/Angpt1/Zbtb18/Zfhx3/Hist1h1b/Tsc22d3/Meis1/Akap6/Sgcz/Cited2/Pim1/Pax3/Cxadr/Dmd/Adrb1/Fzd2/Cyp26b1/Pi16/Gpx1/Trp73/Atf3/Cenpf/Eomes/Cdk1/Zbtb42/Lrp2/Isl1/Col3a1	37
BP	GO:0050954	sensory perception of mechanical stimulus	29/1221	284/24215	0.000259811	0.00246741	0.00175584	Grin2b/Phf24/Grm7/Crym/Tprn/Thrb/Chd7/Gabra5/Wfs1/Aqp4/Cntn5/Gabrb3/Kcnma1/Grm8/Gjc3/Barhl1/Cxcl12/Coch/Gpx1/Col2a1/Slc17a8/Il18/Icam1/Cemip/Htr7/Pawr/Gjb2/Col1a1/Lrp2	29
BP	GO:0071248	cellular response to metal ion	16/1221	117/24215	0.000261581	0.00248041	0.0017651	Mef2c/Hpca/Cpne6/Nlgn1/Grin2a/Syt1/Slc25a23/Cpne7/Hmox1/Dmtn/Neurod2/Glra2/Slc30a10/Bmp6/Glra3/Gpld1	16
BP	GO:0043583	ear development	25/1221	230/24215	0.000262083	0.00248137	0.00176578	Neurod1/Hpca/Chd7/Gabra5/Plppr4/Foxg1/Gabrb3/Dlx6/Kcnma1/Cxcl14/Ddr1/Cecr2/Ahi1/Dlx5/Shroom2/Atp8a2/Fzd2/Lrig3/Col2a1/Bmper/Bcl2l11/Otx2/Mycn/Mcm2/Lgr5	25
BP	GO:0001841	neural tube formation	17/1221	129/24215	0.00026734	0.00252728	0.00179845	Cobl/Sox11/Lhx2/Lmo4/Zic2/Prkacb/Cited2/Cecr2/Pax3/Fzd2/Sfrp1/Shroom3/Adm/Zic5/Tgif1/Kif20b/Lrp2	17
BP	GO:0030819	positive regulation of cAMP biosynthetic process	12/1221	73/24215	0.000271735	0.00256492	0.00182523	Akap5/Hpca/Gnal/Wfs1/Adcy2/Adcy1/Crhr1/Adrb1/Adm/Adcyap1/Ptger3/Adgrg6	12
BP	GO:0008344	adult locomotory behavior	15/1221	106/24215	0.000276163	0.00260274	0.00185215	Kalrn/Cntn2/Chd7/Drd2/Zic1/Epha4/Oprd1/Atxn1/Fgf12/Kcnma1/Uchl1/Cxcl12/Klhl1/Atp1a3/Grin2d	15
CC	GO:0005834	heterotrimeric G-protein complex	8/1221	35/24215	0.000283903	0.00266352	0.0018954	Rgs9/Gng7/Gnal/Gng4/Gnaz/Gngt2/Rgs6/Rgs11	8
BP	GO:0009954	proximal/distal pattern formation	8/1221	35/24215	0.000283903	0.00266352	0.0018954	Apc/Irx2/Irx3/Dlx1/Six3/Irx1/Cyp26b1/Sp8	8
CC	GO:1905360	GTPase complex	8/1221	35/24215	0.000283903	0.00266352	0.0018954	Rgs9/Gng7/Gnal/Gng4/Gnaz/Gngt2/Rgs6/Rgs11	8
CC	GO:0016323	basolateral plasma membrane	24/1221	218/24215	0.000285032	0.00266604	0.00189719	Akap5/Kcnj4/Kcnc2/Rapgef4/Cd44/Aqp4/P2ry12/Slc4a10/Ndrg4/Car11/Anxa2/Dlg4/Trpc4/Lin7b/Pianp/Ddr1/Itgb4/Cxadr/Slc22a8/Itga3/Slc4a1/C5ar1/Atp1b1/P2ry2	24
BP	GO:0036293	response to decreased oxygen levels	24/1221	218/24215	0.000285032	0.00266604	0.00189719	Grin2b/Drd2/Chrna7/Oprd1/Chrna4/Hmox1/Kcnma1/Ndnf/Cybb/Crhr1/Cited2/Arnt2/Prkce/Alas2/Pgf/Tgfb3/Loxl2/Atp1b1/Il18/Epas1/Oxtr/Ptgis/Slc2a4/Adam8	24
BP	GO:1904036	negative regulation of epithelial cell apoptotic process	9/1221	44/24215	0.000293124	0.00273759	0.00194811	Neurod1/Pgr/Wfs1/Hmox1/Angpt1/Ndnf/Icam1/Scg2/Tnfaip3	9
BP	GO:0015697	quaternary ammonium group transport	5/1221	13/24215	0.000296111	0.00274473	0.00195319	Slc22a4/Slc38a2/Slc22a8/Slc6a20a/Slc22a3	5
BP	GO:0042535	positive regulation of tumor necrosis factor biosynthetic process	5/1221	13/24215	0.000296111	0.00274473	0.00195319	Lbp/Cybb/Tlr2/Ccr2/Spn	5
BP	GO:0043117	positive regulation of vascular permeability	5/1221	13/24215	0.000296111	0.00274473	0.00195319	Trpv4/Pde3a/Tacr1/Pde2a/Il18	5
MF	GO:0050811	GABA receptor binding	5/1221	13/24215	0.000296111	0.00274473	0.00195319	Akap5/Jakmip1/Gabra5/Gabrg1/Gabrb1	5
BP	GO:0090335	regulation of brown fat cell differentiation	5/1221	13/24215	0.000296111	0.00274473	0.00195319	Vstm2a/Trpv4/Prdm16/Dusp10/Ptgs2	5
BP	GO:0002691	regulation of cellular extravasation	7/1221	27/24215	0.000296991	0.00274473	0.00195319	Thy1/Cxcl12/Ccr2/Icam1/Ptger3/Pawr/Adam8	7
MF	GO:0004683	calmodulin-dependent protein kinase activity	7/1221	27/24215	0.000296991	0.00274473	0.00195319	Camk2a/Ptk2b/Camkv/Camk1d/Camk1g/Itpka/Pnck	7
BP	GO:0051235	maintenance of location	29/1221	287/24215	0.00030989	0.00285967	0.00203498	Ptk2b/Thy1/Chd7/Drd2/Vstm2a/Dzip1/Ryr3/Grik5/Tln2/Slc25a23/Myo5a/Hap1/Akap6/Slc30a10/Gypa/Slc30a3/Dgat2/Dmd/Prkce/Enpp1/Kdelr3/C3/Htr2c/Msr1/Gaa/Cemip/Hk2/Aspm/Hilpda	29
BP	GO:0032411	positive regulation of transporter activity	14/1221	96/24215	0.000318141	0.00293144	0.00208606	Cacnb2/Kcnc2/Actn2/Nlgn3/Arc/Cnksr3/Anxa2/Syngr3/Reln/Hap1/Akap6/Dmd/Adrb1/Atp1b1	14
BP	GO:0032147	activation of protein kinase activity	25/1221	233/24215	0.000319543	0.00293998	0.00209213	Grm5/Ptk2b/Pak3/Pak6/Drd2/Grm4/Chrna7/Stk10/Wnt7b/Angpt1/Gadd45b/Alk/Gadd45g/Lpar1/Tgfb3/Trp73/Adra2c/Adra2a/Il18/Tpx2/Gadd45a/Pak4/Adam8/Clspn/Nrk	25
BP	GO:0030308	negative regulation of cell growth	20/1221	168/24215	0.000322217	0.00295716	0.00210436	Fgf13/Tnr/Bcl11a/Gng4/Nov/Bcl6/Slit1/Epha7/Mag/Dact3/Cgref1/Nrp1/Wnt3/Sfrp1/Enpp1/Sema3g/Pi16/Tro/Sertad3/Cdkn2c	20
BP	GO:0010812	negative regulation of cell-substrate adhesion	10/1221	54/24215	0.000322365	0.00295716	0.00210436	Ajap1/Bcl6/Fzd7/Efna5/Dmtn/Angpt2/Sema3e/Fbln1/Col1a1/Lgals1	10
MF	GO:0005546	phosphatidylinositol-4,5-bisphosphate binding	11/1221	64/24215	0.000324815	0.00297523	0.00211722	Actn2/Syt5/Syt1/Fzd7/Pfn2/Anxa2/Stxbp6/Frmpd4/Syt10/Myo1g/Adap2	11
MF	GO:0031489	myosin V binding	6/1221	20/24215	0.000341511	0.00310976	0.00221295	Rab27b/Gria1/Rab6b/Rab3b/Rab3c/Rab27a	6
BP	GO:0045986	negative regulation of smooth muscle contraction	6/1221	20/24215	0.000341511	0.00310976	0.00221295	Kcnma1/Rgs2/Adrb1/Ptgs2/Adra2c/Adra2a	6
BP	GO:0060080	inhibitory postsynaptic potential	6/1221	20/24215	0.000341511	0.00310976	0.00221295	Cx3cl1/Nlgn3/Gabrb3/Chrna4/Adrb1/Grik1	6
CC	GO:0097386	glial cell projection	6/1221	20/24215	0.000341511	0.00310976	0.00221295	Grm5/Gfap/Grm3/Lgals3/Slc17a8/Gjb2	6
BP	GO:0035418	protein localization to synapse	8/1221	36/24215	0.000349026	0.00316423	0.00225171	Kalrn/Shank1/Nlgn1/Nlgn3/Lrrtm1/Dlg4/Reln/Vamp2	8
BP	GO:0048169	regulation of long-term neuronal synaptic plasticity	8/1221	36/24215	0.000349026	0.00316423	0.00225171	Grin2b/Grm5/Neto1/Syngap1/Drd2/Grin2a/Dlg4/Grik1	8
BP	GO:2000273	positive regulation of receptor activity	8/1221	36/24215	0.000349026	0.00316423	0.00225171	Nlgn3/Arc/Anxa2/Reln/Hap1/Akap6/Adra2c/Adra2a	8
MF	GO:0004860	protein kinase inhibitor activity	13/1221	86/24215	0.0003604	0.00325781	0.0023183	Lrrtm4/Prkar2b/Pkib/Lrrc4c/Camk2n1/Lrtm2/Lrrtm1/Prkar1b/Lrrc3/Flrt3/Socs3/Dcn/Cdkn2c	13
BP	GO:0014909	smooth muscle cell migration	13/1221	86/24215	0.0003604	0.00325781	0.0023183	Kalrn/Rapgef4/Pgr/Nov/Ndrg4/Myo5a/Tacr1/Ddr1/Lpar1/Pcsk5/Il18/P2ry2/Cyp1b1	13
BP	GO:0055021	regulation of cardiac muscle tissue growth	11/1221	65/24215	0.000373408	0.00337047	0.00239847	Mef2c/Zfpm2/Meis1/Akap6/Cited2/Pim1/Cxadr/Adrb1/Pi16/Trp73/Cdk1	11
BP	GO:0098900	regulation of action potential	10/1221	55/24215	0.000376416	0.00339268	0.00241428	Kcnb1/Fgf13/Rapgef4/Fgf12/Ctnna3/Tacr1/Tac1/Cxadr/Pawr/Kcnip1	10
BP	GO:0006333	chromatin assembly or disassembly	18/1221	145/24215	0.000377795	0.00340015	0.0024196	Hist1h1b/Hist1h1e/Hist4h4/Hist1h2bb/Hist1h1d/Hist1h2bn/Hist2h4/Hist3h2ba/Hist1h4d/Hist1h4h/Hist1h1a/Hist1h4f/Hist1h1c/Hist1h4c/Hist2h2bb/Hist1h3f/Mcm2/Hist1h2bg	18
BP	GO:0051494	negative regulation of cytoskeleton organization	17/1221	133/24215	0.000385101	0.00345586	0.00245924	Fgf13/Cdk5rap2/Shank1/Apc/Capg/Nav3/Pfn2/Fhod3/Dmtn/Map1b/Add2/Tlr2/Spta1/Shroom2/Inpp5j/Ccnf/Kank4	17
BP	GO:0097305	response to alcohol	17/1221	133/24215	0.000385101	0.00345586	0.00245924	Grin2b/Drd2/Chrna7/Grin2a/Oprm1/Tacr1/Glra2/Crhr1/Grin3a/Prkaa2/Aldh1a1/Htr1b/Prkce/Spidr/Glra3/Gpld1/Cdk1	17
BP	GO:0003014	renal system process	14/1221	98/24215	0.000395087	0.00353523	0.00251572	Drd2/Wfs1/Aqp4/Kcnma1/Ptpro/Tacr1/Npr3/Tfap2b/Tac1/Adrb1/Itga3/Adm/Ptger3/Htr7	14
BP	GO:0014812	muscle cell migration	14/1221	98/24215	0.000395087	0.00353523	0.00251572	Kalrn/Rapgef4/Pgr/Nov/Ndrg4/Myo5a/Tacr1/Ddr1/Lpar1/Anxa1/Pcsk5/Il18/P2ry2/Cyp1b1	14
BP	GO:0043525	positive regulation of neuron apoptotic process	12/1221	76/24215	0.000399074	0.00356575	0.00253744	Pak3/Ppp2r2b/Grik5/Hrk/Kcnma1/Epha7/Pmaip1/Tfap2b/Pcsk9/Bcl2l11/Il18/Pawr	12
MF	GO:0001228	transcriptional activator activity, RNA polymerase II transcription regulatory region sequence-specific binding	38/1221	421/24215	0.00040242	0.00359047	0.00255503	Neurod1/Mef2c/Meis2/Bcl11b/Pax6/Zic1/Hlf/Pgr/Sox11/Rorb/Myt1l/Nfix/Lhx2/Zic2/Grhl1/Neurod6/Nr2e1/Barhl2/Ssbp2/Meis1/Fezf2/Neurod2/Nhlh2/Tfap2b/Six3/Arnt2/Dlx5/Barhl1/E2f2/Elf4/Myb/Tox2/Trp73/Epas1/Tead4/Otx2/Mycn/Isl1	38
BP	GO:0033002	muscle cell proliferation	23/1221	210/24215	0.000406738	0.00362377	0.00257873	Kalrn/Mef2c/Pde1a/Cx3cl1/Nov/Zfpm2/Tenm4/Hmox1/Ndrg4/Angpt1/Meis1/Tacr1/Npr3/Cited2/Pim1/Htr1b/Cxadr/Tgfb3/Trp73/Ptgs2/Il18/Tnfaip3/Cdk1	23
BP	GO:0045766	positive regulation of angiogenesis	18/1221	146/24215	0.000411015	0.00365137	0.00259837	Ptk2b/Cx3cl1/Chrna7/Hmox1/Nr2e1/Cybb/Lgals3/Angpt2/Nrp1/Pgf/Adm/C3/C5ar1/Ptgs2/Cysltr2/Cyp1b1/Ptgis/Isl1	18
BP	GO:0046887	positive regulation of hormone secretion	18/1221	146/24215	0.000411015	0.00365137	0.00259837	Pax6/Drd2/Sox11/Gabbr1/Rasl10b/Gpr27/Tacr1/Tac1/Prkce/Myrip/Bmp6/Adcyap1/Doc2b/Gpld1/Phpt1/Isl1/Clcf1/Galr1	18
BP	GO:1903039	positive regulation of leukocyte cell-cell adhesion	21/1221	184/24215	0.000411618	0.00365149	0.00259845	Rasgrp1/Thy1/Efnb2/Cd44/Egr3/Bcl6/Icosl/Spta1/Ccr2/Anxa1/H2-Ab1/Slc4a1/Myb/Dusp10/Il18/Icam1/Itgal/Pawr/Spn/Lgals1/Adam8	21
BP	GO:1901216	positive regulation of neuron death	15/1221	110/24215	0.000415158	0.00367762	0.00261705	Grin2b/Pak3/Ppp2r2b/Efnb2/Grik5/Hrk/Ptpn5/Kcnma1/Epha7/Pmaip1/Tfap2b/Pcsk9/Bcl2l11/Il18/Pawr	15
BP	GO:2000649	regulation of sodium ion transmembrane transporter activity	9/1221	46/24215	0.000416102	0.00368072	0.00261925	Neto1/Scn3b/Cnksr3/Fgf12/Scn4b/Fxyd7/Dmd/Pcsk9/Atp1b1	9
BP	GO:0045987	positive regulation of smooth muscle contraction	8/1221	37/24215	0.000425813	0.00376124	0.00267655	Chrm3/Tacr1/Tacr3/Ptgs2/Adra1b/Ptger3/Pawr/Oxtr	8
CC	GO:0070161	anchoring junction	42/1221	482/24215	0.000428615	0.00378061	0.00269033	Fat2/Ptk2b/Epha5/Alcam/Thy1/Lmo7/Ajap1/Cadm2/Actn2/Adgrb1/Efnb2/Cd44/Apc/Itga7/Trpv4/Tln2/Anxa2/Efna5/Lin7b/Oprm1/Ctnna3/Pianp/Stxbp6/Ywhag/Ahi1/Flnc/Shroom2/Flrt3/Cxadr/Anxa1/Nrp1/Fzd2/Mme/Itga3/Shroom3/Grb7/Pgm5/Itga2b/Icam1/Oxtr/Vim/Pak4	42
MF	GO:0050840	extracellular matrix binding	10/1221	56/24215	0.000437803	0.00385608	0.00274404	Itga7/Ntn4/Anxa2/Spock2/Lgals3/Itga3/Dcn/Itga2b/Adgrg6/Lgals1	10
MF	GO:0005416	cation:amino acid symporter activity	5/1221	14/24215	0.000441531	0.00385608	0.00274404	Slc1a2/Slc1a1/Slc6a5/Slc6a9/Slc6a11	5
BP	GO:0006198	cAMP catabolic process	5/1221	14/24215	0.000441531	0.00385608	0.00274404	Pde1a/Pde10a/Pde3a/Pde1c/Pde2a	5
MF	GO:0015172	acidic amino acid transmembrane transporter activity	5/1221	14/24215	0.000441531	0.00385608	0.00274404	Slc1a2/Slc1a1/Slc13a3/Slc17a8/Slc17a6	5
BP	GO:0032536	regulation of cell projection size	5/1221	14/24215	0.000441531	0.00385608	0.00274404	Cntn2/Wnt7b/Nefl/Nefm/Wnt7a	5
BP	GO:0071880	adenylate cyclase-activating adrenergic receptor signaling pathway	5/1221	14/24215	0.000441531	0.00385608	0.00274404	Gpr101/Adrb1/Adra2c/Adra1b/Adra2a	5
CC	GO:0097449	astrocyte projection	5/1221	14/24215	0.000441531	0.00385608	0.00274404	Grm5/Gfap/Grm3/Slc17a8/Gjb2	5
BP	GO:0007160	cell-matrix adhesion	21/1221	185/24215	0.000442741	0.0038612	0.00274769	Ptk2b/Cntn2/Thy1/Ajap1/Actn2/Bcl6/Efna5/Dmtn/Ddr1/Itgb4/Bst1/Col5a3/Dmd/Nrp1/Sema3e/Pcsk5/Bcl2l11/Itga2b/Itgal/Adam8/Col3a1	21
BP	GO:1903169	regulation of calcium ion transmembrane transport	18/1221	147/24215	0.000446734	0.00389054	0.00276857	Ptk2b/Cacnb2/Hpca/Thy1/Chd7/Drd2/Cacnb1/Tspan13/Myo5a/Hap1/Akap6/Crhr1/Cbarp/Dmd/Prkce/Atp1b1/Ptger3/Cemip	18
BP	GO:1901879	regulation of protein depolymerization	12/1221	77/24215	0.000451389	0.00392556	0.00279349	Fgf13/Actn2/Apc/Capg/Trpv4/Nav3/Dmtn/Map1b/Add2/Spta1/Shroom2/Htr1a	12
BP	GO:0055024	regulation of cardiac muscle tissue development	13/1221	88/24215	0.000453025	0.00393427	0.00279968	Mef2c/Efnb2/Zfpm2/Fzd7/Meis1/Akap6/Cited2/Pim1/Cxadr/Adrb1/Pi16/Trp73/Cdk1	13
MF	GO:0016638	oxidoreductase activity, acting on the CH-NH2 group of donors	6/1221	21/24215	0.000457823	0.00396481	0.00282141	Crym/Ddo/Loxl4/Loxl2/Loxl1/Aoc3	6
BP	GO:0031290	retinal ganglion cell axon guidance	6/1221	21/24215	0.000457823	0.00396481	0.00282141	Zic2/Slit1/Efna5/Epha7/Nrp1/Isl1	6
BP	GO:0097553	calcium ion transmembrane import into cytosol	16/1221	123/24215	0.000463798	0.00401095	0.00285425	Grin2b/Ptk2b/Thy1/Chd7/Drd2/Grin2a/Ryr3/Myo5a/Hap1/Akap6/Dmd/Prkce/Htr2c/Cemip/Pawr/Grin2d	16
BP	GO:0051495	positive regulation of cytoskeleton organization	22/1221	199/24215	0.000472938	0.00408429	0.00290644	Ptk2b/Ppm1e/Actn2/Apc/Gda/Trpv4/Nav3/Wasf1/Pfn2/Actr3b/Map1b/Tacr1/Tac1/Rgs2/Lpar1/Prkce/Nrp1/Spag5/Tgfb3/Magel2/Icam1/Htr1a	22
MF	GO:0005246	calcium channel regulator activity	7/1221	29/24215	0.000477856	0.00410956	0.00292442	Hpcal4/Grm7/Cacnb2/Grm3/Stx1a/Tspan13/Phpt1	7
BP	GO:0042133	neurotransmitter metabolic process	7/1221	29/24215	0.000477856	0.00410956	0.00292442	Chrna7/Gad2/Slc5a7/Aldh5a1/Hnmt/Dagla/Naalad2	7
BP	GO:0045920	negative regulation of exocytosis	7/1221	29/24215	0.000477856	0.00410956	0.00292442	Il1rapl1/Hmox1/Trim9/Cbarp/Ccr2/Anxa1/Adra2a	7
MF	GO:0050839	cell adhesion molecule binding	40/1221	455/24215	0.000487511	0.00418408	0.00297745	Grin2b/Akap5/Gfap/Cx3cl1/Pak6/Tenm3/Thy1/Cadm2/Mmp24/Tnr/Itga7/Capg/Nlgn1/Grin2a/Nov/Nlgn3/Anln/Tenm2/Tenm4/Cpe/Anxa2/Trpc4/Ctnna3/Sptbn2/Stxbp6/Icam5/Cxadr/Anxa1/Tmpo/Tenm1/Itga3/Cdh9/Icam1/Itgal/Fbln5/Fbln1/Pak4/Adam8/Sell/Col3a1	40
BP	GO:0043087	regulation of GTPase activity	28/1221	281/24215	0.000487872	0.00418408	0.00297745	Kalrn/Ptk2b/Chn1/Rasgrp1/Rgs9/Syngap1/Epha5/Cx3cl1/Thy1/Cdkl5/Elmod1/Epha4/Sipa1l1/Ngef/Sgsm2/Bcl6/Rgl3/Ptprn2/Efna5/Iqsec3/Rap1gap/Rgs2/Dgki/Adrb1/Rgs6/Plekhg4/Adcyap1/Icam1	28
BP	GO:0002028	regulation of sodium ion transport	13/1221	89/24215	0.000506435	0.00432718	0.00307928	Neto1/Scn3b/Drd2/Nkain1/Cnksr3/Fgf12/Nkain3/Scn4b/Fxyd7/Nkain2/Dmd/Pcsk9/Atp1b1	13
MF	GO:0019210	kinase inhibitor activity	13/1221	89/24215	0.000506435	0.00432718	0.00307928	Lrrtm4/Prkar2b/Pkib/Lrrc4c/Camk2n1/Lrtm2/Lrrtm1/Prkar1b/Lrrc3/Flrt3/Socs3/Dcn/Cdkn2c	13
BP	GO:0048839	inner ear development	22/1221	200/24215	0.000506655	0.00432718	0.00307928	Neurod1/Hpca/Chd7/Gabra5/Plppr4/Foxg1/Gabrb3/Dlx6/Kcnma1/Cxcl14/Cecr2/Ahi1/Dlx5/Atp8a2/Fzd2/Lrig3/Col2a1/Bmper/Otx2/Mycn/Mcm2/Lgr5	22
BP	GO:0033674	positive regulation of kinase activity	40/1221	456/24215	0.000509093	0.00434202	0.00308984	Mmd/Grm5/Ptk2b/Rasgrp1/Pak3/Pak6/Drd2/Grm4/Cd44/Epha4/Agap2/Chrna7/Stk10/Wnt7b/Lmo4/Cdk5r2/Angpt1/Tpd52l1/Reln/Akap6/Gadd45b/Alk/Gadd45g/Pim1/Lpar1/Tgfb3/Trp73/Adra2c/Adcyap1/Adra2a/Il18/Cemip/Fgr/Tpx2/Gadd45a/Cenpe/Pak4/Adam8/Clspn/Nrk	40
BP	GO:0045823	positive regulation of heart contraction	8/1221	38/24215	0.000515765	0.00439287	0.00312603	Scn3b/Slc1a1/Chrna7/Rgs2/Tacr3/Adrb1/Adm/Adra1b	8
BP	GO:0043588	skin development	28/1221	283/24215	0.000546044	0.00464437	0.003305	Bcl11b/Exph5/Slitrk5/Pax6/Ldb2/Fras1/Apc/Lhx2/Cd109/Grhl1/Arrdc3/Dact2/Myo5a/Fa2h/Itgb4/Tfap2b/Pou3f1/Anxa1/Atp8a2/Cyp26b1/Wnt7a/Itga3/Ptgs2/Tnfrsf19/Col1a1/Lgr5/Apcdd1/Col3a1	28
CC	GO:0098797	plasma membrane protein complex	24/1221	228/24215	0.000550236	0.00467361	0.00332581	Rgs9/Gng7/Gnal/Apc/Itga7/Gng4/Sgip1/Lin7b/Gnaz/Itgb4/Sgcz/Bst1/Gjc3/Gngt2/Dmd/H2-Ab1/Itga3/Rgs6/Pgm5/Itga2b/Itgal/Gjb2/Rgs11/Adam8	24
BP	GO:0046888	negative regulation of hormone secretion	13/1221	90/24215	0.000565078	0.0047931	0.00341084	Kalrn/Kcnb1/Pde8b/Drd2/Oprk1/Nov/Npy1r/Gabbr1/Pde1c/Crhr1/Sfrp1/Adra2a/Ptger3	13
CC	GO:0044291	cell-cell contact zone	12/1221	79/24215	0.000573482	0.00485773	0.00345683	Ajap1/Fgf13/Tln2/Ctnna3/Scn4b/Akap6/Kcna5/Cxadr/Slc4a1/Pgm5/Atp1b1/Adra1b	12
BP	GO:0010770	positive regulation of cell morphogenesis involved in differentiation	19/1221	163/24215	0.000585109	0.00494048	0.00351571	Akap5/Kalrn/Pak3/Dscam/Cdkl5/Bcl11a/Epha4/Il1rapl1/Efna5/Dmtn/Map1b/Reln/Nefl/Myo5b/Cxcl12/Nrp1/Wnt3/Itpka/Trpc5	19
BP	GO:1904018	positive regulation of vasculature development	19/1221	163/24215	0.000585109	0.00494048	0.00351571	Ptk2b/Cx3cl1/Efnb2/Chrna7/Hmox1/Nr2e1/Cybb/Lgals3/Angpt2/Nrp1/Pgf/Adm/C3/C5ar1/Ptgs2/Cysltr2/Cyp1b1/Ptgis/Isl1	19
BP	GO:0060999	positive regulation of dendritic spine development	10/1221	58/24215	0.000585644	0.00494048	0.00351571	Kalrn/Pak3/Cdkl5/Shank1/Nlgn1/Nlgn3/Reln/Lpar1/Foxo6/Itpka	10
MF	GO:0005539	glycosaminoglycan binding	21/1221	189/24215	0.00058865	0.00495907	0.00352895	Cd44/Spock3/Nov/Grem2/Hapln1/Fgf12/Ncan/Spock2/Ndnf/Col25a1/Tlr2/Col5a3/Nrp1/Sfrp1/Mamdc2/Hist1h1a/Dcn/Cemip/Mdk/Nell1/Hmmr	21
BP	GO:0050679	positive regulation of epithelial cell proliferation	20/1221	176/24215	0.000590679	0.00496941	0.0035363	Hrh3/Foxp2/Sox11/Agap2/Egr3/Fzd7/Dlx6/Tacr1/Dlx5/Cxcl12/Cxadr/Mmp12/Pgf/Wnt7a/Ptprn/Sfrp1/C5ar1/Bmp6/Scg2/Tnfaip3	20
BP	GO:0001964	startle response	7/1221	30/24215	0.000596396	0.00499015	0.00355106	Grin2b/Drd2/Grin2a/Penk/Grin3a/Grid2/Grin2d	7
BP	GO:0031112	positive regulation of microtubule polymerization or depolymerization	7/1221	30/24215	0.000596396	0.00499015	0.00355106	Apc/Gda/Trpv4/Nav3/Map1b/Rgs2/Htr1a	7
BP	GO:0048668	collateral sprouting	7/1221	30/24215	0.000596396	0.00499015	0.00355106	Cobl/Fgf13/Bcl11a/Efna5/Epha7/Wnt3/Omg	7
BP	GO:0018958	phenol-containing compound metabolic process	14/1221	102/24215	0.000597416	0.00499015	0.00355106	Crym/Drd2/Dio2/Grin2a/Gcnt4/Myo5a/Reln/Rnf180/Slc5a5/Tacr3/Htr2c/Epas1/Htr1a/Insm1	14
MF	GO:0005343	organic acid:sodium symporter activity	6/1221	22/24215	0.000602815	0.00499015	0.00355106	Slc1a2/Slc1a1/Slc6a5/Slc13a3/Slc6a9/Slc6a11	6
MF	GO:0015464	acetylcholine receptor activity	6/1221	22/24215	0.000602815	0.00499015	0.00355106	Chrm1/Chrna7/Chrm4/Chrna4/Chrm3/Chrm2	6
CC	GO:0034706	sodium channel complex	6/1221	22/24215	0.000602815	0.00499015	0.00355106	Scn3a/Scn3b/Grik5/Scn4b/Grik1/Scn9a	6
BP	GO:0048670	regulation of collateral sprouting	6/1221	22/24215	0.000602815	0.00499015	0.00355106	Fgf13/Bcl11a/Efna5/Epha7/Wnt3/Omg	6
BP	GO:0048846	axon extension involved in axon guidance	6/1221	22/24215	0.000602815	0.00499015	0.00355106	Dscam/Plxna4/Slit1/Cxcl12/Nrp1/Wnt3	6
CC	GO:0060077	inhibitory synapse	6/1221	22/24215	0.000602815	0.00499015	0.00355106	Gabra2/Nlgn3/Gad2/Gabrb3/Gabrg2/Iqsec3	6
BP	GO:1902284	neuron projection extension involved in neuron projection guidance	6/1221	22/24215	0.000602815	0.00499015	0.00355106	Dscam/Plxna4/Slit1/Cxcl12/Nrp1/Wnt3	6
BP	GO:1903859	regulation of dendrite extension	6/1221	22/24215	0.000602815	0.00499015	0.00355106	Cpne6/Bcl11a/Syt1/Cpne5/Syt2/Syt17	6
BP	GO:0110053	regulation of actin filament organization	24/1221	230/24215	0.000623696	0.00515611	0.00366916	Ptk2b/Pak3/Ppm1e/Actn2/Shank1/Capg/Wasf1/Pfn2/Fhod3/Actr3b/Dmtn/Add2/Tacr1/Tac1/Tlr2/Spta1/Shroom2/Lpar1/Prkce/Nrp1/Tgfb3/Magel2/Icam1/Kank4	24
BP	GO:0014706	striated muscle tissue development	37/1221	416/24215	0.000627638	0.00518178	0.00368743	Mef2c/Mybpc3/Rarb/Chd7/Boc/Actn2/Hlf/Foxp2/Efnb2/Sox11/Zfpm2/Tenm4/Fzd7/Fhod3/Angpt1/Zbtb18/Tsc22d3/Meis1/Akap6/Sema3c/Sgcz/Cited2/Pim1/Pax3/Cxadr/Dmd/Adrb1/Cyp26b1/Pi16/Gpx1/Trp73/Atf3/Cenpf/Eomes/Cdk1/Lrp2/Isl1	37
MF	GO:0005200	structural constituent of cytoskeleton	11/1221	69/24215	0.000633154	0.00520005	0.00370043	Gfap/Mybpc3/Epb41/Tln2/Nefl/Mybpc1/Tubb2a/Tubb3/Vim/Myom1/Nefh	11
MF	GO:0016594	glycine binding	5/1221	15/24215	0.000634889	0.00520005	0.00370043	Grin2b/Glra2/Grin3a/Alas2/Glra3	5
BP	GO:0021681	cerebellar granular layer development	5/1221	15/24215	0.000634889	0.00520005	0.00370043	Cbln1/Nfix/Grid2/Wnt7a/Mdk	5
BP	GO:0035588	G-protein coupled purinergic receptor signaling pathway	5/1221	15/24215	0.000634889	0.00520005	0.00370043	Cntn2/Adcy5/P2ry12/Gpr34/Necab2	5
BP	GO:0045760	positive regulation of action potential	5/1221	15/24215	0.000634889	0.00520005	0.00370043	Rapgef4/Tacr1/Tac1/Pawr/Kcnip1	5
BP	GO:1900452	regulation of long term synaptic depression	5/1221	15/24215	0.000634889	0.00520005	0.00370043	Cbln1/Kcnb1/Sorcs3/Dgki/Grid2	5
BP	GO:0030816	positive regulation of cAMP metabolic process	12/1221	80/24215	0.000644237	0.00526964	0.00374995	Akap5/Hpca/Gnal/Wfs1/Adcy2/Adcy1/Crhr1/Adrb1/Adm/Adcyap1/Ptger3/Adgrg6	12
BP	GO:0002526	acute inflammatory response	15/1221	115/24215	0.000669649	0.00546307	0.0038876	Il20rb/Susd4/Lbp/Serping1/Tac1/Cd55/C3/Ptgs2/Adcyap1/Adra2a/Icam1/Ptger3/Spn/Aoc3/Adam8	15
BP	GO:0046717	acid secretion	15/1221	115/24215	0.000669649	0.00546307	0.0038876	Grin2b/Grm7/Hrh3/Drd2/Acsl4/Cck/Gabbr1/Trpc4/Anxa1/Htr2c/Slc6a9/P2ry2/Ptger3/Grik1/Oxtr	15
BP	GO:0098661	inorganic anion transmembrane transport	10/1221	59/24215	0.000673754	0.00548211	0.00390115	Grm5/Slc1a1/Gabra2/Xpr1/Gabrb3/Gabrg2/Glra2/Gabrb1/Glra3/Clcn1	10
BP	GO:1903510	mucopolysaccharide metabolic process	10/1221	59/24215	0.000673754	0.00548211	0.00390115	B3gat1/Cd44/Chst1/Spock3/Angpt1/Spock2/Ndnf/Mamdc2/Dcn/Cemip	10
BP	GO:0030595	leukocyte chemotaxis	21/1221	191/24215	0.000676094	0.00549393	0.00390956	Ptk2b/Cx3cl1/Il16/Lbp/Trpv4/Nov/Camk1d/Ptpro/Cxcl14/Bst1/Lgals3/Cxcl12/Ccr2/Cxadr/Anxa1/Pgf/C5ar1/Scg2/Hrh1/Adam8/Sell	21
BP	GO:0050775	positive regulation of dendrite morphogenesis	9/1221	49/24215	0.000677546	0.00549852	0.00391282	Akap5/Kalrn/Pak3/Cdkl5/Epha4/Il1rapl1/Reln/Myo5b/Itpka	9
BP	GO:0090257	regulation of muscle system process	23/1221	218/24215	0.000687978	0.00557586	0.00396786	Chrm1/Mef2c/Fgf13/Chrm3/Mlip/Kcnma1/Ctnna3/Akap6/Tacr1/Rgs2/Tacr3/Dmd/Adrb1/Pi16/Atp1b1/Ptgs2/Adra2c/Adra1b/Adra2a/Chrm2/Ptger3/Pawr/Oxtr	23
BP	GO:0051899	membrane depolarization	13/1221	92/24215	0.000699687	0.00565935	0.00402727	Scn3a/Scn3b/Cacnb2/Mllt11/Cck/Chrna4/Fgf12/Cacna1h/Scn4b/Nalcn/Dcn/Grik1/Scn9a	13
BP	GO:0002792	negative regulation of peptide secretion	17/1221	140/24215	0.000700107	0.00565935	0.00402727	Kalrn/Kcnb1/Cx3cl1/Pde8b/Drd2/Nov/Angpt1/Oprm1/Pde1c/Tlr8/Anxa1/Sfrp1/Anxa4/Rsad2/Adra2a/Ptger3/Fbln1	17
BP	GO:0050708	regulation of protein secretion	38/1221	434/24215	0.000718163	0.00579774	0.00412576	Rasgrp1/Kcnb1/Exph5/Epha5/Cx3cl1/Pde8b/Adcy5/Drd2/Rapgef4/Trpv4/Nov/Efna5/Angpt1/Oprm1/Gpr27/Pde1c/Tfap2b/Tlr2/Ahi1/Tlr8/Mmp12/Prkce/Anxa1/Adrb1/Sfrp1/Tgfb3/Anxa4/Myrip/Rsad2/Adra2a/Doc2b/Ptger3/Fgr/Gpld1/Phpt1/Fbln1/Myom1/Isl1	38
MF	GO:0051015	actin filament binding	18/1221	153/24215	0.000722612	0.00582606	0.00414591	Cacnb2/Mybpc3/Actn2/Sipa1l1/Capg/Trpv4/Tln2/Ctnna3/Add2/Flnc/Mybpc1/Shroom2/Ermn/Zfp185/Shroom3/Coro6/Myom1/Tagln	18
BP	GO:1903409	reactive oxygen species biosynthetic process	14/1221	104/24215	0.000727828	0.00586048	0.0041704	Ptk2b/Adgrb1/Oprm1/Mpv17l/Slc30a10/Cybb/Tlr2/Rab27a/Ddah2/Ptgs2/Icam1/Cyp1b1/Hrh1/Ptgis	14
BP	GO:0030307	positive regulation of cell growth	20/1221	179/24215	0.000732528	0.00589067	0.00419188	Ptk2b/Dscam/Cdkl5/Cpne6/Bcl11a/Acsl4/Syt1/Cpne5/Efna5/Map1b/Akap6/Syt2/Syt17/Myo5b/Cxcl12/Adrb1/Nrp1/Wnt3/Sfrp1/Trpc5	20
BP	GO:0010574	regulation of vascular endothelial growth factor production	7/1221	31/24215	0.000737132	0.00591234	0.0042073	Aqp4/Ccr2/C3/C5ar1/Ptgs2/Cyp1b1/Isl1	7
MF	GO:0017147	Wnt-protein binding	7/1221	31/24215	0.000737132	0.00591234	0.0042073	Fzd7/Ptpro/Ror1/Porcn/Fzd2/Sfrp1/Apcdd1	7
BP	GO:0021696	cerebellar cortex morphogenesis	8/1221	40/24215	0.000741735	0.00594156	0.0042281	Cbln1/Zfp365/Nfix/Sptbn2/Lhx1/Grid2/Wnt7a/Trnp1	8
BP	GO:0045860	positive regulation of protein kinase activity	37/1221	420/24215	0.000748973	0.00599179	0.00426384	Mmd/Grm5/Ptk2b/Rasgrp1/Pak3/Pak6/Drd2/Grm4/Epha4/Agap2/Chrna7/Stk10/Wnt7b/Cdk5r2/Angpt1/Tpd52l1/Reln/Akap6/Gadd45b/Alk/Gadd45g/Pim1/Lpar1/Tgfb3/Trp73/Adra2c/Adcyap1/Adra2a/Il18/Cemip/Tpx2/Gadd45a/Cenpe/Pak4/Adam8/Clspn/Nrk	37
BP	GO:0061025	membrane fusion	22/1221	206/24215	0.000756356	0.00604304	0.00430031	Syt16/Stx1a/Syt5/Grik5/Syt6/Sgsm2/Snph/Syt1/Anxa2/Trim9/Doc2a/Sytl5/Stxbp6/Syt2/Syt17/Vamp2/Anxa1/Stx11/Syt10/Doc2b/Adam8/Syt15	22
CC	GO:0005874	microtubule	35/1221	391/24215	0.000774573	0.00618061	0.00439821	Map9/Zfp804a/Jakmip1/Kif5a/Fgf13/Cdk5rap2/Apc/Trpv4/Kifc2/Tpgs2/Nav3/Snph/Kifap3/Kcnab2/Myo5a/Map1b/Shroom2/Tubg2/Tubb2a/Gabarapl1/Tubb3/Shroom3/Spag5/Bcl2l11/Kif11/Prc1/Kif15/Reep4/Tpx2/Kif20b/Nusap1/Cdk1/Aspm/Dnah3/Cenpe	35
BP	GO:0032388	positive regulation of intracellular transport	30/1221	318/24215	0.000775956	0.00618368	0.00440039	Akap5/Chrm1/Kcnb1/Hpca/Zic1/Actn2/Elmod1/Nlgn1/Gpr26/Anxa2/Cdkl2/Ptpn5/Kcnn3/Hnmt/Pmaip1/Mtcl1/Crhr1/Tlr2/Ablim3/Mybpc1/Vamp2/Spag5/Tgfb3/Bmp6/Ptgs2/Il18/Cemip/Fgr/Kif20b/Cdk1	30
CC	GO:0005911	cell-cell junction	39/1221	451/24215	0.000780417	0.00620017	0.00441213	Fat2/Lmo7/Ajap1/Fgf13/Cadm2/Apc/Nov/Tln2/Aqp4/Tenm2/Anxa2/Trpc4/Lin7b/Cldn11/Ctnna3/Stxbp6/Scn4b/Akap6/Ahi1/Kcna5/Kirrel2/Gjc3/Shroom2/Flrt3/Plxdc1/Cxadr/Anxa1/Cldn10/Shroom3/Prkcg/Slc4a1/Calb2/Pgm5/Atp1b1/Adra1b/Itgal/Oxtr/Gjb2/Pak4	39
BP	GO:0030204	chondroitin sulfate metabolic process	6/1221	23/24215	0.000781029	0.00620017	0.00441213	B3gat1/Spock3/Spock2/Ndnf/Mamdc2/Dcn	6
BP	GO:0035809	regulation of urine volume	6/1221	23/24215	0.000781029	0.00620017	0.00441213	Drd2/Npr3/Tfap2b/Adrb1/Adm/Ptger3	6
BP	GO:0032271	regulation of protein polymerization	20/1221	180/24215	0.000785921	0.00623101	0.00443408	Ptk2b/Pak3/Apc/Capg/Gda/Nav3/Wasf1/Pfn2/Fhod3/Actr3b/Dmtn/Map1b/Add2/Tlr2/Rgs2/Spta1/Prkce/Inpp5j/Magel2/Icam1	20
BP	GO:0015807	L-amino acid transport	9/1221	50/24215	0.000789806	0.00624582	0.00444462	Slc1a2/Slc1a1/Slc6a5/Slc43a1/Slc6a20a/Slc7a10/Slc17a8/Slc6a9/Slc7a3	9
MF	GO:0051018	protein kinase A binding	9/1221	50/24215	0.000789806	0.00624582	0.00444462	Akap5/Prkar2b/Wasf1/Dact2/Gria1/Prkar1b/Akap6/Dact3/Myrip	9
BP	GO:0090101	negative regulation of transmembrane receptor protein serine/threonine kinase signaling pathway	14/1221	105/24215	0.000801575	0.0063308	0.00450509	Nov/Grem2/Chrdl1/Cd109/Dact2/Vwc2l/Dlx1/Peg10/Vwc2/Prdm16/Sfrp1/Tgfb3/Bmper/Lrp2	14
CC	GO:0072686	mitotic spindle	12/1221	82/24215	0.000807818	0.00637199	0.0045344	Map9/Cdk5rap2/Capg/Spag5/Fam83d/Kif11/Tpx2/Kif20b/Cdk1/Espl1/Aspm/Cenpe	12
BP	GO:0060537	muscle tissue development	38/1221	437/24215	0.000816531	0.00643252	0.00457747	Mef2c/Mybpc3/Rarb/Chd7/Boc/Actn2/Hlf/Foxp2/Efnb2/Sox11/Zfpm2/Tenm4/Fzd7/Fhod3/Angpt1/Zbtb18/Tsc22d3/Meis1/Akap6/Sema3c/Sgcz/Cited2/Pim1/Pax3/Cxadr/Dmd/Adrb1/Cyp26b1/Pi16/Gpx1/Trp73/Atf3/Cenpf/Eomes/Cdk1/Lrp2/Isl1/Col3a1	38
BP	GO:0060021	palate development	13/1221	94/24215	0.000860315	0.00676884	0.0048168	Mef2c/Chd7/Satb2/Fras1/Sox11/Gabrb3/Dlx6/Dlx5/Fzd2/Wnt7a/Prdm16/Col2a1/Tgfb3	13
MF	GO:0001786	phosphatidylserine binding	8/1221	41/24215	0.000881317	0.00688674	0.0049007	Rasgrp1/Adgrb1/Cpne6/Syt5/Syt6/Syt1/Syt2/Syt10	8
BP	GO:0098693	regulation of synaptic vesicle cycle	8/1221	41/24215	0.000881317	0.00688674	0.0049007	Pcdh17/Nlgn1/Stx1a/Grik5/Nlgn3/Pfn2/Prepl/Rims3	8
BP	GO:0046620	regulation of organ growth	14/1221	106/24215	0.000881529	0.00688674	0.0049007	Mef2c/Zfpm2/Arx/Meis1/Akap6/Cited2/Wwc1/Pim1/Cxadr/Adrb1/Pi16/Bcl2l11/Trp73/Cdk1	14
BP	GO:0060042	retina morphogenesis in camera-type eye	10/1221	61/24215	0.000882872	0.00688674	0.0049007	Megf11/Fat3/Thy1/Dscam/Rorb/Lhx1/Bhlhe22/Ahi1/Atp8a2/Irx5	10
BP	GO:0060291	long-term synaptic potentiation	23/1221	222/24215	0.000883284	0.00688674	0.0049007	Grin2b/Kalrn/Ptk2b/Nrgn/Gfap/Drd2/Rasgrf2/Slc24a2/Tnr/Epha4/Nlgn1/Chrna7/Grin2a/Nlgn3/Arc/Lrrtm1/Nr2e1/Ptpn5/Reln/Crhr1/Vamp2/Adrb1/Htr7	23
BP	GO:0002031	G-protein coupled receptor internalization	5/1221	16/24215	0.000885311	0.00688674	0.0049007	Drd2/Necab2/Htr1b/Adm/Ptger3	5
MF	GO:0005003	ephrin receptor activity	5/1221	16/24215	0.000885311	0.00688674	0.0049007	Epha5/Epha6/Epha4/Epha7/Epha10	5
BP	GO:0055075	potassium ion homeostasis	5/1221	16/24215	0.000885311	0.00688674	0.0049007	Kcnma1/Tfap2b/Kcna5/Atp1b1/Atp1a3	5
BP	GO:0071625	vocalization behavior	5/1221	16/24215	0.000885311	0.00688674	0.0049007	Shank1/Nlgn3/Dlg4/Cntnap2/Celf6	5
BP	GO:0048738	cardiac muscle tissue development	24/1221	236/24215	0.000897702	0.00697437	0.00496306	Mef2c/Mybpc3/Rarb/Chd7/Actn2/Efnb2/Zfpm2/Tenm4/Fzd7/Fhod3/Angpt1/Meis1/Akap6/Sgcz/Cited2/Pim1/Pax3/Cxadr/Adrb1/Pi16/Trp73/Cdk1/Lrp2/Isl1	24
BP	GO:0007229	integrin-mediated signaling pathway	12/1221	83/24215	0.000901787	0.00699708	0.00497922	Ptk2b/Thy1/Itga7/Dmtn/Itgb4/Nrp1/Itga3/Pcsk5/Itga2b/Fgr/Itgal/Col3a1	12
MF	GO:0035255	ionotropic glutamate receptor binding	7/1221	32/24215	0.000902885	0.00699708	0.00497922	Grin2b/Neto1/Drd2/Shank1/Dlg2/Dlg4/Myo5b	7
BP	GO:0060401	cytosolic calcium ion transport	18/1221	156/24215	0.000908347	0.00703061	0.00500308	Grin2b/Akap5/Ptk2b/Thy1/Chd7/Drd2/Grin2a/Ryr3/Slc25a23/Myo5a/Hap1/Akap6/Dmd/Prkce/Htr2c/Cemip/Pawr/Grin2d	18
BP	GO:0060420	regulation of heart growth	11/1221	72/24215	0.000914357	0.00706829	0.00502989	Mef2c/Zfpm2/Meis1/Akap6/Cited2/Pim1/Cxadr/Adrb1/Pi16/Trp73/Cdk1	11
CC	GO:0005876	spindle microtubule	9/1221	51/24215	0.000916745	0.00707791	0.00503674	Map9/Kifap3/Tubg2/Spag5/Kif11/Tpx2/Nusap1/Cdk1/Cenpe	9
BP	GO:0050709	negative regulation of protein secretion	16/1221	131/24215	0.000931644	0.00718398	0.00511223	Kcnb1/Cx3cl1/Pde8b/Drd2/Nov/Angpt1/Oprm1/Pde1c/Tlr8/Anxa1/Sfrp1/Anxa4/Rsad2/Adra2a/Ptger3/Fbln1	16
MF	GO:0030545	receptor regulator activity	41/1221	486/24215	0.000941249	0.00724903	0.00515851	Cx3cl1/Il16/Fgf13/Actn2/Nrg3/Pdyn/Nov/Wnt7b/Cck/Grem2/Fgf12/Efna5/Npy/Epha7/Cxcl14/Lypd6/Lypd1/Lypd6b/Penk/Flrt3/Lgals3/Cxcl12/Prkce/Pgf/Wnt7a/Wnt3/Vgf/Adm/Tgfb3/Sst/Pcsk9/Bmp6/Adcyap1/Il18/Scg2/Stc2/Ogn/Mdk/Bmp3/Gdf10/Clcf1	41
BP	GO:0030801	positive regulation of cyclic nucleotide metabolic process	13/1221	95/24215	0.000951565	0.00728869	0.00518673	Akap5/Hpca/Gnal/Wfs1/Adcy2/Adcy1/Crhr1/Adrb1/Fzd2/Adm/Adcyap1/Ptger3/Adgrg6	13
BP	GO:0031623	receptor internalization	13/1221	95/24215	0.000951565	0.00728869	0.00518673	Cntn2/Drd2/Lrrtm1/Gria1/Ptpn5/Dlg4/Angpt1/Necab2/Ahi1/Htr1b/Adm/Pcsk9/Ptger3	13
BP	GO:0035725	sodium ion transmembrane transport	13/1221	95/24215	0.000951565	0.00728869	0.00518673	Neto1/Scn3b/Cnksr3/Fgf12/Scn4b/Fxyd7/Nalcn/Dmd/Slc13a1/Pcsk9/Atp1b1/Atp1a3/Scn9a	13
BP	GO:0033500	carbohydrate homeostasis	24/1221	237/24215	0.000952285	0.00728869	0.00518673	Neurod1/Kcnb1/Epha5/Pax6/Adcy5/Trpv4/Wfs1/Aqp4/Ptprn2/Efna5/Gpr27/Tfap2b/Prkaa2/Prkce/Ptprn/Vgf/Gpx1/Adra1b/Adra2a/Icam1/Gpld1/Phpt1/Hk2/Slc2a4	24
BP	GO:0042593	glucose homeostasis	24/1221	237/24215	0.000952285	0.00728869	0.00518673	Neurod1/Kcnb1/Epha5/Pax6/Adcy5/Trpv4/Wfs1/Aqp4/Ptprn2/Efna5/Gpr27/Tfap2b/Prkaa2/Prkce/Ptprn/Vgf/Gpx1/Adra1b/Adra2a/Icam1/Gpld1/Phpt1/Hk2/Slc2a4	24
BP	GO:0002366	leukocyte activation involved in immune response	25/1221	251/24215	0.000957825	0.00732204	0.00521047	Ptk2b/Rasgrp1/Lbp/Bcl6/Hmox1/Crhr1/Icosl/Sema4a/Gadd45g/Lgals3/Ccr2/Vamp2/Prkce/Anxa1/Rab27a/Stx11/Myb/Il18/Icam1/Fgr/Itgal/Tnfaip3/Eomes/Lgals1/Clcf1	25
BP	GO:0060402	calcium ion transport into cytosol	17/1221	144/24215	0.000964061	0.00736063	0.00523793	Grin2b/Akap5/Ptk2b/Thy1/Chd7/Drd2/Grin2a/Ryr3/Myo5a/Hap1/Akap6/Dmd/Prkce/Htr2c/Cemip/Pawr/Grin2d	17
MF	GO:0005178	integrin binding	14/1221	107/24215	0.000968096	0.00738233	0.00525337	Gfap/Cx3cl1/Thy1/Tnr/Itga7/Nov/Icam5/Cxadr/Itga3/Icam1/Fbln5/Fbln1/Adam8/Col3a1	14
BP	GO:0006941	striated muscle contraction	18/1221	157/24215	0.0009787	0.00745401	0.00530438	Scn3b/Cacnb2/Mybpc3/Ryr3/Ctnna3/Scn4b/Akap6/Rgs2/Kcna5/Mybpc1/Dmd/Adrb1/Atp8a2/Atp1b1/Adra1b/Gaa/Atp1a3/Myom1	18
MF	GO:0004114	3',5'-cyclic-nucleotide phosphodiesterase activity	6/1221	24/24215	0.000997309	0.0075771	0.00539198	Pde1a/Pde8b/Pde10a/Pde3a/Pde1c/Pde2a	6
MF	GO:0005326	neurotransmitter transporter activity	6/1221	24/24215	0.000997309	0.0075771	0.00539198	Slc6a5/Slc6a7/Cplx1/Slc6a20a/Slc6a9/Slc6a11	6
MF	GO:0005253	anion channel activity	12/1221	84/24215	0.00100469	0.00761446	0.00541856	Gabra3/Gabrg3/Gabra5/Gabra6/Gabra2/Gabrb3/Gabrg1/Gabrg2/Glra2/Gabrb1/Glra3/Clcn1	12
BP	GO:0009308	amine metabolic process	12/1221	84/24215	0.00100469	0.00761446	0.00541856	Apc/Chrna7/Hnmt/Tacr3/Atcay/Odc1/Htr2c/Sat1/Epas1/Htr1a/Slc7a7/Aoc3	12
MF	GO:0000987	core promoter proximal region sequence-specific DNA binding	37/1221	427/24215	0.00101167	0.00765804	0.00544957	Neurod1/Mef2c/Meis2/Bcl11b/Pax6/Chd7/Zic1/Zfp536/Foxp2/Pgr/Bcl11a/Rorb/Lhx2/Zic2/Grhl1/Neurod6/Ddn/Ssbp2/Zfhx3/Meis1/Fezf2/Nhlh2/Arnt2/Dlx5/Zfp395/Elf4/Myb/Tox2/Trp73/Atf3/Tgif1/Uhrf1/Insm1/Tead4/Otx2/Mycn/Isl1	37
MF	GO:0008017	microtubule binding	22/1221	211/24215	0.00103973	0.00782627	0.00556928	Map9/Jakmip1/Kif5a/Fgf13/Cdk5rap2/Apc/Trpv4/Kifc2/Nav3/Reep1/Sgip1/Map1b/Mtcl1/Spag5/Bcl2l11/Fam83d/Kif11/Prc1/Kif15/Kif20b/Nusap1/Cenpe	22
BP	GO:0007212	dopamine receptor signaling pathway	8/1221	42/24215	0.00104119	0.00782627	0.00556928	Rgs9/Gnal/Nsg2/Adcy5/Drd2/Oprm1/Alk/Caly	8
BP	GO:2001222	regulation of neuron migration	8/1221	42/24215	0.00104119	0.00782627	0.00556928	Pax6/Nrg3/Nsmf/Unc5d/Reln/Scrt2/Kif20b/Col3a1	8
BP	GO:0065004	protein-DNA complex assembly	19/1221	171/24215	0.00105011	0.00782627	0.00556928	Hist1h1b/Hist1h1e/Hist4h4/Hist1h2bb/Hist1h1d/Cdt1/Hist1h2bn/Hist2h4/Hist3h2ba/Hist1h4d/Hist1h4h/Hist1h1a/Hist1h4f/Hist1h1c/Hist1h4c/Hist2h2bb/Hist1h3f/Mcm2/Hist1h2bg	19
BP	GO:1903034	regulation of response to wounding	19/1221	171/24215	0.00105011	0.00782627	0.00556928	Ajap1/Tnr/Epha4/Cd109/Adamts18/Anxa2/Dmtn/Serping1/Xylt1/Thbd/Prkce/Anxa1/Omg/Scara5/Dusp10/Adra2a/Ptger3/Hopx/Acta2	19
BP	GO:0007213	G-protein coupled acetylcholine receptor signaling pathway	4/1221	10/24215	0.00105739	0.00782627	0.00556928	Chrm1/Chrm4/Chrm3/Chrm2	4
BP	GO:0021684	cerebellar granular layer formation	4/1221	10/24215	0.00105739	0.00782627	0.00556928	Cbln1/Nfix/Grid2/Wnt7a	4
BP	GO:0021707	cerebellar granule cell differentiation	4/1221	10/24215	0.00105739	0.00782627	0.00556928	Cbln1/Nfix/Grid2/Wnt7a	4
BP	GO:0021800	cerebral cortex tangential migration	4/1221	10/24215	0.00105739	0.00782627	0.00556928	Arx/Reln/Nrp1/Lhx6	4
BP	GO:0031340	positive regulation of vesicle fusion	4/1221	10/24215	0.00105739	0.00782627	0.00556928	Syt1/Anxa2/Anxa1/Doc2b	4
BP	GO:0045161	neuronal ion channel clustering	4/1221	10/24215	0.00105739	0.00782627	0.00556928	Kcnip2/Cntn2/Dlg2/Cntnap2	4
MF	GO:0045499	chemorepellent activity	4/1221	10/24215	0.00105739	0.00782627	0.00556928	Nrg3/Efna5/Epha7/Flrt3	4
CC	GO:0048787	presynaptic active zone membrane	4/1221	10/24215	0.00105739	0.00782627	0.00556928	Grm7/Grm4/Stx1a/Kcnma1	4
BP	GO:0051823	regulation of synapse structural plasticity	4/1221	10/24215	0.00105739	0.00782627	0.00556928	Drd2/Chrna7/Ncan/Frmpd4	4
BP	GO:0060052	neurofilament cytoskeleton organization	4/1221	10/24215	0.00105739	0.00782627	0.00556928	Nefl/Nefm/Atp8a2/Nefh	4
BP	GO:0060174	limb bud formation	4/1221	10/24215	0.00105739	0.00782627	0.00556928	Sox11/Sema3c/Wnt3/Col2a1	4
BP	GO:0072070	loop of Henle development	4/1221	10/24215	0.00105739	0.00782627	0.00556928	Wnt7b/Irx2/Irx3/Irx1	4
BP	GO:0007618	mating	9/1221	52/24215	0.00105975	0.00782627	0.00556928	Thrb/Pgr/Ppp1r1b/Tacr1/Nhlh2/Ddo/Vgf/P2ry2/Oxtr	9
BP	GO:0045123	cellular extravasation	9/1221	52/24215	0.00105975	0.00782627	0.00556928	Cx3cl1/Thy1/Add2/Cxcl12/Ccr2/Icam1/Ptger3/Pawr/Adam8	9
BP	GO:0045933	positive regulation of muscle contraction	9/1221	52/24215	0.00105975	0.00782627	0.00556928	Chrm3/Tacr1/Rgs2/Tacr3/Ptgs2/Adra1b/Ptger3/Pawr/Oxtr	9
BP	GO:0009953	dorsal/ventral pattern formation	14/1221	108/24215	0.0010617	0.00782627	0.00556928	Pax6/Foxg1/Apc/Grem2/Lhx2/Prkacb/Lhx1/Six3/Wnt7a/Wnt3/Sfrp1/Sp8/Tgif1/Otx2	14
BP	GO:0042752	regulation of circadian rhythm	14/1221	108/24215	0.0010617	0.00782627	0.00556928	Drd2/Npas2/Rorb/Nlgn1/Adcy1/Zfhx3/Prkaa2/Top2a/Prkcg/Magel2/Timeless/Ptger3/Htr7/Ptgds	14
BP	GO:0008038	neuron recognition	7/1221	33/24215	0.00109665	0.00804555	0.00572533	Cntn2/Dscam/Foxg1/Epha4/Fezf2/Cntnap2/Nrp1	7
BP	GO:0051953	negative regulation of amine transport	7/1221	33/24215	0.00109665	0.00804555	0.00572533	Grm7/Hrh3/Drd2/P2ry12/Gabbr1/Crhr1/Ptger3	7
BP	GO:0097484	dendrite extension	7/1221	33/24215	0.00109665	0.00804555	0.00572533	Cpne6/Bcl11a/Wasf1/Syt1/Cpne5/Syt2/Syt17	7
MF	GO:0098631	cell adhesion mediator activity	7/1221	33/24215	0.00109665	0.00804555	0.00572533	Anxa2/Ctnna3/Stxbp6/Cxadr/Anxa1/Cdh9/Pak4	7
MF	GO:0001159	core promoter proximal region DNA binding	37/1221	429/24215	0.00110024	0.00806238	0.0057373	Neurod1/Mef2c/Meis2/Bcl11b/Pax6/Chd7/Zic1/Zfp536/Foxp2/Pgr/Bcl11a/Rorb/Lhx2/Zic2/Grhl1/Neurod6/Ddn/Ssbp2/Zfhx3/Meis1/Fezf2/Nhlh2/Arnt2/Dlx5/Zfp395/Elf4/Myb/Tox2/Trp73/Atf3/Tgif1/Uhrf1/Insm1/Tead4/Otx2/Mycn/Isl1	37
MF	GO:0000978	RNA polymerase II core promoter proximal region sequence-specific DNA binding	36/1221	414/24215	0.00110406	0.00808081	0.00575042	Neurod1/Mef2c/Meis2/Bcl11b/Pax6/Chd7/Zic1/Zfp536/Foxp2/Pgr/Bcl11a/Rorb/Lhx2/Zic2/Grhl1/Neurod6/Ddn/Ssbp2/Zfhx3/Meis1/Fezf2/Nhlh2/Arnt2/Dlx5/Zfp395/Elf4/Myb/Tox2/Trp73/Atf3/Tgif1/Insm1/Tead4/Otx2/Mycn/Isl1	36
BP	GO:0051260	protein homooligomerization	31/1221	340/24215	0.00111952	0.00818425	0.00582403	Slc1a2/Kcnb1/Slc1a1/Kcnc2/Kctd16/Kcng3/Actn2/Kcna4/Apc/Rxrg/Nlgn1/Kcnc3/Kcng1/Aqp4/Kcnf1/Syt1/Hmox1/Aldh5a1/Angpt1/Kcnma1/Kctd4/Kcnv1/Kcna5/Aldh1a1/Shmt2/Kcns2/Kcna3/Scara5/Bcl2l11/Glra3/Nell1	31
BP	GO:0061351	neural precursor cell proliferation	19/1221	172/24215	0.00112601	0.00822203	0.00585091	Cx3cl1/Pax6/Drd2/Fgf13/Foxg1/Smarca1/Wnt7b/Nr2e1/Arx/Dagla/Six3/Wnt7a/Emx2/Trnp1/C5ar1/Adcyap1/Insm1/Aspm/Lrp2	19
BP	GO:0071333	cellular response to glucose stimulus	15/1221	121/24215	0.00113969	0.0083121	0.00591501	Neurod1/Kcnb1/Epha5/Adcy5/Aqp4/Ptprn2/Efna5/Gpr27/Prkce/Ptprn/Gpx1/Adra2a/Icam1/Gpld1/Phpt1	15
BP	GO:0042110	T cell activation	40/1221	476/24215	0.0011607	0.00845533	0.00601693	Rasgrp1/Bcl11b/Thy1/Chd7/Il20rb/Efnb2/Cd44/Apc/Bcl11a/Egr3/Chrna7/Bcl6/Fzd7/Icosl/Sema4a/Gadd45g/Spta1/Lgals3/Elf4/Prr7/Cxcl12/Ccr2/Cxadr/Anxa1/H2-Ab1/Rab27a/Cyp26b1/Stx11/Slc4a1/Myb/Dusp10/Rsad2/Il18/Icam1/Itgal/Pawr/Spn/Eomes/Lgals1/Adam8	40
CC	GO:0043209	myelin sheath	22/1221	213/24215	0.00117635	0.00855931	0.00609093	Gfap/Cntn2/Hrh3/Thy1/Mobp/Calm1/Anxa2/Mog/Cldn11/Mag/Syn1/Ywhag/Uchl1/Hba-a1/Nefl/Nefm/Gjc3/Ermn/Omg/Atp1b1/Atp1a3/Nefh	22
BP	GO:0050921	positive regulation of chemotaxis	16/1221	134/24215	0.00118898	0.00864107	0.00614911	Ptk2b/Cx3cl1/Il16/Dscam/Lbp/Trpv4/Camk1d/Cxcl14/Cxcl12/Ccr2/Lpar1/Nrp1/Pgf/C5ar1/Scg2/Sell	16
MF	GO:0008022	protein C-terminus binding	23/1221	227/24215	0.00119341	0.00864743	0.00615363	Lrrc7/Sntg1/Hpcal4/Lmo7/Shank1/Epb41/Dlg2/Syt1/Atxn1/Mki67/Gria1/Dlg4/Oprm1/Nefl/Grip2/Vamp2/Top2a/Slc4a1/Atp1b1/Cenpf/Fbln5/Vim/Fbln1	23
BP	GO:0002263	cell activation involved in immune response	25/1221	255/24215	0.00119849	0.00864743	0.00615363	Ptk2b/Rasgrp1/Lbp/Bcl6/Hmox1/Crhr1/Icosl/Sema4a/Gadd45g/Lgals3/Ccr2/Vamp2/Prkce/Anxa1/Rab27a/Stx11/Myb/Il18/Icam1/Fgr/Itgal/Tnfaip3/Eomes/Lgals1/Clcf1	25
BP	GO:0001820	serotonin secretion	5/1221	17/24215	0.00120243	0.00864743	0.00615363	Hrh3/Lgals3/Htr1b/Htr7/Htr1a	5
MF	GO:0004653	polypeptide N-acetylgalactosaminyltransferase activity	5/1221	17/24215	0.00120243	0.00864743	0.00615363	Galnt14/Galnt16/Galntl6/Galnt15/Galnt6	5
BP	GO:0009214	cyclic nucleotide catabolic process	5/1221	17/24215	0.00120243	0.00864743	0.00615363	Pde1a/Pde10a/Pde3a/Pde1c/Pde2a	5
BP	GO:0014051	gamma-aminobutyric acid secretion	5/1221	17/24215	0.00120243	0.00864743	0.00615363	Hrh3/Gabbr1/Trpc4/Htr2c/Grik1	5
MF	GO:0016641	oxidoreductase activity, acting on the CH-NH2 group of donors, oxygen as acceptor	5/1221	17/24215	0.00120243	0.00864743	0.00615363	Ddo/Loxl4/Loxl2/Loxl1/Aoc3	5
BP	GO:0033604	negative regulation of catecholamine secretion	5/1221	17/24215	0.00120243	0.00864743	0.00615363	Drd2/P2ry12/Gabbr1/Crhr1/Ptger3	5
BP	GO:1902259	regulation of delayed rectifier potassium channel activity	5/1221	17/24215	0.00120243	0.00864743	0.00615363	Kcng1/Kcnab1/Akap6/Vamp2/Kcns2	5
BP	GO:1901016	regulation of potassium ion transmembrane transporter activity	9/1221	53/24215	0.00122028	0.00876561	0.00623773	Neto1/Kcnc2/Actn2/Kcng1/Kcnab1/Akap6/Vamp2/Kcns2/Atp1b1	9
BP	GO:0007628	adult walking behavior	8/1221	43/24215	0.00122341	0.00876778	0.00623927	Cntn2/Chd7/Drd2/Zic1/Epha4/Kcnma1/Uchl1/Klhl1	8
BP	GO:1902622	regulation of neutrophil migration	8/1221	43/24215	0.00122341	0.00876778	0.00623927	Lbp/Camk1d/Bst1/C5ar1/Ptger3/Pawr/Adam8/Sell	8
BP	GO:0030804	positive regulation of cyclic nucleotide biosynthetic process	12/1221	86/24215	0.00123987	0.0088755	0.00631593	Akap5/Hpca/Gnal/Wfs1/Adcy2/Adcy1/Crhr1/Adrb1/Adm/Adcyap1/Ptger3/Adgrg6	12
BP	GO:0010035	response to inorganic substance	37/1221	432/24215	0.00124584	0.0089079	0.00633899	Ptk2b/Mef2c/Hpca/Kcnc2/Cpne6/Nlgn1/Grin2a/Syt1/Slc25a23/Cpne7/Hmox1/Impact/Dmtn/Kcnma1/Tacr1/Pde1c/Neurod2/Glra2/Slc30a10/Slc30a3/Nefl/Anxa1/Gpx1/Slc4a1/Loxl2/Spidr/Bmp6/Timeless/Glra3/Cyp1b1/Fbln5/Pawr/Gpld1/Cybrd1/Lig1/Tnfaip3/Nefh	37
MF	GO:0004112	cyclic-nucleotide phosphodiesterase activity	6/1221	25/24215	0.00125678	0.00896545	0.00637994	Pde1a/Pde8b/Pde10a/Pde3a/Pde1c/Pde2a	6
BP	GO:0048148	behavioral response to cocaine	6/1221	25/24215	0.00125678	0.00896545	0.00637994	Kalrn/Drd2/Oprk1/Ppp1r1b/Crhr1/Adra1b	6
BP	GO:0010632	regulation of epithelial cell migration	20/1221	187/24215	0.00126235	0.00899478	0.00640082	Ptk2b/Adgrb1/Pfn2/Nr2e1/Angpt1/Tacr1/Tac1/Sema4a/Angpt2/Prkce/Nrp1/Wnt7a/Itga3/Glipr2/Bmper/Dusp10/Dcn/Ptgs2/Gpld1/Atoh8	20
BP	GO:0050796	regulation of insulin secretion	19/1221	174/24215	0.00129195	0.00919509	0.00654335	Kcnb1/Epha5/Pde8b/Adcy5/Drd2/Nov/Efna5/Gpr27/Pde1c/Tfap2b/Prkce/Sfrp1/Myrip/Adra2a/Doc2b/Ptger3/Gpld1/Phpt1/Isl1	19
BP	GO:0000226	microtubule cytoskeleton organization	40/1221	479/24215	0.00130468	0.00927506	0.00660027	Dnal1/Cntn2/Pax6/Map9/Fgf13/Cdk5rap2/Apc/Gda/Trpv4/Nav3/Efna5/Map1b/Brsk1/Mtcl1/Hydin/Rgs2/Nefl/Nefm/Wrap73/Tubg2/Inpp5j/Dnah7b/Spag5/Spef2/Fbxo5/Insc/Htr1a/Kif11/Ccnf/Prc1/Tpx2/Ccdc114/Gadd45a/Nusap1/Cdk1/Espl1/Aspm/Dnah3/Nefh/Cenpe	40
BP	GO:0007616	long-term memory	7/1221	34/24215	0.00132158	0.00937368	0.00667045	Drd2/Shank1/Gria1/Adcy1/Reln/Tacr1/Tac1	7
BP	GO:0043267	negative regulation of potassium ion transport	7/1221	34/24215	0.00132158	0.00937368	0.00667045	Akap5/Ptk2b/Actn2/Kcnab1/Kcna5/Adcyap1/Ptger3	7
BP	GO:0021915	neural tube development	20/1221	188/24215	0.0013473	0.00953928	0.00678829	Pax6/Cobl/Sox11/Lhx2/Lmo4/Zic2/Prkacb/Itpk1/Sema3c/Cited2/Cecr2/Pax3/Fzd2/Sfrp1/Shroom3/Adm/Zic5/Tgif1/Kif20b/Lrp2	20
BP	GO:0071331	cellular response to hexose stimulus	15/1221	123/24215	0.00134801	0.00953928	0.00678829	Neurod1/Kcnb1/Epha5/Adcy5/Aqp4/Ptprn2/Efna5/Gpr27/Prkce/Ptprn/Gpx1/Adra2a/Icam1/Gpld1/Phpt1	15
BP	GO:0032414	positive regulation of ion transmembrane transporter activity	12/1221	87/24215	0.00137354	0.00970886	0.00690896	Cacnb2/Kcnc2/Actn2/Nlgn3/Arc/Cnksr3/Reln/Hap1/Akap6/Dmd/Adrb1/Atp1b1	12
BP	GO:0021795	cerebral cortex cell migration	9/1221	54/24215	0.00139986	0.00988362	0.00703332	Fgf13/Foxg1/Mboat7/Cdk5r2/Nr2e1/Arx/Reln/Nrp1/Lhx6	9

## Sheet: 121 DEGs in vitro
Enriched gene ontology functions in Ccm3/Pdcd10ECKO in vitro BMECs (p < 0.05, FDR corrected)
ONTOLOGY	ID	Description	Gene Ratio	Bg Ratio	p-value	p-value, FDR corrected	q-value	Gene ID	Count
CC	GO:0044420	extracellular matrix component	8/121	129/24215	2.83292e-07	0.000361764	0.000278541	Eln/Tgfbi/Trf/Efemp1/Col7a1/Entpd1/Tnxb/Timp1	8
CC	GO:0016324	apical plasma membrane	11/121	295/24215	2.83692e-07	0.000361764	0.000278541	Slc39a4/Abcb1b/Cftr/F2rl2/Fas/Trf/Fat1/Podxl/Cacnb3/Slc9a3r2/Mal	11
BP	GO:0046849	bone remodeling	7/121	92/24215	4.02556e-07	0.000361764	0.000278541	Cd38/Trf/Rassf2/Il7/Inpp4b/Car2/Syk	7
CC	GO:0045177	apical part of cell	12/121	393/24215	6.74126e-07	0.000454361	0.000349836	Slc39a4/Abcb1b/Cftr/F2rl2/Fas/Trf/Fat1/Podxl/Cacnb3/Car2/Slc9a3r2/Mal	12
BP	GO:2000147	positive regulation of cell motility	12/121	478/24215	5.10443e-06	0.00230312	0.00177329	Pdcd10/Cxcr4/Dapk2/Ptprj/Kit/Ccl2/Cmklr1/Trf/Enpp2/Pycard/Hyal1/Vil1	12
CC	GO:0098858	actin-based cell projection	8/121	192/24215	5.65522e-06	0.00230312	0.00177329	Cftr/Fscn1/Fat1/Podxl/Car2/Slc9a3r2/Iqgap2/Vil1	8
CC	GO:0005902	microvillus	6/121	90/24215	6.07431e-06	0.00230312	0.00177329	Cftr/Fscn1/Podxl/Car2/Iqgap2/Vil1	6
BP	GO:0051272	positive regulation of cellular component movement	12/121	492/24215	6.83417e-06	0.00230312	0.00177329	Pdcd10/Cxcr4/Dapk2/Ptprj/Kit/Ccl2/Cmklr1/Trf/Enpp2/Pycard/Hyal1/Vil1	12
BP	GO:0046850	regulation of bone remodeling	5/121	55/24215	8.16693e-06	0.00244645	0.00188365	Cd38/Trf/Inpp4b/Car2/Syk	5
CC	GO:0005578	proteinaceous extracellular matrix	10/121	349/24215	1.0443e-05	0.00281543	0.00216774	Eln/Tgfbi/Trf/Efemp1/Col7a1/Entpd1/Ltbp2/Timp4/Tnxb/Timp1	10
CC	GO:0005604	basement membrane	6/121	103/24215	1.32324e-05	0.00324315	0.00249707	Tgfbi/Trf/Efemp1/Col7a1/Entpd1/Timp1	6
BP	GO:0038127	ERBB signaling pathway	6/121	109/24215	1.82897e-05	0.00388489	0.00299118	Afap1l2/Ptprj/Rassf2/Efemp1/Ptprr/Vil1	6
BP	GO:0045785	positive regulation of cell adhesion	10/121	375/24215	1.93952e-05	0.00388489	0.00299118	S100a10/Ptprj/Ccl2/Enpp2/Pycard/Il7/Hyal1/Chrd/Syk/L1cam	10
BP	GO:0030335	positive regulation of cell migration	11/121	460/24215	2.01873e-05	0.00388489	0.00299118	Pdcd10/Cxcr4/Dapk2/Ptprj/Kit/Ccl2/Cmklr1/Enpp2/Pycard/Hyal1/Vil1	11
BP	GO:0045453	bone resorption	5/121	67/24215	2.16148e-05	0.00388489	0.00299118	Cd38/Trf/Il7/Car2/Syk	5
MF	GO:0030165	PDZ domain binding	6/121	117/24215	2.73459e-05	0.00460779	0.00354777	Atp2b4/Cftr/Gng5/Ccdc88c/Slc9a3r2/L1cam	6
BP	GO:0048771	tissue remodeling	7/121	178/24215	3.21634e-05	0.00507763	0.00390953	Cd38/Trf/Rassf2/Il7/Inpp4b/Car2/Syk	7
BP	GO:0044089	positive regulation of cellular component biogenesis	11/121	488/24215	3.46363e-05	0.00507763	0.00390953	S100a10/Fscn1/Ptprj/Kit/Fas/Enpp2/Pycard/Irf8/Hyal1/Iqgap2/Vil1	11
MF	GO:0005516	calmodulin binding	7/121	181/24215	3.57845e-05	0.00507763	0.00390953	Atp2b4/Dapk2/Nos2/Marcksl1/Map2/Fas/Iqgap2	7
BP	GO:0034103	regulation of tissue remodeling	5/121	76/24215	3.9894e-05	0.00530637	0.00408565	Cd38/Trf/Inpp4b/Car2/Syk	5
BP	GO:0071900	regulation of protein serine/threonine kinase activity	10/121	410/24215	4.1333e-05	0.00530637	0.00408565	Pdcd10/Atp2b4/Cdkn2b/Ptprj/Kit/Trf/Pycard/Syk/Tnxb/Spry1	10
BP	GO:0032530	regulation of microvillus organization	3/121	15/24215	5.29985e-05	0.00649472	0.00500062	Fscn1/Podxl/Vil1	3
CC	GO:0019898	extrinsic component of membrane	8/121	267/24215	6.04634e-05	0.00697214	0.00536821	S100a10/Mgll/Gng2/Trf/Srms/St14/Syk/Mal	8
BP	GO:0031098	stress-activated protein kinase signaling cascade	8/121	268/24215	6.20666e-05	0.00697214	0.00536821	Pdcd10/Fas/Trf/Rassf2/Pycard/Ccdc88c/Syk/Tnxb	8
BP	GO:0045124	regulation of bone resorption	4/121	45/24215	7.543e-05	0.00813437	0.00626307	Cd38/Trf/Car2/Syk	4
BP	GO:0032872	regulation of stress-activated MAPK cascade	7/121	208/24215	8.60946e-05	0.00878797	0.00676631	Pdcd10/Fas/Trf/Rassf2/Pycard/Syk/Tnxb	7
BP	GO:0070302	regulation of stress-activated protein kinase signaling cascade	7/121	209/24215	8.87136e-05	0.00878797	0.00676631	Pdcd10/Fas/Trf/Rassf2/Pycard/Syk/Tnxb	7
CC	GO:0005911	cell-cell junction	10/121	451/24215	9.12697e-05	0.00878797	0.00676631	Abcb1b/Lcp2/Cxcr4/Fscn1/Ptprj/Kit/Lsr/Fat1/Podxl/Kcnj2	10
BP	GO:0042063	gliogenesis	8/121	287/24215	9.9949e-05	0.00929181	0.00715424	Cxcr4/Cdkn2b/Sox4/Ptprj/Ccl2/Trf/Efemp1/Enpp2	8
BP	GO:0010759	positive regulation of macrophage chemotaxis	3/121	19/24215	0.000111233	0.00999612	0.00769653	Ptprj/Ccl2/Cmklr1	3
CC	GO:0016323	basolateral plasma membrane	7/121	218/24215	0.00011534	0.0100308	0.00772326	Atp2b4/Cftr/Trf/Car2/Entpd1/Nkd2/St14	7
MF	GO:0001871	pattern binding	3/121	20/24215	0.000130385	0.0103388	0.00796037	Enpp2/Tinagl1/Endou	3
MF	GO:0030247	polysaccharide binding	3/121	20/24215	0.000130385	0.0103388	0.00796037	Enpp2/Tinagl1/Endou	3
BP	GO:1905523	positive regulation of macrophage migration	3/121	20/24215	0.000130385	0.0103388	0.00796037	Ptprj/Ccl2/Cmklr1	3
BP	GO:0030316	osteoclast differentiation	5/121	98/24215	0.00013437	0.0103503	0.00796924	Mafb/Trf/Rassf2/Inpp4b/Car2	5
BP	GO:0042110	T cell activation	10/121	476/24215	0.000141792	0.0104742	0.0080646	Cxcr4/Sox4/Kit/Ccl2/Mafb/Fas/Pycard/Il7/Nlrc3/Syk	10
BP	GO:0071622	regulation of granulocyte chemotaxis	4/121	53/24215	0.000143748	0.0104742	0.0080646	Dapk2/Ptprj/Ccl2/Cmklr1	4
BP	GO:0007173	epidermal growth factor receptor signaling pathway	5/121	100/24215	0.000147787	0.0104757	0.00806579	Afap1l2/Ptprj/Rassf2/Efemp1/Vil1	5
BP	GO:0050900	leukocyte migration	8/121	305/24215	0.000151832	0.0104757	0.00806579	Dapk2/Ptprj/Kit/Ccl2/Cmklr1/Podxl/Pycard/Syk	8
CC	GO:0019897	extrinsic component of plasma membrane	6/121	161/24215	0.000161055	0.0104757	0.00806579	S100a10/Gng2/Trf/Srms/St14/Syk	6
BP	GO:0001501	skeletal system development	10/121	486/24215	0.00016776	0.0104757	0.00806579	Sox4/Kit/Six1/Mgp/Rassf2/Efemp1/Frzb/Six4/Hyal1/Chrd	10
BP	GO:0051403	stress-activated MAPK cascade	7/121	233/24215	0.000173913	0.0104757	0.00806579	Pdcd10/Fas/Trf/Rassf2/Pycard/Syk/Tnxb	7
MF	GO:0061134	peptidase regulator activity	7/121	233/24215	0.000173913	0.0104757	0.00806579	Pycard/Col7a1/Serpinb8/Vil1/Mmp25/Timp4/Timp1	7
BP	GO:0051043	regulation of membrane protein ectodomain proteolysis	3/121	22/24215	0.000174854	0.0104757	0.00806579	Pacsin3/Timp4/Timp1	3
BP	GO:0060602	branch elongation of an epithelium	3/121	22/24215	0.000174854	0.0104757	0.00806579	Six1/Six4/Spry1	3
BP	GO:0032480	negative regulation of type I interferon production	3/121	23/24215	0.00020035	0.011253	0.00866427	Gbp4/Pycard/Nlrc3	3
BP	GO:0045780	positive regulation of bone resorption	3/121	23/24215	0.00020035	0.011253	0.00866427	Trf/Car2/Syk	3
BP	GO:0046852	positive regulation of bone remodeling	3/121	23/24215	0.00020035	0.011253	0.00866427	Trf/Car2/Syk	3
BP	GO:0071621	granulocyte chemotaxis	5/121	109/24215	0.000221287	0.0121753	0.0093744	Dapk2/Ptprj/Ccl2/Cmklr1/Syk	5
BP	GO:0051894	positive regulation of focal adhesion assembly	3/121	24/24215	0.000228138	0.0123012	0.00947135	S100a10/Ptprj/Enpp2	3
BP	GO:0042472	inner ear morphogenesis	5/121	111/24215	0.000240842	0.0127316	0.0098027	Kcnq4/Six1/Mafb/Frzb/Six4	5
BP	GO:0097529	myeloid leukocyte migration	6/121	177/24215	0.000268845	0.0139386	0.0107321	Dapk2/Ptprj/Kit/Ccl2/Cmklr1/Syk	6
BP	GO:0032528	microvillus organization	3/121	26/24215	0.000290935	0.0145252	0.0111837	Fscn1/Podxl/Vil1	3
BP	GO:1903393	positive regulation of adherens junction organization	3/121	26/24215	0.000290935	0.0145252	0.0111837	S100a10/Ptprj/Enpp2	3
MF	GO:0038024	cargo receptor activity	4/121	64/24215	0.000298986	0.0146557	0.0112842	Lsr/Enpp2/Tinagl1/Endou	4
BP	GO:0045576	mast cell activation	4/121	65/24215	0.00031737	0.0152791	0.0117642	Lcp2/Cftr/Kit/Syk	4
BP	GO:0060326	cell chemotaxis	7/121	259/24215	0.000330917	0.0156518	0.0120511	Dapk2/Ptprj/Kit/Ccl2/Cmklr1/Enpp2/Syk	7
BP	GO:0007160	cell-matrix adhesion	6/121	185/24215	0.000340629	0.0158334	0.0121909	S100a10/Ptprj/Enpp2/Sned1/L1cam/Tnxb	6
BP	GO:0001667	ameboidal-type cell migration	8/121	346/24215	0.000355516	0.0162453	0.0125081	Pdcd10/Cxcr4/Kit/Enpp2/Ptprr/Hyal1/Vil1/Timp1	8
BP	GO:0007015	actin filament organization	8/121	347/24215	0.000362407	0.0162842	0.012538	S100a10/Eln/Fscn1/Trf/Fat1/Pycard/Iqgap2/Vil1	8
BP	GO:0045670	regulation of osteoclast differentiation	4/121	69/24215	0.000399065	0.0170366	0.0131174	Mafb/Rassf2/Inpp4b/Car2	4
BP	GO:0030595	leukocyte chemotaxis	6/121	191/24215	0.000403699	0.0170366	0.0131174	Dapk2/Ptprj/Kit/Ccl2/Cmklr1/Syk	6
BP	GO:0010758	regulation of macrophage chemotaxis	3/121	29/24215	0.000404431	0.0170366	0.0131174	Ptprj/Ccl2/Cmklr1	3
BP	GO:1902745	positive regulation of lamellipodium organization	3/121	29/24215	0.000404431	0.0170366	0.0131174	Fscn1/Enpp2/Vil1	3
BP	GO:0019932	second-messenger-mediated signaling	7/121	270/24215	0.000424705	0.0176155	0.0135631	Atp2b4/Cxcr4/Nos2/Cmklr1/Syk/Aplnr/L1cam	7
BP	GO:1901342	regulation of vasculature development	7/121	271/24215	0.000434187	0.0177359	0.0136558	Pdcd10/Cxcr4/Kit/Ccl2/Enpp2/Hyal1/Aplnr	7
BP	GO:0097530	granulocyte migration	5/121	127/24215	0.000448398	0.0179978	0.0138574	Dapk2/Ptprj/Ccl2/Cmklr1/Syk	5
BP	GO:0042060	wound healing	8/121	359/24215	0.000453949	0.0179978	0.0138574	Pdcd10/Cxcr4/F2rl2/Ptprj/Ccl2/Entpd1/Syk/Vil1	8
BP	GO:1902105	regulation of leukocyte differentiation	7/121	275/24215	0.000473823	0.018494	0.0142395	Mafb/Fas/Rassf2/Il7/Inpp4b/Car2/Syk	7
BP	GO:0014013	regulation of gliogenesis	5/121	129/24215	0.000481613	0.018494	0.0142395	Cxcr4/Cdkn2b/Trf/Efemp1/Enpp2	5
BP	GO:1901890	positive regulation of cell junction assembly	3/121	31/24215	0.000493904	0.018494	0.0142395	S100a10/Ptprj/Enpp2	3
BP	GO:1905521	regulation of macrophage migration	3/121	31/24215	0.000493904	0.018494	0.0142395	Ptprj/Ccl2/Cmklr1	3
BP	GO:0032479	regulation of type I interferon production	4/121	74/24215	0.000521046	0.019243	0.0148162	Gbp4/Pycard/Nlrc3/Syk	4
BP	GO:0022604	regulation of cell morphogenesis	9/121	463/24215	0.000539758	0.0194165	0.0149497	S100a10/Mgll/Kit/Ccl2/Map2/Enpp2/Vil1/L1cam/Syne3	9
BP	GO:0071346	cellular response to interferon-gamma	4/121	75/24215	0.000548292	0.0194165	0.0149497	Nos2/Ccl2/Gbp4/Irf8	4
BP	GO:0042471	ear morphogenesis	5/121	133/24215	0.000553566	0.0194165	0.0149497	Kcnq4/Six1/Mafb/Frzb/Six4	5
BP	GO:0002573	myeloid leukocyte differentiation	6/121	203/24215	0.000557001	0.0194165	0.0149497	Kit/Mafb/Trf/Rassf2/Inpp4b/Car2	6
BP	GO:0043405	regulation of MAP kinase activity	7/121	283/24215	0.000561752	0.0194165	0.0149497	Pdcd10/Ptprj/Kit/Trf/Syk/Tnxb/Spry1	7
BP	GO:0002687	positive regulation of leukocyte migration	5/121	134/24215	0.000572752	0.0195461	0.0150495	Dapk2/Ptprj/Ccl2/Cmklr1/Pycard	5
BP	GO:0002768	immune response-regulating cell surface receptor signaling pathway	7/121	285/24215	0.000585645	0.0197362	0.0151959	Lcp2/Cd38/Ptprj/Kit/Cd247/Cacnb3/Syk	7
BP	GO:0034105	positive regulation of tissue remodeling	3/121	33/24215	0.00059515	0.0198089	0.0152519	Trf/Car2/Syk	3
BP	GO:0032606	type I interferon production	4/121	77/24215	0.000605799	0.0199175	0.0153355	Gbp4/Pycard/Nlrc3/Syk	4
BP	GO:0043254	regulation of protein complex assembly	8/121	376/24215	0.000614988	0.019976	0.0153806	Eln/Fscn1/Fas/Pycard/Irf8/Nlrc3/Iqgap2/Vil1	8
BP	GO:0050848	regulation of calcium-mediated signaling	4/121	78/24215	0.000636101	0.0204158	0.0157192	Atp2b4/Cmklr1/Syk/L1cam	4
BP	GO:0030099	myeloid cell differentiation	8/121	379/24215	0.00064769	0.0205432	0.0158173	Kit/Mafb/Fas/Trf/Rassf2/Inpp4b/Car2/Irf8	8
BP	GO:0097581	lamellipodium organization	4/121	79/24215	0.000667461	0.0209241	0.0161106	Fscn1/Kit/Enpp2/Vil1	4
BP	GO:0031334	positive regulation of protein complex assembly	6/121	212/24215	0.000699068	0.0216631	0.0166795	Fscn1/Fas/Pycard/Irf8/Iqgap2/Vil1	6
BP	GO:0070371	ERK1 and ERK2 cascade	7/121	295/24215	0.000717522	0.0218519	0.0168249	Ccl2/Trf/Ptprr/Pycard/Syk/L1cam/Spry1	7
BP	GO:0061041	regulation of wound healing	5/121	141/24215	0.000721373	0.0218519	0.0168249	Cxcr4/Ptprj/Ccl2/Syk/Vil1	5
BP	GO:0050673	epithelial cell proliferation	8/121	388/24215	0.000754319	0.0225758	0.0173823	Pdcd10/Cdkn2b/Kit/Ccl2/Six1/Six4/Hyal1/Nlrc3	8
BP	GO:0050852	T cell receptor signaling pathway	4/121	82/24215	0.000768105	0.0225758	0.0173823	Lcp2/Ptprj/Cd247/Cacnb3	4
BP	GO:0003401	axis elongation	3/121	36/24215	0.00077039	0.0225758	0.0173823	Six1/Six4/Spry1	3
BP	GO:0061138	morphogenesis of a branching epithelium	6/121	217/24215	0.000789277	0.0228806	0.0176169	Cxcr4/Six1/Mgp/Six4/St14/Spry1	6
MF	GO:0002020	protease binding	5/121	146/24215	0.000843962	0.0242055	0.0186371	Kit/Fas/Pycard/Timp4/Timp1	5
MF	GO:0003779	actin binding	8/121	397/24215	0.000874668	0.024686	0.019007	Cxcr4/Fscn1/Nos2/Marcksl1/Map2/Iqgap2/Vil1/Syne3	8
CC	GO:0030175	filopodium	4/121	85/24215	0.000879025	0.024686	0.019007	Fscn1/Fat1/Iqgap2/Vil1	4
BP	GO:0032874	positive regulation of stress-activated MAPK cascade	5/121	148/24215	0.000897109	0.0249341	0.019198	Pdcd10/Trf/Rassf2/Pycard/Syk	5
BP	GO:0070304	positive regulation of stress-activated protein kinase signaling cascade	5/121	149/24215	0.000924599	0.0254359	0.0195844	Pdcd10/Trf/Rassf2/Pycard/Syk	5
BP	GO:0002690	positive regulation of leukocyte chemotaxis	4/121	87/24215	0.000958958	0.0261146	0.020107	Dapk2/Ptprj/Ccl2/Cmklr1	4
BP	GO:0019722	calcium-mediated signaling	5/121	153/24215	0.00104087	0.0271659	0.0209164	Atp2b4/Cxcr4/Cmklr1/Syk/L1cam	5
BP	GO:0003156	regulation of animal organ formation	3/121	40/24215	0.00105064	0.0271659	0.0209164	Gng5/Six1/Spry1	3
BP	GO:0048246	macrophage chemotaxis	3/121	40/24215	0.00105064	0.0271659	0.0209164	Ptprj/Ccl2/Cmklr1	3
BP	GO:0032496	response to lipopolysaccharide	7/121	316/24215	0.0010709	0.0271659	0.0209164	Tnfrsf8/Nos2/Ccl2/Fas/Pycard/Irf8/Nlrc3	7
BP	GO:0003266	regulation of secondary heart field cardioblast proliferation	2/121	10/24215	0.00108553	0.0271659	0.0209164	Gng5/Six1	2
BP	GO:0006527	arginine catabolic process	2/121	10/24215	0.00108553	0.0271659	0.0209164	Atp2b4/Nos2	2
BP	GO:0048245	eosinophil chemotaxis	2/121	10/24215	0.00108553	0.0271659	0.0209164	Dapk2/Ccl2	2
BP	GO:2000392	regulation of lamellipodium morphogenesis	2/121	10/24215	0.00108553	0.0271659	0.0209164	Enpp2/Vil1	2
CC	GO:0005791	rough endoplasmic reticulum	4/121	90/24215	0.00108825	0.0271659	0.0209164	Cftr/Ccl2/Map2/Kcnj2	4
BP	GO:0006509	membrane protein ectodomain proteolysis	3/121	41/24215	0.00112948	0.0279365	0.0215097	Pacsin3/Timp4/Timp1	3
BP	GO:0001763	morphogenesis of a branching structure	6/121	235/24215	0.0011905	0.0291781	0.0224657	Cxcr4/Six1/Mgp/Six4/St14/Spry1	6
BP	GO:0050678	regulation of epithelial cell proliferation	7/121	325/24215	0.00125889	0.0295374	0.0227423	Pdcd10/Cdkn2b/Ccl2/Six1/Six4/Hyal1/Nlrc3	7
BP	GO:0032846	positive regulation of homeostatic process	6/121	238/24215	0.00127027	0.0295374	0.0227423	Cftr/Trf/Car7/Car2/Syk/Aplnr	6
BP	GO:0034341	response to interferon-gamma	4/121	94/24215	0.00127904	0.0295374	0.0227423	Nos2/Ccl2/Gbp4/Irf8	4
MF	GO:0005044	scavenger receptor activity	3/121	43/24215	0.00129813	0.0295374	0.0227423	Enpp2/Tinagl1/Endou	3
BP	GO:1902743	regulation of lamellipodium organization	3/121	43/24215	0.00129813	0.0295374	0.0227423	Fscn1/Enpp2/Vil1	3
BP	GO:0003263	cardioblast proliferation	2/121	11/24215	0.00132242	0.0295374	0.0227423	Gng5/Six1	2
BP	GO:0003264	regulation of cardioblast proliferation	2/121	11/24215	0.00132242	0.0295374	0.0227423	Gng5/Six1	2
BP	GO:0070493	thrombin-activated receptor signaling pathway	2/121	11/24215	0.00132242	0.0295374	0.0227423	F2rl2/Iqgap2	2
BP	GO:0072075	metanephric mesenchyme development	2/121	11/24215	0.00132242	0.0295374	0.0227423	Six1/Six4	2
BP	GO:0072172	mesonephric tubule formation	2/121	11/24215	0.00132242	0.0295374	0.0227423	Six1/Six4	2
BP	GO:0010631	epithelial cell migration	6/121	240/24215	0.00132568	0.0295374	0.0227423	Pdcd10/Kit/Enpp2/Ptprr/Hyal1/Vil1	6
BP	GO:0090132	epithelium migration	6/121	242/24215	0.00138291	0.0304245	0.0234254	Pdcd10/Kit/Enpp2/Ptprr/Hyal1/Vil1	6
BP	GO:1905517	macrophage migration	3/121	44/24215	0.00138806	0.0304245	0.0234254	Ptprj/Ccl2/Cmklr1	3
BP	GO:0090130	tissue migration	6/121	244/24215	0.00144202	0.0313523	0.0241398	Pdcd10/Kit/Enpp2/Ptprr/Hyal1/Vil1	6
BP	GO:0045765	regulation of angiogenesis	6/121	245/24215	0.00147229	0.0317063	0.0244123	Pdcd10/Cxcr4/Ccl2/Enpp2/Hyal1/Aplnr	6
BP	GO:0071675	regulation of mononuclear cell migration	3/121	45/24215	0.00148182	0.0317063	0.0244123	Ptprj/Ccl2/Cmklr1	3
BP	GO:0002237	response to molecule of bacterial origin	7/121	335/24215	0.00149714	0.0317818	0.0244704	Tnfrsf8/Nos2/Ccl2/Fas/Pycard/Irf8/Nlrc3	7
BP	GO:0050851	antigen receptor-mediated signaling pathway	6/121	247/24215	0.00153427	0.0320687	0.0246914	Lcp2/Cd38/Ptprj/Cd247/Cacnb3/Syk	6
BP	GO:0034329	cell junction assembly	5/121	167/24215	0.00153445	0.0320687	0.0246914	S100a10/Fscn1/Ptprj/Lsr/Enpp2	5
BP	GO:0042176	regulation of protein catabolic process	7/121	337/24215	0.00154875	0.0321187	0.0247298	Nos2/Rnf144a/Nkd2/Lonrf2/Pacsin3/Timp4/Timp1	7
MF	GO:0008191	metalloendopeptidase inhibitor activity	2/121	12/24215	0.00158173	0.0321617	0.0247629	Timp4/Timp1	2
BP	GO:0051451	myoblast migration	2/121	12/24215	0.00158173	0.0321617	0.0247629	Six1/Six4	2
BP	GO:0072657	protein localization to membrane	8/121	436/24215	0.00158661	0.0321617	0.0247629	S100a10/Ccl2/Cacnb3/Nkd2/Vil1/Mal/Syne3/Rtp3	8
BP	GO:0032970	regulation of actin filament-based process	7/121	339/24215	0.00160174	0.032226	0.0248125	S100a10/Eln/Fscn1/Pycard/Kcnj2/Iqgap2/Vil1	7
BP	GO:0046328	regulation of JNK cascade	5/121	170/24215	0.00165937	0.0331383	0.0255149	Trf/Rassf2/Pycard/Syk/Tnxb	5
BP	GO:0007528	neuromuscular junction development	3/121	47/24215	0.00168105	0.0333243	0.0256581	Six1/Cacnb3/Six4	3
BP	GO:1903034	regulation of response to wounding	5/121	171/24215	0.00170263	0.0335057	0.0257978	Cxcr4/Ptprj/Ccl2/Syk/Vil1	5
BP	GO:0072503	cellular divalent inorganic cation homeostasis	8/121	443/24215	0.00175288	0.0336835	0.0259347	Slc39a4/Atp2b4/F2rl2/Cd38/Ccl2/Cacnb3/Inpp4b/Aplnr	8
BP	GO:0030217	T cell differentiation	6/121	254/24215	0.001767	0.0336835	0.0259347	Sox4/Kit/Mafb/Fas/Il7/Syk	6
BP	GO:0001525	angiogenesis	8/121	444/24215	0.00177772	0.0336835	0.0259347	Pdcd10/Cxcr4/Tnfaip2/Ccl2/Enpp2/Hyal1/Syk/Aplnr	8
BP	GO:0070838	divalent metal ion transport	8/121	444/24215	0.00177772	0.0336835	0.0259347	Slc39a4/Atp2b4/Cxcr4/Trf/Cacnb3/Kcnj2/Pacsin3/Aplnr	8
BP	GO:0001954	positive regulation of cell-matrix adhesion	3/121	48/24215	0.00178662	0.0336835	0.0259347	S100a10/Ptprj/Enpp2	3
BP	GO:0021545	cranial nerve development	3/121	48/24215	0.00178662	0.0336835	0.0259347	Six1/Mafb/Six4	3
BP	GO:0072511	divalent inorganic cation transport	8/121	447/24215	0.00185391	0.0344056	0.0264906	Slc39a4/Atp2b4/Cxcr4/Trf/Cacnb3/Kcnj2/Pacsin3/Aplnr	8
BP	GO:0051152	positive regulation of smooth muscle cell differentiation	2/121	13/24215	0.00186321	0.0344056	0.0264906	Kit/Olfm2	2
BP	GO:0060856	establishment of blood-brain barrier	2/121	13/24215	0.00186321	0.0344056	0.0264906	Abcb1b/Lsr	2
BP	GO:0051893	regulation of focal adhesion assembly	3/121	49/24215	0.00189625	0.0344892	0.026555	S100a10/Ptprj/Enpp2	3
BP	GO:0090109	regulation of cell-substrate junction assembly	3/121	49/24215	0.00189625	0.0344892	0.026555	S100a10/Ptprj/Enpp2	3
BP	GO:0008015	blood circulation	8/121	449/24215	0.00190612	0.0344892	0.026555	Atp2b4/Mgll/Cftr/Cxcr4/Cd38/Nos2/Ptprj/Kcnj2	8
BP	GO:0044070	regulation of anion transport	4/121	105/24215	0.00192237	0.0345514	0.0266029	Cftr/Car7/Car2/Syk	4
CC	GO:0031252	cell leading edge	7/121	351/24215	0.00195005	0.0348167	0.0268072	Cxcr4/Fscn1/Ptprj/Map2/Fat1/Iqgap2/Vil1	7
BP	GO:0033619	membrane protein proteolysis	3/121	50/24215	0.00200999	0.035489	0.0273248	Pacsin3/Timp4/Timp1	3
BP	GO:0003013	circulatory system process	8/121	453/24215	0.00201403	0.035489	0.0273248	Atp2b4/Mgll/Cftr/Cxcr4/Cd38/Nos2/Ptprj/Kcnj2	8
BP	GO:0009611	response to wounding	8/121	455/24215	0.00206976	0.0360574	0.0277624	Pdcd10/Cxcr4/F2rl2/Ptprj/Ccl2/Entpd1/Syk/Vil1	8
BP	GO:0002274	myeloid leukocyte activation	5/121	179/24215	0.00207907	0.0360574	0.0277624	Lcp2/Cftr/Kit/Pycard/Syk	5
BP	GO:0032655	regulation of interleukin-12 production	3/121	51/24215	0.00212789	0.0360574	0.0277624	Cmklr1/Irf8/Nlrc3	3
BP	GO:0002685	regulation of leukocyte migration	5/121	180/24215	0.00213006	0.0360574	0.0277624	Dapk2/Ptprj/Ccl2/Cmklr1/Pycard	5
BP	GO:0048754	branching morphogenesis of an epithelial tube	5/121	180/24215	0.00213006	0.0360574	0.0277624	Cxcr4/Six1/Mgp/Six4/Spry1	5
MF	GO:0004089	carbonate dehydratase activity	2/121	14/24215	0.00216665	0.0360574	0.0277624	Car7/Car2	2
BP	GO:0018119	peptidyl-cysteine S-nitrosylation	2/121	14/24215	0.00216665	0.0360574	0.0277624	Atp2b4/Nos2	2
BP	GO:0061548	ganglion development	2/121	14/24215	0.00216665	0.0360574	0.0277624	Six1/Six4	2
BP	GO:0072677	eosinophil migration	2/121	14/24215	0.00216665	0.0360574	0.0277624	Dapk2/Ccl2	2
BP	GO:0051493	regulation of cytoskeleton organization	8/121	459/24215	0.00218488	0.0361376	0.0278242	S100a10/Eln/Fscn1/Map2/Pycard/Iqgap2/Vil1/Ska1	8
BP	GO:1903391	regulation of adherens junction organization	3/121	52/24215	0.00225	0.0369878	0.0284788	S100a10/Ptprj/Enpp2	3
BP	GO:0002688	regulation of leukocyte chemotaxis	4/121	110/24215	0.00227777	0.0372174	0.0286556	Dapk2/Ptprj/Ccl2/Cmklr1	4
BP	GO:0090303	positive regulation of wound healing	3/121	53/24215	0.00237638	0.0380616	0.0293056	Cxcr4/Ptprj/Ccl2	3
BP	GO:0072507	divalent inorganic cation homeostasis	8/121	466/24215	0.00239841	0.0380616	0.0293056	Slc39a4/Atp2b4/F2rl2/Cd38/Ccl2/Cacnb3/Inpp4b/Aplnr	8
BP	GO:0050920	regulation of chemotaxis	5/121	185/24215	0.00239884	0.0380616	0.0293056	Cxcr4/Dapk2/Ptprj/Ccl2/Cmklr1	5
BP	GO:0014067	negative regulation of phosphatidylinositol 3-kinase signaling	2/121	15/24215	0.00249183	0.0380616	0.0293056	Slc9a3r2/Nlrc3	2
BP	GO:0017014	protein nitrosylation	2/121	15/24215	0.00249183	0.0380616	0.0293056	Atp2b4/Nos2	2
BP	GO:0030238	male sex determination	2/121	15/24215	0.00249183	0.0380616	0.0293056	Dhh/Six4	2
BP	GO:0032688	negative regulation of interferon-beta production	2/121	15/24215	0.00249183	0.0380616	0.0293056	Pycard/Nlrc3	2
BP	GO:0072074	kidney mesenchyme development	2/121	15/24215	0.00249183	0.0380616	0.0293056	Six1/Six4	2
BP	GO:0086011	membrane repolarization during action potential	2/121	15/24215	0.00249183	0.0380616	0.0293056	Cacnb3/Kcnj2	2
BP	GO:0090136	epithelial cell-cell adhesion	2/121	15/24215	0.00249183	0.0380616	0.0293056	Kit/Serpinb8	2
BP	GO:0032615	interleukin-12 production	3/121	54/24215	0.00250707	0.0380616	0.0293056	Cmklr1/Irf8/Nlrc3	3
BP	GO:0007254	JNK cascade	5/121	187/24215	0.00251297	0.0380616	0.0293056	Trf/Rassf2/Pycard/Syk/Tnxb	5
BP	GO:0010632	regulation of epithelial cell migration	5/121	187/24215	0.00251297	0.0380616	0.0293056	Pdcd10/Enpp2/Ptprr/Hyal1/Vil1	5
BP	GO:0060562	epithelial tube morphogenesis	7/121	369/24215	0.00257954	0.0386206	0.029736	Cxcr4/Sox4/Six1/Mgp/Six4/St14/Spry1	7
BP	GO:0002429	immune response-activating cell surface receptor signaling pathway	6/121	274/24215	0.00258075	0.0386206	0.029736	Lcp2/Cd38/Ptprj/Cd247/Cacnb3/Syk	6
BP	GO:0010811	positive regulation of cell-substrate adhesion	4/121	114/24215	0.00259285	0.0386206	0.029736	S100a10/Ptprj/Enpp2/L1cam	4
BP	GO:0048538	thymus development	3/121	55/24215	0.00264212	0.0391382	0.0301345	Six1/Mafb/Six4	3
MF	GO:0004866	endopeptidase inhibitor activity	5/121	191/24215	0.00275299	0.040536	0.0312107	Col7a1/Serpinb8/Vil1/Timp4/Timp1	5
BP	GO:0070372	regulation of ERK1 and ERK2 cascade	6/121	278/24215	0.0027726	0.040536	0.0312107	Ccl2/Ptprr/Pycard/Syk/L1cam/Spry1	6
MF	GO:0050840	extracellular matrix binding	3/121	56/24215	0.00278158	0.040536	0.0312107	Eln/Tgfbi/Tinagl1	3
BP	GO:0003018	vascular process in circulatory system	5/121	192/24215	0.00281551	0.0407056	0.0313414	Mgll/Cftr/Cd38/Nos2/Ptprj	5
BP	GO:0010224	response to UV-B	2/121	16/24215	0.00283852	0.0407056	0.0313414	Hyal1/Crip1	2
BP	GO:0032230	positive regulation of synaptic transmission, GABAergic	2/121	16/24215	0.00283852	0.0407056	0.0313414	Car7/Car2	2
BP	GO:0045216	cell-cell junction organization	5/121	193/24215	0.00287904	0.0410682	0.0316205	S100a10/Fscn1/Ptprj/Lsr/Enpp2	5
BP	GO:0048568	embryonic organ development	8/121	481/24215	0.00291115	0.0411775	0.0317047	Kcnq4/Kit/Six1/Mafb/Frzb/Six4/Hyal1/St14	8
BP	GO:0043087	regulation of GTPase activity	6/121	281/24215	0.00292336	0.0411775	0.0317047	S100a10/Ccl2/Rasgrp2/Pycard/Iqgap2/Spry1	6
BP	GO:1902806	regulation of cell cycle G1/S phase transition	4/121	118/24215	0.00293664	0.0411775	0.0317047	Atp2b4/Cdkn2b/Sox4/Hyal1	4
BP	GO:1903706	regulation of hemopoiesis	7/121	378/24215	0.0029478	0.0411775	0.0317047	Mafb/Fas/Rassf2/Il7/Inpp4b/Car2/Syk	7
BP	GO:0002761	regulation of myeloid leukocyte differentiation	4/121	119/24215	0.00302722	0.042069	0.0323911	Mafb/Rassf2/Inpp4b/Car2	4
BP	GO:0006801	superoxide metabolic process	3/121	58/24215	0.00307394	0.0424992	0.0327223	Sod3/Nos2/Syk	3
BP	GO:0006525	arginine metabolic process	2/121	17/24215	0.00320651	0.0430682	0.0331604	Atp2b4/Nos2	2
BP	GO:0030033	microvillus assembly	2/121	17/24215	0.00320651	0.0430682	0.0331604	Fscn1/Podxl	2
CC	GO:0042101	T cell receptor complex	2/121	17/24215	0.00320651	0.0430682	0.0331604	Cd247/Syk	2
BP	GO:0043584	nose development	2/121	17/24215	0.00320651	0.0430682	0.0331604	Six1/Six4	2
BP	GO:0072673	lamellipodium morphogenesis	2/121	17/24215	0.00320651	0.0430682	0.0331604	Enpp2/Vil1	2
MF	GO:0061135	endopeptidase regulator activity	5/121	198/24215	0.00321237	0.0430682	0.0331604	Col7a1/Serpinb8/Vil1/Timp4/Timp1	5
BP	GO:0035904	aorta development	3/121	59/24215	0.00322692	0.0430682	0.0331604	Cxcr4/Sox4/Six1	3
BP	GO:0048839	inner ear development	5/121	200/24215	0.00335319	0.044533	0.0342883	Kcnq4/Six1/Mafb/Frzb/Six4	5
CC	GO:0030315	T-tubule	3/121	60/24215	0.00338449	0.0447284	0.0344387	Atp2b4/Cacnb3/Kcnj2	3
MF	GO:0030414	peptidase inhibitor activity	5/121	201/24215	0.00342524	0.0450461	0.0346833	Col7a1/Serpinb8/Vil1/Timp4/Timp1	5
BP	GO:2001238	positive regulation of extrinsic apoptotic signaling pathway	3/121	61/24215	0.0035467	0.0463594	0.0356945	Fas/Pycard/Mal	3
BP	GO:0032695	negative regulation of interleukin-12 production	2/121	18/24215	0.00359557	0.0463594	0.0356945	Cmklr1/Nlrc3	2
MF	GO:0004857	enzyme inhibitor activity	7/121	392/24215	0.00359926	0.0463594	0.0356945	Atp2b4/Cdkn2b/Col7a1/Serpinb8/Vil1/Timp4/Timp1	7
MF	GO:0016247	channel regulator activity	4/121	125/24215	0.00361108	0.0463594	0.0356945	Atp2b4/Cftr/Slc9a3r2/Pacsin3	4
BP	GO:0046330	positive regulation of JNK cascade	4/121	125/24215	0.00361108	0.0463594	0.0356945	Trf/Rassf2/Pycard/Syk	4
BP	GO:0032956	regulation of actin cytoskeleton organization	6/121	295/24215	0.00370946	0.0471731	0.036321	S100a10/Eln/Fscn1/Pycard/Iqgap2/Vil1	6
BP	GO:0090596	sensory organ morphogenesis	6/121	295/24215	0.00370946	0.0471731	0.036321	Kcnq4/Six1/Mafb/Fat1/Frzb/Six4	6
BP	GO:0045637	regulation of myeloid cell differentiation	5/121	206/24215	0.00380231	0.0481269	0.0370554	Mafb/Fas/Rassf2/Inpp4b/Car2	5
BP	GO:0045862	positive regulation of proteolysis	6/121	297/24215	0.00383342	0.048294	0.037184	Fas/Rnf144a/Pycard/Nkd2/Lonrf2/Pacsin3	6
BP	GO:0001558	regulation of cell growth	7/121	397/24215	0.00385672	0.0483615	0.037236	Mgll/Cd38/Ptprj/Fam107a/Frzb/Hyal1/L1cam	7
MF	GO:0017022	myosin binding	3/121	63/24215	0.0038852	0.0484931	0.0373373	Cxcr4/Pycard/Nkd2	3
BP	GO:0060788	ectodermal placode formation	2/121	19/24215	0.00400549	0.0486667	0.037471	Six1/Six4	2
BP	GO:0071697	ectodermal placode morphogenesis	2/121	19/24215	0.00400549	0.0486667	0.037471	Six1/Six4	2
BP	GO:1905276	regulation of epithelial tube formation	2/121	19/24215	0.00400549	0.0486667	0.037471	Six1/Six4	2
BP	GO:2000136	regulation of cell proliferation involved in heart morphogenesis	2/121	19/24215	0.00400549	0.0486667	0.037471	Gng5/Six1	2
BP	GO:0002764	immune response-regulating signaling pathway	7/121	400/24215	0.00401779	0.0486667	0.037471	Lcp2/Cd38/Ptprj/Kit/Cd247/Cacnb3/Syk	7
BP	GO:0031589	cell-substrate adhesion	6/121	300/24215	0.00402511	0.0486667	0.037471	S100a10/Ptprj/Enpp2/Sned1/L1cam/Tnxb	6
BP	GO:0002532	production of molecular mediator involved in inflammatory response	3/121	64/24215	0.00406157	0.0486667	0.037471	Nos2/Nlrc3/Syk	3
BP	GO:0032637	interleukin-8 production	3/121	64/24215	0.00406157	0.0486667	0.037471	Afap1l2/Nos2/Pycard	3
BP	GO:1903036	positive regulation of response to wounding	3/121	64/24215	0.00406157	0.0486667	0.037471	Cxcr4/Ptprj/Ccl2	3
BP	GO:0032680	regulation of tumor necrosis factor production	4/121	130/24215	0.00415258	0.049537	0.0381411	Tnfrsf8/Ccl2/Pycard/Nlrc3	4
