# Supplementary material for: Transcriptome clarifies mechanisms of lesion genesis versus progression in models of Ccm3 cerebral cavernous malformations
Source: Acta Neuropathol Commun. 2019 Aug 19;7:132. doi: 10.1186/s40478-019-0789-0 (PMC6699077; doi:10.1186/s40478-019-0789-0)
Supplement: Supplementary file 9 — Table S8. List of 105 putative targets of mmu-miR-3472a within the differentially expressed genes common between acute and chronic in vivo neurovascular units. (XLSX 34 kb) [file 40478_2019_789_MOESM9_ESM.xlsx]

## Sheet: miRNA target DEGs common A_C
List of 105 putative targets of mmu-miR-3472a within the differentially expressed genes (DEGs) common between acute and chronic in vivo neurovascular units (NVUs). Acute = acute in vivo NVUs, Chronic = Chronic in vivo NVUs
gene name	acute base Mean	acute log2 fold change	acute lfcSE	acute stat	acute p-value	acute p-value, FDR corrected	acute fold change	chronic base Mean	chronic log2 Fold Change	chronic lfcSE	chronic stat	chronic p-value	chronic p-value, FDR corrected	chronic fold change
Adam23	1056.12	-1.61494	0.213907	-7.54973	4.36145e-14	6.57417e-13	-3.06299	3645.62	-1.38992	0.135991	-10.2207	1.6016e-24	2.30653e-23	-2.62065
Adamts3	161.661	-1.68343	0.19885	-8.46581	2.54387e-17	5.30834e-16	-3.2119	306.511	-3.04903	0.305176	-9.99104	1.66816e-23	2.27704e-22	-8.27653
Adgrb1	819.442	-2.00485	0.0906783	-22.1095	2.56099e-108	2.443e-105	-4.01347	1405.09	-2.50425	0.159687	-15.6822	2.00158e-55	9.20728e-54	-5.67354
Akap6	3096.19	-1.22165	0.132974	-9.18714	4.03428e-20	1.07756e-18	-2.33214	4792.01	-1.38505	0.153692	-9.01182	2.02659e-19	2.20919e-18	-2.6118
Alcam	905.57	-2.09883	0.175809	-11.9381	7.49142e-33	5.21083e-31	-4.28362	2358.26	-3.04671	0.152028	-20.0405	2.443e-89	2.89427e-87	-8.26326
Ankrd45	170.021	-2.28023	0.224549	-10.1547	3.15726e-24	1.21514e-22	-4.85755	452.637	-3.03196	0.163664	-18.5255	1.28666e-76	9.6754e-75	-8.17918
Anxa2	1291.72	1.26549	0.168607	7.50554	6.11755e-14	9.02762e-13	2.40408	634.617	2.97778	0.266793	11.1614	6.29909e-29	1.10173e-27	7.87774
Aoc3	97.385	2.4295	0.477324	5.08984	3.58372e-07	2.17746e-06	5.38707	49.5051	2.84654	0.683745	4.16316	3.13878e-05	9.85173e-05	7.19273
Apcdd1	2684.23	-1.0598	0.115526	-9.17368	4.57147e-20	1.20895e-18	-2.08464	984.613	-1.7325	0.56012	-3.09309	0.00198082	0.00450065	-3.32304
Aqp4	6563.36	1.24343	0.277193	4.48578	7.26481e-06	3.5539e-05	2.36761	9108.52	2.96845	0.233444	12.7159	4.82418e-37	1.20441e-35	7.82694
Arhgef9	933.097	-1.11279	0.132	-8.43019	3.45092e-17	7.07943e-16	-2.16263	5409.07	-2.12202	0.149227	-14.22	6.8814e-46	2.38062e-44	-4.35303
Astn2	829.901	1.76804	0.162011	10.9131	9.98273e-28	4.95611e-26	3.40591	1242.63	2.11806	0.136074	15.5655	1.24857e-54	5.59984e-53	4.34108
Atp1a3	2835	-1.82911	0.152828	-11.9684	5.20117e-33	3.67522e-31	-3.55318	5481.54	-1.00359	0.205218	-4.89036	1.00652e-06	3.83609e-06	-2.00498
Atxn1	1830.13	-1.18633	0.0955109	-12.4209	2.0132e-35	1.74586e-33	-2.27573	3911.68	-1.50552	0.129266	-11.6467	2.38437e-31	4.67128e-30	-2.83927
Basp1	2299.95	-1.60592	0.19272	-8.3329	7.8886e-17	1.57242e-15	-3.04389	1664.8	-3.70869	0.12736	-29.1197	2.01912e-186	1.20743e-183	-13.0745
Bche	202.373	1.49619	0.208392	7.1797	6.9863e-13	9.18327e-12	2.82097	230.029	-1.28383	0.247496	-5.18729	2.13372e-07	8.7767e-07	-2.43485
Bcl11b	526.452	-4.20995	0.3968	-10.6098	2.68465e-26	1.21127e-24	-18.5063	1805.78	-7.15698	0.332952	-21.4955	1.71356e-102	2.75884e-100	-142.714
Camk1d	577.749	-1.85176	0.174776	-10.595	3.14197e-26	1.41283e-24	-3.6094	1515.92	-2.0089	0.153937	-13.0501	6.34707e-39	1.6995e-37	-4.02474
Cand2	136.783	1.14077	0.265014	4.30458	1.67305e-05	7.69107e-05	2.20499	73.3511	1.18074	0.269967	4.37364	1.22194e-05	4.05635e-05	2.26692
Car14	29.0006	2.26033	0.382221	5.91368	3.34543e-09	2.72928e-08	4.79102	115.534	1.4258	0.326268	4.37001	1.24239e-05	4.11768e-05	2.68663
Cd44	368.458	1.66766	0.147854	11.279	1.66546e-29	9.42468e-28	3.17698	575.802	4.00692	0.264827	15.1303	1.02175e-51	4.24873e-50	16.0769
Chd5	910.033	-2.73045	0.130882	-20.8619	1.18883e-96	8.35624e-94	-6.63664	1302.89	-3.0905	0.208047	-14.8548	6.47839e-50	2.54236e-48	-8.51789
Chrm1	247.885	-4.54152	0.626774	-7.24587	4.2966e-13	5.80781e-12	-23.2882	726.989	-6.88074	0.247483	-27.8029	4.00195e-170	1.79487e-167	-117.845
Cnih2	413.123	-2.32928	0.185637	-12.5475	4.10315e-36	3.67769e-34	-5.02556	648.497	-3.36323	0.217573	-15.4579	6.66879e-54	2.90787e-52	-10.2904
Col1a1	530.356	4.14197	0.495313	8.36233	6.14929e-17	1.23867e-15	17.6546	584.976	2.55496	0.695243	3.67492	0.000237924	0.000639661	5.87651
Cpne4	187.038	-4.69707	0.609408	-7.70759	1.28213e-14	2.05064e-13	-25.9393	279.84	-5.65668	0.353483	-16.0027	1.22402e-57	6.00439e-56	-50.4464
Cpne6	155.248	-1.58129	0.176844	-8.94171	3.8318e-19	9.32125e-18	-2.99237	148.602	-3.65329	0.234244	-15.5961	7.73561e-55	3.48186e-53	-12.582
Cxcl12	2147.49	-2.88986	0.290829	-9.93662	2.88457e-23	1.03837e-21	-7.41199	4528.54	-1.6965	0.234554	-7.23287	4.72885e-13	3.38955e-12	-3.24113
Dbx2	97.3939	-1.14639	0.349002	-3.28477	0.00102067	0.00325868	-2.21359	74.552	-2.09439	0.270269	-7.74929	9.24061e-15	7.56971e-14	-4.27046
Ddn	412.005	-5.7228	0.760461	-7.52543	5.25451e-14	7.84067e-13	-52.8122	3739.2	-10.7235	0.959494	-11.1762	5.33356e-29	9.38079e-28	-1690.78
Dgkk	264.384	-3.80176	0.570571	-6.66309	2.68126e-11	2.9303e-10	-13.9459	79.2532	-3.8987	0.979794	-3.9791	6.91761e-05	0.000205807	-14.9151
Dlg2	2203.8	-1.73042	0.194713	-8.887	6.27785e-19	1.49715e-17	-3.31824	6173.79	-1.91933	0.143168	-13.4061	5.56797e-41	1.6299e-39	-3.78247
Dnal1	499.193	-1.55031	0.14088	-11.0045	3.63541e-28	1.83905e-26	-2.92881	1234.33	-1.64211	0.0740931	-22.1627	7.86252e-109	1.37136e-106	-3.12121
Elf4	336.895	1.11733	0.171817	6.50303	7.87188e-11	8.13063e-10	2.16946	110.985	1.86576	0.249957	7.46432	8.37334e-14	6.36516e-13	3.6446
Enc1	2058.98	-1.9989	0.0898367	-22.2504	1.1176e-109	1.35686e-106	-3.99696	2382.2	-4.09403	0.221104	-18.5163	1.52553e-76	1.14033e-74	-17.0776
Entpd3	32.2262	-1.63948	0.665584	-2.46322	0.0137693	0.0324435	-3.11554	56.0923	-4.07289	0.406076	-10.0299	1.1266e-23	1.54959e-22	-16.8291
Exph5	77.6472	1.76586	0.306024	5.77035	7.91067e-09	6.13513e-08	3.40078	1799.25	3.08635	0.144664	21.3347	5.41434e-101	8.5039e-99	8.49342
Fam124a	274.771	-1.09145	0.150504	-7.252	4.10659e-13	5.56788e-12	-2.13089	151.097	-1.45684	0.190734	-7.63806	2.20523e-14	1.75942e-13	-2.74506
Fam163b	120.073	-3.95156	0.925148	-4.27127	1.9436e-05	8.81683e-05	-15.4717	274.089	-3.90541	0.173022	-22.5718	8.19942e-113	1.58413e-110	-14.9847
Fam189a1	192.022	-2.22008	0.314143	-7.06711	1.58195e-12	1.98936e-11	-4.6592	304.549	-4.1848	0.210721	-19.8594	9.1367e-88	1.02445e-85	-18.1866
Gabbr1	3302.5	-1.25398	0.121825	-10.2933	7.5535e-25	3.05688e-23	-2.38498	6739.32	-1.51904	0.138006	-11.0071	3.53319e-28	5.9477e-27	-2.866
Gpr101	57.9774	-2.62107	0.996917	-2.62917	0.00855927	0.0214714	-6.15205	168.103	-4.1732	0.548448	-7.6091	2.76014e-14	2.18273e-13	-18.0408
Gpr165	71.5587	-2.10773	0.286051	-7.36837	1.72732e-13	2.44109e-12	-4.31012	123.916	-3.39134	0.31674	-10.707	9.43394e-27	1.49397e-25	-10.4929
Grap2	20.5073	2.38837	0.65116	3.66787	0.000244583	0.000905325	5.23565	31.9248	1.39817	0.580793	2.40734	0.0160691	0.0301054	2.63566
Grem2	75.7134	-3.04085	0.503775	-6.03612	1.57862e-09	1.35753e-08	-8.22975	160.468	-3.96831	0.313465	-12.6595	9.91001e-37	2.44499e-35	-15.6524
Hba-a2	2586.88	3.28238	0.432028	7.5976	3.0168e-14	4.65235e-13	9.72959	1300.57	1.81466	0.280166	6.4771	9.35028e-11	5.54133e-10	3.51777
Hpcal4	844.207	-4.5029	0.25243	-17.8382	3.56992e-71	1.19191e-68	-22.6729	4176.89	-5.20175	0.232467	-22.3763	6.69302e-111	1.21813e-108	-36.803
Htr2c	264.567	-3.96507	0.516626	-7.67494	1.65493e-14	2.61558e-13	-15.6173	648.379	-4.90401	0.847928	-5.78352	7.31537e-09	3.56348e-08	-29.9402
Jakmip1	286.939	-1.97221	0.272515	-7.23707	4.58468e-13	6.15361e-12	-3.92368	560.733	-3.39758	0.178611	-19.0223	1.11561e-80	9.53052e-79	-10.5384
Kcnc2	216.474	-2.73825	0.256286	-10.6843	1.20523e-26	5.53122e-25	-6.67258	645.256	-4.34858	0.246719	-17.6257	1.56551e-69	9.78095e-68	-20.3729
Kcnn3	431.778	-1.2224	0.15654	-7.80888	5.76962e-15	9.52451e-14	-2.33335	584.242	-1.48082	0.137939	-10.7353	6.94862e-27	1.11019e-25	-2.79108
Kif5a	3222.98	-1.72788	0.232877	-7.41969	1.17394e-13	1.6858e-12	-3.3124	16883.8	-2.02561	0.110699	-18.2983	8.52976e-75	5.98417e-73	-4.07163
Lrfn5	453.157	-3.24628	0.272434	-11.9158	9.78876e-33	6.7386e-31	-9.48916	779.232	-4.07067	0.215216	-18.9143	8.68903e-80	7.17874e-78	-16.8032
Lrrc7	1039.15	-1.86729	0.142699	-13.0856	3.98196e-39	4.0907e-37	-3.64847	2879.08	-6.31798	0.152209	-41.5086	0	0	-79.7815
Mllt11	1065.97	-2.01587	0.218319	-9.23358	2.61729e-20	7.11893e-19	-4.04424	1261.53	-1.72197	0.127579	-13.4973	1.62122e-41	4.85901e-40	-3.29888
Mob3b	260.477	1.09725	0.137025	8.00767	1.16898e-15	2.0644e-14	2.13947	414.968	1.4969	0.244356	6.1259	9.01711e-10	4.80836e-09	2.82236
Myo5a	2716.3	-1.22319	0.146259	-8.36317	6.10576e-17	1.23176e-15	-2.33463	8242.13	-1.26604	0.11902	-10.6373	1.99872e-26	3.12188e-25	-2.40501
Neurod2	575.053	2.39576	0.217321	11.0241	2.92514e-28	1.49675e-26	5.26254	664.303	1.71631	0.192986	8.89346	5.92352e-19	6.26158e-18	3.28596
Nrsn1	336.048	-3.14399	0.322991	-9.73398	2.1597e-22	7.22876e-21	-8.83964	2505.17	-4.24243	0.282849	-14.9989	7.45962e-51	3.0025e-49	-18.9278
Nxpe2	30.6346	1.40154	0.571777	2.4512	0.0142383	0.0333893	2.64183	52.1503	1.82209	0.542325	3.35977	0.000780086	0.00192139	3.53592
Pak6	388.412	-3.29249	0.221983	-14.8322	9.07212e-50	1.78174e-47	-9.79804	283.888	-5.98148	0.300318	-19.9172	2.88906e-88	3.26854e-86	-63.1838
Pcdh10	1748.64	-2.08406	0.148805	-14.0054	1.44524e-44	2.0317e-42	-4.24	3426.67	-2.65972	0.142632	-18.6474	1.32501e-77	1.00845e-75	-6.3191
Pde10a	1312.24	-2.6012	0.135473	-19.2009	3.63735e-82	1.67506e-79	-6.06789	9226.64	-3.14359	0.301059	-10.4418	1.5982e-25	2.41519e-24	-8.83721
Pde1a	289.262	-2.88161	0.317736	-9.06919	1.19902e-19	3.04429e-18	-7.36973	1119.16	-5.18349	0.251727	-20.5917	3.25877e-94	4.1337e-92	-36.3401
Pde1c	514.356	1.05699	0.232074	4.55454	5.24999e-06	2.63854e-05	2.08059	1291.37	1.85461	0.207008	8.95911	3.27306e-19	3.51309e-18	3.61654
Penk	121.325	-3.79159	0.390465	-9.71043	2.72173e-22	9.04197e-21	-13.8478	1785.26	-3.7244	0.459185	-8.11088	5.02552e-16	4.44753e-15	-13.2177
Pianp	131.184	-1.8426	0.265096	-6.95069	3.63494e-12	4.38129e-11	-3.58656	365.309	-1.57264	0.16136	-9.74617	1.91566e-22	2.49552e-21	-2.97449
Pkib	112.072	2.47195	0.372069	6.64378	3.05745e-11	3.31431e-10	5.54792	582.385	3.62253	0.172401	21.0123	5.067e-98	7.07016e-96	12.3166
Plekhg4	69.3085	1.00346	0.326839	3.0702	0.00213915	0.00629951	2.0048	82.0309	1.70965	0.320978	5.32636	1.00201e-07	4.28418e-07	3.2708
Plxdc1	226.72	-1.56102	0.204452	-7.63512	2.25615e-14	3.52408e-13	-2.95061	187.927	-1.42585	0.196013	-7.27428	3.48264e-13	2.5135e-12	-2.68674
Plxna4	1358.18	-2.08818	0.0912086	-22.8945	5.27089e-116	7.03928e-113	-4.2521	1449.21	-1.537	0.12606	-12.1926	3.40184e-34	7.58797e-33	-2.9019
Prkacb	2446.42	-1.27431	0.137912	-9.24001	2.46465e-20	6.71744e-19	-2.41884	6758.15	-1.19884	0.10593	-11.3172	1.07835e-29	1.97116e-28	-2.29554
Rab27b	207.759	-2.06227	0.229139	-9.00005	2.25624e-19	5.58e-18	-4.17642	587.164	-3.4051	0.197905	-17.2057	2.40491e-66	1.40469e-64	-10.5935
Rab3b	148.341	-2.71262	0.322775	-8.40407	4.3128e-17	8.7801e-16	-6.55511	182.858	-2.16324	0.234834	-9.21178	3.20756e-20	3.64741e-19	-4.4792
Rgs20	127.685	-1.10686	0.257617	-4.29653	1.73492e-05	7.93487e-05	-2.15376	228.326	-1.78595	0.174233	-10.2504	1.17906e-24	1.71771e-23	-3.44846
Rgs6	302.597	-2.46721	0.308299	-8.00267	1.21752e-15	2.14228e-14	-5.52974	456.85	-1.22366	0.19333	-6.32937	2.46163e-10	1.39563e-09	-2.33538
Rhbdl3	52.4762	-1.23643	0.351972	-3.51287	0.000443302	0.00155185	-2.35615	197.264	-2.18387	0.285596	-7.64669	2.06215e-14	1.65051e-13	-4.54369
Rnf122	226.134	1.39539	0.187113	7.45748	8.8196e-14	1.28307e-12	2.6306	286.851	2.10829	0.301772	6.98636	2.82107e-12	1.89957e-11	4.31179
Scn3b	870.91	-1.75547	0.168366	-10.4265	1.87605e-25	7.92868e-24	-3.37637	814.523	-4.27394	0.191058	-22.3698	7.7487e-111	1.39012e-108	-19.3457
Scrt2	203.951	2.86338	0.177764	16.1077	2.25124e-58	6.13579e-56	7.27716	97.2971	-1.67885	0.349905	-4.798	1.60258e-06	5.93837e-06	-3.20172
Shank1	1736.49	-2.19844	0.108544	-20.2539	3.27965e-91	1.9909e-88	-4.58983	2952.62	-2.55428	0.166517	-15.3394	4.17048e-53	1.79359e-51	-5.87373
Six3	60.7096	-2.87118	1.13473	-2.53028	0.0113971	0.0274844	-7.31662	78.8404	-5.40627	0.652996	-8.27917	1.24035e-16	1.14785e-15	-42.408
Slc16a10	89.672	1.7184	0.289709	5.93147	3.00236e-09	2.47509e-08	3.29071	121.54	1.54085	0.280399	5.49521	3.90249e-08	1.74652e-07	2.90966
Slc1a2	17943.6	-2.64087	0.259493	-10.177	2.51092e-24	9.71981e-23	-6.23706	69585.6	-2.54435	0.0817762	-31.1136	1.57846e-212	1.41588e-209	-5.83345
Slc24a2	821.468	-2.04614	0.337784	-6.05752	1.38234e-09	1.20111e-08	-4.12998	9574.99	-2.26314	0.143625	-15.7573	6.12171e-56	2.83677e-54	-4.80036
Slc30a3	32.9183	-1.38607	0.575437	-2.40873	0.0160083	0.0369049	-2.61366	101.381	-3.88897	0.465075	-8.36202	6.16529e-17	5.80387e-16	-14.8148
Slc4a10	529.204	-1.39674	0.20494	-6.81537	9.40246e-12	1.09191e-10	-2.63307	2028.4	-1.31638	0.113681	-11.5796	5.22957e-31	1.00571e-29	-2.4904
Slc4a8	562.016	-1.19764	0.155405	-7.70655	1.29261e-14	2.06493e-13	-2.29364	1142.29	-1.14543	0.0957866	-11.9581	5.88767e-33	1.23435e-31	-2.21212
Slc5a7	85.0447	-1.72332	0.472454	-3.64758	0.000264718	0.000974183	-3.30194	125.595	-4.18972	0.381104	-10.9936	4.10146e-28	6.89506e-27	-18.2486
Socs3	95.0694	1.37313	0.293722	4.67495	2.94021e-06	1.54471e-05	2.59033	92.5923	2.11473	0.383648	5.51215	3.54469e-08	1.59264e-07	4.33108
Sorcs2	328.78	-2.54326	0.242296	-10.4965	8.96473e-26	3.91255e-24	-5.82905	462.405	-3.08172	0.255641	-12.0549	1.82773e-33	3.95054e-32	-8.46625
Ssbp2	554.754	-1.31692	0.13787	-9.55191	1.27332e-21	3.90028e-20	-2.49134	1142.18	-1.20574	0.110407	-10.9209	9.15927e-28	1.51544e-26	-2.30655
Syn1	642.616	-2.17721	0.152309	-14.2947	2.3626e-46	3.6689e-44	-4.52279	1326	-1.5757	0.173133	-9.10104	8.94671e-20	9.92516e-19	-2.98079
Syndig1l	63.8197	-2.36372	0.387333	-6.10255	1.04391e-09	9.21443e-09	-5.14696	490.564	-3.85528	0.337966	-11.4073	3.84502e-30	7.13232e-29	-14.4729
Tanc2	2504.39	-1.21655	0.128154	-9.49283	2.24846e-21	6.67294e-20	-2.3239	3349.49	-2.84076	0.0948411	-29.9529	4.03649e-197	3.16814e-194	-7.164
Tenm4	923.422	-2.06725	0.153146	-13.4986	1.59394e-41	1.88381e-39	-4.19087	1859.67	-2.11812	0.171168	-12.3745	3.58993e-35	8.31778e-34	-4.34128
Tlr8	16.4803	1.93883	0.544277	3.56221	0.000367742	0.0013093	3.83395	27.5636	4.10499	0.555904	7.38435	1.53199e-13	1.13906e-12	17.2078
Tmem255a	109.519	-2.51857	0.426188	-5.90954	3.43057e-09	2.79361e-08	-5.73015	240.816	-1.65707	0.368651	-4.49497	6.95797e-06	2.38023e-05	-3.15376
Trpm3	571.354	-1.14439	0.19589	-5.84201	5.15751e-09	4.10725e-08	-2.21053	1717.51	1.35181	0.175506	7.70235	1.33584e-14	1.08439e-13	2.55232
Wnt7a	94.6208	-1.03526	0.400215	-2.58675	0.00968847	0.0238638	-2.04948	285.868	1.74705	0.261989	6.66842	2.58566e-11	1.60112e-10	3.35672
Xkr4	957.891	-1.53883	0.201292	-7.64477	2.09312e-14	3.27709e-13	-2.90559	1131.15	-2.01163	0.103473	-19.441	3.47184e-84	3.3538e-82	-4.03237
Xpr1	3001.78	-1.00676	0.101201	-9.94812	2.56998e-23	9.30138e-22	-2.0094	3368.62	-1.05299	0.0846883	-12.4337	1.71498e-35	4.06353e-34	-2.07482
Zdbf2	777.074	-2.57011	0.202319	-12.7033	5.67119e-37	5.22336e-35	-5.93855	1148.91	-2.51075	0.197595	-12.7066	5.43704e-37	1.34937e-35	-5.69916
Zfp395	159.774	1.17231	0.203749	5.75368	8.73199e-09	6.72701e-08	2.25372	206.797	1.76329	0.235304	7.49365	6.69843e-14	5.14174e-13	3.3947
Zwint	1527.72	-1.26022	0.13106	-9.61564	6.86779e-22	2.16831e-20	-2.39533	3378.66	-1.36733	0.147884	-9.24595	2.33171e-20	2.66924e-19	-2.57992
